# Supplementary material for: Integrated proteotranscriptomics of breast cancer reveals globally increased protein-mRNA concordance associated with subtypes and survival
Source: Genome Med. 2018 Dec 3;10:94. doi: 10.1186/s13073-018-0602-x (PMC6276229; doi:10.1186/s13073-018-0602-x)
Supplement: Supplementary file 3 — Tables S1. Peptide spectral counts by best ranked UniProt ID for 118 human breast tissues. (XLSX 7681 kb) [file 13073_2018_602_MOESM3_ESM.xlsx]

## Sheet: PSM
Table S1. Peptide spectral counts by best ranked UniProt ID for 118 human breast tissues
			LHC10248	LHC10249	LHC10668	LHC10669	LHC10693	LHC10740	LHC10741	LHC10745	LHC10863	LHC11246	LHC11262	LHC11291	LHC11292	LHC11472	LHC11473	LHC11541	LHC11854	LHC11855	LHC12025	LHC12162	LHC12285	LHC12286	LHC12379	LHC12380	LHC12434	LHC12644	LHC12645	LHC13163	LHC13164	LHC13216	LHC13527	LHC13528	LHC13707	LHC13708	LHC14458	LHC14470	LHC15120	LHC15121	LHC16879	LHC16880	LHC18382	LHC19271	LHC18477	LHC19270	LHC20020	LHC19885	LHC20018
			Normal	Tumor	Normal	Tumor	Tumor	Normal	Tumor	Tumor	Tumor	Normal	Tumor	Normal	Tumor	Normal	Tumor	Normal	Normal	Tumor	Tumor	Normal	Normal	Tumor	Normal	Tumor	Normal	Normal	Tumor	Normal	Tumor	Tumor	Normal	Tumor	Normal	Tumor	Tumor	Normal	Normal	Tumor	Normal	Tumor	Tumor	Tumor	Tumor	Normal	Normal	Tumor	Tumor
Uniprot	Symbol	Gene Name	ER+	ER+	ER+	ER+	ER-	ER-	ER-	ER+	ER+	ER-	ER-	ER-	ER-	ER-	ER-	ER+	ER-	ER-	ER+	ER+	ER+	ER+	ER-	ER-	ER-	ER-	ER-	ER-	ER-	ER-	ER-	ER-	ER+	ER+	ER+	ER+	ER+	ER+	ER+	ER+	ER+	ER-	ER+	ER+	ER+	ER+	ER-
P02768	ALB	albumin	828	379	892	350	294	1109	301	343	828	783	968	59	388	1961	932	717	917	555	664	760	1084	1270	611	595	1337	659	492	376	856	453	697	881	693	799	953	901	832	775	494	647	1956	699	774	1512	165	1141	587
P35749	MYH11	myosin, heavy chain 11, smooth muscle	409	22	64	68	25	87	15	52	17	75	98	18	89	52	22	41	56	28	68	77	120	31	49	66	62	119	52	57	34	56	50	153	17	33	61	38	97	27	222	68	88	165	145	28	9	104	37
P08670	VIM	vimentin	363	224	361	398	406	790	211	264	371	817	381	102	313	170	370	468	410	472	296	518	424	353	653	510	300	587	282	300	245	206	511	229	506	248	434	321	1024	537	730	175	450	376	397	184	66	380	255
P68871	HBB	hemoglobin, beta	338	139	151	150	150	250	66	108	170	431	108	64	176	64	1027	130	344	159	706	734	314	144	697	134	96	309	63	479	47	115	739	208	214	139	1404	146	576	133	535	402	1861	773	682	860	41	243	172
P21333	FLNA	filamin A, alpha	320	150	157	134	163	53	160	194	199	61	148	7	328	76	165	27	52	171	147	62	59	154	37	354	69	40	219	20	228	127	58	212	26	172	73	152	68	183	93	136	298	113	50	110	37	127	171
P69905	HBA1	hemoglobin, alpha 1	273	123	106	126	182	184	44	97	136	422	90	23	143	44	797	63	185	181	651	629	177	119	456	172	62	135	56	213	27	97	730	193	137	124	1027	157	389	110	433	368	1618	610	534	562	35	160	118
P01009	SERPINA1	serpin peptidase inhibitor, clade A (alpha-1 antiproteinase, antitrypsin), member 1	233	87	137	63	61	96	47	62	138	129	190	28	89	390	175	91	167	160	87	107	155	438	93	156	115	60	143	38	189	125	172	251	102	185	251	330	112	230	77	141	328	112	166	216	18	178	69
P12111	COL6A3	collagen, type VI, alpha 3	227	261	611	249	214	118	279	352	558	147	383	62	515	511	540	66	193	515	385	150	210	811	140	726	440	176	693	155	495	315	259	484	142	759	303	598	200	832	149	465	767	403	86	586	85	315	273
Q09666	AHNAK	AHNAK nucleoprotein	227	182	403	217	127	569	180	209	172	704	260	101	165	61	170	411	198	203	280	476	273	222	619	333	135	354	279	150	190	181	558	221	461	175	331	428	524	290	492	282	364	366	544	153	30	393	233
P02787	TF	transferrin	201	88	501	134	108	436	84	125	293	547	618	41	116	727	262	408	559	208	279	379	660	277	1010	242	832	533	140	251	312	116	579	231	367	267	353	351	574	559	446	240	828	391	1018	453	29	541	88
P62736	ACTA2	actin, alpha 2, smooth muscle, aorta	200	182	107	96	326	71	156	195	184	67	118	29	247	85	164	40	53	211	147	71	77	130	52	233	75	77	228	46	206	165	87	205	49	181	110	189	77	124	83	128	274	147	60	113	77	122	197
P17661	DES	desmin	167	11	28	37	35	38	11	17	24	34	21	3	14	35	28	25	22	23	12	23	13	24	18	23	26	13	21	13	25	20	45	61	28	16	34	27	55	27	63	22	45	17	45	15	9	21	19
P09493	TPM1	tropomyosin 1 (alpha)	119	36	56	57	47	97	31	40	52	81	58	54	54	17	31	55	45	42	44	54	84	28	71	72	39	54	44	19	64	32	75	58	54	37	54	73	57	45	88	53	71	99	117	26	12	78	45
P35579	MYH9	myosin, heavy chain 9, non-muscle	119	216	126	166	350	215	178	238	227	201	177	40	394	65	190	116	111	229	197	142	160	123	235	339	106	204	250	95	182	165	178	148	169	172	139	180	193	149	144	158	285	273	185	93	67	194	159
P01024	C3	complement component 3	117	125	174	55	99	15	48	68	212	27	193	5	223	288	204	21	88	181	103	35	57	217	21	118	87	27	139	18	264	227	78	197	32	150	114	130	81	238	34	116	201	46	16	261	16	72	71
Q13813	SPTAN1	spectrin, alpha, non-erythrocytic 1	117	82	123	107	106	264	161	89	37	278	130	9	106	36	47	135	137	101	143	197	87	95	135	156	38	53	122	14	86	76	196	108	178	106	169	113	203	97	201	125	153	83	100	58	16	136	43
Q01995	TAGLN	transgelin	113	32	24	24	31	39	17	43	56	25	37	3	98	20	31	12	11	33	29	24	19	26	5	72	5	10	49	5	67	38	27	70	14	43	41	43	37	22	60	40	57	38	11	55	3	41	29
P01857	NA	NA	112	54	109	35	112	52	70	63	126	56	173	5	139	206	124	41	118	244	86	42	85	162	146	127	133	75	70	52	281	54	110	175	51	129	81	98	77	190	43	53	325	72	99	144	14	167	50
P18206	VCL	vinculin	111	44	31	40	24	90	42	61	57	73	58	3	104	21	47	46	31	55	46	73	22	52	20	57	11	11	64	21	51	41	39	72	57	48	45	50	81	48	82	53	70	28	18	36	13	32	31
P01834	NA	NA	109	39	121	51	29	61	27	35	109	95	163	16	83	162	64	45	122	185	85	85	74	63	172	110	183	89	54	66	160	85	110	112	66	70	70	52	111	125	58	44	357	116	137	190	17	156	65
P02671	FGA	fibrinogen alpha chain	104	52	73	77	118	61	28	34	89	154	118	37	65	101	86	95	77	96	173	128	104	83	111	106	71	61	65	97	87	37	170	138	49	69	130	91	111	98	139	72	196	99	129	143	13	64	51
Q9Y490	TLN1	talin 1	101	86	47	39	144	83	88	90	105	50	64	5	160	18	99	22	33	128	89	58	25	88	31	121	12	18	112	18	98	92	57	79	59	111	77	98	71	86	65	69	150	39	23	53	28	63	70
P02763	ORM1	orosomucoid 1	100	19	116	17	9	45	6	6	30	58	58	5	9	84	25	28	90	21	20	57	88	59	70	24	84	57	26	15	46	28	142	45	36	22	42	46	36	61	42	37	147	18	307	56	0	65	9
P02647	APOA1	apolipoprotein A-I	99	37	75	55	53	265	22	33	72	308	89	11	62	110	108	193	91	49	93	139	128	108	132	30	19	42	61	22	142	43	187	128	164	110	192	127	96	99	199	108	194	71	81	163	16	150	53
P12814	ACTN1	actinin, alpha 1	94	84	44	50	84	23	70	85	95	18	49	0	144	26	66	17	27	85	61	19	17	64	12	131	13	10	115	5	107	102	27	79	13	99	25	71	29	65	20	72	112	44	25	49	15	48	72
P02751	FN1	fibronectin 1	92	175	87	84	101	4	117	195	389	28	230	4	468	59	177	12	20	245	147	40	16	144	40	395	18	7	201	12	471	118	61	118	34	104	82	136	54	248	50	67	195	31	10	148	24	38	78
P01023	A2M	alpha-2-macroglobulin	87	48	105	39	38	7	27	31	75	19	84	3	129	156	87	10	63	77	59	37	44	100	17	42	66	26	70	6	102	23	80	142	43	73	100	85	64	136	22	75	178	20	24	156	2	57	21
P35580	MYH10	myosin, heavy chain 10, non-muscle	84	52	51	39	50	55	30	33	50	92	34	7	100	13	33	43	21	41	52	58	42	55	60	65	22	53	49	22	37	26	65	54	53	42	40	46	46	36	56	45	68	62	63	22	5	64	29
P02675	FGB	fibrinogen beta chain	81	40	65	32	97	8	27	20	63	27	89	0	69	85	61	10	43	74	120	39	25	66	15	54	19	5	45	0	65	14	68	79	2	44	87	57	29	64	34	45	137	16	24	106	6	38	12
P02545	LMNA	lamin A/C	80	75	131	99	70	107	86	84	79	102	117	24	106	47	100	62	47	117	140	84	70	146	94	165	84	107	131	70	119	116	143	113	93	91	126	191	109	119	90	119	237	153	69	107	24	157	117
P15090	FABP4	fatty acid binding protein 4, adipocyte	77	0	14	30	2	223	5	7	24	177	12	7	3	10	37	49	78	23	20	113	41	0	176	43	7	10	47	6	5	6	168	22	177	5	200	100	171	59	209	37	49	30	78	4	0	44	21
P51884	LUM	lumican	76	75	368	113	33	178	47	71	155	208	253	63	74	219	212	105	184	105	191	105	225	239	241	163	242	280	147	164	178	95	206	125	129	177	124	257	155	239	130	136	379	284	219	293	15	218	109
P98160	HSPG2	heparan sulfate proteoglycan 2	75	56	30	29	45	45	33	53	59	61	42	4	143	26	60	33	22	70	83	55	27	44	22	83	11	21	87	7	69	57	51	93	52	63	108	67	66	73	65	68	139	32	22	29	14	44	51
Q15149	PLEC	plectin	74	144	107	120	134	143	203	189	152	118	138	29	191	27	143	81	57	188	147	88	110	189	153	247	58	144	213	44	134	169	100	118	102	184	86	175	107	177	94	107	151	126	104	68	47	54	121
P07355	ANXA2	annexin A2	70	60	66	61	82	78	104	103	96	85	80	11	97	42	94	39	53	104	110	78	60	130	56	135	36	57	122	24	89	105	98	103	74	107	107	99	113	99	67	91	154	92	37	75	27	99	113
P12109	COL6A1	collagen, type VI, alpha 1	70	64	206	84	57	25	56	99	189	19	109	10	100	195	140	13	53	147	134	24	50	215	38	202	131	50	166	23	109	96	66	130	33	222	62	154	43	225	24	112	199	95	22	196	38	85	50
P06396	GSN	gelsolin	69	60	65	43	49	47	56	76	65	31	62	2	99	69	46	26	45	79	61	37	35	87	18	106	46	30	84	16	89	87	64	61	29	68	54	74	43	96	35	46	127	44	46	58	9	74	47
P22105	TNXB	tenascin XB	69	6	133	61	11	65	7	28	8	54	43	10	15	33	19	30	45	27	93	53	65	84	51	79	33	80	30	19	18	28	123	66	44	32	107	47	54	54	30	64	73	56	91	80	7	81	5
Q01082	SPTBN1	spectrin, beta, non-erythrocytic 1	69	52	74	53	87	149	56	63	31	145	83	6	56	15	33	71	63	67	92	108	46	53	65	79	16	31	77	36	55	45	112	67	95	61	91	68	127	51	101	73	102	49	57	36	8	67	29
Q05707	COL14A1	collagen, type XIV, alpha 1	68	38	219	113	28	6	26	105	110	10	79	17	96	125	135	5	50	126	216	24	59	234	54	261	127	64	231	46	193	158	69	177	7	252	35	257	27	228	16	139	254	147	49	187	16	288	59
P12110	COL6A2	collagen, type VI, alpha 2	62	56	168	71	38	22	62	91	152	11	95	8	110	170	103	12	34	127	125	19	42	173	32	190	95	24	145	21	111	72	61	127	28	165	53	135	30	192	19	114	186	58	22	138	18	68	72
P02679	FGG	fibrinogen gamma chain	61	47	45	34	120	12	28	22	59	41	65	0	62	74	73	14	30	67	97	41	33	57	28	54	37	14	51	11	56	26	61	84	15	42	76	59	46	60	38	46	122	21	18	83	4	30	16
P00450	CP	ceruloplasmin (ferroxidase)	60	19	77	17	11	4	3	15	50	18	53	0	34	127	46	13	38	41	25	13	21	44	23	40	33	8	31	3	46	20	29	54	27	38	34	42	17	64	11	32	72	12	16	61	3	24	3
P08123	COL1A2	collagen, type I, alpha 2	60	50	171	184	34	64	54	126	196	97	209	190	78	174	124	56	136	145	157	107	193	234	210	189	249	200	196	130	225	111	220	184	67	181	106	184	92	219	123	183	553	254	392	262	79	331	159
P02042	HBD	hemoglobin, delta	59	11	17	18	14	23	7	12	18	46	13	8	20	6	115	15	43	27	53	74	34	12	85	27	11	42	8	92	5	13	107	27	29	16	177	17	72	15	72	44	202	131	67	90	0	23	15
O43707	ACTN4	actinin, alpha 4	58	59	31	20	73	23	89	62	39	33	40	2	102	9	33	11	15	67	38	26	10	33	13	81	10	8	95	3	40	69	22	44	17	52	34	55	29	29	28	59	62	22	18	24	10	33	25
Q14315	FLNC	filamin C, gamma	56	8	25	9	3	0	3	2	14	0	10	0	8	6	16	0	2	3	5	2	2	10	2	14	4	0	11	0	4	5	2	12	0	2	4	0	2	17	3	3	8	0	3	2	4	3	6
P00739	HPR	haptoglobin-related protein	55	9	43	22	2	9	3	4	32	40	35	0	15	27	5	35	42	27	23	32	50	34	50	21	31	26	21	3	8	5	57	35	21	14	23	19	29	32	42	24	82	44	76	20	2	24	8
P02766	TTR	transthyretin	55	24	59	4	11	13	11	5	25	46	36	6	14	68	28	13	24	23	17	25	31	22	36	22	36	14	10	2	33	19	47	31	31	22	23	37	19	20	28	34	47	13	85	45	2	39	15
P02774	GC	group-specific component (vitamin D binding protein)	55	18	54	36	13	79	17	9	40	85	69	3	32	147	52	109	80	49	29	51	75	45	74	35	83	32	35	36	43	20	42	38	61	36	48	42	56	61	36	33	87	21	27	34	2	38	7
P55268	LAMB2	laminin, beta 2 (laminin S)	53	4	24	14	6	69	10	8	3	67	37	0	9	14	14	29	32	21	38	30	24	4	47	35	23	22	21	20	11	15	31	27	40	11	38	16	50	7	50	21	37	21	31	5	0	39	3
O75369	FLNB	filamin B, beta	52	144	79	40	107	18	221	206	86	18	49	0	114	17	42	4	10	94	65	17	8	81	6	191	19	6	76	5	99	92	22	53	18	71	33	131	15	37	14	133	60	17	12	29	9	32	78
P04792	HSPB1	heat shock 27kDa protein 1	52	61	42	34	47	97	63	100	52	70	44	9	35	13	33	60	19	41	43	44	26	39	52	49	12	21	82	41	37	33	51	46	70	90	54	49	46	30	64	40	67	45	43	31	6	38	25
P51911	CNN1	calponin 1, basic, smooth muscle	52	4	7	5	0	7	0	6	11	6	10	16	21	7	0	5	4	0	11	6	15	4	7	19	3	16	10	15	11	11	7	25	0	11	8	5	27	3	31	12	13	52	13	13	0	27	5
P01011	SERPINA3	serpin peptidase inhibitor, clade A (alpha-1 antiproteinase, antitrypsin), member 3	51	47	40	10	7	4	50	7	12	7	23	2	48	68	21	3	23	14	12	13	30	37	8	18	18	8	17	6	30	146	34	44	25	26	40	50	11	29	7	21	66	12	32	49	0	22	10
P20774	OGN	osteoglycin	50	24	241	67	2	120	17	41	58	222	273	87	17	143	85	78	80	35	131	39	110	46	490	206	130	208	64	61	68	37	216	65	55	86	75	100	132	92	112	71	240	179	126	140	20	141	23
P60660	MYL6	myosin, light chain 6, alkali, smooth muscle and non-muscle	50	22	17	26	36	37	33	30	29	32	30	10	35	16	19	34	18	34	25	30	32	26	37	47	23	35	31	37	36	30	30	35	41	28	19	38	21	28	33	27	48	47	51	16	6	36	17
P01876	NA	NA	48	22	62	21	19	36	10	10	22	22	42	11	42	81	37	25	47	54	43	17	26	18	41	46	69	46	52	42	44	85	56	72	29	40	33	48	57	66	27	31	162	41	74	89	5	56	17
P25311	AZGP1	alpha-2-glycoprotein 1, zinc-binding	48	10	109	28	22	65	16	6	6	44	28	19	5	68	18	23	68	19	19	34	65	13	61	52	40	37	53	11	17	21	39	18	23	11	16	33	18	11	15	17	127	36	135	40	0	32	7
P41219	PRPH	peripherin	48	30	44	16	27	24	14	28	50	41	39	2	21	15	39	13	25	36	30	17	19	33	93	78	32	43	60	25	43	30	85	38	51	46	70	52	101	89	56	31	70	32	52	33	4	53	19
Q05682	CALD1	caldesmon 1	48	23	24	26	26	32	10	22	34	24	31	34	50	4	20	13	11	23	28	20	38	17	42	41	17	25	36	14	24	24	34	29	26	26	25	29	30	29	37	30	39	56	57	21	5	46	17
P02452	COL1A1	collagen, type I, alpha 1	47	44	114	198	21	93	38	133	242	160	315	299	69	166	153	77	140	203	169	164	232	274	312	267	317	276	223	173	204	119	238	188	107	191	93	200	154	300	162	174	614	334	356	324	72	379	195
B9A064	IGLL5	immunoglobulin lambda-like polypeptide 5	45	16	36	14	27	20	15	10	30	32	43	0	25	83	27	15	22	38	28	14	21	26	22	38	40	15	21	8	60	33	43	46	15	32	27	25	26	46	19	19	113	22	43	49	0	47	13
P00738	HP	haptoglobin	45	7	83	27	11	7	6	9	23	35	37	11	18	26	6	24	32	26	26	34	58	22	40	21	34	42	20	9	6	11	55	36	18	18	19	11	28	37	32	33	78	28	108	25	7	35	8
P35555	FBN1	fibrillin 1	45	27	4	25	4	16	11	15	15	3	3	0	21	3	7	4	15	28	35	17	12	25	3	18	2	14	22	2	34	17	33	20	12	11	55	27	23	9	11	34	36	23	32	22	4	45	6
P60709	ACTB	actin, beta	44	136	47	23	241	18	135	145	127	18	43	7	156	27	94	8	21	100	39	15	23	81	13	92	25	22	104	9	76	77	23	64	23	88	43	102	33	79	23	54	162	66	17	43	33	58	106
Q6ZN40	TPM1	tropomyosin 1 (alpha)	44	4	14	11	3	27	7	4	7	16	14	18	12	4	3	12	14	5	6	9	35	2	12	13	3	10	2	3	9	4	18	12	15	4	12	9	13	7	35	10	8	21	38	4	0	14	2
P01859	NA	NA	43	23	51	5	15	14	14	9	41	22	60	2	49	56	40	13	28	38	25	29	13	24	34	30	47	35	22	13	64	15	18	29	11	24	22	24	25	45	21	30	123	26	38	61	2	60	23
P04217	A1BG	alpha-1-B glycoprotein	43	11	59	22	12	27	14	14	26	60	43	4	19	101	36	37	39	26	19	39	59	34	55	28	59	28	22	29	28	15	46	30	36	32	44	50	37	36	40	32	92	42	59	55	3	51	6
P08133	ANXA6	annexin A6	43	47	17	28	96	32	51	102	47	30	37	0	65	20	43	12	23	77	35	32	19	58	9	61	11	11	65	5	52	50	19	37	34	57	45	72	44	37	36	47	74	17	9	24	17	27	46
P11047	LAMC1	laminin, gamma 1 (formerly LAMB2)	43	18	28	23	10	88	12	17	16	66	26	4	32	19	18	36	47	25	35	58	34	7	50	42	24	23	17	16	10	18	63	23	71	11	55	35	66	19	76	32	48	35	43	8	0	41	14
P49327	FASN	fatty acid synthase	43	96	2	11	102	19	368	288	63	12	51	2	40	8	20	18	8	78	26	41	6	38	12	60	18	5	113	0	19	185	10	27	71	92	113	96	46	4	13	52	97	2	3	6	9	30	46
P37802	TAGLN2	transgelin 2	42	80	16	30	70	23	70	116	41	29	21	4	65	11	31	7	13	43	18	20	10	33	9	67	8	5	39	5	34	53	10	30	14	66	29	56	31	37	27	23	64	40	12	27	16	32	17
P06733	ENO1	enolase 1, (alpha)	41	106	36	29	283	20	236	221	112	15	30	4	228	22	87	14	14	131	57	19	14	68	10	146	6	8	147	15	142	150	20	63	15	94	38	91	46	59	11	73	143	31	17	47	35	76	53
P04406	GAPDH	glyceraldehyde-3-phosphate dehydrogenase	40	138	30	42	231	22	205	250	158	29	67	9	264	27	96	19	18	184	80	27	15	97	18	198	7	16	182	13	172	155	31	87	25	136	50	115	31	104	22	79	164	53	22	50	17	68	79
P07951	TPM2	tropomyosin 2 (beta)	40	10	15	19	8	35	8	9	13	22	31	18	22	10	15	30	15	14	20	22	44	14	21	24	10	15	13	7	14	7	25	34	12	12	22	17	27	19	41	11	22	25	54	7	3	28	17
P0C0L4	C4A	complement component 4A (Rodgers blood group)	39	46	37	21	35	2	12	37	80	8	59	3	116	84	50	6	24	65	57	14	14	71	18	55	8	18	143	14	90	66	50	93	27	61	27	56	19	69	13	68	63	23	11	102	9	9	43
P06576	ATP5B	ATP synthase, H+ transporting, mitochondrial F1 complex, beta polypeptide	38	73	35	37	189	77	189	133	50	59	44	11	108	21	48	44	37	98	55	39	31	67	45	92	17	30	132	34	59	100	51	59	81	70	100	102	83	57	63	66	105	49	33	28	15	63	67
P33778	HIST1H2BB	histone cluster 1, H2bb	38	92	20	30	173	32	140	164	70	27	32	12	108	22	41	26	15	143	65	19	16	33	10	87	9	11	54	24	58	74	25	49	23	90	20	51	33	24	21	104	155	75	8	39	33	62	109
P51888	PRELP	proline/arginine-rich end leucine-rich repeat protein	38	32	35	20	13	21	20	24	24	34	58	10	54	32	34	12	38	38	44	30	48	64	29	66	30	49	65	21	80	44	41	50	17	54	27	98	41	30	29	55	58	53	36	62	2	44	28
P14618	PKM	pyruvate kinase, muscle	35	129	43	37	206	17	174	167	117	19	57	15	203	14	93	11	17	165	60	11	14	111	7	182	17	12	166	6	117	149	22	75	15	121	20	91	23	92	21	89	129	44	10	43	23	41	70
Q9NZN4	EHD2	EH-domain containing 2	35	3	15	9	3	49	11	13	9	40	14	4	13	13	9	17	31	31	30	26	19	21	25	24	8	21	36	15	11	27	36	28	53	23	54	27	55	18	47	19	27	20	40	14	0	27	14
P04083	ANXA1	annexin A1	34	22	30	30	55	51	29	38	32	86	35	22	44	29	37	43	34	50	72	42	20	54	32	79	24	56	55	40	48	110	31	47	52	37	39	37	79	34	61	40	79	53	42	45	27	67	54
P09382	LGALS1	lectin, galactoside-binding, soluble, 1	34	48	23	52	13	115	63	29	47	106	20	4	38	3	40	20	24	30	31	50	12	31	53	24	4	8	34	5	37	14	47	27	50	26	40	62	105	68	103	27	50	39	28	19	11	27	40
P12277	CKB	creatine kinase, brain	34	0	0	3	12	11	29	0	0	7	8	2	9	2	0	2	6	0	3	10	3	5	6	10	0	2	24	0	6	0	4	7	18	3	17	10	10	0	8	0	4	0	4	2	0	5	3
P08758	ANXA5	annexin A5	33	66	26	29	58	79	83	66	61	83	31	5	99	19	52	58	49	77	55	27	20	81	30	85	15	10	86	23	64	65	66	56	33	71	71	97	70	70	85	55	85	56	41	39	18	40	74
Q16363	LAMA4	laminin, alpha 4	33	8	6	13	11	59	13	8	11	78	18	11	42	8	15	36	39	13	24	58	26	3	46	47	20	31	28	13	6	10	48	17	69	8	51	36	50	10	66	24	44	33	43	2	0	31	6
Q6NZI2	PTRF	polymerase I and transcript release factor	33	7	24	30	6	268	5	10	5	386	25	24	12	7	7	196	55	19	40	120	50	12	208	26	13	83	18	65	12	16	197	28	212	9	81	44	217	17	253	21	46	91	208	10	0	54	18
Q96Q06	PLIN4	perilipin 4	33	0	8	15	6	110	6	10	2	149	24	4	4	10	10	123	67	28	35	107	38	0	68	28	6	25	48	57	11	28	54	13	158	9	136	56	228	9	109	27	76	39	57	10	0	47	14
O15061	SYNM	synemin, intermediate filament protein	32	0	28	13	7	17	5	0	0	16	0	13	2	6	2	8	9	0	10	24	30	0	24	17	18	39	5	19	13	6	17	15	16	3	7	2	14	0	36	4	22	63	35	14	6	22	3
O15230	LAMA5	laminin, alpha 5	31	9	10	5	12	13	14	18	10	8	17	0	25	13	11	0	6	9	28	4	10	5	4	24	6	4	14	2	11	15	9	19	6	15	13	7	18	4	10	20	32	15	12	14	2	23	3
P01008	SERPINC1	serpin peptidase inhibitor, clade C (antithrombin), member 1	31	16	47	10	8	13	8	13	24	12	47	7	19	94	26	13	43	3	21	19	29	33	18	25	41	18	20	11	40	20	37	45	47	23	39	46	15	39	12	42	46	13	19	49	0	33	5
P11021	HSPA5	heat shock 70kDa protein 5 (glucose-regulated protein, 78kDa)	31	87	52	69	169	44	96	105	67	54	86	5	105	12	52	53	27	124	105	33	37	67	74	132	31	43	157	22	57	181	51	58	58	84	57	90	71	87	38	45	123	60	72	25	20	53	58
Q14112	NID2	nidogen 2 (osteonidogen)	31	9	7	11	11	38	15	13	16	26	9	3	29	2	17	24	18	22	14	28	18	14	24	21	3	5	20	14	10	9	23	12	37	12	37	17	26	14	29	22	23	11	16	5	0	13	7
Q8WZ42	TTN	titin	31	35	64	16	64	15	52	23	19	25	12	16	40	35	25	19	14	23	23	21	21	23	26	21	19	18	28	17	33	20	25	24	30	26	27	33	23	19	26	23	74	34	31	27	23	38	43
P24821	TNC	tenascin C	30	23	4	54	81	0	17	51	191	0	48	0	205	2	101	0	0	70	22	0	3	74	0	132	2	0	82	0	152	426	6	28	2	60	0	33	6	150	2	54	38	4	0	8	7	4	24
Q5TCU3	TPM2	tropomyosin 2 (beta)	30	0	3	5	0	12	0	5	4	7	12	5	11	5	4	2	7	7	8	2	16	4	12	12	7	5	8	13	8	4	16	12	14	5	12	8	10	5	18	7	7	3	25	4	0	10	3
Q9UMS6	SYNPO2	synaptopodin 2	30	3	11	2	4	3	2	4	2	4	2	2	0	4	3	5	3	2	3	0	4	2	8	5	4	7	2	8	3	2	2	3	3	0	3	0	3	0	4	2	3	5	14	0	0	4	0
O60240	PLIN1	perilipin 1	29	0	5	13	0	75	9	9	0	66	15	23	3	11	11	45	40	34	23	50	23	0	38	28	11	17	36	23	7	23	63	23	60	4	86	61	89	7	73	24	38	29	57	4	0	36	9
P00915	CA1	carbonic anhydrase I	29	14	12	5	7	9	0	7	15	21	8	0	25	4	102	11	19	20	51	57	18	11	40	15	5	14	5	26	3	6	64	34	19	13	138	12	51	10	41	41	124	39	29	44	2	12	5
P02790	HPX	hemopexin	29	19	79	13	9	38	4	7	22	97	43	33	17	61	12	36	49	16	24	30	80	41	188	17	55	38	14	11	26	16	81	29	65	23	47	34	34	24	58	35	103	44	192	41	0	56	8
P04114	APOB	apolipoprotein B	29	20	28	8	21	4	22	19	63	8	45	5	54	122	77	5	12	32	22	9	14	50	8	20	14	10	60	7	69	5	15	44	18	46	41	26	20	89	6	28	50	13	8	129	8	23	12
P21695	GPD1	glycerol-3-phosphate dehydrogenase 1 (soluble)	28	0	3	4	0	36	2	7	4	26	14	0	4	22	10	18	33	43	24	37	24	7	21	28	18	18	37	15	13	17	36	27	49	15	86	72	36	23	45	37	29	10	16	6	0	29	9
P25705	ATP5A1	ATP synthase, H+ transporting, mitochondrial F1 complex, alpha subunit 1, cardiac muscle	28	34	18	17	103	32	125	85	38	69	24	19	74	9	29	41	15	49	33	38	8	36	15	69	8	11	64	17	34	62	19	20	62	38	45	48	34	28	59	35	42	36	16	19	15	36	47
P62158	CALM1	calmodulin 1 (phosphorylase kinase, delta)	28	21	17	53	47	110	27	29	24	85	22	6	17	9	13	83	31	48	29	94	64	29	75	48	20	39	24	9	24	17	69	22	91	28	46	45	56	31	107	34	34	43	127	11	5	39	16
Q13885	TUBB2A	tubulin, beta 2A class IIa	28	93	24	26	107	29	93	95	53	20	29	2	87	13	46	23	16	53	48	27	17	58	15	64	6	26	80	16	54	49	21	47	25	63	20	73	35	46	34	44	92	24	27	33	10	54	60
Q9BX66	SORBS1	sorbin and SH3 domain containing 1	28	2	14	6	2	48	9	4	0	54	11	7	10	4	2	31	22	4	10	33	19	3	31	9	8	16	7	8	4	5	32	7	20	4	29	21	60	3	54	4	18	13	47	3	0	14	2
P00352	ALDH1A1	aldehyde dehydrogenase 1 family, member A1	27	14	21	5	10	5	5	9	10	10	21	0	9	22	15	3	19	33	36	10	9	21	22	26	25	32	22	7	10	12	18	24	5	11	24	19	10	11	10	28	30	18	4	17	0	28	8
P02750	LRG1	leucine-rich alpha-2-glycoprotein 1	27	6	12	5	0	23	0	2	10	23	16	0	2	18	4	20	22	10	4	12	29	18	9	0	13	13	6	7	9	14	19	8	12	6	16	16	10	8	9	13	40	9	39	10	0	9	3
P06727	NA	NA	27	13	35	19	7	86	6	13	17	81	19	0	14	53	34	51	35	16	19	51	51	50	41	0	10	23	36	8	26	14	43	34	58	17	51	26	33	21	39	18	26	26	27	44	3	31	12
P55072	VCP	valosin containing protein	27	77	15	26	69	38	70	55	43	34	31	5	73	12	48	24	19	55	32	29	14	30	23	56	5	13	57	9	38	58	22	29	24	58	35	43	37	32	30	34	105	27	22	26	8	42	24
Q16853	AOC3	amine oxidase, copper containing 3	27	0	8	11	2	16	6	11	5	13	16	0	6	19	5	14	20	30	14	16	13	7	7	23	15	12	30	10	12	13	26	18	21	6	33	43	30	8	20	21	32	11	16	8	0	15	10
Q9HBL0	TNS1	tensin 1	27	5	9	9	7	51	11	12	6	51	16	9	25	5	7	37	19	12	21	26	26	7	42	19	8	28	14	19	11	8	33	16	47	5	34	25	57	8	36	18	28	15	46	5	0	16	5
Q9Y6C2	EMILIN1	elastin microfibril interfacer 1	27	18	19	22	13	13	15	24	37	7	22	3	46	9	32	9	13	24	30	16	16	14	16	29	6	12	32	8	32	15	21	29	9	22	11	29	15	20	8	26	39	30	18	26	5	32	12
E9PJL5	NA	NA	26	6	11	3	0	12	0	3	18	13	23	0	12	33	19	0	0	0	0	0	0	0	0	9	13	11	18	17	26	17	13	22	10	23	23	16	17	32	12	0	0	0	0	0	0	0	0
P02549	SPTA1	spectrin, alpha, erythrocytic 1	26	4	2	9	3	65	5	2	4	72	2	0	7	0	84	24	10	2	53	99	14	0	24	14	2	0	0	9	0	3	124	3	28	2	184	0	113	4	87	22	144	46	8	78	0	4	0
P07737	PFN1	profilin 1	26	41	12	21	104	11	42	38	36	21	27	2	46	4	38	8	8	51	25	17	14	23	8	40	2	4	46	2	26	24	16	18	18	42	10	52	24	21	19	22	79	22	5	13	16	17	38
P46940	IQGAP1	IQ motif containing GTPase activating protein 1	26	78	24	22	111	7	137	73	57	23	30	3	150	8	36	5	4	74	40	10	6	51	8	69	6	11	65	2	39	67	23	43	13	64	22	57	16	64	15	48	64	19	7	21	10	30	54
P07237	P4HB	prolyl 4-hydroxylase, beta polypeptide	25	80	26	116	92	85	145	90	60	61	51	2	98	18	65	63	37	145	61	35	18	70	44	90	6	5	105	2	50	104	53	35	65	73	35	56	44	93	37	44	84	28	34	20	12	42	52
P07942	LAMB1	laminin, beta 1	25	8	4	17	9	62	9	18	12	32	12	4	40	11	15	28	39	20	17	54	20	7	38	38	10	11	19	10	12	4	33	7	73	17	48	34	18	15	62	19	26	14	14	4	0	26	6
B4DW52	NA	NA	24	5	6	0	4	2	4	5	2	0	3	0	10	4	7	0	0	4	7	0	3	8	0	4	0	0	6	0	4	6	2	10	0	8	2	7	3	3	3	6	8	4	4	4	0	8	8
P04275	VWF	von Willebrand factor	23	10	6	4	2	5	6	4	5	3	8	2	8	6	7	0	7	17	7	9	5	0	3	9	0	4	27	0	5	4	10	13	5	19	17	15	7	12	4	18	12	6	0	11	3	11	2
P14543	NID1	nidogen 1	23	7	20	12	8	48	9	9	8	45	19	0	20	6	8	36	21	15	26	41	22	6	47	24	9	13	19	12	6	11	45	16	53	10	37	28	36	12	41	21	34	23	22	11	0	45	2
P19105	MYL12A	myosin, light chain 12A, regulatory, non-sarcomeric	23	25	19	11	25	32	15	16	11	33	12	3	35	4	14	21	10	16	15	19	13	8	42	14	7	13	17	10	12	12	20	12	26	14	14	16	25	18	36	14	29	23	43	14	4	28	11
P21980	TGM2	transglutaminase 2	23	23	0	2	22	0	8	2	10	2	4	0	21	0	7	0	0	50	3	0	0	2	0	8	0	0	14	0	5	24	0	10	0	9	4	4	0	0	2	5	9	0	2	5	4	2	2
P26038	MSN	moesin	23	46	15	21	74	26	44	31	32	43	24	7	64	9	37	32	13	49	32	36	11	26	20	61	7	26	39	8	21	32	32	27	30	26	33	20	31	33	34	23	68	30	26	15	8	28	22
P27816	MAP4	microtubule-associated protein 4	23	23	16	16	20	49	37	25	18	90	21	25	29	4	17	67	41	15	25	53	34	18	59	36	13	24	20	13	10	20	48	13	76	23	23	18	94	25	56	18	47	27	108	15	11	46	22
P34931	HSPA1L	heat shock 70kDa protein 1-like	23	87	35	13	19	6	23	97	24	11	31	5	30	12	20	9	13	28	39	17	14	29	16	48	8	27	42	9	26	28	23	24	8	48	21	58	12	21	12	40	66	48	20	26	11	38	13
Q15075	EEA1	early endosome antigen 1	23	11	22	27	12	47	13	14	22	44	26	2	14	0	8	24	27	17	26	32	26	14	43	27	16	31	21	0	16	7	32	18	36	10	12	20	33	33	24	17	25	15	34	6	0	25	13
P0CG05	NA	NA	21	10	23	17	17	24	16	10	19	21	35	3	18	39	22	20	29	21	19	15	21	27	27	29	40	23	23	26	56	25	20	40	17	19	17	18	36	27	17	14	76	26	26	29	6	40	11
P21810	BGN	biglycan	21	31	18	7	14	6	20	17	43	13	10	19	46	46	42	4	33	33	20	22	30	24	7	17	31	19	32	4	23	20	31	35	0	19	22	45	8	34	11	48	69	61	21	50	4	18	17
P48681	NES	nestin	21	10	10	10	4	38	13	12	6	25	4	13	18	6	7	13	6	3	14	22	18	3	18	22	6	9	7	2	0	5	13	15	34	13	14	8	11	7	20	22	21	19	8	6	3	19	7
P60174	TPI1	triosephosphate isomerase 1	21	48	30	28	55	66	57	54	32	65	36	64	63	12	28	46	28	47	50	29	24	23	57	60	36	43	52	25	43	35	23	26	36	35	33	55	49	35	44	62	80	75	95	23	18	76	38
Q9BYX7	NA	NA	21	23	10	4	24	4	20	25	26	2	8	0	27	6	12	2	3	22	16	4	5	14	3	19	2	2	19	0	21	18	6	16	4	28	8	14	3	13	4	15	32	5	4	11	12	5	27
O14558	HSPB6	heat shock protein, alpha-crystallin-related, B6	20	0	9	7	0	30	2	2	0	53	15	2	0	4	7	37	14	8	11	16	16	8	28	12	4	18	13	18	4	7	31	10	24	5	20	19	32	11	30	9	19	26	45	11	0	20	4
P00488	F13A1	coagulation factor XIII, A1 polypeptide	20	7	20	6	2	3	5	22	20	3	16	0	33	16	16	0	3	22	15	4	4	20	0	17	4	5	33	4	37	24	4	32	7	23	12	16	5	14	2	7	21	6	3	38	0	11	13
P02743	APCS	amyloid P component, serum	20	3	14	9	0	9	2	2	10	22	11	14	15	8	7	8	14	8	13	19	16	31	11	9	5	30	13	18	9	3	13	17	13	5	17	46	17	17	19	6	3	23	20	11	0	6	0
P04040	CAT	catalase	20	7	4	10	15	9	21	12	7	9	5	0	14	0	48	10	9	11	42	26	11	8	2	11	0	4	15	5	9	32	18	14	13	18	50	13	24	10	22	18	72	13	8	9	4	8	4
P07327	ADH1A	alcohol dehydrogenase 1A (class I), alpha polypeptide	20	0	11	4	0	11	4	12	0	5	10	0	0	8	4	15	8	12	13	11	6	0	3	10	2	5	16	0	3	12	16	17	15	13	23	29	9	2	9	16	11	7	5	15	0	7	4
P08572	COL4A2	collagen, type IV, alpha 2	20	16	24	20	10	16	14	11	10	24	16	22	25	23	18	12	16	20	15	22	19	9	13	24	17	24	24	13	19	11	27	26	14	10	22	24	24	11	31	19	40	25	31	19	4	22	8
P10809	HSPD1	heat shock 60kDa protein 1 (chaperonin)	20	189	13	57	238	56	227	165	61	34	54	5	149	6	34	32	14	130	26	28	7	51	36	198	2	11	138	29	63	43	19	30	65	105	47	46	51	26	41	47	81	19	11	13	24	35	44
P10909	CLU	clusterin	20	6	23	22	7	18	15	7	10	25	16	2	17	28	13	15	21	17	14	16	8	44	15	24	9	15	21	6	8	78	31	21	22	9	25	24	19	7	23	13	40	35	19	29	3	12	3
P30041	PRDX6	peroxiredoxin 6	20	39	10	18	20	13	44	22	22	26	19	0	42	12	32	13	19	38	23	23	9	22	10	47	8	6	32	0	18	23	24	34	18	36	43	44	36	28	34	32	47	9	6	16	8	24	22
P36955	SERPINF1	serpin peptidase inhibitor, clade F (alpha-2 antiplasmin, pigment epithelium derived factor), member 1	20	35	18	12	2	2	5	11	22	3	8	0	40	20	42	4	12	11	8	6	14	36	3	12	11	3	23	3	31	9	16	11	13	16	11	28	12	34	4	9	17	2	6	14	3	15	8
P62805	HIST1H4I	histone cluster 1, H4i	20	66	19	23	140	32	99	117	44	23	22	14	77	12	22	20	10	56	37	26	20	21	13	45	9	22	42	18	37	53	17	28	15	46	12	47	31	21	14	42	77	33	10	17	19	36	66
P62987	UBA52	ubiquitin A-52 residue ribosomal protein fusion product 1	20	24	15	13	32	4	39	31	16	6	24	0	25	14	7	2	9	34	31	5	7	13	4	30	11	8	22	2	15	9	7	8	3	22	10	14	10	11	5	23	23	9	7	7	6	18	19
P68104	EEF1A1	eukaryotic translation elongation factor 1 alpha 1	20	93	14	20	102	14	104	88	50	14	34	6	95	9	42	9	9	73	41	15	5	30	8	57	6	11	82	7	38	54	13	37	23	52	8	45	19	39	8	38	71	11	9	22	16	24	52
Q15063	POSTN	periostin, osteoblast specific factor	20	186	84	111	32	8	115	187	243	30	63	6	245	81	112	14	11	108	127	13	6	258	25	157	65	8	168	8	222	71	14	39	26	208	9	179	11	194	21	104	183	19	10	68	33	83	133
Q71U36	TUBA1A	tubulin, alpha 1a	20	110	20	15	123	21	122	79	50	29	27	9	86	16	47	10	21	44	36	13	16	51	10	57	12	14	68	12	53	53	20	41	21	58	21	53	32	46	21	48	96	25	12	31	17	34	58
P00558	PGK1	phosphoglycerate kinase 1	19	73	31	17	139	23	93	100	63	18	30	3	112	10	39	12	13	77	36	30	11	39	7	90	6	5	102	8	91	74	18	47	24	63	28	54	26	35	20	60	97	24	9	30	16	33	42
P02461	COL3A1	collagen, type III, alpha 1	19	16	50	25	8	14	9	15	31	36	38	36	17	48	44	9	33	23	24	30	42	39	43	31	43	22	31	17	29	13	49	33	15	25	19	39	21	39	34	27	60	36	65	47	21	48	38
P08603	CFH	complement factor H	19	7	33	23	0	16	3	8	24	19	34	0	25	34	20	21	15	23	29	25	35	26	43	26	20	27	23	14	25	8	41	25	19	17	38	34	31	33	13	8	42	19	25	27	2	18	3
P14649	MYL6B	myosin, light chain 6B, alkali, smooth muscle and non-muscle	19	5	12	6	11	15	10	5	5	12	4	2	11	2	3	9	6	6	3	7	7	3	12	11	4	8	6	7	9	8	9	8	10	11	6	7	14	4	13	9	20	21	22	9	3	13	11
P19827	ITIH1	inter-alpha-trypsin inhibitor heavy chain 1	19	39	7	30	2	0	49	40	27	0	9	0	199	35	39	0	8	40	25	2	2	26	0	21	2	0	77	2	18	27	11	27	15	79	13	39	8	26	0	52	25	7	0	30	0	18	15
P31946	YWHAB	tyrosine 3-monooxygenase/tryptophan 5-monooxygenase activation protein, beta	19	35	10	23	54	42	38	65	31	26	33	0	40	13	23	26	17	44	42	28	14	28	16	56	9	5	51	6	43	44	17	29	33	41	41	53	38	19	29	44	56	12	8	19	23	25	36
P98095	FBLN2	fibulin 2	19	9	0	7	7	7	3	5	6	4	4	0	11	6	12	2	4	11	8	4	3	27	0	23	0	5	10	0	22	6	4	13	2	5	8	13	3	11	0	7	18	7	3	5	0	4	6
Q15751	HERC1	HECT and RLD domain containing E3 ubiquitin protein ligase family member 1	19	5	21	3	14	8	12	6	10	7	6	0	7	12	7	6	7	0	3	4	5	13	2	7	4	0	3	0	10	12	9	13	2	7	7	8	7	14	7	7	17	2	7	8	2	6	3
Q96AC1	FERMT2	fermitin family member 2	19	6	2	0	3	0	0	19	0	3	5	0	16	0	7	2	3	9	0	0	0	8	0	7	0	0	8	0	6	6	3	5	4	7	7	8	5	5	4	3	6	2	0	2	0	5	0
P02652	APOA2	apolipoprotein A-II	18	7	18	15	11	65	12	4	16	43	19	2	22	46	41	33	27	16	31	28	19	12	25	7	4	4	25	15	30	9	38	26	51	36	54	37	19	32	29	29	34	8	10	37	4	23	21
Q02952	AKAP12	A kinase (PRKA) anchor protein 12	18	2	27	34	4	76	5	3	9	58	5	21	5	2	7	85	53	8	31	73	23	12	16	16	3	11	13	9	6	13	78	16	72	11	34	14	58	14	61	9	20	46	55	12	0	29	11
P00734	F2	coagulation factor II (thrombin)	17	5	2	5	3	8	4	5	7	19	5	0	16	29	14	7	17	9	11	11	14	8	0	14	3	4	4	8	15	6	9	10	9	6	13	8	11	9	13	12	13	13	13	18	0	8	3
P13611	VCAN	versican	17	16	8	17	5	4	8	7	16	7	10	0	39	8	31	0	5	14	10	0	3	27	0	10	2	9	22	6	13	18	10	12	6	17	8	35	9	25	6	11	23	16	6	5	0	16	10
P19652	ORM2	orosomucoid 2	17	3	41	7	3	18	2	0	11	21	22	0	7	37	8	12	29	5	9	18	26	5	17	9	30	16	4	2	8	7	31	9	10	8	17	18	13	11	15	10	56	16	84	12	0	32	2
P32119	PRDX2	peroxiredoxin 2	17	25	10	5	25	18	26	22	17	26	11	3	14	8	33	14	9	21	21	27	15	20	10	16	3	3	21	7	13	14	20	16	13	14	40	18	28	13	14	22	62	21	7	23	5	15	9
Q00610	CLTC	clathrin, heavy chain (Hc)	17	127	21	22	139	5	116	282	70	4	18	0	132	10	60	5	9	77	26	6	3	60	3	74	5	3	115	0	75	92	15	49	12	108	9	66	23	47	9	48	80	10	3	33	18	31	36
Q03252	LMNB2	lamin B2	17	14	32	22	27	23	17	22	16	14	30	0	18	7	8	9	9	28	36	16	12	24	22	32	11	14	22	9	19	25	26	17	6	23	27	26	21	16	16	27	45	28	10	15	5	28	18
Q93052	LPP	LIM domain containing preferred translocation partner in lipoma	17	8	12	10	3	8	8	6	7	11	10	4	15	0	4	4	4	2	9	11	7	0	13	14	4	6	9	2	9	13	4	9	7	5	3	10	4	3	9	7	9	6	15	6	2	14	3
Q99497	PARK7	parkinson protein 7	17	47	34	15	52	22	79	37	19	16	12	0	36	11	24	17	10	48	32	8	9	9	25	42	7	12	53	5	22	23	29	23	25	35	35	72	29	34	18	80	54	17	23	7	4	23	17
O75874	IDH1	isocitrate dehydrogenase 1 (NADP+), soluble	16	22	8	7	23	21	25	16	13	17	11	0	21	7	21	20	9	30	11	32	11	10	3	26	3	4	75	3	13	26	8	15	29	27	24	36	31	10	15	27	11	11	13	12	7	5	8
P04908	HIST1H2AE	histone cluster 1, H2ae	16	17	5	0	30	2	47	82	23	4	11	5	26	12	7	0	3	31	9	6	3	14	7	19	5	3	23	8	16	25	9	13	9	18	8	25	17	5	3	21	11	28	3	9	8	20	48
P07585	DCN	decorin	16	33	98	18	5	40	30	51	62	62	43	26	20	103	68	14	52	36	61	31	50	57	29	49	96	66	56	11	41	59	70	57	22	61	50	52	34	44	49	90	145	87	21	95	7	65	24
P11277	SPTB	spectrin, beta, erythrocytic	16	2	2	3	6	29	0	2	3	33	0	0	4	0	81	5	0	0	39	50	5	5	9	6	0	0	0	8	2	4	63	3	14	2	105	0	75	3	46	14	111	18	9	68	0	3	0
P21291	CSRP1	cysteine and glycine-rich protein 1	16	8	6	7	8	4	5	12	4	5	6	3	10	0	4	2	3	5	12	3	2	3	10	10	4	7	11	3	12	4	8	8	3	10	6	3	4	4	4	10	14	13	9	7	0	10	7
P30837	ALDH1B1	aldehyde dehydrogenase 1 family, member B1	16	6	0	4	6	2	10	8	11	0	3	0	11	0	7	0	0	4	0	4	0	4	0	31	0	0	5	0	6	0	2	3	5	3	3	3	0	6	2	2	7	0	0	0	0	0	9
Q15942	ZYX	zyxin	16	15	26	14	18	15	17	7	14	16	14	13	20	4	15	14	8	15	21	12	15	11	24	34	11	11	14	13	19	12	8	16	11	18	9	14	10	16	11	14	18	14	28	2	0	15	8
Q16836	HADH	hydroxyacyl-CoA dehydrogenase	16	20	7	3	25	20	31	32	8	29	4	2	23	4	10	11	8	24	18	15	6	11	12	28	3	3	45	4	14	27	17	10	35	19	45	26	23	6	23	17	23	5	12	3	0	17	14
Q99798	ACO2	aconitase 2, mitochondrial	16	52	4	6	36	6	77	18	18	5	7	0	31	0	14	2	3	25	10	10	2	14	2	29	0	0	34	3	17	23	0	12	7	19	14	16	10	9	7	15	20	5	2	7	4	9	9
P02792	FTL	ferritin, light polypeptide	15	37	6	15	25	24	17	22	38	54	17	12	11	0	83	41	16	88	34	33	23	19	89	44	0	18	20	12	27	10	42	27	19	11	10	14	43	63	33	35	28	13	69	11	0	10	24
P05556	ITGB1	integrin, beta 1 (fibronectin receptor, beta polypeptide, antigen CD29 includes MDF2, MSK12)	15	9	8	2	2	7	4	11	9	5	6	0	26	3	5	0	4	9	8	7	5	7	4	14	4	5	9	3	4	6	12	2	6	6	18	10	9	4	4	12	16	7	5	3	0	9	5
P08294	SOD3	superoxide dismutase 3, extracellular	15	0	24	4	2	31	0	2	3	30	15	3	0	10	4	23	16	4	19	14	30	4	21	11	14	29	7	9	10	2	34	15	17	3	8	9	16	6	21	10	25	27	47	9	0	33	4
P40939	HADHA	hydroxyacyl-CoA dehydrogenase/3-ketoacyl-CoA thiolase/enoyl-CoA hydratase (trifunctional protein), alpha subunit	15	55	4	8	44	9	73	31	19	19	11	4	55	6	17	11	4	31	16	11	3	16	6	37	2	3	37	3	19	42	11	14	14	17	20	35	22	14	17	16	25	4	3	4	7	9	24
P54652	HSPA2	heat shock 70kDa protein 2	15	25	9	15	38	12	48	18	22	11	21	2	27	5	14	8	5	32	26	8	6	16	10	26	8	8	25	4	16	18	7	15	6	15	12	32	9	17	8	18	23	19	3	6	5	12	20
Q15746	MYLK	myosin light chain kinase	15	5	2	4	8	5	0	2	5	4	3	3	17	3	0	0	2	0	9	3	11	7	2	9	0	7	5	4	6	3	6	7	0	8	0	6	4	0	9	3	7	13	6	8	0	14	3
Q5VV42	CDKAL1	CDK5 regulatory subunit associated protein 1-like 1	15	15	19	17	13	20	11	0	13	23	6	3	13	2	23	9	21	12	10	6	5	11	11	16	2	14	4	0	2	3	8	2	6	13	7	8	21	27	32	0	13	4	9	3	0	11	0
Q9BYT8	NLN	neurolysin (metallopeptidase M3 family)	15	44	6	9	92	3	81	43	17	5	5	3	45	8	16	2	3	37	22	4	2	8	0	16	0	2	16	5	20	13	7	16	2	28	0	21	11	7	6	29	44	20	2	14	10	17	18
Q9H4B7	TUBB1	tubulin, beta 1 class VI	15	29	7	14	27	13	42	26	25	12	9	0	35	4	19	11	8	19	19	16	7	22	6	25	5	6	32	2	17	21	6	17	15	28	14	20	15	18	6	21	38	10	5	12	2	11	15
O00159	MYO1C	myosin IC	14	14	7	6	10	16	22	18	10	14	11	9	24	12	5	13	15	17	22	14	6	12	9	16	0	4	19	6	14	13	8	14	20	19	15	30	40	11	25	15	20	13	10	13	5	16	13
P01019	AGT	angiotensinogen (serpin peptidase inhibitor, clade A, member 8)	14	9	6	4	0	3	3	3	14	4	9	0	10	42	19	2	12	13	5	3	3	9	7	5	9	3	17	2	15	11	8	16	7	7	11	15	4	20	6	12	17	7	3	25	0	6	5
P02511	CRYAB	crystallin, alpha B	14	3	4	9	0	89	7	2	3	116	9	0	16	5	6	74	15	12	11	78	12	5	24	20	0	3	14	16	22	7	101	13	40	6	49	6	163	11	113	9	12	13	13	3	0	16	2
P05155	SERPING1	serpin peptidase inhibitor, clade G (C1 inhibitor), member 1	14	7	6	12	5	6	4	10	22	2	8	0	21	31	15	5	13	12	7	6	10	23	0	14	3	5	29	3	26	25	26	29	12	14	30	22	13	21	4	12	26	4	2	24	3	7	8
P06748	NPM1	nucleophosmin (nucleolar phosphoprotein B23, numatrin)	14	29	16	24	65	20	32	49	39	30	25	6	38	5	15	11	17	33	26	9	10	18	21	72	14	24	35	26	19	17	18	17	19	26	14	32	22	21	14	22	49	30	22	8	4	39	20
P08107	HSPA1A	heat shock 70kDa protein 1A	14	53	17	11	30	6	21	66	22	17	23	3	34	7	25	5	14	27	32	10	10	19	18	53	7	24	53	7	36	31	12	27	8	42	22	68	8	16	15	51	48	41	18	19	10	24	22
P11142	HSPA8	heat shock 70kDa protein 8	14	68	21	39	127	28	88	71	59	27	42	0	76	13	41	18	8	54	39	22	8	37	8	52	10	7	71	7	36	50	19	38	18	72	26	55	21	28	16	31	59	20	13	20	11	23	33
P14625	HSP90B1	heat shock protein 90kDa beta (Grp94), member 1	14	74	9	44	137	22	108	77	36	24	17	0	148	2	54	15	12	144	40	9	2	34	6	58	2	11	71	6	34	159	19	33	19	58	18	48	29	28	11	18	70	33	5	18	22	36	24
P24844	MYL9	myosin, light chain 9, regulatory	14	3	3	4	0	7	0	3	5	7	2	0	4	0	4	3	3	2	3	5	4	0	9	5	4	5	3	4	3	3	4	6	6	0	5	2	7	2	11	5	8	11	17	3	0	14	0
P49748	ACADVL	acyl-CoA dehydrogenase, very long chain	14	20	7	10	15	42	25	24	22	21	12	0	27	5	20	34	9	26	13	24	11	12	58	21	0	18	34	20	13	36	49	17	41	19	33	41	54	13	57	22	35	25	52	3	5	36	8
P62937	PPIA	peptidylprolyl isomerase A (cyclophilin A)	14	40	6	14	57	16	44	32	17	13	20	2	30	12	16	4	9	34	19	21	6	16	12	34	7	6	27	5	19	23	12	26	9	27	14	33	7	14	15	24	30	14	10	10	9	26	19
Q14980	NUMA1	nuclear mitotic apparatus protein 1	14	32	36	39	36	41	61	61	34	20	28	4	28	3	10	11	8	33	51	16	18	13	30	39	12	28	22	5	13	17	27	17	17	16	19	48	7	8	11	76	50	36	27	12	10	36	23
Q15582	TGFBI	transforming growth factor, beta-induced, 68kDa	14	51	22	5	41	0	29	44	104	2	20	3	129	25	76	0	12	63	16	4	3	46	3	45	6	2	49	0	78	62	11	19	4	40	13	23	5	87	3	16	32	8	7	26	2	27	11
P00441	SOD1	superoxide dismutase 1, soluble	13	10	17	10	11	32	9	5	7	23	10	12	10	0	7	23	13	8	15	18	13	4	19	8	7	11	9	4	13	12	14	13	25	8	9	11	24	5	18	14	23	29	56	7	11	29	18
P00751	CFB	complement factor B	13	13	19	14	6	0	4	9	29	13	24	0	32	32	22	10	6	26	22	7	7	26	3	21	14	3	23	2	39	29	9	33	10	20	12	24	15	20	5	8	20	7	6	32	0	11	6
P01042	KNG1	kininogen 1	13	9	28	18	4	18	5	2	21	24	16	0	9	37	16	22	17	9	14	17	26	21	25	13	25	22	21	7	19	7	35	19	25	18	20	20	20	21	14	11	54	16	27	17	0	21	5
P02760	AMBP	alpha-1-microglobulin/bikunin precursor	13	6	15	8	2	5	0	2	6	6	4	2	7	11	4	0	7	5	4	6	6	10	5	5	6	14	12	3	6	2	15	9	8	4	8	11	4	7	4	5	11	5	11	10	0	8	0
P05091	ALDH2	aldehyde dehydrogenase 2 family (mitochondrial)	13	15	4	5	14	25	25	5	8	21	11	0	13	3	11	12	10	30	7	20	5	4	7	30	5	6	31	8	2	7	12	6	49	7	42	36	24	6	23	21	14	12	5	6	4	11	9
P06744	GPI	glucose-6-phosphate isomerase	13	40	10	7	73	9	50	30	19	5	20	2	52	6	22	2	9	23	12	8	3	13	5	27	4	8	59	6	22	17	8	24	3	24	12	25	12	15	4	14	27	0	4	9	2	4	16
P30101	PDIA3	protein disulfide isomerase family A, member 3	13	66	45	47	147	51	71	61	42	49	54	4	94	7	48	31	6	85	33	19	18	46	41	63	8	7	105	5	36	99	37	29	20	38	32	61	37	37	32	33	75	18	8	23	20	35	25
P38646	HSPA9	heat shock 70kDa protein 9 (mortalin)	13	71	10	18	113	15	48	58	18	14	24	0	29	2	17	14	11	40	19	14	7	29	30	47	3	7	64	8	13	33	10	12	14	33	26	30	30	20	15	15	41	17	14	9	10	16	30
Q06830	PRDX1	peroxiredoxin 1	13	42	8	15	49	15	63	45	25	11	26	0	54	5	37	9	8	41	21	11	10	25	6	34	5	6	57	4	28	28	18	21	9	26	24	45	15	16	7	26	45	9	6	15	8	15	17
Q13228	SELENBP1	selenium binding protein 1	13	21	21	24	9	79	27	14	11	164	17	74	4	3	16	72	27	30	36	36	40	7	127	19	14	69	44	47	13	25	79	17	102	16	60	69	34	4	61	26	29	32	83	10	0	76	8
Q13509	TUBB3	tubulin, beta 3 class III	13	9	7	16	15	5	34	18	12	8	5	0	24	2	15	5	3	14	8	6	6	14	2	19	0	3	19	4	9	9	5	12	8	14	5	10	8	16	4	10	19	3	7	4	2	6	13
Q14204	DYNC1H1	dynein, cytoplasmic 1, heavy chain 1	13	95	12	12	107	2	78	85	52	4	8	3	117	3	35	2	4	59	16	2	0	34	0	48	2	3	124	4	37	52	8	33	7	64	6	24	9	22	2	13	43	6	3	14	6	13	25
Q14624	ITIH4	inter-alpha-trypsin inhibitor heavy chain family, member 4	13	12	18	7	5	0	7	6	26	18	30	0	32	35	26	0	13	25	17	13	6	25	6	17	9	5	41	0	32	6	19	26	17	25	26	19	12	21	11	20	27	10	0	44	2	16	4
Q562R1	ACTBL2	actin, beta-like 2	13	45	15	0	96	3	38	31	27	5	10	2	33	5	23	0	3	22	12	0	0	18	2	23	5	0	10	0	7	17	5	12	6	23	8	18	7	16	11	7	43	11	3	9	16	9	29
Q8IVF2	AHNAK2	AHNAK nucleoprotein 2	13	5	13	6	10	17	13	7	8	37	11	11	9	9	8	7	7	3	11	4	11	13	18	14	5	35	6	13	9	5	35	7	22	7	5	6	19	13	22	10	18	16	40	9	0	18	9
Q99715	COL12A1	collagen, type XII, alpha 1	13	146	34	25	12	5	69	137	245	5	35	2	335	45	145	0	12	152	31	3	7	151	4	186	11	3	79	3	335	55	8	12	0	32	2	117	9	181	8	28	55	13	10	48	14	7	82
Q9BXN1	ASPN	asporin	13	19	29	10	0	7	12	15	36	12	36	11	20	46	28	0	20	15	24	9	15	65	2	21	12	22	32	6	44	10	23	14	12	31	28	69	21	44	5	33	25	17	35	36	2	21	18
Q9UJU6	DBNL	drebrin-like	13	15	9	12	18	15	15	16	7	17	15	2	13	2	11	15	3	13	14	9	7	9	18	16	6	18	13	6	7	8	9	6	19	15	8	18	15	8	16	12	25	20	22	5	2	21	4
O60524	NEMF	nuclear export mediator factor	12	2	2	0	6	0	3	14	2	3	0	0	2	0	20	0	0	0	2	13	0	0	4	3	0	0	0	2	0	2	13	2	0	3	23	4	8	0	0	11	13	5	2	0	0	0	0
P00338	LDHA	lactate dehydrogenase A	12	37	5	9	58	4	67	44	16	4	4	0	48	2	18	6	4	27	16	5	0	13	0	31	2	0	34	0	37	21	5	16	6	18	7	21	12	10	6	15	28	5	4	6	4	5	16
P00918	CA2	carbonic anhydrase II	12	7	3	2	3	2	0	0	5	6	0	0	9	0	35	0	8	13	2	16	3	12	2	8	0	0	7	5	8	7	16	6	4	4	35	31	9	3	7	8	32	10	0	14	2	0	0
P01766	NA	NA	12	3	16	7	7	6	0	2	8	4	13	2	8	13	12	6	10	14	10	2	9	8	9	10	16	12	6	16	40	6	11	14	4	6	5	6	11	13	4	5	28	8	14	13	0	18	5
P02765	AHSG	alpha-2-HS-glycoprotein	12	6	23	9	10	7	7	7	8	12	16	0	7	20	10	6	15	5	9	10	10	15	7	8	18	9	11	7	14	9	10	12	8	6	7	10	4	9	6	7	25	4	12	9	0	15	3
P25054	APC	adenomatous polyposis coli	12	9	15	10	15	9	8	3	10	17	9	0	14	2	12	9	13	14	7	7	7	12	12	14	4	4	0	0	4	2	14	3	6	11	15	8	27	15	17	0	7	9	13	6	3	7	5
P30043	BLVRB	biliverdin reductase B (flavin reductase (NADPH))	12	15	12	11	17	9	27	24	15	13	9	0	10	2	34	5	8	15	20	11	5	11	0	18	0	0	29	0	13	17	12	10	3	14	35	18	22	11	12	18	55	9	7	28	4	5	12
P31150	GDI1	GDP dissociation inhibitor 1	12	43	6	10	42	4	33	52	20	4	15	0	29	3	17	0	4	25	9	2	3	15	2	19	3	7	36	2	15	17	7	13	5	22	10	21	10	13	3	27	28	8	3	11	2	12	13
P40926	MDH2	malate dehydrogenase 2, NAD (mitochondrial)	12	49	10	6	66	8	58	47	15	11	16	3	42	2	14	9	8	37	19	15	9	24	4	32	3	5	57	2	23	37	8	19	15	34	22	36	28	14	8	26	40	12	0	12	9	21	28
P49454	CENPF	centromere protein F, 350/400kDa	12	8	4	10	13	3	8	4	3	7	6	0	7	3	9	0	6	2	0	2	5	7	9	6	0	4	3	0	6	0	2	0	4	9	2	3	16	8	12	3	6	7	6	4	0	7	2
Q08380	LGALS3BP	lectin, galactoside-binding, soluble, 3 binding protein	12	5	5	14	10	10	27	11	12	11	9	4	5	8	9	4	15	19	8	6	14	11	16	14	9	15	18	9	11	47	16	9	13	10	5	16	7	13	8	10	26	17	17	11	5	18	8
Q0VDD8	DNAH14	dynein, axonemal, heavy chain 14	12	6	14	13	2	0	8	4	9	7	9	2	8	6	8	5	7	12	8	2	4	10	6	4	0	0	5	0	7	9	3	8	4	7	4	6	7	17	5	10	17	7	8	12	0	6	7
Q14195	DPYSL3	dihydropyrimidinase-like 3	12	13	6	5	12	0	6	9	15	4	7	3	29	2	7	0	0	12	8	0	2	19	0	7	0	7	16	5	13	8	6	9	2	14	2	15	6	10	5	6	15	4	4	3	2	2	10
Q8WX93	PALLD	palladin, cytoskeletal associated protein	12	7	7	0	7	2	8	21	16	2	13	5	25	0	6	0	0	10	8	2	7	9	4	14	0	3	20	3	13	9	3	6	0	11	3	14	3	12	5	0	12	13	0	6	3	5	13
Q9Y4G6	TLN2	talin 2	12	7	5	3	2	14	5	10	6	11	5	0	4	0	4	8	7	5	11	13	6	7	7	7	0	3	11	6	7	7	8	3	24	9	13	19	19	2	28	11	11	10	9	5	0	8	5
O75368	SH3BGRL	SH3 domain binding glutamate-rich protein like	11	33	14	21	8	16	15	17	11	11	22	0	10	2	10	15	6	11	15	10	13	11	14	13	4	3	15	0	8	16	14	12	15	8	11	12	13	16	15	7	29	10	30	8	3	23	13
P01871	NA	NA	11	3	8	0	10	3	10	9	17	7	20	0	9	31	25	3	13	49	3	7	2	5	7	21	16	2	2	5	19	15	8	23	3	12	3	6	21	12	5	5	66	5	2	38	9	16	0
P02649	APOE	apolipoprotein E	11	12	9	6	11	14	9	6	15	17	11	0	7	12	40	7	17	7	6	9	14	59	2	10	6	7	16	4	20	6	7	8	3	11	28	22	12	13	13	5	32	2	5	16	0	3	4
P02656	APOC3	apolipoprotein C-III	11	5	7	3	0	7	0	0	4	11	4	0	6	12	8	8	6	2	5	8	5	5	4	2	3	3	4	13	8	3	6	6	8	3	8	5	11	3	12	9	10	10	5	8	0	6	4
P09972	ALDOC	aldolase C, fructose-bisphosphate	11	14	4	4	13	16	18	8	5	16	7	0	9	3	6	13	9	19	13	18	4	6	4	11	4	4	12	5	12	8	8	4	22	10	13	10	25	4	15	5	15	10	5	3	0	10	10
P11216	PYGB	phosphorylase, glycogen; brain	11	40	6	2	19	0	20	11	10	2	4	0	37	5	10	0	0	26	18	2	0	14	0	12	0	0	24	0	31	19	2	8	2	14	5	15	3	8	0	7	11	3	3	4	0	6	6
P13639	EEF2	eukaryotic translation elongation factor 2	11	53	7	11	117	0	88	71	37	2	16	0	74	3	19	2	6	44	12	3	4	22	0	49	5	3	98	0	16	32	4	18	5	67	6	30	6	20	3	17	64	3	0	11	12	12	14
P14314	PRKCSH	protein kinase C substrate 80K-H	11	23	0	23	27	31	29	16	26	30	0	3	18	0	5	29	12	24	19	26	0	13	2	27	3	5	25	3	8	16	22	10	29	11	8	18	23	11	17	19	27	35	6	9	4	24	7
P20929	NEB	nebulin	11	4	7	0	13	0	12	2	5	5	4	6	9	12	4	2	4	7	6	5	4	9	4	5	0	5	9	5	4	3	7	3	4	5	5	4	9	6	10	5	20	16	8	8	3	3	8
P31949	S100A11	S100 calcium binding protein A11	11	58	12	32	52	12	38	30	42	9	18	2	50	2	32	3	8	62	8	4	12	34	4	67	0	5	37	2	22	36	13	20	15	40	14	52	16	26	14	16	44	19	7	12	10	17	16
P46939	UTRN	utrophin	11	10	7	5	7	16	6	0	3	17	4	0	12	8	2	6	4	13	9	7	4	13	9	10	0	3	14	5	7	10	6	6	8	6	9	11	13	4	14	7	19	3	6	7	0	12	11
P67936	TPM4	tropomyosin 4	11	12	11	18	20	31	10	20	22	25	16	5	19	2	10	17	14	16	14	21	24	8	34	34	10	19	16	4	12	11	23	12	29	9	13	20	19	13	23	10	22	24	34	9	5	25	13
Q01518	CAP1	CAP, adenylate cyclase-associated protein 1 (yeast)	11	42	15	15	75	14	38	39	26	17	15	4	66	4	25	6	6	34	23	8	4	19	6	33	3	5	49	0	21	23	8	13	12	34	9	21	11	30	21	17	48	10	3	9	5	19	16
Q02218	OGDH	oxoglutarate (alpha-ketoglutarate) dehydrogenase (lipoamide)	11	23	3	3	21	5	17	16	11	0	3	0	17	0	9	2	5	16	9	2	0	11	0	13	0	0	20	0	5	12	5	15	0	13	11	8	8	7	5	8	11	2	2	5	2	4	4
Q03001	DST	dystonin	11	8	15	3	9	4	15	3	3	7	3	0	9	8	3	4	5	0	3	2	0	2	7	3	0	5	10	4	4	4	3	7	6	4	2	3	6	2	4	7	14	7	5	4	4	12	3
Q13561	DCTN2	dynactin 2 (p50)	11	12	4	12	13	28	13	8	10	31	12	3	9	2	8	24	6	12	8	19	9	5	23	7	3	6	15	7	10	5	12	6	20	8	11	10	23	9	23	7	7	8	9	4	2	6	6
Q15124	PGM5	phosphoglucomutase 5	11	5	6	2	2	0	0	6	0	0	0	0	2	3	0	0	3	0	0	0	3	0	0	3	0	0	0	0	3	2	2	6	4	3	2	3	0	0	0	4	3	0	0	6	0	3	0
Q15417	CNN3	calponin 3, acidic	11	14	4	3	2	5	12	7	17	5	5	4	23	0	9	3	0	12	4	0	4	8	5	11	0	6	16	3	23	14	5	6	3	12	0	10	3	9	4	5	12	3	5	7	0	6	2
Q16555	DPYSL2	dihydropyrimidinase-like 2	11	10	18	11	20	6	9	16	10	15	12	3	27	4	14	4	7	16	11	4	9	19	4	19	3	6	18	8	18	37	15	23	9	24	5	11	15	13	7	18	26	10	3	12	0	11	5
Q8NE71	ABCF1	ATP-binding cassette, sub-family F (GCN20), member 1	11	11	18	0	12	4	9	11	4	10	3	3	11	13	4	6	5	5	2	3	4	6	3	2	9	2	3	0	3	0	8	6	8	5	8	5	6	3	4	7	27	9	9	5	3	8	2
A8MW06	NA	NA	10	7	14	3	39	28	10	9	9	30	12	11	13	12	16	24	13	18	14	24	22	7	28	27	15	10	21	3	7	6	27	12	24	8	22	22	20	13	21	17	26	27	37	6	6	29	15
O94875	SORBS2	sorbin and SH3 domain containing 2	10	0	4	0	3	0	0	0	0	3	5	5	0	0	0	0	0	0	9	2	0	0	0	2	0	4	3	3	0	6	0	6	2	0	3	2	4	0	7	2	2	9	5	0	0	7	0
P01765	NA	NA	10	2	3	0	2	4	2	0	4	2	7	3	4	14	3	2	4	6	2	2	4	4	4	2	4	6	2	12	7	0	3	2	0	2	3	4	5	6	3	2	7	4	2	6	0	5	5
P02730	SLC4A1	solute carrier family 4 (anion exchanger), member 1 (Diego blood group)	10	2	0	0	4	9	0	5	7	15	0	0	6	0	50	3	5	6	11	19	3	0	0	2	0	2	0	11	0	4	22	4	6	2	64	2	39	0	29	12	99	13	3	60	0	2	0
P02748	C9	complement component 9	10	11	5	8	2	0	3	4	16	0	12	0	13	11	4	0	5	15	5	0	5	25	4	11	2	3	18	0	10	13	9	11	0	7	11	19	2	11	0	4	7	2	3	8	0	3	3
P04075	ALDOA	aldolase A, fructose-bisphosphate	10	64	11	21	85	18	96	39	42	19	13	2	52	8	23	8	13	59	17	16	8	34	6	61	3	6	76	3	50	42	5	23	13	49	19	46	21	14	10	32	49	11	5	17	4	14	56
P07900	HSP90AA1	heat shock protein 90kDa alpha (cytosolic), class A member 1	10	31	2	17	55	9	41	83	25	5	9	0	36	7	14	8	8	25	18	11	5	23	4	36	0	0	37	2	19	29	6	21	6	31	15	29	18	8	9	28	36	10	4	8	14	14	13
P09211	GSTP1	glutathione S-transferase pi 1	10	6	11	6	30	13	10	12	8	10	10	0	27	3	16	6	9	17	22	13	7	10	5	25	6	0	55	0	14	20	10	15	5	17	14	15	17	10	10	11	29	11	2	16	4	18	9
P18669	PGAM1	phosphoglycerate mutase 1 (brain)	10	17	7	7	34	18	32	33	16	6	13	0	17	4	10	9	3	17	20	9	5	13	6	32	2	2	32	4	9	22	14	13	9	20	14	21	8	11	6	21	34	9	4	5	4	8	8
P21399	ACO1	aconitase 1, soluble	10	17	5	3	3	4	10	13	8	3	4	0	11	2	11	2	3	6	4	10	4	13	0	14	2	0	17	0	9	36	8	8	13	13	12	17	17	3	3	6	15	4	5	7	0	5	13
P22626	HNRNPA2B1	heterogeneous nuclear ribonucleoprotein A2/B1	10	102	37	30	155	16	129	126	52	15	44	3	92	4	19	15	9	74	35	10	8	33	21	57	8	14	40	11	24	26	16	18	16	51	14	73	33	32	17	40	71	29	30	21	25	55	25
P23528	CFL1	cofilin 1 (non-muscle)	10	34	17	17	111	19	62	52	37	19	30	13	54	4	22	13	7	43	37	7	12	26	41	61	5	21	37	15	29	35	31	15	23	35	15	43	31	48	27	31	72	46	65	19	10	41	28
P27824	CANX	calnexin	10	65	8	11	73	9	34	36	19	7	6	3	54	5	15	5	8	40	31	4	2	21	0	35	0	0	47	0	18	49	5	22	7	31	9	21	6	20	10	14	36	7	6	12	4	12	8
P43121	MCAM	melanoma cell adhesion molecule	10	3	6	3	3	10	0	0	0	17	4	0	7	3	0	6	13	5	2	13	3	0	7	7	3	4	8	0	2	6	13	8	10	0	14	7	17	3	14	3	9	9	11	0	0	5	0
P53814	SMTN	smoothelin	10	0	4	0	0	0	0	0	0	2	0	3	3	3	0	0	0	0	0	3	0	0	0	0	0	2	0	0	0	0	0	2	3	0	0	0	3	0	8	2	0	0	0	0	0	0	0
P61978	HNRNPK	heterogeneous nuclear ribonucleoprotein K	10	66	24	14	74	11	77	52	32	19	24	6	45	6	20	8	8	46	29	10	12	25	26	34	11	20	45	4	34	29	20	18	19	45	17	48	24	24	21	34	74	23	20	16	19	34	38
P80748	NA	NA	10	5	8	5	8	5	4	0	3	4	11	0	4	8	8	2	8	11	5	7	0	5	0	4	12	5	4	5	3	4	8	15	4	7	6	5	7	6	4	6	14	3	6	4	0	5	2
Q8NFW1	COL22A1	collagen, type XXII, alpha 1	10	6	19	7	3	5	6	4	12	5	10	11	3	16	7	0	16	13	10	6	15	7	18	9	15	15	6	15	17	4	13	11	6	9	5	10	7	6	14	11	36	22	26	17	8	21	15
Q9H4M9	EHD1	EH-domain containing 1	10	3	3	0	24	0	7	6	7	3	5	0	12	0	0	0	2	13	4	3	2	3	0	6	0	0	12	2	4	11	3	7	2	5	2	6	7	2	7	4	12	4	0	3	0	2	7
Q9Y6V0	PCLO	piccolo presynaptic cytomatrix protein	10	7	10	0	7	3	4	0	0	6	3	4	2	2	5	3	5	0	0	2	5	2	3	0	0	2	4	0	2	0	0	3	4	2	2	4	6	0	2	5	11	3	4	3	3	4	4
O00151	PDLIM1	PDZ and LIM domain 1	9	4	12	9	9	12	5	3	8	11	7	0	9	0	3	8	7	4	8	6	7	0	12	11	10	9	12	9	0	4	9	4	6	8	3	6	12	10	8	5	14	11	22	3	2	9	0
O95810	SDPR	serum deprivation response	9	0	7	4	4	60	0	0	0	48	5	5	0	0	0	47	22	5	10	38	15	0	37	5	0	12	4	26	0	4	30	7	58	3	27	8	30	2	38	7	6	10	46	0	0	10	0
P01620	NA	NA	9	9	21	6	15	4	5	4	11	7	24	0	18	35	19	4	15	36	13	9	8	14	23	15	20	9	12	16	40	13	17	17	12	12	8	10	9	16	8	7	44	9	16	20	0	20	4
P02749	APOH	apolipoprotein H (beta-2-glycoprotein I)	9	6	13	15	0	7	3	2	11	10	17	0	16	12	11	5	9	7	9	10	7	13	11	8	6	13	6	5	15	8	27	18	7	9	16	16	18	13	12	6	21	5	8	20	2	7	0
P04179	SOD2	superoxide dismutase 2, mitochondrial	9	19	31	17	20	133	14	8	12	63	14	100	10	4	27	39	15	26	17	17	43	15	132	24	11	46	21	9	21	47	122	28	46	18	31	36	48	27	79	15	67	50	103	26	6	35	11
P05090	APOD	apolipoprotein D	9	0	17	12	0	45	0	4	2	13	12	0	0	56	7	16	47	9	7	7	9	7	31	34	16	16	18	0	4	4	10	12	20	23	18	20	28	6	5	8	187	26	90	52	0	13	2
P08697	SERPINF2	serpin peptidase inhibitor, clade F (alpha-2 antiplasmin, pigment epithelium derived factor), member 2	9	5	12	0	0	3	0	0	5	4	5	4	4	20	7	3	5	4	5	3	6	5	3	5	6	2	6	0	7	4	7	6	0	5	7	8	2	3	3	10	8	2	3	5	0	9	0
P09525	ANXA4	annexin A4	9	6	5	7	17	3	16	11	14	2	5	3	15	2	5	0	2	7	7	0	0	17	0	15	0	4	23	2	7	21	6	9	0	9	10	18	3	6	3	9	22	6	0	7	4	6	3
P09622	DLD	dihydrolipoamide dehydrogenase	9	10	3	4	27	36	11	16	4	22	13	12	5	0	5	18	7	12	9	19	8	3	25	19	3	15	12	7	4	9	17	7	25	12	15	16	15	5	20	6	12	4	15	0	2	10	3
P11532	DMD	dystrophin	9	0	4	0	6	14	2	2	0	14	0	3	4	4	0	8	0	3	3	9	0	0	3	0	0	0	2	0	0	6	6	3	6	2	5	2	5	0	8	2	3	4	0	6	4	6	0
P13796	LCP1	lymphocyte cytosolic protein 1 (L-plastin)	9	40	14	22	175	7	47	38	53	7	35	0	53	9	66	0	7	70	46	0	3	28	0	40	0	0	34	0	19	32	3	31	4	46	11	15	10	43	5	12	100	4	4	15	13	14	31
P15311	EZR	ezrin	9	63	7	24	60	11	60	35	37	12	17	3	39	3	25	6	4	43	24	8	3	21	2	31	3	2	34	4	22	28	11	15	9	41	8	36	14	11	7	19	51	16	7	11	12	13	18
P20700	LMNB1	lamin B1	9	37	12	31	45	5	24	46	30	7	27	3	30	0	22	6	4	44	32	9	3	7	15	57	2	5	29	3	14	14	6	17	4	31	9	40	9	24	5	23	58	9	5	9	7	18	18
P20810	CAST	calpastatin	9	8	7	7	25	20	7	5	5	26	7	9	7	2	10	26	8	16	8	20	19	5	21	13	3	13	10	0	5	10	22	5	21	6	11	9	20	9	18	4	16	18	44	6	0	11	3
P27797	CALR	calreticulin	9	33	3	39	93	28	51	45	35	8	0	0	35	0	28	10	3	61	26	20	0	16	0	59	0	0	66	0	22	81	20	18	26	34	25	44	16	26	10	18	69	19	0	15	13	23	13
P29401	TKT	transketolase	9	24	9	14	84	9	49	35	30	14	23	0	40	16	29	18	11	49	24	18	3	30	9	60	8	7	68	13	21	61	15	29	22	27	34	46	26	22	12	42	43	9	3	21	5	24	18
P30084	ECHS1	enoyl CoA hydratase, short chain, 1, mitochondrial	9	13	2	4	8	12	8	9	6	8	4	0	14	0	4	11	3	11	5	4	3	6	7	10	0	0	16	0	5	14	4	0	26	13	27	14	17	7	18	7	14	3	2	3	0	5	4
P30085	CMPK1	cytidine monophosphate (UMP-CMP) kinase 1, cytosolic	9	7	8	16	17	13	24	11	8	7	15	0	16	2	7	3	0	10	8	7	0	5	5	11	0	2	32	6	5	13	7	5	10	5	7	12	13	9	14	4	11	4	7	6	0	7	5
P35232	PHB	prohibitin	9	36	7	5	30	5	51	35	8	5	8	0	30	0	8	6	2	16	11	4	3	4	0	14	0	4	14	4	12	11	3	8	11	13	5	20	9	8	7	11	18	7	4	2	2	9	9
P42345	MTOR	mechanistic target of rapamycin (serine/threonine kinase)	9	7	4	0	9	0	3	13	2	7	0	3	9	4	25	3	0	0	0	4	4	0	3	0	2	5	5	2	0	6	5	5	3	3	14	3	3	3	5	6	30	7	9	5	0	7	0
P46821	MAP1B	microtubule-associated protein 1B	9	23	5	7	7	15	5	8	4	13	7	5	21	0	6	15	11	9	4	9	7	4	9	2	4	6	9	0	4	4	7	7	16	7	2	4	30	8	17	3	10	16	15	6	5	3	6
P48735	IDH2	isocitrate dehydrogenase 2 (NADP+), mitochondrial	9	38	2	12	49	2	54	53	19	0	12	0	51	0	13	0	2	33	11	3	0	20	0	22	0	0	42	0	15	30	0	10	2	22	5	22	4	10	0	9	21	2	0	0	7	6	24
P50395	GDI2	GDP dissociation inhibitor 2	9	38	8	13	51	0	41	51	16	4	18	0	28	3	24	2	3	32	8	4	3	11	3	28	0	2	30	5	14	18	4	9	0	12	7	14	8	14	4	16	29	3	0	6	3	3	11
P50454	SERPINH1	serpin peptidase inhibitor, clade H (heat shock protein 47), member 1, (collagen binding protein 1)	9	34	7	21	45	6	27	35	42	19	18	4	99	5	54	5	3	19	21	6	5	57	4	48	0	5	44	5	34	18	9	17	12	19	11	24	13	40	11	14	32	9	3	12	9	12	17
P60981	DSTN	destrin (actin depolymerizing factor)	9	8	0	5	6	0	13	19	8	2	5	0	16	2	2	0	2	4	4	0	0	4	0	5	0	0	5	0	5	9	0	7	0	9	0	10	3	4	2	11	5	3	0	0	0	3	0
Q15404	RSU1	Ras suppressor protein 1	9	3	3	0	6	9	5	8	3	8	3	0	12	0	5	9	8	10	7	9	3	5	2	10	0	0	9	0	4	9	6	3	12	7	12	5	15	4	7	6	6	5	0	3	0	3	2
Q5VU66	NA	NA	9	16	12	23	17	28	9	13	7	24	11	8	10	3	11	0	0	0	0	0	0	0	2	16	5	12	15	12	9	15	24	8	13	9	12	17	21	12	9	0	0	2	2	0	0	0	0
Q8NF91	SYNE1	spectrin repeat containing, nuclear envelope 1	9	10	10	6	17	4	8	6	8	6	6	2	12	5	7	0	5	4	0	2	4	2	8	7	3	0	3	4	10	14	7	4	2	3	8	4	6	6	6	7	12	8	11	5	0	5	7
Q96GI7	FAM89A	family with sequence similarity 89, member A	9	2	4	0	3	0	0	0	0	0	0	2	3	0	0	0	0	0	0	0	0	2	0	3	0	0	0	0	6	0	0	0	0	0	5	2	0	0	2	2	6	0	2	0	4	2	0
Q96JQ0	DCHS1	dachsous cadherin-related 1	9	2	13	3	0	0	4	2	13	9	5	13	4	18	13	0	16	5	6	2	9	7	6	5	15	8	8	8	9	2	16	7	3	5	4	5	3	3	4	10	16	16	10	14	2	6	4
Q9C0C2	TNKS1BP1	tankyrase 1 binding protein 1, 182kDa	9	7	14	25	13	32	15	12	5	18	9	6	12	0	3	33	16	8	16	25	12	4	32	31	3	30	18	13	5	9	27	8	42	16	13	23	23	12	25	16	21	24	50	3	4	34	10
Q9NR12	PDLIM7	PDZ and LIM domain 7 (enigma)	9	6	2	3	2	0	2	9	5	0	6	0	6	0	5	0	0	4	5	2	0	7	0	14	0	0	12	0	6	6	0	7	0	6	0	7	3	6	0	3	5	4	0	5	2	2	3
Q9NR48	ASH1L	ash1 (absent, small, or homeotic)-like (Drosophila)	9	4	7	0	6	0	3	0	3	5	0	2	0	2	3	3	2	0	0	2	3	0	4	0	6	0	2	2	2	0	0	2	3	0	5	0	2	2	0	5	9	0	4	3	3	3	4
Q9UPN3	MACF1	microtubule-actin crosslinking factor 1	9	33	16	5	12	8	42	32	11	11	15	3	26	8	4	4	7	10	10	6	5	7	17	33	14	11	19	6	9	12	6	6	5	12	9	8	12	8	9	18	30	16	17	11	2	13	13
A6NL28	NA	NA	8	5	4	16	13	10	2	7	13	10	17	0	6	3	5	9	14	15	10	5	11	12	6	11	2	3	9	2	9	6	11	7	7	13	3	11	7	13	8	6	12	7	15	6	2	10	6
O43294	TGFB1I1	transforming growth factor beta 1 induced transcript 1	8	3	2	3	0	0	0	2	3	2	4	0	9	0	2	0	0	0	2	3	0	3	0	8	0	0	8	0	5	2	0	5	0	0	0	0	0	0	4	5	3	2	0	2	0	0	2
O43852	CALU	calumenin	8	17	0	24	17	28	22	24	18	29	5	3	51	0	9	24	13	13	11	20	16	10	23	23	0	7	16	0	7	18	23	9	17	14	13	13	18	19	18	4	12	11	41	0	0	11	8
P00568	AK1	adenylate kinase 1	8	7	3	5	0	6	4	5	0	12	4	0	5	0	8	7	2	7	6	9	0	3	13	7	0	4	5	5	0	4	12	3	7	3	12	8	20	5	7	2	8	0	5	5	0	2	3
P01596	NA	NA	8	5	7	4	2	2	2	3	3	6	4	0	6	8	7	3	6	10	5	3	4	4	6	4	4	0	5	6	7	6	5	5	3	4	4	3	11	3	3	0	14	9	6	8	3	11	0
P01861	NA	NA	8	3	3	0	0	4	2	0	3	4	3	0	6	9	6	3	0	0	0	2	2	3	2	5	4	6	8	4	9	3	0	8	5	11	0	0	13	16	8	8	44	5	14	11	0	4	0
P02735	NA	NA	8	0	3	0	0	16	0	0	3	9	3	0	0	7	2	25	10	4	7	15	2	0	0	0	2	0	0	8	0	9	14	3	6	0	12	10	13	2	9	0	10	3	20	0	0	4	0
P02746	C1QB	complement component 1, q subcomponent, B chain	8	6	6	4	2	0	4	0	8	5	6	2	6	8	7	0	9	6	4	0	4	6	0	4	0	0	4	0	5	4	7	4	0	6	7	4	2	5	5	5	7	0	9	10	3	4	4
P02753	RBP4	retinol binding protein 4, plasma	8	4	9	2	0	2	0	0	2	0	9	0	2	11	6	0	5	11	3	9	2	7	12	0	26	20	6	0	5	4	28	8	7	4	18	5	4	0	5	10	16	13	9	9	0	15	2
P04004	VTN	vitronectin	8	6	8	9	4	8	6	6	9	10	9	0	20	8	7	5	7	8	9	11	8	36	3	4	10	10	7	11	17	13	6	13	3	6	18	18	8	12	15	7	26	18	13	13	0	15	0
P07858	CTSB	cathepsin B	8	29	18	7	20	7	20	22	24	4	12	4	17	0	50	5	2	33	5	6	3	17	7	20	4	7	21	5	11	11	8	10	6	31	8	17	7	30	0	24	28	10	13	9	0	7	11
P17980	PSMC3	proteasome (prosome, macropain) 26S subunit, ATPase, 3	8	14	11	5	16	17	22	19	11	14	6	0	13	2	8	7	4	16	7	12	0	10	7	20	0	3	17	9	6	11	8	2	12	10	6	15	17	5	6	7	11	6	5	3	0	8	6
P20908	COL5A1	collagen, type V, alpha 1	8	15	29	18	9	12	9	16	33	7	38	15	29	15	17	6	24	42	9	10	12	32	20	19	14	7	21	18	29	7	20	11	16	14	6	19	13	36	14	23	49	12	26	22	7	22	27
P39060	COL18A1	collagen, type XVIII, alpha 1	8	10	14	3	10	6	4	4	2	7	4	2	23	6	6	7	5	9	7	13	6	5	16	10	6	4	4	9	4	5	18	9	20	3	8	10	18	6	12	9	21	11	13	6	0	15	9
P52272	HNRNPM	heterogeneous nuclear ribonucleoprotein M	8	73	13	24	52	11	70	80	45	8	21	4	55	5	27	4	0	55	32	4	5	34	6	55	9	6	49	22	33	39	9	22	9	52	16	50	16	20	8	52	84	14	5	17	17	20	30
P53420	COL4A4	collagen, type IV, alpha 4	8	6	19	3	3	4	3	5	2	8	3	11	9	11	3	2	6	5	4	4	8	7	12	11	13	16	10	9	6	3	5	4	8	5	6	7	3	8	4	15	28	16	14	7	3	14	4
P78527	PRKDC	protein kinase, DNA-activated, catalytic polypeptide	8	97	17	16	73	4	119	68	47	8	10	28	128	15	11	2	8	49	9	5	14	20	15	49	18	13	60	10	28	26	5	20	3	75	5	14	8	24	11	35	60	23	20	14	8	18	20
Q00056	HOXA4	homeobox A4	8	0	5	0	0	3	0	2	0	7	0	0	0	0	24	3	0	0	14	14	5	3	7	2	0	6	0	7	0	4	12	4	6	0	29	0	11	0	4	5	39	12	10	12	0	4	3
Q03135	CAV1	caveolin 1, caveolae protein, 22kDa	8	3	5	2	2	4	6	4	3	8	4	0	6	3	4	5	11	5	8	9	5	7	4	3	2	2	3	0	7	4	12	8	6	6	18	5	9	4	14	6	9	0	11	4	0	7	2
Q07954	LRP1	low density lipoprotein receptor-related protein 1	8	7	11	0	8	4	6	10	16	6	11	3	14	5	20	3	2	12	13	3	0	28	4	13	3	6	23	0	6	3	3	21	6	12	5	11	0	33	5	6	12	7	2	5	3	12	13
Q13627	DYRK1A	dual-specificity tyrosine-(Y)-phosphorylation regulated kinase 1A	8	2	3	2	0	0	0	0	0	0	0	0	0	0	0	0	3	2	0	0	0	0	0	0	0	0	0	0	0	0	0	0	0	0	0	0	5	2	2	3	0	0	0	2	0	0	0
Q14847	LASP1	LIM and SH3 protein 1	8	19	9	27	21	23	17	10	8	19	19	10	15	3	9	11	5	13	13	15	14	10	21	21	5	18	15	13	7	17	9	9	14	8	10	19	19	15	12	13	25	23	30	7	5	24	16
Q14BN4	SLMAP	sarcolemma associated protein	8	4	0	3	2	2	3	3	0	0	0	0	3	0	2	2	0	0	2	0	0	0	0	0	0	0	0	0	3	0	2	2	0	2	0	0	0	0	0	0	2	3	0	2	0	0	3
Q15233	NONO	non-POU domain containing, octamer-binding	8	34	17	27	51	12	42	40	31	11	18	0	55	4	17	6	7	32	31	7	5	20	3	31	8	16	31	6	16	19	8	12	10	30	8	30	5	22	5	24	41	13	14	8	6	22	14
Q16352	INA	internexin neuronal intermediate filament protein, alpha	8	2	8	3	7	7	4	2	4	13	6	3	4	6	4	6	2	8	6	6	7	6	12	11	7	5	9	5	9	5	7	8	17	6	5	8	16	9	7	2	18	24	11	4	2	12	3
Q16851	UGP2	UDP-glucose pyrophosphorylase 2	8	18	4	2	9	3	12	5	0	11	3	0	17	5	2	3	4	17	0	7	0	4	3	8	3	2	19	2	2	101	3	3	5	7	18	9	7	3	5	3	13	6	2	5	0	5	3
Q2KJY2	KIF26B	kinesin family member 26B	8	0	0	0	4	0	6	2	2	2	0	0	5	2	0	0	0	0	7	0	2	2	2	5	2	0	0	3	2	5	0	2	0	4	4	2	2	0	0	0	8	4	0	0	0	2	0
Q53EZ4	CEP55	centrosomal protein 55kDa	8	0	5	0	0	4	0	0	2	3	4	0	0	11	2	2	5	0	2	4	5	0	0	2	2	0	2	2	3	0	0	3	0	2	2	3	0	2	0	0	6	3	5	3	0	4	0
Q5TB30	DEPDC1	DEP domain containing 1	8	3	8	0	4	0	2	0	0	3	2	0	2	9	4	0	5	0	0	3	2	0	0	0	10	0	3	3	0	0	7	0	3	3	5	3	7	0	0	7	11	5	0	5	0	7	4
Q7Z7G0	ABI3BP	ABI family, member 3 (NESH) binding protein	8	0	8	3	0	3	0	2	0	6	6	0	0	2	5	2	6	3	4	7	8	13	8	3	4	18	7	2	2	3	15	6	5	8	3	3	19	12	9	4	18	10	12	9	0	12	4
Q86UP2	KTN1	kinectin 1 (kinesin receptor)	8	31	19	30	32	42	24	62	18	34	20	0	18	0	9	15	14	20	22	21	18	2	27	39	7	22	43	4	5	24	21	8	28	13	9	30	11	4	17	27	28	22	16	2	3	16	10
Q8NBF6	AVL9	AVL9 homolog (S. cerevisiase)	8	4	7	2	0	3	2	2	6	5	7	0	3	17	2	3	8	5	2	2	6	5	0	6	6	0	2	4	2	4	0	0	3	2	3	5	0	4	2	0	14	3	2	11	0	14	0
Q8NDA2	NA	NA	8	3	4	0	3	0	0	0	2	3	0	3	3	2	3	0	2	2	0	0	4	0	2	2	0	0	2	2	2	4	2	0	0	0	2	0	2	2	0	2	7	8	2	0	0	0	0
Q92610	ZNF592	zinc finger protein 592	8	0	4	0	0	0	0	2	2	5	3	0	0	3	0	0	2	6	4	0	0	3	0	4	2	0	2	0	8	0	2	2	0	2	0	2	2	2	0	3	6	0	4	2	0	3	2
Q969G5	PRKCDBP	protein kinase C, delta binding protein	8	4	2	6	0	24	3	3	5	15	8	2	4	2	3	11	7	9	5	18	12	5	8	5	0	7	9	10	7	8	11	9	13	6	13	11	22	4	7	7	7	10	7	3	0	10	3
Q96JG9	ZNF469	zinc finger protein 469	8	0	12	2	3	5	6	0	4	3	6	7	6	9	6	5	4	5	5	4	3	4	6	3	8	4	3	6	10	6	9	8	0	5	8	6	4	8	2	8	12	7	7	8	4	6	8
Q9NZU5	LMCD1	LIM and cysteine-rich domains 1	8	6	4	3	0	10	8	3	4	2	4	0	9	0	4	2	7	2	3	5	0	2	3	5	0	7	3	2	8	2	7	3	0	4	0	7	10	2	4	2	7	5	9	0	0	6	3
Q9UBX5	FBLN5	fibulin 5	8	3	3	5	0	2	2	3	0	0	6	0	9	2	3	0	2	0	12	2	2	6	0	3	0	4	9	0	3	7	5	5	2	6	2	5	6	0	3	10	8	5	0	7	0	9	2
Q9UL46	PSME2	proteasome (prosome, macropain) activator subunit 2 (PA28 beta)	8	11	5	3	41	4	22	18	13	2	9	0	14	5	10	0	3	16	7	2	0	9	0	8	0	0	10	0	5	24	2	11	0	15	7	10	0	10	0	8	30	0	0	2	2	2	4
Q9Y2L5	TRAPPC8	trafficking protein particle complex 8	8	7	9	6	0	6	5	6	10	9	8	34	4	12	8	2	9	3	8	5	4	7	9	5	14	11	4	11	9	4	6	0	2	8	4	10	5	4	4	9	35	15	16	14	0	17	4
Q9Y3Z3	SAMHD1	SAM domain and HD domain 1	8	24	8	14	46	0	18	22	14	3	9	2	16	4	20	0	3	30	8	0	0	11	3	23	0	2	19	0	8	31	0	7	3	24	4	7	4	11	0	6	21	5	0	12	0	0	9
A6NMZ7	COL6A6	collagen, type VI, alpha 6	7	3	25	5	2	0	2	17	4	6	2	2	4	33	14	3	6	0	34	4	6	0	9	34	17	2	15	0	13	6	8	3	7	39	3	4	0	0	3	12	42	16	7	38	0	35	6
O60361	NA	NA	7	33	7	3	41	3	45	41	14	5	7	0	21	4	13	0	3	18	4	4	0	8	0	27	0	0	20	0	11	9	6	7	7	30	8	14	8	7	2	12	33	0	0	7	0	11	6
O75083	WDR1	WD repeat domain 1	7	31	2	0	30	2	31	14	15	0	4	0	26	0	22	0	0	9	6	0	0	7	0	16	0	0	17	0	11	17	0	7	0	17	6	7	3	7	5	7	25	0	0	3	3	3	3
O75947	ATP5H	ATP synthase, H+ transporting, mitochondrial Fo complex, subunit d	7	7	5	4	20	21	13	10	2	20	5	0	13	2	3	20	9	6	8	14	10	3	19	11	0	12	10	9	4	10	15	4	22	5	17	15	13	6	21	10	17	16	20	3	0	13	3
O95613	PCNT	pericentrin	7	6	9	2	4	0	7	0	4	6	2	2	4	6	2	4	3	6	4	0	7	4	4	0	8	2	2	5	6	4	8	3	3	5	2	5	2	4	4	4	11	5	6	6	5	7	6
P00966	ASS1	argininosuccinate synthase 1	7	6	7	6	12	0	12	3	4	10	7	2	6	3	5	3	7	13	3	6	7	7	19	13	4	8	7	0	4	7	7	2	0	4	15	4	13	9	3	0	6	11	2	5	0	2	2
P01717	NA	NA	7	3	3	2	5	3	2	0	2	2	2	0	2	2	0	2	2	5	0	0	0	2	2	2	4	4	2	7	11	2	0	2	0	0	0	0	4	2	0	0	3	0	0	3	0	0	0
P01860	NA	NA	7	4	9	0	12	0	4	4	0	0	4	0	2	7	5	0	2	7	2	2	0	0	2	3	5	0	2	0	8	0	3	7	0	2	7	3	2	2	0	3	20	3	4	6	0	9	0
P02462	COL4A1	collagen, type IV, alpha 1	7	4	10	4	2	7	5	2	6	15	5	6	13	5	4	3	8	3	3	5	7	4	6	10	4	12	9	6	0	0	25	10	6	4	9	10	10	2	9	6	14	15	4	5	6	12	5
P04271	S100B	S100 calcium binding protein B	7	0	2	0	0	38	0	0	0	21	7	0	2	2	0	21	8	2	9	20	4	0	29	11	2	0	2	0	23	35	35	10	49	2	33	6	13	0	10	4	6	3	23	2	0	5	0
P05165	PCCA	propionyl CoA carboxylase, alpha polypeptide	7	4	2	0	4	0	5	2	0	0	3	0	3	0	2	0	0	3	0	0	0	0	2	0	2	0	3	0	2	6	3	0	0	0	2	2	0	0	0	0	0	0	4	0	3	0	0
P06737	PYGL	phosphorylase, glycogen, liver	7	27	3	0	2	3	24	4	13	0	2	0	4	0	4	3	3	8	0	2	0	5	0	5	0	0	12	0	7	13	2	0	4	0	5	2	16	4	3	6	0	3	0	0	0	0	3
P07108	DBI	diazepam binding inhibitor (GABA receptor modulator, acyl-CoA binding protein)	7	10	9	10	23	9	18	11	8	14	17	0	17	5	8	6	7	16	15	19	10	8	6	16	4	0	30	0	20	8	11	4	12	8	15	25	16	3	11	26	16	5	24	4	0	17	4
P07195	LDHB	lactate dehydrogenase B	7	26	4	0	49	5	25	6	11	12	7	0	41	6	15	9	11	18	9	9	4	5	0	20	3	2	19	0	7	5	5	10	9	11	16	12	15	10	11	11	20	4	5	9	6	11	5
P07437	TUBB	tubulin, beta class I	7	61	4	3	50	2	35	24	13	5	8	0	28	6	13	2	3	12	11	0	0	13	3	19	0	4	19	5	15	15	7	12	6	26	9	15	12	19	0	18	29	2	4	17	2	11	21
P09429	HMGB1	high mobility group box 1	7	7	4	2	22	3	5	14	4	3	5	0	11	2	2	4	2	10	6	3	0	3	0	4	0	2	4	2	2	2	7	0	2	4	2	5	4	2	2	4	8	6	5	0	5	7	0
P13489	RNH1	ribonuclease/angiogenin inhibitor 1	7	7	7	4	13	4	19	18	13	5	7	0	19	3	13	0	9	16	11	0	7	12	6	17	3	5	25	3	12	15	4	13	10	18	13	20	8	15	6	16	19	6	5	11	2	13	17
P15502	ELN	elastin	7	0	2	0	3	0	2	0	0	0	3	0	3	3	2	2	5	0	0	8	5	2	0	4	0	3	7	0	4	0	16	6	0	0	10	8	9	2	0	4	7	8	3	2	0	4	0
P15924	DSP	desmoplakin	7	72	20	17	16	3	58	30	44	6	13	0	64	6	5	3	7	11	25	2	10	14	7	72	2	3	13	5	67	5	5	11	2	35	0	36	5	3	6	27	27	14	5	9	4	21	14
P19784	CSNK2A2	casein kinase 2, alpha prime polypeptide	7	0	2	0	4	3	3	0	4	4	4	0	6	0	11	0	0	4	3	7	2	2	6	2	0	7	2	3	0	3	3	4	5	4	11	4	9	2	8	4	27	21	7	12	0	2	0
P21802	FGFR2	fibroblast growth factor receptor 2	7	2	0	0	0	0	0	0	0	0	0	0	4	0	2	0	0	3	0	0	0	0	4	2	0	0	2	0	0	0	0	0	2	0	3	2	2	0	3	0	0	0	0	2	0	6	3
P23141	CES1	carboxylesterase 1	7	3	6	0	0	10	0	2	2	7	3	2	0	10	9	5	22	15	3	20	7	0	0	5	5	2	53	4	5	2	0	0	11	0	7	10	22	0	18	4	7	8	5	7	0	0	2
P23142	FBLN1	fibulin 1	7	18	6	6	7	2	5	6	23	2	6	0	11	10	19	0	8	8	13	4	3	33	2	13	3	5	13	0	21	5	5	9	3	9	7	16	0	32	4	4	15	3	2	11	0	3	10
P23229	ITGA6	integrin, alpha 6	7	3	4	0	2	0	6	0	0	0	0	0	13	0	3	0	2	2	0	0	0	0	0	4	2	0	4	0	4	16	3	0	0	2	2	0	0	0	0	4	3	3	2	2	0	0	0
P23246	SFPQ	splicing factor proline/glutamine-rich	7	32	14	18	44	10	32	31	17	10	13	4	20	2	6	6	6	23	20	8	5	4	12	26	7	17	18	3	6	12	13	6	7	14	4	20	6	7	13	17	37	12	15	5	2	24	14
P23381	WARS	tryptophanyl-tRNA synthetase	7	17	3	4	41	7	16	49	13	5	9	0	23	0	9	3	5	40	9	10	5	11	0	26	0	0	19	2	9	62	2	11	3	13	12	13	5	12	2	7	32	5	3	6	10	6	12
P24752	ACAT1	acetyl-CoA acetyltransferase 1	7	23	4	2	14	10	16	6	9	8	3	2	18	4	4	3	5	14	3	12	3	12	3	17	0	3	16	6	8	9	7	13	12	6	19	13	15	7	4	5	5	4	0	4	0	6	4
P26447	S100A4	S100 calcium binding protein A4	7	5	2	3	10	4	2	5	10	5	3	0	0	0	8	4	4	9	9	8	0	9	5	12	2	4	10	0	10	11	3	12	10	11	11	5	4	3	3	7	17	6	4	6	0	2	10
P27348	YWHAQ	tyrosine 3-monooxygenase/tryptophan 5-monooxygenase activation protein, theta	7	16	7	4	20	2	14	23	15	0	9	0	19	0	4	0	0	26	19	3	0	7	0	24	2	0	17	0	6	14	8	6	4	13	8	14	2	6	0	20	14	0	0	5	5	4	4
P49411	TUFM	Tu translation elongation factor, mitochondrial	7	21	3	5	27	9	25	15	6	6	6	0	18	0	5	0	2	12	9	4	0	9	3	17	3	2	12	0	6	19	5	3	7	16	6	17	3	5	4	8	20	7	4	4	5	6	16
P60903	S100A10	S100 calcium binding protein A10	7	3	3	8	6	3	5	2	5	5	2	2	8	4	4	3	4	7	4	6	6	7	6	11	5	5	9	0	4	6	8	7	5	6	6	4	5	7	8	5	8	12	3	5	0	5	5
P61981	YWHAG	tyrosine 3-monooxygenase/tryptophan 5-monooxygenase activation protein, gamma	7	13	6	8	21	34	20	25	10	12	12	0	11	4	10	16	13	32	18	11	6	13	17	28	10	4	22	3	13	14	30	9	42	19	26	28	27	10	25	15	17	6	6	4	5	11	5
Q00341	HDLBP	high density lipoprotein binding protein	7	24	5	4	21	0	27	21	12	5	5	2	19	2	12	3	0	31	10	5	0	13	0	23	0	0	26	0	3	12	2	5	0	13	0	10	3	22	4	3	16	7	2	3	3	6	12
Q04760	GLO1	glyoxalase I	7	23	11	5	18	12	14	14	7	13	7	14	6	5	3	13	7	6	7	6	5	7	12	16	5	7	16	5	8	7	2	7	8	9	8	16	6	5	15	15	10	12	12	5	0	11	7
Q07065	CKAP4	cytoskeleton-associated protein 4	7	25	13	24	46	5	27	28	37	8	28	2	64	6	34	5	3	49	12	3	0	22	11	35	5	9	26	4	14	27	6	9	5	23	5	23	8	39	3	4	24	10	7	4	7	18	14
Q07092	COL16A1	collagen, type XVI, alpha 1	7	0	21	4	0	4	2	2	5	2	5	6	7	6	0	0	3	4	4	0	13	4	10	9	6	5	7	3	2	3	9	0	4	6	6	9	7	7	4	7	17	9	4	8	2	11	5
Q13011	ECH1	enoyl CoA hydratase 1, peroxisomal	7	19	6	2	16	6	26	18	8	5	8	0	23	3	7	2	4	17	0	5	0	6	2	17	2	0	16	2	6	10	4	3	9	10	28	30	15	3	6	12	13	4	0	4	2	4	4
Q13535	ATR	ATR serine/threonine kinase	7	0	2	0	5	0	0	3	0	3	0	3	2	0	0	2	2	2	0	4	0	3	0	2	2	0	0	0	0	0	0	0	0	0	0	2	0	0	0	4	4	0	0	3	4	2	2
Q13642	FHL1	four and a half LIM domains 1	7	0	2	5	0	5	0	0	3	4	2	0	2	3	2	5	5	2	9	4	0	0	11	8	0	7	0	0	2	5	13	7	7	2	7	5	12	3	9	3	5	7	16	3	0	17	0
Q14166	TTLL12	tubulin tyrosine ligase-like family, member 12	7	10	21	0	7	4	10	16	10	7	9	0	9	3	3	0	4	0	8	0	4	3	9	4	3	3	9	2	8	2	7	2	0	7	3	3	5	6	2	3	17	8	4	10	2	3	8
Q15181	PPA1	pyrophosphatase (inorganic) 1	7	18	6	8	19	6	31	15	10	0	17	0	16	2	8	6	3	17	9	2	0	5	3	12	2	0	23	0	7	38	12	11	6	19	6	10	6	3	4	4	25	3	8	3	0	7	4
Q15413	RYR3	ryanodine receptor 3	7	2	7	0	5	2	7	3	3	2	6	0	2	7	0	2	4	5	4	3	5	0	2	4	0	0	0	0	5	2	3	4	3	0	0	2	5	5	0	0	6	3	7	5	2	6	3
Q16658	FSCN1	fascin actin-bundling protein 1	7	11	7	3	10	3	8	12	15	3	7	0	22	5	13	2	0	14	7	0	0	12	0	17	5	0	16	0	19	11	2	8	3	13	2	10	4	13	0	8	8	0	0	2	0	13	5
Q32P51	HNRNPA1L2	heterogeneous nuclear ribonucleoprotein A1-like 2	7	33	7	7	46	3	43	31	15	4	11	6	15	2	6	0	2	24	16	0	0	9	4	24	4	2	10	3	15	15	8	9	7	27	6	17	3	10	3	16	36	4	13	6	8	15	12
Q3MIV8	NA	NA	7	0	0	4	0	3	0	0	0	5	5	0	2	0	0	0	0	0	0	0	0	0	0	2	3	5	3	5	2	2	2	10	0	0	3	3	4	0	12	0	0	0	0	0	0	0	0
Q4KMQ1	TPRN	taperin	7	6	7	4	5	2	0	3	4	5	0	3	5	4	2	3	5	4	6	3	5	5	4	6	9	3	3	0	6	3	5	5	5	3	0	7	4	2	3	6	18	6	10	6	9	7	5
Q5JSL3	DOCK11	dedicator of cytokinesis 11	7	5	7	0	6	2	2	2	0	5	0	0	5	2	16	0	0	0	3	8	0	0	5	2	0	0	4	0	0	3	12	2	5	0	26	0	6	0	0	14	60	6	8	3	3	3	0
Q5SY13	NA	NA	7	3	0	0	4	2	3	0	0	2	0	0	3	3	0	0	0	2	0	5	0	0	0	0	2	0	0	0	3	0	0	0	2	0	3	2	0	0	0	0	6	0	3	3	0	0	0
Q5TAT6	COL13A1	collagen, type XIII, alpha 1	7	4	4	0	4	0	0	0	0	3	0	2	0	2	5	2	2	0	2	2	2	0	0	0	0	2	0	0	0	0	4	4	0	0	4	0	4	0	2	3	6	4	4	2	0	4	4
Q8N8S7	ENAH	enabled homolog (Drosophila)	7	3	3	4	9	2	2	2	8	2	4	0	8	0	3	2	0	2	0	0	0	5	3	6	0	0	4	0	3	4	2	2	2	4	0	5	2	6	6	2	5	0	0	0	2	4	6
Q92817	EVPL	envoplakin	7	3	6	0	0	0	3	0	0	5	0	3	8	0	8	0	2	0	2	4	0	0	6	2	6	0	5	2	0	0	12	2	2	0	12	12	3	2	5	3	10	7	2	4	0	3	4
Q96HC4	PDLIM5	PDZ and LIM domain 5	7	12	3	5	12	2	20	11	5	0	8	0	14	0	5	0	0	6	8	0	0	3	3	23	0	2	14	0	13	15	0	5	2	8	4	10	0	4	2	11	12	0	5	4	0	9	6
Q96Q15	SMG1	SMG1 phosphatidylinositol 3-kinase-related kinase	7	5	5	0	2	3	0	0	0	3	0	0	2	0	0	3	0	4	0	2	0	0	0	2	0	2	2	0	0	0	2	0	0	0	2	2	3	2	3	0	8	4	2	0	0	6	2
Q9BXS0	COL25A1	collagen, type XXV, alpha 1	7	0	13	2	2	2	6	2	4	4	3	4	0	5	4	0	7	3	2	2	10	0	3	6	4	2	6	3	4	4	7	8	0	0	0	4	4	3	2	0	19	3	8	16	2	18	8
Q9H1I8	ASCC2	activating signal cointegrator 1 complex subunit 2	7	0	11	0	4	0	4	0	0	5	0	0	0	0	5	0	0	2	0	0	0	3	2	2	0	2	2	0	2	0	4	2	0	0	4	2	2	0	0	7	5	3	8	0	0	4	0
Q9H7P6	MVB12B	multivesicular body subunit 12B	7	4	6	7	0	0	3	0	3	3	5	0	4	13	4	3	6	7	0	0	3	8	5	5	0	0	0	3	9	0	3	3	0	4	2	7	5	11	3	4	18	9	5	13	0	14	0
Q9H9E3	COG4	component of oligomeric golgi complex 4	7	0	2	4	0	2	0	0	0	2	0	0	4	0	4	0	0	2	0	0	0	0	0	0	0	0	3	2	0	3	2	0	0	0	0	2	0	3	0	2	6	5	2	3	3	3	0
Q9HB55	CYP3A43	cytochrome P450, family 3, subfamily A, polypeptide 43	7	2	5	2	3	4	4	2	3	7	0	0	2	0	11	2	2	4	2	3	6	0	7	0	0	4	3	0	2	2	12	2	7	3	20	3	4	2	3	5	18	11	4	6	0	0	0
Q9P225	DNAH2	dynein, axonemal, heavy chain 2	7	5	4	0	2	4	3	4	0	2	0	0	0	5	5	0	2	0	4	5	4	3	2	4	2	2	2	0	8	2	3	3	0	0	4	3	5	0	4	5	12	0	3	5	0	4	0
Q9UI15	TAGLN3	transgelin 3	7	0	2	2	0	4	3	4	3	3	0	0	5	0	3	0	2	0	3	3	3	2	0	5	0	0	2	0	2	3	2	8	3	3	0	2	6	3	3	3	3	3	3	0	2	0	3
Q9UKJ3	GPATCH8	G patch domain containing 8	7	2	6	0	0	0	2	0	0	0	0	0	2	0	8	0	0	0	0	2	0	2	3	0	0	0	3	2	2	0	6	3	2	0	7	0	3	0	3	2	21	8	9	7	5	3	0
Q9UKK9	NUDT5	nudix (nucleoside diphosphate linked moiety X)-type motif 5	7	6	5	5	8	10	9	10	2	6	3	0	10	0	4	13	4	7	9	7	2	5	7	14	0	4	8	2	2	2	7	4	9	6	3	7	7	3	8	6	5	7	11	0	0	4	4
Q9ULA0	DNPEP	aspartyl aminopeptidase	7	8	3	4	8	0	8	9	3	0	2	0	3	0	4	0	2	8	3	0	0	3	0	8	0	0	5	0	3	4	0	5	0	2	0	4	0	0	0	6	3	0	0	3	0	3	2
Q9UMN6	KMT2B	lysine (K)-specific methyltransferase 2B	7	4	11	4	9	3	7	2	3	5	2	9	6	11	5	0	4	2	3	2	3	5	5	6	4	5	11	7	5	2	4	2	0	0	7	6	0	5	4	5	9	6	7	5	8	9	8
Q9Y5Z4	HEBP2	heme binding protein 2	7	5	5	5	2	25	4	4	2	18	8	0	4	0	4	14	9	6	7	15	7	3	25	13	9	5	11	0	4	10	19	5	16	6	10	13	14	3	13	7	12	11	31	5	4	10	6
A6NNW6	NA	NA	6	0	4	0	0	0	0	0	0	0	0	0	0	0	2	0	0	0	0	0	0	0	0	0	0	0	0	0	0	0	2	0	0	0	2	0	2	2	0	2	6	5	2	0	0	2	0
D6RIA3	LOC285556	uncharacterized LOC285556	6	10	5	0	11	3	15	3	0	2	0	3	5	2	4	0	0	0	0	0	0	0	0	7	2	2	3	0	7	3	0	2	3	5	3	6	3	0	0	0	0	0	0	0	0	0	0
F2Z2W0	NA	NA	6	3	6	0	0	0	0	0	0	0	0	5	2	2	0	0	2	2	0	0	2	0	2	3	2	0	0	0	2	0	0	0	0	0	0	0	0	0	0	0	7	2	2	3	0	0	2
O14974	PPP1R12A	protein phosphatase 1, regulatory subunit 12A	6	6	6	7	9	14	4	8	8	11	10	0	11	2	0	0	7	7	7	5	4	3	11	10	0	5	7	2	3	5	6	4	7	6	3	5	8	4	8	5	14	6	7	5	0	9	4
O43491	EPB41L2	erythrocyte membrane protein band 4.1-like 2	6	7	4	9	8	15	3	7	6	29	8	7	17	3	6	18	16	10	12	12	16	10	15	7	4	10	10	7	4	7	26	11	14	8	13	8	15	14	18	5	17	20	26	4	0	21	9
O60504	SORBS3	sorbin and SH3 domain containing 3	6	6	8	0	5	6	3	4	7	2	3	0	7	2	4	5	0	4	9	10	2	4	0	8	0	2	3	4	0	2	9	5	2	0	8	4	8	4	3	8	7	12	5	0	5	0	7
O95153	BZRAP1	benzodiazepine receptor (peripheral) associated protein 1	6	5	11	4	5	4	4	0	3	9	4	4	3	2	6	2	14	3	0	0	5	10	4	3	6	0	2	2	4	0	3	5	2	5	5	5	4	4	8	6	12	11	9	9	0	3	3
O95817	BAG3	BCL2-associated athanogene 3	6	6	0	4	2	13	9	2	0	11	5	4	4	0	0	20	4	0	6	10	7	0	6	6	3	6	4	4	0	0	4	2	19	0	3	6	14	3	5	4	4	4	16	0	2	7	3
O95865	DDAH2	dimethylarginine dimethylaminohydrolase 2	6	13	11	11	4	27	6	13	5	21	17	2	14	6	6	22	9	8	9	20	9	9	14	20	3	11	16	7	7	13	10	9	18	8	8	14	15	7	22	6	19	26	19	4	3	16	6
P00167	CYB5A	cytochrome b5 type A (microsomal)	6	7	4	3	4	24	10	3	2	12	4	0	3	2	2	20	6	6	5	13	2	4	9	7	3	0	8	0	3	10	11	4	15	3	13	13	6	0	14	5	3	4	14	0	0	4	2
P00367	GLUD1	glutamate dehydrogenase 1	6	56	5	4	26	2	45	29	14	2	9	0	20	0	11	2	2	15	8	2	0	17	2	23	2	0	28	0	18	14	4	5	8	15	11	20	11	7	3	23	14	3	0	9	2	4	9
P00387	CYB5R3	cytochrome b5 reductase 3	6	13	5	5	14	5	13	10	10	4	6	0	15	7	3	6	3	10	3	5	4	11	0	15	0	4	16	6	11	16	8	8	8	6	0	13	20	12	6	7	13	7	0	7	2	10	5
P01612	NA	NA	6	5	5	0	3	0	0	2	5	5	4	0	5	3	3	2	4	8	2	0	0	3	0	3	2	0	4	0	4	4	5	8	0	4	5	2	3	4	3	2	12	0	11	6	0	13	0
P05023	ATP1A1	ATPase, Na+/K+ transporting, alpha 1 polypeptide	6	24	2	7	35	0	30	12	10	2	4	0	22	0	6	0	0	14	4	0	0	5	0	8	0	0	18	2	20	16	0	7	0	7	3	5	0	0	0	12	17	3	2	4	3	6	6
P05997	COL5A2	collagen, type V, alpha 2	6	10	31	18	7	19	8	10	18	17	33	26	13	16	17	10	12	6	15	8	20	22	20	32	23	16	13	10	22	7	18	14	14	19	9	26	25	24	17	16	39	14	41	15	9	41	13
P07954	FH	fumarate hydratase	6	24	13	9	28	8	28	21	11	9	6	15	23	7	11	4	7	21	6	7	9	16	7	18	9	11	22	17	17	16	8	9	6	11	11	21	5	15	7	7	36	14	17	16	3	22	9
P08238	HSP90AB1	heat shock protein 90kDa alpha (cytosolic), class B member 1	6	25	3	6	46	0	21	25	13	2	4	0	21	2	3	0	2	18	4	0	3	11	0	18	0	0	19	0	10	9	0	7	3	25	6	17	3	4	0	15	20	3	0	3	3	5	7
P08648	ITGA5	integrin, alpha 5 (fibronectin receptor, alpha polypeptide)	6	3	4	2	0	0	2	3	2	0	2	0	0	3	2	0	0	2	0	0	0	0	0	3	0	0	6	2	3	3	0	2	0	4	0	3	0	3	2	4	3	0	3	0	0	0	2
P09884	POLA1	polymerase (DNA directed), alpha 1, catalytic subunit	6	0	0	0	0	0	0	3	0	5	2	0	2	0	4	0	0	0	3	5	0	3	4	0	0	0	0	4	0	0	4	0	0	0	9	2	5	0	2	4	17	4	5	0	2	2	0
P11177	PDHB	pyruvate dehydrogenase (lipoamide) beta	6	3	0	2	13	12	5	13	4	5	3	0	5	0	0	3	0	5	5	4	0	3	6	10	0	0	5	0	3	5	0	2	14	3	9	10	5	2	4	5	3	0	0	0	0	4	0
P11498	PC	pyruvate carboxylase	6	18	0	0	0	6	73	3	0	0	3	2	12	2	4	2	3	2	0	3	0	2	2	7	0	0	7	2	0	3	0	2	7	2	16	10	4	0	2	2	9	0	2	0	0	0	0
P12956	XRCC6	X-ray repair complementing defective repair in Chinese hamster cells 6	6	46	7	7	67	4	45	36	22	5	11	3	32	3	15	2	0	25	15	2	0	6	2	28	0	2	17	3	19	14	5	10	3	16	7	16	5	8	5	17	34	3	0	7	2	13	19
P13667	PDIA4	protein disulfide isomerase family A, member 4	6	31	7	26	73	10	35	56	31	15	21	0	63	3	22	5	6	75	18	4	5	22	3	44	0	0	41	0	17	74	9	15	4	37	12	23	10	16	5	10	37	8	11	11	10	14	9
P13671	C6	complement component 6	6	2	4	4	0	0	0	0	5	6	5	0	16	5	5	0	4	10	2	0	2	14	0	8	2	0	5	0	5	2	5	6	7	7	4	5	6	10	7	5	13	0	6	3	0	3	0
P13861	PRKAR2A	protein kinase, cAMP-dependent, regulatory, type II, alpha	6	5	2	3	9	10	10	17	11	10	7	0	17	2	5	5	3	17	7	13	2	8	10	12	0	8	19	5	4	16	5	3	11	12	9	19	10	5	8	7	10	2	5	8	0	10	7
P16930	FAH	fumarylacetoacetate hydrolase (fumarylacetoacetase)	6	4	3	3	0	4	6	7	0	3	4	0	0	0	0	2	4	2	4	5	4	0	5	5	0	2	23	2	4	4	2	2	5	0	9	16	4	0	0	9	8	3	0	4	0	6	3
P19338	NCL	nucleolin	6	44	8	20	119	28	87	52	26	24	16	17	53	3	13	16	10	41	30	19	12	10	14	82	3	16	32	7	15	20	26	12	39	22	18	24	34	14	16	21	31	26	21	6	11	32	19
P19823	ITIH2	inter-alpha-trypsin inhibitor heavy chain 2	6	23	6	17	2	3	22	17	16	4	11	2	80	51	28	0	5	30	17	4	4	10	0	31	6	3	42	2	22	12	17	24	28	37	26	21	10	21	6	34	22	4	3	26	2	7	13
P22695	UQCRC2	ubiquinol-cytochrome c reductase core protein II	6	17	7	5	29	6	18	24	9	3	5	3	21	6	6	2	3	9	8	12	6	9	3	13	4	4	19	3	10	13	9	5	6	11	11	14	9	4	8	11	22	4	3	4	0	11	10
P27169	PON1	paraoxonase 1	6	0	5	2	0	0	0	0	3	3	6	0	4	15	5	0	6	8	2	4	4	2	0	11	2	3	3	5	7	0	4	2	7	2	8	6	9	5	0	3	4	2	0	11	0	2	0
P28331	NDUFS1	NADH dehydrogenase (ubiquinone) Fe-S protein 1, 75kDa (NADH-coenzyme Q reductase)	6	11	4	2	7	7	10	14	5	12	3	0	10	0	8	0	2	11	7	5	0	4	4	13	0	0	10	0	2	10	3	2	7	13	6	8	8	7	6	7	6	3	3	3	0	4	4
P30048	PRDX3	peroxiredoxin 3	6	21	16	4	11	7	23	18	11	4	9	0	11	5	6	3	6	16	13	4	6	11	10	10	8	12	15	0	7	17	8	15	6	13	12	17	5	7	7	11	20	10	4	9	3	11	13
P31943	HNRNPH1	heterogeneous nuclear ribonucleoprotein H1 (H)	6	37	10	12	46	6	31	33	17	4	14	3	19	5	13	2	6	23	16	5	5	12	3	30	8	5	10	0	14	14	8	10	6	27	8	14	9	11	5	19	32	9	2	15	7	19	15
P31948	STIP1	stress-induced phosphoprotein 1	6	23	11	21	43	16	15	52	20	16	24	0	26	3	19	3	0	30	14	6	2	24	12	34	2	0	20	0	18	19	10	16	10	30	13	17	4	19	7	12	30	7	7	4	3	13	6
P35237	SERPINB6	serpin peptidase inhibitor, clade B (ovalbumin), member 6	6	12	2	0	9	2	13	8	8	0	3	0	5	0	4	0	0	0	2	0	0	3	0	3	0	0	13	0	9	2	0	4	2	11	0	11	4	4	4	7	9	2	0	0	0	4	2
P36871	PGM1	phosphoglucomutase 1	6	12	7	9	13	3	15	15	16	0	9	4	25	6	11	6	7	15	7	9	4	13	0	16	0	2	32	5	16	37	2	8	6	12	10	8	12	17	5	7	11	4	0	3	7	9	7
P38117	ETFB	electron-transfer-flavoprotein, beta polypeptide	6	4	3	4	9	10	8	7	2	4	4	0	4	0	2	8	0	10	2	7	0	3	0	11	0	0	11	0	3	8	4	3	13	2	7	6	7	2	7	0	4	3	0	0	0	3	7
P39059	COL15A1	collagen, type XV, alpha 1	6	2	5	0	3	9	4	5	5	17	0	0	19	4	4	5	5	2	12	12	0	0	5	3	2	4	3	3	0	2	5	4	10	0	8	0	12	2	20	2	7	6	3	2	0	8	0
P45974	USP5	ubiquitin specific peptidase 5 (isopeptidase T)	6	14	0	0	11	0	20	19	8	0	6	2	11	0	5	0	2	11	9	2	0	8	0	11	0	0	9	0	7	9	0	5	3	11	3	6	2	5	0	7	13	3	2	3	4	3	5
P50213	IDH3A	isocitrate dehydrogenase 3 (NAD+) alpha	6	13	5	3	15	6	21	14	7	6	8	0	12	3	2	4	3	8	3	4	2	3	2	4	0	2	10	2	9	11	6	10	11	9	17	10	5	5	3	3	14	4	5	5	3	6	0
P54727	RAD23B	RAD23 homolog B (S. cerevisiae)	6	12	10	17	10	15	19	17	11	11	19	0	2	2	9	14	8	16	21	15	5	5	16	27	9	3	16	0	13	8	11	8	14	19	13	21	14	13	15	19	21	6	15	6	2	16	7
P55083	MFAP4	microfibrillar-associated protein 4	6	2	5	0	0	3	0	4	0	3	27	6	2	2	5	0	2	4	12	0	2	50	6	6	23	19	11	3	4	5	16	6	0	6	14	20	0	13	7	13	14	6	27	4	0	18	0
P55084	HADHB	hydroxyacyl-CoA dehydrogenase/3-ketoacyl-CoA thiolase/enoyl-CoA hydratase (trifunctional protein), beta subunit	6	24	6	2	19	7	30	27	13	9	3	2	28	0	7	10	0	26	9	10	0	5	7	19	0	2	23	2	10	21	14	5	3	10	12	14	13	3	17	8	11	8	6	3	2	13	4
P58107	EPPK1	epiplakin 1	6	8	11	4	11	2	63	16	18	2	16	0	10	5	10	0	2	19	8	2	5	45	4	41	0	2	112	2	27	54	5	8	4	20	2	11	4	5	4	13	24	3	2	2	0	4	14
P62258	YWHAE	tyrosine 3-monooxygenase/tryptophan 5-monooxygenase activation protein, epsilon	6	23	11	7	27	29	33	50	17	10	12	0	27	3	18	6	12	36	21	5	3	12	14	34	8	4	24	2	17	26	21	16	27	35	43	52	15	14	11	38	35	6	7	7	3	23	14
P62834	RAP1A	RAP1A, member of RAS oncogene family	6	14	4	4	9	11	11	4	7	3	2	0	11	4	7	4	6	10	6	3	3	11	6	11	3	6	12	2	5	6	11	9	5	6	8	12	7	8	10	12	9	2	4	9	4	7	5
P63104	YWHAZ	tyrosine 3-monooxygenase/tryptophan 5-monooxygenase activation protein, zeta	6	43	7	10	59	20	50	46	42	10	23	0	39	9	21	11	14	41	21	13	9	23	15	63	9	4	39	0	22	19	23	17	24	33	30	35	21	15	12	28	39	15	7	12	9	13	18
P63241	EIF5A	eukaryotic translation initiation factor 5A	6	17	20	9	22	9	30	16	16	18	13	0	22	2	10	5	8	16	9	5	6	11	14	18	6	5	5	2	9	22	11	5	10	25	11	23	13	14	11	5	20	5	26	6	4	18	8
P68133	ACTA1	actin, alpha 1, skeletal muscle	6	0	0	0	0	0	0	0	0	0	0	0	2	0	0	0	0	0	0	0	0	0	0	0	0	0	0	0	0	0	0	0	0	0	0	0	0	0	0	0	0	3	0	0	4	2	19
Q05469	LIPE	lipase, hormone-sensitive	6	0	4	3	0	8	3	3	0	16	0	3	2	5	2	8	12	8	3	21	9	0	9	10	0	6	6	10	3	2	4	3	16	0	14	13	23	0	13	6	5	6	4	0	0	3	0
Q07157	TJP1	tight junction protein 1	6	3	2	2	2	6	2	5	3	7	2	0	2	0	3	5	0	3	5	3	2	3	5	8	0	3	8	3	0	4	5	2	3	3	7	2	5	5	6	3	6	4	6	0	2	7	3
Q12802	AKAP13	A kinase (PRKA) anchor protein 13	6	0	5	2	7	0	4	2	4	0	2	3	2	3	2	2	3	2	0	0	0	3	2	4	0	0	4	0	0	0	2	0	3	5	2	3	0	0	2	0	4	3	0	0	0	6	4
Q12805	EFEMP1	EGF containing fibulin-like extracellular matrix protein 1	6	2	6	2	0	2	0	0	5	0	3	0	5	0	4	0	0	3	3	0	0	12	0	4	2	2	5	0	2	3	0	2	0	2	3	3	0	3	0	3	4	0	0	4	3	6	0
Q13085	ACACA	acetyl-CoA carboxylase alpha	6	20	0	0	10	2	17	19	4	3	13	0	12	4	2	0	2	4	3	3	0	3	0	5	0	0	8	0	0	2	2	0	0	4	10	8	3	3	5	5	14	5	0	2	0	0	3
Q14247	CTTN	cortactin	6	7	6	11	6	18	31	21	13	19	12	5	15	0	8	13	6	11	10	13	9	7	27	23	5	21	16	5	5	14	15	6	20	13	13	23	15	16	10	12	16	25	37	6	0	27	5
Q14533	KRT81	keratin 81	6	0	5	2	0	2	0	0	0	3	2	0	0	6	0	0	0	0	0	0	0	0	2	0	0	0	0	0	2	0	0	0	0	0	0	0	2	2	2	0	3	2	0	5	0	5	0
Q16543	CDC37	cell division cycle 37	6	11	4	3	18	5	15	11	7	9	4	0	9	0	7	3	0	8	4	5	2	2	3	5	0	0	6	0	4	7	3	8	2	8	7	6	4	7	5	2	10	6	2	4	3	6	2
Q2LD37	KIAA1109	KIAA1109	6	2	4	0	4	0	4	2	5	0	2	2	3	0	5	4	0	0	0	4	5	3	0	0	0	3	0	4	3	0	2	0	0	2	0	3	6	0	0	5	6	4	3	5	4	3	6
Q63ZY3	KANK2	KN motif and ankyrin repeat domains 2	6	3	2	0	2	4	2	3	3	0	0	0	5	0	2	0	0	0	4	2	0	5	0	0	0	0	0	0	3	0	2	0	3	0	4	3	3	5	3	4	4	4	0	0	3	4	3
Q6T4R5	NHS	Nance-Horan syndrome (congenital cataracts and dental anomalies)	6	2	3	0	4	0	0	0	0	0	0	2	0	0	0	2	0	0	0	2	0	0	0	2	2	0	0	0	0	2	3	0	0	0	11	0	2	0	0	2	8	4	2	2	0	4	2
Q8N3C7	CLIP4	CAP-GLY domain containing linker protein family, member 4	6	4	5	0	5	0	0	3	3	3	0	3	3	4	4	0	3	4	0	0	3	3	2	2	0	0	2	0	13	4	0	3	0	7	2	2	0	0	2	0	5	3	4	3	0	8	2
Q8N531	FBXL6	F-box and leucine-rich repeat protein 6	6	0	4	0	0	0	0	0	0	0	0	0	0	2	0	4	0	0	0	3	2	0	2	0	2	0	0	0	3	2	2	0	0	0	0	0	0	0	0	2	3	0	2	0	0	0	0
Q8NA31	CCDC79	coiled-coil domain containing 79	6	0	2	0	3	0	3	0	0	0	0	0	0	0	10	0	2	0	0	2	0	0	0	0	0	0	0	0	0	0	5	3	0	0	17	0	2	0	0	6	15	3	4	4	0	0	0
Q8NHU6	TDRD7	tudor domain containing 7	6	2	4	0	4	2	0	0	0	0	0	0	3	0	0	0	0	3	0	0	0	0	0	2	0	2	0	0	0	3	2	2	0	0	0	2	0	2	0	0	4	2	0	2	0	2	2
Q8NI35	INADL	InaD-like (Drosophila)	6	0	4	0	5	0	7	0	0	3	2	2	2	0	0	0	2	0	0	2	0	0	2	0	4	0	2	2	0	7	2	0	0	0	0	2	0	0	0	5	2	4	0	0	0	2	2
Q8TD57	DNAH3	dynein, axonemal, heavy chain 3	6	7	5	2	5	6	6	4	2	5	3	2	4	3	0	0	5	0	2	2	2	2	0	2	0	0	0	0	4	4	5	4	4	7	0	4	2	6	5	2	11	3	5	10	0	4	4
Q8TDJ6	DMXL2	Dmx-like 2	6	7	4	4	6	0	0	0	4	0	0	2	5	0	5	0	0	3	2	0	2	0	0	2	0	0	0	0	3	2	0	0	2	2	0	5	0	3	4	3	4	0	0	2	0	0	2
Q8TE73	DNAH5	dynein, axonemal, heavy chain 5	6	4	5	2	10	5	5	2	0	0	2	4	3	3	2	0	2	0	4	4	3	5	0	4	3	2	5	0	5	3	2	5	2	0	3	2	2	3	2	3	8	3	6	6	5	4	0
Q92954	PRG4	proteoglycan 4	6	0	6	0	2	0	3	0	2	5	3	4	5	0	3	0	3	2	2	0	0	3	2	2	3	0	0	0	4	2	0	3	2	0	3	3	3	3	0	0	10	0	3	5	5	3	4
Q96CV9	OPTN	optineurin	6	2	5	4	9	5	3	4	3	5	3	0	0	0	0	5	0	3	4	2	3	2	6	9	0	5	0	0	3	4	3	3	7	0	2	2	5	2	3	0	7	4	14	0	2	8	3
Q9BSJ8	ESYT1	extended synaptotagmin-like protein 1	6	13	7	2	16	4	14	20	11	4	2	2	24	0	5	2	4	9	2	4	2	8	0	7	0	0	22	2	3	6	3	5	8	14	6	6	10	3	3	4	8	2	2	5	2	8	7
Q9BT09	CNPY3	canopy FGF signaling regulator 3	6	3	0	3	0	0	3	2	3	0	0	0	2	0	9	0	4	2	0	0	0	0	2	2	0	0	0	0	0	0	4	0	0	0	5	2	2	2	2	0	12	12	2	7	0	2	2
Q9BU70	C9orf156	chromosome 9 open reading frame 156	6	3	7	5	4	2	3	2	3	9	3	3	2	4	7	0	6	0	3	3	2	3	4	4	0	5	2	4	4	2	3	5	2	3	0	5	3	2	6	5	8	4	5	0	0	2	2
Q9HDC9	APMAP	adipocyte plasma membrane associated protein	6	26	3	0	7	2	19	19	7	2	11	0	18	2	4	0	4	8	4	2	0	8	0	6	2	3	42	2	6	12	3	3	5	10	10	11	2	4	2	10	12	0	0	3	2	2	5
Q9UIJ7	AK3	adenylate kinase 3	6	6	0	3	4	0	4	4	0	3	0	0	2	0	0	0	0	2	0	2	0	0	0	3	0	0	7	0	2	9	0	2	2	3	5	3	0	0	0	2	0	0	0	2	0	0	0
Q9ULV4	CORO1C	coronin, actin binding protein, 1C	6	9	3	4	13	2	11	6	12	4	4	0	10	3	14	0	0	8	5	2	2	9	2	11	0	2	8	2	4	9	7	2	2	6	2	8	2	9	4	3	5	3	3	4	2	5	4
Q9UPR0	PLCL2	phospholipase C-like 2	6	0	19	0	4	2	0	2	0	3	3	0	4	0	3	0	0	0	0	2	3	0	0	0	0	0	2	0	0	0	0	0	2	0	0	0	2	0	0	2	2	0	0	0	0	2	0
Q9UPS8	ANKRD26	ankyrin repeat domain 26	6	0	7	0	0	2	4	3	3	0	2	0	2	0	4	0	4	0	0	3	3	0	0	2	2	2	0	2	0	0	4	2	0	0	0	2	0	5	0	0	2	0	5	0	2	4	0
Q9Y2J2	EPB41L3	erythrocyte membrane protein band 4.1-like 3	6	10	4	3	8	9	0	2	4	7	0	4	0	2	2	7	5	2	3	3	6	2	2	0	0	2	0	0	0	3	8	2	7	2	0	5	7	0	4	4	6	7	7	0	2	6	4
Q9Y427	NA	NA	6	0	2	2	0	7	0	0	0	5	2	4	3	0	0	0	3	0	0	2	6	0	0	0	0	0	0	0	0	0	6	3	0	0	3	0	5	0	8	0	0	4	5	2	0	4	0
Q9Y4W6	AFG3L2	AFG3-like AAA ATPase 2	6	22	8	2	9	4	13	6	4	7	7	3	14	6	2	0	3	7	2	6	9	5	9	14	4	2	11	0	8	2	9	7	3	6	8	10	3	2	2	10	19	6	6	5	7	7	3
Q9Y6E0	STK24	serine/threonine kinase 24	6	3	0	2	3	0	2	0	0	2	0	0	2	0	0	0	0	2	0	0	0	0	0	0	0	0	0	0	0	0	0	0	0	2	0	3	0	0	0	2	4	0	0	0	0	0	0
A6NNC1	NA	NA	5	4	16	5	3	2	2	5	3	8	4	21	5	12	7	0	9	7	3	0	10	9	5	4	21	7	4	15	8	0	7	3	7	5	2	5	4	6	7	2	33	11	17	15	2	11	10
A7E2V4	ZSWIM8	zinc finger, SWIM-type containing 8	5	2	5	4	4	0	6	2	2	3	4	0	0	2	0	0	0	3	0	0	0	0	2	0	3	0	2	0	0	0	0	3	0	0	0	3	0	0	2	0	7	0	2	4	4	4	5
B4DNE7	NA	NA	5	0	2	0	0	3	0	0	0	3	0	0	0	5	2	0	2	0	0	0	0	0	0	0	0	0	0	0	0	0	0	0	0	2	0	0	0	2	0	0	3	2	0	4	0	3	0
C9IZV6	NA	NA	5	4	7	6	4	2	4	0	3	8	3	7	2	4	6	0	6	4	2	2	2	9	0	7	2	0	2	0	2	3	3	3	0	4	4	5	4	3	7	3	14	6	11	13	0	13	0
D6RBA3	NA	NA	5	2	3	0	5	0	0	3	6	0	6	0	4	4	4	0	0	0	0	0	0	0	0	4	5	0	5	0	12	4	5	8	0	5	4	9	2	9	2	0	0	0	0	0	0	0	0
E7ETH7	NA	NA	5	2	13	2	4	0	0	0	0	4	2	4	0	6	3	0	3	0	0	5	8	3	11	3	18	7	4	11	5	0	9	3	6	3	0	0	4	8	2	6	23	21	15	10	3	15	2
O00232	PSMD12	proteasome (prosome, macropain) 26S subunit, non-ATPase, 12	5	10	7	0	12	0	7	10	2	0	2	0	11	2	2	2	0	7	0	0	0	4	0	2	5	0	4	2	3	4	0	2	0	5	0	2	3	0	0	7	6	0	0	2	0	2	0
O00257	CBX4	chromobox homolog 4	5	4	3	3	0	0	6	0	2	3	6	0	3	4	5	0	5	4	2	0	0	0	4	6	0	0	2	0	2	0	6	0	2	4	0	4	2	2	0	2	7	3	2	3	3	0	3
O43175	PHGDH	phosphoglycerate dehydrogenase	5	9	0	3	8	0	5	6	6	5	2	0	24	0	3	4	0	8	3	2	0	2	0	8	0	0	11	2	8	8	3	0	8	2	6	2	2	0	4	3	6	0	0	2	0	5	0
O60287	URB1	URB1 ribosome biogenesis 1 homolog (S. cerevisiae)	5	4	3	4	3	0	2	5	0	2	2	2	3	0	4	4	2	0	2	0	0	3	2	4	2	0	2	0	0	2	6	4	3	2	3	3	4	0	0	0	7	3	4	4	0	2	7
O60437	PPL	periplakin	5	2	31	15	2	43	11	3	0	31	19	6	6	3	0	12	11	7	29	7	32	7	50	27	13	50	18	15	9	61	54	7	32	7	14	40	15	3	32	16	16	38	44	7	4	36	4
O75396	SEC22B	SEC22 vesicle trafficking protein homolog B (S. cerevisiae) (gene/pseudogene)	5	13	0	4	18	0	17	15	14	5	7	0	15	0	8	0	2	19	5	2	0	5	0	12	0	0	15	0	6	9	3	10	5	8	2	11	5	8	0	6	10	4	0	6	4	6	11
O75747	PIK3C2G	phosphatidylinositol-4-phosphate 3-kinase, catalytic subunit type 2 gamma	5	2	8	0	4	0	2	0	3	6	2	0	2	5	0	4	8	4	0	4	0	0	3	0	5	0	0	0	2	0	4	0	0	2	3	3	3	0	0	5	3	2	2	3	0	0	0
O75915	ARL6IP5	ADP-ribosylation factor-like 6 interacting protein 5	5	5	2	4	18	2	11	11	4	4	3	0	8	2	0	2	2	9	7	0	0	5	0	11	2	2	8	3	8	8	2	3	5	5	2	7	6	4	7	2	7	5	2	8	0	9	4
O95359	TACC2	transforming, acidic coiled-coil containing protein 2	5	2	5	2	0	0	2	2	2	10	0	2	2	3	2	8	0	0	0	2	0	0	3	2	0	0	2	2	2	0	3	2	7	3	0	3	3	0	4	0	5	0	2	0	2	4	2
P00736	C1R	complement component 1, r subcomponent	5	2	7	3	0	2	0	0	7	0	7	0	6	5	4	0	0	3	2	2	2	11	2	7	2	2	7	0	5	5	2	4	0	5	3	3	5	10	2	0	4	3	0	6	0	2	0
P00747	PLG	plasminogen	5	5	3	4	7	0	4	3	7	6	6	0	15	8	5	3	3	6	4	7	3	8	6	11	3	2	7	2	7	7	8	5	2	6	7	7	7	7	6	4	6	3	3	7	0	6	0
P04080	CSTB	cystatin B (stefin B)	5	9	8	6	19	5	14	6	10	2	10	0	12	3	11	0	5	8	6	4	3	8	0	9	2	2	14	2	8	9	4	7	2	8	3	9	8	12	0	7	8	0	4	2	0	2	2
P04150	NR3C1	nuclear receptor subfamily 3, group C, member 1 (glucocorticoid receptor)	5	0	0	0	2	2	2	0	0	0	0	0	0	3	0	0	0	0	0	0	3	0	0	3	2	0	0	0	0	2	4	2	3	0	2	0	0	0	0	2	2	0	0	2	0	3	0
P04843	RPN1	ribophorin I	5	32	11	5	36	0	32	38	21	0	9	0	42	0	11	2	0	29	9	5	0	15	0	17	0	0	34	0	13	32	2	8	3	27	2	15	4	17	0	4	20	2	0	8	7	3	12
P04844	RPN2	ribophorin II	5	28	3	7	45	0	32	36	22	2	3	0	48	0	9	0	0	39	10	2	0	11	0	10	0	0	33	0	13	35	2	6	3	22	2	5	3	12	0	15	19	0	0	7	2	6	8
P05156	CFI	complement factor I	5	4	6	3	2	0	0	0	3	6	6	0	4	5	5	3	6	3	2	5	4	4	4	4	2	3	4	0	6	10	4	4	3	3	3	6	6	6	3	2	9	4	3	8	0	5	0
P05787	KRT8	keratin 8	5	104	65	84	88	23	179	183	112	17	66	6	33	22	22	2	13	221	74	0	22	114	15	134	22	18	160	13	44	132	24	79	16	98	5	230	3	10	0	216	118	50	7	47	13	71	121
P06703	S100A6	S100 calcium binding protein A6	5	4	0	9	9	7	17	10	6	4	6	0	6	6	12	2	5	11	10	4	4	16	3	15	3	0	13	0	10	16	23	13	10	11	25	8	11	17	8	11	10	7	2	5	3	8	5
P07339	CTSD	cathepsin D	5	36	4	6	30	11	53	22	37	10	11	3	19	6	29	5	8	35	10	13	7	49	4	15	2	7	34	4	17	32	9	12	5	32	27	53	21	25	8	14	43	11	8	16	7	11	24
P07738	BPGM	2,3-bisphosphoglycerate mutase	5	2	0	0	0	3	0	0	0	2	0	0	2	0	6	0	0	3	6	0	0	0	0	3	0	0	0	0	0	0	2	0	2	0	13	0	3	0	4	2	9	0	0	4	0	0	0
P09417	QDPR	quinoid dihydropteridine reductase	5	12	2	0	2	0	15	2	3	3	0	0	3	0	4	2	2	3	4	5	0	2	3	2	0	0	4	0	2	3	3	2	4	0	2	2	4	0	3	11	2	0	5	0	0	2	0
P09874	PARP1	poly (ADP-ribose) polymerase 1	5	32	7	6	58	0	27	29	17	9	2	0	32	8	2	5	2	17	9	3	2	6	4	14	5	0	13	0	5	6	7	0	3	15	3	11	3	5	0	8	29	5	4	6	2	6	5
P11586	MTHFD1	methylenetetrahydrofolate dehydrogenase (NADP+ dependent) 1, methenyltetrahydrofolate cyclohydrolase, formyltetrahydrofolate synthetase	5	11	2	2	16	2	16	19	11	0	2	0	11	2	3	2	0	10	5	2	0	3	0	6	0	0	16	0	2	12	0	2	0	17	2	8	2	2	2	4	17	0	0	3	0	2	3
P12107	COL11A1	collagen, type XI, alpha 1	5	8	11	3	4	3	6	5	6	4	6	8	6	9	4	2	6	8	5	3	6	10	6	11	13	13	11	13	26	3	6	5	4	7	5	10	2	6	2	10	12	18	6	8	2	18	13
P12270	TPR	translocated promoter region, nuclear basket protein	5	18	13	21	18	23	25	23	18	21	13	2	22	3	5	10	4	16	17	8	5	8	24	38	10	14	18	5	12	9	12	4	11	13	6	18	6	10	10	18	24	10	9	5	4	20	13
P13010	XRCC5	X-ray repair complementing defective repair in Chinese hamster cells 5 (double-strand-break rejoining)	5	45	6	4	57	0	38	48	29	0	7	0	57	0	14	0	3	29	12	0	2	15	0	29	0	5	30	0	21	16	0	13	2	38	6	26	0	10	0	27	31	5	2	7	4	17	18
P14550	AKR1A1	aldo-keto reductase family 1, member A1 (aldehyde reductase)	5	7	8	6	13	0	16	10	12	0	0	0	13	0	4	0	0	15	3	0	0	9	0	11	0	2	19	0	6	11	4	9	3	7	2	18	0	8	0	9	18	3	3	4	0	9	5
P14923	JUP	junction plakoglobin	5	12	2	2	3	0	17	11	6	0	0	0	20	0	3	0	2	4	0	0	0	5	3	8	2	0	9	2	21	8	0	6	2	8	2	9	0	0	0	14	4	0	0	0	0	0	3
P15088	CPA3	carboxypeptidase A3 (mast cell)	5	0	5	4	0	7	3	0	0	4	2	3	0	10	3	4	0	2	3	9	3	4	0	5	8	6	17	5	7	8	6	9	12	14	8	9	7	3	0	17	17	17	3	4	0	19	4
P16083	NQO2	NAD(P)H dehydrogenase, quinone 2	5	5	5	2	0	8	0	2	2	31	8	11	0	0	0	26	4	0	0	11	6	0	13	9	0	5	0	11	0	0	17	0	17	0	9	3	18	3	12	0	4	10	21	0	0	6	3
P16403	HIST1H1C	histone cluster 1, H1c	5	19	8	8	21	8	22	34	14	5	3	14	17	5	5	4	4	33	4	3	6	8	6	7	6	13	10	3	12	30	7	5	12	19	7	8	3	2	0	9	19	7	7	7	5	9	34
P17931	LGALS3	lectin, galactoside-binding, soluble, 3	5	4	5	2	10	6	8	11	12	4	4	0	4	2	9	0	5	15	10	9	4	16	7	12	2	0	23	3	8	11	6	14	12	14	12	21	4	13	4	8	12	5	3	7	2	6	12
P19971	TYMP	thymidine phosphorylase	5	15	7	11	31	0	76	16	14	0	2	0	15	0	10	0	0	38	6	0	2	10	0	26	0	0	21	0	15	20	2	8	0	18	2	10	3	9	0	13	36	0	3	2	18	2	20
P21397	MAOA	monoamine oxidase A	5	10	2	0	0	4	16	0	2	0	0	0	0	2	0	0	2	3	3	4	0	0	0	7	3	0	6	0	0	3	6	7	2	0	10	8	5	0	3	3	3	0	0	2	0	3	6
P22061	PCMT1	protein-L-isoaspartate (D-aspartate) O-methyltransferase	5	15	0	2	9	0	8	8	2	3	4	0	12	0	4	0	0	8	3	0	0	2	0	8	0	0	7	0	6	5	2	3	2	4	3	4	5	2	2	4	8	0	0	5	0	2	2
P22314	UBA1	ubiquitin-like modifier activating enzyme 1	5	53	23	16	75	6	69	63	38	7	10	0	75	6	29	3	6	52	19	2	2	25	2	43	4	4	63	5	12	24	5	23	9	34	17	49	9	15	3	26	56	8	0	8	4	13	22
P27338	MAOB	monoamine oxidase B	5	8	5	2	0	0	12	0	3	0	0	0	2	0	0	0	0	0	2	2	0	2	0	5	0	0	2	0	0	0	0	7	3	0	0	0	0	0	0	0	0	0	0	3	0	2	5
P27361	MAPK3	mitogen-activated protein kinase 3	5	4	0	0	3	0	4	8	4	2	2	0	4	3	0	0	0	2	5	0	4	4	2	3	2	2	7	2	4	5	4	0	0	3	0	7	0	2	0	10	5	5	3	0	0	3	0
P27708	CAD	carbamoyl-phosphate synthetase 2, aspartate transcarbamylase, and dihydroorotase	5	8	7	4	11	0	7	9	4	8	4	3	19	0	22	2	2	3	20	6	3	3	12	0	3	4	2	0	0	5	14	4	2	4	30	4	8	2	6	5	46	7	7	24	0	4	0
P29536	LMOD1	leiomodin 1 (smooth muscle)	5	3	0	0	3	0	0	0	0	0	2	2	2	3	2	0	0	0	2	0	3	3	0	3	2	0	4	2	0	3	4	4	2	3	0	0	0	0	0	0	3	0	0	5	2	2	2
P29622	SERPINA4	serpin peptidase inhibitor, clade A (alpha-1 antiproteinase, antitrypsin), member 4	5	0	4	2	0	0	3	0	0	3	0	0	4	7	10	2	2	0	6	5	0	3	0	0	0	0	5	0	4	0	9	2	0	0	7	3	6	0	2	4	21	0	11	3	0	2	0
P30049	ATP5D	ATP synthase, H+ transporting, mitochondrial F1 complex, delta subunit	5	3	3	2	3	4	4	4	0	3	2	0	4	0	2	3	0	2	3	5	0	0	3	4	0	0	4	0	4	4	2	2	5	6	7	4	4	0	7	3	3	0	0	0	0	0	0
P30086	PEBP1	phosphatidylethanolamine binding protein 1	5	26	18	10	42	14	28	20	13	13	17	4	21	8	11	10	14	17	20	10	6	10	26	15	11	10	15	6	16	14	17	16	12	15	14	30	16	11	11	21	33	16	25	11	0	30	6
P31937	HIBADH	3-hydroxyisobutyrate dehydrogenase	5	11	0	0	9	8	13	12	7	7	4	0	19	4	3	5	3	9	5	8	0	3	0	4	0	2	17	0	8	12	2	7	10	6	11	10	6	0	8	7	7	4	2	3	2	8	4
P36957	DLST	dihydrolipoamide S-succinyltransferase (E2 component of 2-oxo-glutarate complex)	5	4	2	3	10	10	5	11	6	4	4	0	3	2	4	7	2	3	7	10	6	4	3	6	2	2	12	2	6	6	8	5	7	5	11	5	4	6	4	7	11	5	6	2	3	4	5
P37840	SNCA	synuclein, alpha (non A4 component of amyloid precursor)	5	0	0	0	0	15	0	2	0	26	0	0	2	0	2	10	6	0	2	10	5	0	9	0	0	0	0	10	0	3	17	7	12	0	23	0	13	0	20	2	13	7	14	3	0	0	0
P40925	MDH1	malate dehydrogenase 1, NAD (soluble)	5	27	5	3	21	20	26	15	9	12	5	0	21	0	9	15	3	15	16	22	0	6	3	9	3	0	29	5	13	13	5	5	11	10	15	18	15	7	21	13	25	6	7	2	3	7	4
P43652	AFM	afamin	5	0	13	2	4	3	0	0	4	5	6	0	2	17	4	3	6	0	5	4	4	6	3	4	7	4	4	0	9	0	4	4	9	3	5	2	0	3	0	5	6	3	2	8	0	6	6
P43686	PSMC4	proteasome (prosome, macropain) 26S subunit, ATPase, 4	5	13	4	7	21	10	12	14	7	13	7	0	8	0	7	4	5	15	3	10	4	7	8	11	0	2	17	6	4	11	7	5	6	14	11	10	9	10	4	8	18	0	3	2	0	4	3
P47756	CAPZB	capping protein (actin filament) muscle Z-line, beta	5	13	6	7	31	5	21	24	20	3	9	0	19	0	11	0	0	24	11	3	0	17	0	11	0	2	15	0	9	20	0	8	2	12	6	13	2	7	0	7	16	0	0	3	0	3	4
P48163	ME1	malic enzyme 1, NADP(+)-dependent, cytosolic	5	6	0	0	3	5	2	0	0	2	0	0	0	0	0	3	0	5	0	4	0	0	0	8	0	0	12	0	3	4	0	4	10	3	13	4	4	0	0	0	2	0	0	0	0	2	0
P48643	CCT5	chaperonin containing TCP1, subunit 5 (epsilon)	5	32	4	4	41	3	28	38	18	3	9	0	51	0	12	0	3	22	6	4	0	7	0	24	3	0	29	0	13	18	5	10	0	23	12	19	3	10	3	11	22	0	0	8	4	7	13
P49368	CCT3	chaperonin containing TCP1, subunit 3 (gamma)	5	25	3	7	30	6	23	27	19	5	7	0	32	0	17	0	0	18	11	3	0	11	2	20	0	0	27	0	9	14	3	10	6	17	9	15	3	9	6	9	20	5	2	9	2	8	14
P50224	NA	NA	5	0	3	0	3	2	2	0	0	2	0	0	0	0	2	2	0	0	0	4	2	0	3	2	0	0	2	0	0	0	2	0	7	0	2	3	0	0	0	2	2	0	0	0	0	2	0
P50990	CCT8	chaperonin containing TCP1, subunit 8 (theta)	5	27	0	7	25	2	24	28	15	3	17	0	37	0	8	0	2	19	13	0	2	8	0	13	0	0	25	0	9	18	0	9	2	22	8	10	4	3	4	9	30	5	0	8	4	5	8
P50995	ANXA11	annexin A11	5	9	2	2	6	4	9	11	10	4	2	0	5	0	4	0	2	6	8	3	0	11	2	7	0	0	10	0	4	9	0	7	2	9	2	7	3	4	2	5	8	5	2	4	2	3	5
P52565	ARHGDIA	Rho GDP dissociation inhibitor (GDI) alpha	5	15	8	4	20	7	18	17	8	3	4	0	10	3	9	2	5	15	10	8	4	9	2	12	0	2	12	0	7	13	5	6	3	10	11	9	4	3	2	10	9	3	5	2	0	6	7
P52907	CAPZA1	capping protein (actin filament) muscle Z-line, alpha 1	5	18	7	5	34	5	14	13	10	3	4	3	18	2	11	2	0	9	5	3	3	5	0	8	0	0	9	2	5	11	5	2	0	10	6	6	2	6	5	8	13	3	0	2	3	8	7
P53396	ACLY	ATP citrate lyase	5	27	0	0	23	2	34	39	14	0	0	0	15	0	9	3	2	13	3	0	0	5	0	17	0	2	17	0	2	8	0	3	0	22	0	6	0	0	0	4	15	0	0	2	2	0	9
P60842	EIF4A1	eukaryotic translation initiation factor 4A1	5	46	3	6	66	0	46	36	20	0	18	0	44	2	17	0	0	27	10	0	2	13	0	29	2	0	37	3	18	20	3	9	0	40	9	19	0	12	0	11	26	2	2	4	0	8	17
P61158	ACTR3	ARP3 actin-related protein 3 homolog (yeast)	5	16	3	0	32	0	18	9	12	0	2	0	18	0	6	0	0	15	2	0	0	3	0	4	0	0	8	0	3	11	0	3	0	12	0	6	3	6	0	3	13	5	2	3	0	6	2
P61160	ACTR2	ARP2 actin-related protein 2 homolog (yeast)	5	26	5	4	37	0	24	25	26	2	5	0	29	0	10	0	0	23	6	0	0	15	0	12	2	0	23	0	8	16	0	9	0	20	3	9	2	10	0	8	18	0	0	2	6	4	8
P61769	B2M	beta-2-microglobulin	5	6	6	5	20	9	7	4	8	13	4	0	7	3	4	13	2	13	8	6	9	8	5	9	4	7	14	0	4	18	11	9	9	7	5	6	4	9	4	3	14	7	11	5	3	5	4
P62314	SNRPD1	small nuclear ribonucleoprotein D1 polypeptide 16kDa	5	18	4	0	15	0	18	13	6	6	3	0	12	3	6	0	2	21	6	0	0	5	2	7	0	4	5	0	2	4	0	2	2	5	3	4	4	4	0	5	6	3	0	0	0	3	5
P78371	CCT2	chaperonin containing TCP1, subunit 2 (beta)	5	42	4	7	36	0	25	32	17	3	13	0	46	0	17	0	0	24	8	2	0	11	0	12	0	3	32	4	12	12	8	8	10	19	12	20	5	8	5	13	35	9	3	12	3	13	7
P84077	ARF1	ADP-ribosylation factor 1	5	47	3	5	54	2	42	26	14	0	18	0	34	6	21	0	2	36	7	2	2	32	7	36	4	0	40	0	10	25	0	9	3	17	3	19	5	15	0	16	22	0	2	7	3	5	19
P98082	DAB2	Dab, mitogen-responsive phosphoprotein, homolog 2 (Drosophila)	5	3	9	7	2	7	2	3	5	11	11	0	2	0	4	6	0	2	4	6	2	4	4	4	0	2	8	4	3	6	11	3	6	3	2	0	3	4	5	0	6	2	10	0	0	4	4
Q02388	COL7A1	collagen, type VII, alpha 1	5	3	24	3	8	2	9	0	5	9	3	7	4	8	4	5	4	8	4	5	3	0	8	7	3	4	10	3	9	0	9	4	3	6	7	5	3	3	0	12	16	10	5	6	5	10	8
Q02818	NUCB1	nucleobindin 1	5	15	13	9	17	19	7	9	4	13	9	0	11	0	5	18	10	10	11	7	12	9	19	23	8	13	15	7	6	11	13	4	22	9	4	18	10	11	6	7	14	8	26	2	2	16	5
Q03164	KMT2A	lysine (K)-specific methyltransferase 2A	5	4	6	2	4	2	5	3	4	4	2	4	9	4	3	3	2	3	2	0	6	4	4	2	4	5	6	2	4	0	4	4	2	2	6	3	0	3	3	9	9	4	7	4	6	3	5
Q04637	EIF4G1	eukaryotic translation initiation factor 4 gamma, 1	5	13	6	6	27	6	21	20	9	7	3	2	13	2	5	5	4	7	9	8	8	5	11	14	8	7	6	4	14	17	17	11	8	10	5	4	13	9	10	14	37	28	31	27	5	26	11
Q06828	FMOD	fibromodulin	5	3	4	0	3	2	2	3	7	10	8	0	9	4	8	3	0	6	4	4	2	7	7	14	4	2	6	2	4	2	5	2	4	7	0	12	4	9	11	7	15	5	3	3	0	7	2
Q07960	ARHGAP1	Rho GTPase activating protein 1	5	7	7	2	13	0	11	14	11	2	11	0	10	2	9	0	2	9	5	0	0	8	0	9	4	0	25	0	3	7	0	12	0	10	3	11	0	7	4	3	13	0	0	2	0	6	7
Q13510	ASAH1	N-acylsphingosine amidohydrolase (acid ceramidase) 1	5	22	6	5	12	0	27	6	10	0	4	0	16	2	10	0	6	14	6	4	0	14	3	6	2	0	19	0	5	12	0	4	4	9	6	24	5	7	4	13	25	3	3	8	0	4	10
Q14764	MVP	major vault protein	5	21	6	15	33	0	24	15	17	5	8	0	15	0	16	2	4	27	15	3	0	14	5	13	0	2	29	3	7	33	3	10	2	15	8	20	11	25	0	14	20	3	2	4	3	6	18
Q14839	CHD4	chromodomain helicase DNA binding protein 4	5	2	4	2	6	0	12	14	3	0	0	2	8	0	0	0	0	2	0	0	0	0	0	2	0	0	2	0	2	0	0	0	0	2	2	3	0	2	2	0	8	2	0	2	0	3	0
Q16181	2016-09-07	septin 7	5	19	3	8	25	2	10	10	8	2	2	2	14	0	4	3	0	7	11	2	0	11	0	8	0	2	15	3	9	7	4	8	3	11	3	11	4	7	4	7	13	7	4	5	0	7	3
Q16473	NA	NA	5	0	22	3	0	11	0	2	0	9	5	0	0	4	3	0	3	0	8	4	2	9	6	8	2	9	3	2	3	4	6	7	2	3	13	2	6	2	6	8	10	9	7	6	0	8	0
Q16695	HIST3H3	histone cluster 3, H3	5	15	0	2	22	2	17	13	3	0	4	0	12	2	3	0	2	10	4	5	3	2	0	7	0	0	4	0	4	11	2	2	3	10	3	12	3	3	0	6	14	9	0	0	4	4	14
Q3ZLR7	NA	NA	5	2	7	0	0	3	2	0	0	5	2	6	7	3	4	2	5	5	3	2	0	3	0	2	2	0	0	0	3	0	5	0	0	2	0	3	5	2	5	3	9	4	7	0	2	2	0
Q4VNC0	ATP13A5	ATPase type 13A5	5	0	0	0	0	0	3	0	0	0	0	0	3	2	0	0	0	0	0	0	0	0	0	0	0	0	0	0	0	0	0	0	0	0	0	0	0	0	0	0	2	2	0	0	0	0	0
Q52WX2	SBK1	SH3 domain binding kinase 1	5	5	5	5	3	2	2	4	5	4	3	2	9	0	22	3	9	3	10	8	5	2	15	8	2	10	3	6	0	6	14	6	3	5	16	3	8	3	8	17	38	27	9	17	0	4	0
Q5CZC0	NA	NA	5	8	6	0	14	2	8	5	6	6	0	2	12	11	3	4	3	8	8	4	3	2	4	8	4	0	6	0	2	4	3	4	5	5	3	11	3	3	3	7	5	6	9	8	5	11	5
Q5K651	SAMD9	sterile alpha motif domain containing 9	5	0	4	0	4	0	8	0	0	2	0	0	3	4	0	3	0	2	0	0	2	2	0	0	4	0	2	0	2	0	5	4	2	0	3	0	4	2	2	3	6	4	5	7	0	3	0
Q5RHP9	ERICH3	glutamate-rich 3	5	4	3	0	3	0	4	0	0	2	0	0	0	5	2	0	2	0	0	0	4	0	0	2	3	0	3	0	0	0	2	2	4	0	2	0	3	2	2	2	3	0	3	2	2	0	0
Q5SYE7	NHSL1	NHS-like 1	5	2	5	0	2	0	2	2	0	2	0	0	3	4	0	2	3	0	2	0	0	0	0	2	0	5	0	4	4	2	2	0	2	0	0	0	3	0	4	2	2	4	4	2	2	0	0
Q5SZK8	FREM2	FRAS1 related extracellular matrix protein 2	5	2	3	0	3	0	0	2	2	0	0	2	4	4	0	0	0	6	2	0	0	5	0	0	4	0	0	2	0	2	2	2	0	2	0	0	0	0	3	0	0	3	0	2	0	5	2
Q5T013	HYI	hydroxypyruvate isomerase (putative)	5	0	0	0	0	3	0	0	0	0	0	2	0	0	0	0	2	0	3	0	0	0	5	0	0	7	0	2	0	0	5	0	0	2	0	2	3	0	6	8	3	3	6	0	0	3	0
Q5TZA2	CROCC	ciliary rootlet coiled-coil, rootletin	5	5	7	0	2	5	3	0	2	4	3	0	3	2	4	3	0	2	10	0	0	3	4	8	4	0	4	8	5	0	9	0	5	0	2	0	4	2	3	8	14	4	4	3	5	11	5
Q63HK5	TSHZ3	teashirt zinc finger homeobox 3	5	3	0	0	0	0	0	0	0	0	0	0	2	0	0	0	0	0	0	0	0	0	0	0	0	0	0	0	0	2	2	0	0	0	0	0	0	0	2	0	0	0	0	0	2	0	0
Q6DN90	IQSEC1	IQ motif and Sec7 domain 1	5	3	4	0	2	0	2	0	2	4	2	0	2	0	2	3	0	2	0	6	0	0	3	0	0	2	3	0	0	0	2	0	3	0	0	0	2	0	0	6	3	0	0	0	0	2	0
Q6UVK1	CSPG4	chondroitin sulfate proteoglycan 4	5	4	0	2	3	0	3	0	2	2	0	0	11	0	0	0	0	0	0	0	0	0	0	0	0	0	2	2	3	0	4	0	3	6	3	2	0	2	2	0	3	0	2	3	0	0	2
Q6UXK2	ISLR2	immunoglobulin superfamily containing leucine-rich repeat 2	5	0	2	0	3	0	0	0	0	0	0	0	3	2	0	0	0	3	0	0	0	0	0	2	0	2	0	3	0	0	2	0	0	2	0	4	0	0	0	3	3	5	0	0	3	0	5
Q6W2J9	BCOR	BCL6 corepressor	5	0	2	0	0	2	4	0	0	0	3	3	0	0	0	0	0	3	0	0	0	3	4	0	2	4	0	3	0	3	2	0	3	2	2	4	0	2	0	0	2	0	3	2	3	2	0
Q7LC44	ARC	activity-regulated cytoskeleton-associated protein	5	0	0	0	0	0	2	0	0	0	0	2	0	5	0	0	0	5	0	0	0	0	0	0	3	2	0	0	0	0	0	0	0	0	0	2	0	0	0	2	0	0	0	0	0	0	2
Q7Z5J4	RAI1	retinoic acid induced 1	5	0	4	0	8	0	3	0	4	4	3	0	3	3	10	0	6	5	3	3	3	2	5	3	0	0	0	4	4	2	9	0	0	0	18	5	9	0	12	10	25	15	11	6	0	8	3
Q7Z7A1	CNTRL	centriolin	5	0	7	0	0	2	4	4	5	5	0	3	0	9	7	4	4	3	5	4	0	0	4	3	5	4	5	0	5	2	6	4	3	4	4	4	4	3	3	2	15	9	3	7	2	8	3
Q7Z7B0	FILIP1	filamin A interacting protein 1	5	6	3	0	3	0	2	0	0	5	0	0	0	0	0	0	0	0	0	0	0	2	0	3	0	0	0	0	2	0	0	0	3	2	0	0	0	2	2	0	2	2	3	0	0	2	0
Q86UW7	CADPS2	Ca++-dependent secretion activator 2	5	6	5	0	6	0	4	4	0	4	2	0	6	2	4	0	3	0	3	0	0	2	2	2	5	0	9	0	3	2	0	0	2	0	0	2	3	0	0	0	8	4	0	4	5	5	7
Q86VI3	IQGAP3	IQ motif containing GTPase activating protein 3	5	0	3	0	6	0	2	2	0	2	0	0	2	4	0	2	0	2	0	0	0	0	0	0	0	0	0	0	0	0	0	0	0	0	0	2	4	2	0	4	0	0	0	0	0	3	0
Q8IVH8	MAP4K3	mitogen-activated protein kinase kinase kinase kinase 3	5	0	0	0	0	2	3	3	7	0	0	2	0	4	0	0	2	7	2	0	2	0	2	2	0	0	0	0	3	0	3	4	0	0	2	0	0	0	2	0	11	3	3	12	3	3	5
Q8IVL1	NAV2	neuron navigator 2	5	0	7	0	3	2	0	2	0	4	3	0	0	3	0	2	0	3	0	0	0	2	3	0	0	2	0	2	3	0	3	2	0	3	0	0	0	0	0	4	6	4	4	6	4	2	2
Q8N6C5	IGSF1	immunoglobulin superfamily, member 1	5	0	8	0	5	0	2	0	0	2	2	0	2	2	0	0	0	3	0	0	0	2	0	0	2	0	0	0	4	3	0	0	0	0	0	0	2	0	0	0	0	2	2	4	0	2	0
Q8NDH2	NA	NA	5	2	3	0	5	2	3	2	0	0	0	0	3	3	5	2	2	4	3	4	4	2	2	3	0	0	4	0	0	0	4	3	0	0	5	2	0	0	0	4	12	4	2	0	2	0	0
Q8NEY1	NAV1	neuron navigator 1	5	2	4	2	7	0	6	0	0	0	2	0	3	0	3	0	2	0	0	0	0	0	2	0	0	0	2	0	2	0	2	0	3	0	0	4	0	0	0	3	6	0	2	0	0	2	2
Q8NEZ4	KMT2C	lysine (K)-specific methyltransferase 2C	5	0	0	0	5	0	5	3	2	3	0	0	7	4	2	0	2	3	0	0	0	0	0	2	0	4	3	0	2	4	2	0	4	0	0	0	3	0	3	4	9	2	2	2	3	0	3
Q8NFC6	BOD1L1	biorientation of chromosomes in cell division 1-like 1	5	3	5	0	3	4	5	0	3	2	0	0	0	2	2	0	0	6	3	2	0	0	0	0	0	0	5	0	0	4	0	2	3	2	4	3	3	2	0	0	3	2	3	0	5	2	5
Q8NH61	OR51F2	olfactory receptor, family 51, subfamily F, member 2	5	2	3	0	2	2	2	0	0	6	0	0	5	0	17	2	5	4	11	12	4	3	9	0	0	2	0	0	0	2	12	5	5	0	21	7	7	0	7	11	32	5	8	5	0	2	5
Q8TD26	CHD6	chromodomain helicase DNA binding protein 6	5	2	5	3	0	0	4	2	0	3	3	0	2	4	2	2	3	3	4	0	2	0	0	0	0	4	4	2	2	0	0	3	0	0	0	2	4	4	0	0	7	4	4	5	0	7	8
Q8WUJ0	STYX	serine/threonine/tyrosine interacting protein	5	0	5	0	0	2	2	0	0	5	0	0	2	4	3	0	7	2	0	0	2	0	3	0	0	2	0	0	3	0	0	4	0	0	4	0	0	4	3	0	6	0	2	0	0	0	2
Q8WVF5	KCTD4	potassium channel tetramerization domain containing 4	5	0	4	2	2	5	2	3	0	2	5	0	2	5	3	4	2	4	3	3	6	3	4	3	4	0	4	0	5	0	2	0	4	4	3	4	2	4	4	5	6	5	7	2	0	4	3
Q92878	RAD50	RAD50 homolog (S. cerevisiae)	5	5	6	3	6	3	9	7	2	3	4	2	11	2	3	2	5	8	4	4	2	4	2	5	0	0	3	0	0	3	2	3	0	4	4	9	4	0	5	7	15	4	3	4	0	0	2
Q96AG4	LRRC59	leucine rich repeat containing 59	5	8	3	0	5	0	11	15	5	0	2	0	16	0	3	0	0	12	4	0	0	0	0	9	0	0	7	0	0	5	0	5	0	8	0	4	0	4	0	0	3	0	0	0	0	0	6
Q96EK7	FAM120B	family with sequence similarity 120B	5	0	3	0	2	6	0	0	2	5	2	2	4	0	2	0	0	4	3	6	0	2	8	0	0	5	2	5	0	0	4	6	2	2	7	0	3	0	5	7	28	11	7	6	2	8	10
Q96PF1	TGM7	transglutaminase 7	5	0	5	3	0	8	2	0	3	0	7	0	0	8	5	5	6	5	6	7	4	5	2	4	3	0	6	0	4	4	6	6	3	5	5	6	6	8	5	4	8	4	0	6	0	8	6
Q96QV6	HIST1H2AA	histone cluster 1, H2aa	5	31	7	9	54	9	34	49	17	5	10	2	23	4	7	8	2	32	14	5	4	17	5	25	7	4	27	2	27	29	7	22	7	24	10	30	17	13	0	32	27	11	2	10	12	11	25
Q99758	ABCA3	ATP-binding cassette, sub-family A (ABC1), member 3	5	2	2	2	3	0	2	0	0	0	0	0	0	0	3	0	0	3	0	0	2	0	0	0	0	2	0	0	0	0	0	0	2	0	0	0	0	0	0	0	0	2	0	0	0	0	0
Q9BUP0	EFHD1	EF-hand domain family, member D1	5	9	3	9	2	2	44	7	8	0	8	0	6	0	0	0	0	2	4	2	0	2	0	5	0	0	11	0	3	7	0	0	0	7	0	9	0	3	0	6	5	0	0	0	0	2	3
Q9BVJ6	UTP14A	UTP14, U3 small nucleolar ribonucleoprotein, homolog A (yeast)	5	0	3	3	4	4	0	0	0	0	0	0	2	3	0	0	3	0	0	0	0	0	0	0	0	0	0	2	0	0	2	2	0	2	0	2	0	0	0	0	4	0	5	2	0	2	0
Q9GZM6	OR8D2	olfactory receptor, family 8, subfamily D, member 2	5	2	4	5	0	2	0	0	0	3	2	7	0	6	3	0	4	2	0	4	5	0	3	5	7	0	4	0	0	0	4	4	0	0	3	2	0	0	3	7	5	3	5	7	0	4	3
Q9GZM7	TINAGL1	tubulointerstitial nephritis antigen-like 1	5	0	5	2	2	13	3	3	0	3	6	0	2	2	2	3	0	4	8	7	0	2	3	9	0	2	5	2	0	5	13	7	4	5	8	6	8	6	9	6	19	8	2	7	0	6	0
Q9H0D6	XRN2	5'-3' exoribonuclease 2	5	4	0	0	6	0	10	6	2	2	2	0	2	0	0	0	0	0	0	0	2	0	0	2	0	0	0	0	4	3	3	0	0	2	0	0	2	0	0	2	3	0	0	0	0	0	0
Q9H251	CDH23	cadherin-related 23	5	0	0	4	5	2	10	5	3	7	0	7	11	0	4	2	2	5	6	0	3	2	0	6	0	0	8	0	2	0	2	2	3	3	3	2	4	5	4	6	4	4	3	2	0	0	4
Q9H7D0	DOCK5	dedicator of cytokinesis 5	5	2	5	0	2	4	4	0	2	0	2	0	2	0	0	4	3	0	0	5	2	3	2	2	0	0	0	0	2	0	6	3	0	3	7	0	0	2	0	0	4	3	4	0	0	3	0
Q9H8L6	MMRN2	multimerin 2	5	0	0	0	0	8	2	0	0	5	0	0	0	0	0	4	4	0	3	2	0	0	6	3	0	0	0	0	0	0	0	0	9	0	4	0	4	0	7	4	2	0	0	0	0	4	3
Q9NQ03	SCRT2	scratch family zinc finger 2	5	0	2	0	4	0	3	2	0	0	0	0	3	2	2	0	3	0	0	0	2	0	0	2	2	2	2	0	0	0	0	2	0	0	0	2	0	0	0	0	9	2	0	0	0	2	2
Q9NU22	MDN1	MDN1, midasin homolog (yeast)	5	3	5	0	6	0	4	6	3	0	0	0	3	2	3	0	0	0	0	4	0	3	0	5	0	0	4	0	4	4	3	2	0	5	2	4	2	3	5	2	7	2	5	3	4	3	2
Q9NVA2	2016-09-11	septin 11	5	8	4	2	7	0	15	12	8	0	5	0	19	0	7	0	0	11	8	0	0	11	0	12	0	0	12	0	12	4	4	6	0	9	5	14	0	10	0	5	9	0	0	2	2	3	4
Q9NYL9	TMOD3	tropomodulin 3 (ubiquitous)	5	6	6	0	5	9	6	11	3	4	0	2	8	0	5	0	0	4	6	4	4	5	3	5	0	0	12	0	5	2	4	4	2	7	6	5	8	4	4	7	4	5	4	0	0	4	6
Q9NYV6	RRN3	RRN3 RNA polymerase I transcription factor homolog (S. cerevisiae)	5	2	4	0	0	0	0	0	0	0	2	0	0	2	0	0	2	0	3	0	0	0	0	0	0	0	0	0	0	0	0	0	0	0	0	0	0	0	0	0	0	0	0	0	0	0	0
Q9NZM1	MYOF	myoferlin	5	36	8	6	3	0	46	38	17	3	8	0	40	4	6	2	3	19	13	3	0	10	0	18	3	0	17	3	8	39	0	12	0	24	3	34	5	11	3	5	23	5	0	4	2	12	18
Q9P2B2	PTGFRN	prostaglandin F2 receptor inhibitor	5	9	0	0	0	0	0	4	2	2	0	0	4	0	0	0	0	3	2	0	0	9	0	3	0	0	4	0	0	5	0	0	0	2	0	5	0	8	2	3	3	0	0	0	0	0	0
Q9P2E9	RRBP1	ribosome binding protein 1	5	14	9	46	54	17	29	34	33	30	29	3	32	0	26	8	8	87	29	17	5	21	22	47	6	21	46	12	22	58	21	20	23	26	7	29	17	37	16	11	34	24	18	11	32	21	40
Q9UBY9	HSPB7	heat shock 27kDa protein family, member 7 (cardiovascular)	5	0	0	0	0	2	0	0	0	3	0	0	0	0	0	3	0	0	0	0	0	0	5	0	0	2	2	0	0	0	0	0	2	0	0	2	2	0	2	0	0	0	7	0	0	0	0
Q9UG63	ABCF2	ATP-binding cassette, sub-family F (GCN20), member 2	5	0	3	0	0	3	0	0	2	0	0	0	3	0	6	2	2	0	0	5	2	0	3	2	0	0	2	0	0	2	6	0	0	0	8	0	7	0	4	2	10	5	2	0	0	2	0
Q9UHB6	LIMA1	LIM domain and actin binding 1	5	8	4	6	15	4	9	11	5	3	8	2	3	2	4	3	2	9	11	0	2	11	7	5	2	4	11	0	2	11	5	5	2	5	3	17	7	8	4	7	8	5	13	0	2	7	7
Q9UHD8	2016-09-09	septin 9	5	17	8	7	29	3	19	18	12	4	5	5	5	6	6	2	2	14	12	0	4	8	9	10	2	6	16	3	5	14	4	5	6	14	5	12	0	4	3	13	11	8	5	7	4	8	2
Q9UIF8	BAZ2B	bromodomain adjacent to zinc finger domain, 2B	5	2	0	0	4	0	2	0	2	4	0	0	0	6	6	0	2	0	2	0	0	2	2	2	2	0	3	0	0	2	3	0	6	0	0	3	0	0	0	0	2	3	0	3	3	0	2
Q9ULD9	ZNF608	zinc finger protein 608	5	0	2	0	3	4	4	2	2	5	2	2	3	5	4	2	2	0	3	0	2	3	0	2	2	3	0	0	4	0	2	0	0	2	4	5	2	0	0	3	9	3	3	4	0	7	2
Q9ULI4	KIF26A	kinesin family member 26A	5	3	2	0	2	4	3	0	0	2	2	0	0	3	2	3	3	0	0	3	0	2	3	0	3	0	0	0	2	0	2	4	3	0	2	0	3	2	2	0	4	4	2	0	0	4	5
Q9UQ35	SRRM2	serine/arginine repetitive matrix 2	5	6	2	6	12	3	9	10	4	2	5	2	10	0	0	3	0	5	5	0	0	2	2	14	0	0	7	2	4	6	2	2	0	4	0	9	2	0	4	11	12	4	4	3	2	4	6
Q9Y230	RUVBL2	RuvB-like AAA ATPase 2	5	13	4	5	8	5	21	9	2	3	6	3	7	2	3	0	0	6	6	0	0	5	0	11	3	3	5	3	2	6	2	4	0	5	4	10	9	4	3	5	13	0	0	3	4	10	6
Q9Y2D5	AKAP2	A kinase (PRKA) anchor protein 2	5	0	2	2	5	32	0	0	0	29	10	7	8	3	4	24	9	3	6	22	14	0	34	11	2	11	4	22	3	2	27	3	18	4	10	6	21	2	21	2	6	5	13	0	0	6	0
Q9Y320	TMX2	thioredoxin-related transmembrane protein 2	5	0	4	0	0	5	2	0	3	5	0	0	3	0	2	0	3	0	2	3	0	3	2	0	2	0	0	0	0	0	2	0	2	0	4	3	5	0	6	2	3	2	2	0	0	3	0
B4DLE8	CRYBG3	beta-gamma crystallin domain containing 3	4	2	6	0	0	0	4	0	2	0	0	0	2	0	3	0	0	3	0	0	0	0	0	0	2	0	3	0	2	0	0	0	0	0	2	0	0	3	2	2	3	2	2	0	0	0	0
D9YZV2	NA	NA	4	5	0	5	2	7	3	4	7	8	3	0	6	0	5	5	4	3	2	4	6	0	10	8	0	4	0	4	3	3	6	4	4	2	3	3	3	0	6	4	9	8	8	2	0	9	0
F5H836	NA	NA	4	2	4	0	2	0	2	0	0	5	2	5	2	0	5	0	0	0	0	0	0	0	0	5	0	2	2	3	2	0	3	2	4	0	0	0	3	3	5	0	0	0	0	0	0	0	0
G5E9J3	NA	NA	4	0	0	2	0	0	0	0	0	0	2	0	0	0	3	0	0	0	4	2	0	0	2	0	0	0	0	0	0	0	0	0	0	0	0	2	2	0	0	2	8	0	0	0	0	0	0
O00468	AGRN	agrin	4	6	0	2	0	3	7	2	4	2	0	0	16	3	6	2	6	0	4	0	4	0	2	2	0	0	3	0	0	4	0	0	3	2	2	0	0	0	4	3	9	0	5	0	0	3	0
O00571	DDX3X	DEAD (Asp-Glu-Ala-Asp) box helicase 3, X-linked	4	16	3	4	16	3	26	19	11	5	8	0	17	2	8	2	0	13	10	2	2	6	0	22	0	0	14	0	7	11	0	4	3	18	4	7	7	5	0	9	13	3	0	2	6	0	5
O14512	SOCS7	suppressor of cytokine signaling 7	4	0	2	0	0	0	2	0	0	2	0	0	0	0	0	0	0	0	0	2	0	0	0	0	0	0	0	0	0	0	0	0	0	0	0	0	0	0	0	0	0	0	0	0	0	0	0
O14654	IRS4	insulin receptor substrate 4	4	0	0	0	2	0	0	0	0	0	0	0	0	0	0	0	0	2	0	0	0	0	0	0	0	0	0	0	0	0	0	0	0	2	2	0	2	0	0	0	4	0	3	0	0	0	0
O14773	TPP1	tripeptidyl peptidase I	4	16	2	3	25	5	25	19	9	0	4	0	15	7	12	0	4	10	9	3	0	19	0	7	0	2	15	0	18	11	6	13	2	17	12	16	4	15	5	10	22	2	4	5	2	6	8
O15050	TRANK1	tetratricopeptide repeat and ankyrin repeat containing 1	4	0	7	0	0	0	3	0	2	3	0	0	4	9	2	0	0	3	4	0	2	3	0	3	0	2	5	0	4	0	6	2	4	0	2	0	0	2	0	2	6	3	2	4	2	3	0
O15144	ARPC2	actin related protein 2/3 complex, subunit 2, 34kDa	4	16	3	5	33	0	15	20	11	0	2	0	22	0	8	0	0	31	5	0	0	8	0	12	0	2	20	0	12	10	0	10	0	19	2	9	3	4	0	4	21	0	0	5	7	0	7
O15417	TNRC18	trinucleotide repeat containing 18	4	2	11	0	3	0	4	6	5	5	4	3	9	6	8	0	2	0	5	4	3	4	7	3	7	4	8	2	4	3	11	7	3	4	7	6	4	3	5	3	10	6	12	5	7	5	6
O43301	HSPA12A	heat shock 70kDa protein 12A	4	0	0	0	0	0	0	0	0	3	2	0	0	0	0	0	2	4	0	0	0	0	0	0	0	0	3	0	0	3	0	0	0	2	3	0	8	0	0	2	5	0	2	3	0	0	0
O43399	TPD52L2	tumor protein D52-like 2	4	9	4	9	13	16	6	9	12	24	9	0	17	0	3	21	3	8	7	9	2	5	11	19	0	5	14	7	8	5	13	6	17	11	6	12	10	10	11	4	14	4	7	0	0	7	8
O43933	PEX1	peroxisomal biogenesis factor 1	4	2	3	0	0	0	0	0	0	0	0	0	0	0	0	0	0	3	0	2	2	3	2	0	0	0	2	2	0	2	0	4	0	0	0	0	0	0	0	0	0	0	0	2	0	0	2
O60313	OPA1	optic atrophy 1 (autosomal dominant)	4	5	3	0	11	0	11	18	12	0	3	0	7	0	0	0	2	13	4	0	0	5	0	14	0	3	3	0	6	6	2	0	0	8	3	0	2	4	0	0	10	0	3	0	2	4	0
O60318	MCM3AP	minichromosome maintenance complex component 3 associated protein	4	2	0	0	0	0	0	0	0	0	0	0	2	0	0	2	0	0	0	0	0	0	0	0	0	3	0	0	0	0	0	0	0	0	2	0	2	2	0	2	10	0	0	2	0	0	0
O60346	PHLPP1	PH domain and leucine rich repeat protein phosphatase 1	4	2	4	2	5	0	3	2	2	0	0	0	2	0	3	3	0	3	0	0	5	2	0	2	3	3	3	4	2	0	2	0	0	0	2	0	3	0	0	0	4	0	3	3	3	2	4
O60506	SYNCRIP	synaptotagmin binding, cytoplasmic RNA interacting protein	4	18	9	13	26	9	18	23	22	8	11	2	27	0	8	6	2	24	16	7	3	4	3	24	3	6	18	3	9	14	2	8	4	15	9	13	12	6	3	10	23	6	6	4	7	7	9
O60664	PLIN3	perilipin 3	4	12	6	11	19	10	17	18	23	12	10	0	11	0	17	14	5	9	9	9	10	12	6	16	0	8	20	3	8	14	4	5	9	13	3	22	12	9	11	9	32	10	0	5	6	9	11
O75106	AOC2	amine oxidase, copper containing 2 (retina-specific)	4	0	0	0	0	6	0	0	2	0	2	0	0	2	0	2	2	0	2	0	2	0	2	0	0	0	0	0	0	0	3	0	2	0	0	2	3	0	2	0	6	0	0	0	0	0	2
O75129	ASTN2	astrotactin 2	4	0	2	0	4	0	0	2	0	0	0	0	0	0	0	0	2	0	0	0	0	0	2	0	0	0	0	0	0	0	0	0	0	0	2	0	0	0	0	0	4	0	0	2	0	3	5
O75390	CS	citrate synthase	4	27	2	2	19	2	18	14	5	0	0	0	12	0	3	0	0	6	2	3	0	3	0	3	0	0	8	0	2	4	0	0	0	3	9	10	3	0	3	2	9	0	0	0	3	0	0
O75489	NDUFS3	NADH dehydrogenase (ubiquinone) Fe-S protein 3, 30kDa (NADH-coenzyme Q reductase)	4	10	2	0	12	0	5	13	3	2	3	0	6	0	7	2	0	3	2	0	0	4	2	4	0	0	10	0	0	9	2	0	3	5	4	6	2	4	0	4	3	4	0	3	0	3	4
O75592	MYCBP2	MYC binding protein 2, E3 ubiquitin protein ligase	4	5	6	2	13	0	7	6	0	5	0	0	6	3	2	0	0	3	3	0	0	0	2	0	2	7	2	0	0	2	2	2	2	2	6	0	6	2	0	2	10	3	4	4	2	3	4
O75602	SPAG6	sperm associated antigen 6	4	0	3	0	0	0	4	3	0	4	0	0	2	13	0	0	0	0	0	0	2	2	0	0	10	0	0	0	4	0	2	0	3	0	2	0	3	2	0	3	0	2	0	2	0	0	4
O75882	ATRN	attractin	4	0	0	0	0	0	3	0	0	3	0	0	2	2	0	2	0	2	0	0	0	0	0	0	0	0	0	0	0	0	2	0	0	0	2	0	0	2	0	0	4	0	0	0	2	2	6
O75891	ALDH1L1	aldehyde dehydrogenase 1 family, member L1	4	0	0	0	2	2	0	0	0	6	0	0	0	0	0	6	0	0	0	6	0	0	0	0	2	0	0	2	0	2	0	0	8	0	7	2	5	0	12	0	0	0	0	0	0	0	2
O75955	FLOT1	flotillin 1	4	8	2	4	9	2	6	7	10	0	2	2	7	0	5	0	3	6	5	0	0	3	2	2	0	2	5	0	0	4	4	2	3	4	0	8	5	0	4	7	10	2	0	4	0	3	0
O76070	SNCG	synuclein, gamma (breast cancer-specific protein 1)	4	9	13	6	0	56	15	0	0	45	4	3	0	0	2	46	16	3	7	28	24	0	21	2	0	17	2	18	0	2	25	6	46	3	12	0	29	0	32	2	10	21	65	3	0	9	0
O94885	SASH1	SAM and SH3 domain containing 1	4	0	11	5	3	0	0	0	2	3	2	12	0	3	0	2	3	0	0	3	3	5	4	2	8	2	2	0	2	0	2	2	2	0	2	2	2	2	0	2	8	7	8	2	5	4	5
O94964	SOGA1	suppressor of glucose, autophagy associated 1	4	0	2	2	0	0	3	0	0	0	0	0	0	0	0	0	0	0	2	0	0	0	0	2	0	0	2	2	4	0	0	0	0	2	0	0	0	0	0	0	5	0	0	2	0	4	0
O95071	UBR5	ubiquitin protein ligase E3 component n-recognin 5	4	6	6	5	8	2	7	2	3	3	0	3	6	2	2	2	3	3	3	0	0	2	0	4	0	0	4	0	2	2	0	3	2	0	2	2	4	0	3	4	0	3	2	0	0	7	4
O95163	IKBKAP	inhibitor of kappa light polypeptide gene enhancer in B-cells, kinase complex-associated protein	4	0	0	0	2	0	3	4	0	0	0	0	0	0	0	0	0	2	2	0	0	0	0	0	0	0	0	0	0	0	0	0	0	2	3	0	2	0	0	0	5	0	0	2	0	0	0
O95197	RTN3	reticulon 3	4	4	2	0	3	0	0	0	0	0	0	0	3	2	0	0	0	0	0	2	0	3	0	0	0	0	3	0	0	0	2	0	2	0	0	2	0	0	0	3	4	0	0	0	0	0	0
O95757	HSPA4L	heat shock 70kDa protein 4-like	4	2	3	0	4	3	6	2	0	3	0	0	0	0	2	0	0	0	0	0	0	0	0	2	0	0	2	0	0	0	0	0	0	2	0	2	0	0	0	2	2	2	0	0	0	0	0
O95833	CLIC3	chloride intracellular channel 3	4	0	3	2	0	2	0	2	0	0	2	0	2	0	0	0	0	2	2	0	2	0	2	0	0	2	0	0	0	0	3	3	0	0	0	0	2	2	3	3	3	2	4	3	0	4	0
O95996	APC2	adenomatosis polyposis coli 2	4	0	6	0	5	0	3	5	2	4	5	6	7	6	0	4	2	3	2	2	3	3	5	4	10	3	5	6	3	3	7	2	6	5	4	2	3	4	0	3	15	4	5	6	8	7	10
O96028	WHSC1	Wolf-Hirschhorn syndrome candidate 1	4	2	15	0	2	10	4	0	4	5	10	2	0	5	3	6	2	4	14	4	5	0	13	14	7	2	3	3	3	2	10	3	0	4	5	7	7	0	2	3	12	8	9	6	4	4	5
P00746	CFD	complement factor D (adipsin)	4	0	3	0	0	0	3	0	0	2	2	0	2	0	0	0	0	2	0	3	0	3	0	2	0	0	6	0	2	0	6	0	0	3	4	4	6	2	0	0	3	0	2	0	0	2	0
P01031	C5	complement component 5	4	3	6	0	3	0	3	3	15	0	10	0	33	18	11	0	0	8	2	0	2	31	0	6	2	0	19	0	12	3	2	10	5	8	8	16	2	14	4	7	6	0	0	13	0	2	2
P01611	NA	NA	4	2	8	0	0	0	0	2	0	3	0	0	10	3	5	0	3	5	2	3	3	0	4	0	2	2	0	2	3	6	4	5	3	0	2	0	5	3	3	2	9	3	3	7	0	5	0
P01613	NA	NA	4	3	3	0	0	0	3	0	2	4	3	0	5	4	2	0	3	2	2	0	0	0	0	0	0	0	0	0	0	0	3	4	3	5	3	0	5	5	3	2	8	4	8	4	0	3	2
P01625	NA	NA	4	2	5	0	0	0	0	0	4	5	5	3	4	5	0	6	6	2	2	4	4	2	10	2	4	4	2	15	5	0	6	6	7	2	3	0	6	0	4	0	13	18	12	6	0	11	7
P01700	NA	NA	4	0	3	0	4	4	0	0	2	0	8	0	2	9	5	4	0	8	3	2	2	5	0	4	6	0	3	0	8	6	5	7	2	3	4	0	0	3	0	0	8	3	5	0	3	4	0
P01764	NA	NA	4	0	3	0	0	0	3	0	3	5	3	2	3	9	4	2	5	9	7	2	5	3	4	2	4	5	5	3	12	2	2	4	3	0	2	5	3	4	3	2	12	0	2	5	0	6	0
P02794	FTH1	ferritin, heavy polypeptide 1	4	6	4	9	7	21	5	8	10	23	6	4	6	0	27	16	11	24	21	13	15	9	23	26	0	7	7	0	13	38	15	15	5	9	5	6	13	28	13	10	14	26	22	7	0	8	4
P04278	SHBG	sex hormone-binding globulin	4	0	0	0	0	0	0	0	0	2	2	0	0	4	0	0	2	0	0	0	0	0	0	0	0	0	3	0	2	0	5	0	0	4	2	0	0	0	0	0	2	0	0	4	0	3	0
P05162	LGALS2	lectin, galactoside-binding, soluble, 2	4	3	3	0	0	3	3	0	2	3	0	0	0	5	3	0	6	3	2	0	2	0	0	0	4	0	0	0	2	0	0	0	2	0	5	2	3	0	3	4	0	0	2	4	0	4	2
P05387	RPLP2	ribosomal protein, large, P2	4	16	10	8	25	12	23	13	9	8	11	0	18	0	14	11	3	17	9	9	4	8	16	14	2	8	17	6	11	12	19	6	22	19	7	17	15	11	16	13	28	22	25	6	5	21	9
P05452	CLEC3B	C-type lectin domain family 3, member B	4	0	10	6	0	5	0	3	6	5	5	0	5	2	3	6	4	0	3	3	3	2	14	4	4	6	0	4	4	2	5	3	3	6	3	0	5	3	3	3	5	3	14	2	0	6	0
P06312	NA	NA	4	2	6	2	2	5	3	0	10	0	14	0	7	11	4	0	10	12	5	4	5	11	8	6	4	5	6	0	16	8	4	22	7	11	7	8	2	12	3	6	16	0	9	15	0	10	0
P06702	S100A9	S100 calcium binding protein A9	4	14	13	27	39	4	14	6	17	15	9	9	13	3	19	20	14	51	53	21	8	9	9	16	4	9	12	4	5	25	30	30	7	19	17	9	12	32	29	9	42	16	41	13	8	7	6
P07357	C8A	complement component 8, alpha polypeptide	4	0	0	0	0	0	0	0	2	0	4	0	4	5	11	0	0	3	0	0	0	11	0	6	2	0	0	0	4	0	4	0	0	6	2	2	0	2	0	5	11	2	0	6	0	3	0
P07360	C8G	complement component 8, gamma polypeptide	4	0	4	2	0	0	0	0	5	0	5	0	5	7	3	0	0	5	0	0	0	7	0	4	0	0	4	0	7	0	0	4	0	2	0	3	0	3	0	0	5	0	0	0	0	0	0
P07602	PSAP	prosaposin	4	8	6	14	10	6	21	9	9	2	12	2	14	0	18	0	5	29	7	3	5	16	10	10	0	6	17	0	7	15	7	11	0	7	11	13	14	14	2	11	11	3	0	5	0	5	4
P08151	GLI1	GLI family zinc finger 1	4	2	0	0	2	2	0	0	3	0	0	0	2	2	3	0	0	4	3	0	2	2	5	3	4	3	4	5	0	0	2	2	0	2	0	0	0	2	4	2	2	2	2	2	2	2	0
P08476	INHBA	inhibin, beta A	4	2	0	0	0	3	2	0	0	0	0	0	0	0	0	0	0	0	0	2	0	0	2	0	0	0	0	0	3	0	0	2	0	0	0	0	2	2	0	0	2	3	3	0	0	0	0
P08631	HCK	HCK proto-oncogene, Src family tyrosine kinase	4	2	2	5	3	0	2	0	0	8	2	0	0	2	4	2	0	3	0	4	2	3	5	3	2	2	2	2	2	0	3	0	2	3	3	3	10	9	8	0	0	4	5	0	0	5	0
P10606	COX5B	cytochrome c oxidase subunit Vb	4	8	3	7	9	12	5	5	5	10	6	0	3	0	5	11	0	8	7	7	2	3	10	10	0	5	4	3	3	6	8	4	19	5	6	10	13	6	13	2	6	6	8	0	0	9	5
P11940	PABPC1	poly(A) binding protein, cytoplasmic 1	4	30	3	10	41	0	42	45	16	7	6	2	25	0	6	3	0	28	8	0	0	4	0	29	0	4	25	0	11	19	2	8	6	21	3	17	9	12	6	6	9	6	7	0	3	9	14
P12235	SLC25A4	solute carrier family 25 (mitochondrial carrier; adenine nucleotide translocator), member 4	4	21	2	5	20	0	22	26	5	0	5	0	15	2	3	4	2	12	4	0	2	7	0	8	4	2	18	0	8	11	0	5	3	13	5	0	2	4	0	10	16	0	4	7	2	3	12
P13797	PLS3	plastin 3	4	10	7	3	6	3	7	23	19	3	4	0	26	3	11	0	5	15	6	2	0	14	0	10	0	0	19	0	21	5	8	9	2	9	5	9	2	13	0	8	11	2	0	6	0	3	8
P13798	APEH	acylaminoacyl-peptide hydrolase	4	3	0	2	9	3	0	8	2	3	2	0	5	0	7	2	0	3	4	2	3	3	3	3	0	3	4	0	0	3	4	2	0	2	6	4	3	0	0	5	8	4	0	3	2	4	2
P13804	ETFA	electron-transfer-flavoprotein, alpha polypeptide	4	16	2	4	26	13	28	8	8	6	8	0	7	4	6	7	4	19	4	6	0	8	4	6	0	0	13	0	3	14	4	3	11	3	18	7	9	4	13	5	8	0	2	4	2	10	5
P16402	HIST1H1D	histone cluster 1, H1d	4	0	0	0	0	0	0	5	3	2	0	2	2	0	2	0	0	5	3	0	2	0	2	2	0	0	4	0	3	3	0	3	0	2	0	4	0	0	0	4	6	3	4	0	2	0	7
P16452	EPB42	erythrocyte membrane protein band 4.2	4	0	2	0	2	0	0	0	0	0	0	0	0	0	8	0	0	0	2	0	0	0	0	0	0	0	0	0	0	0	0	0	0	0	4	0	5	0	0	0	7	0	0	10	0	0	4
P17480	UBTF	upstream binding transcription factor, RNA polymerase I	4	4	0	0	7	0	5	9	0	2	0	3	5	2	0	0	0	3	0	0	0	2	0	0	0	0	0	0	0	0	2	0	0	0	0	0	3	0	2	0	2	0	2	0	0	0	3
P19367	HK1	hexokinase 1	4	28	5	0	8	0	28	24	8	4	3	0	8	0	5	0	0	10	2	0	0	6	0	6	0	0	11	0	3	12	0	2	0	14	2	6	4	3	0	10	12	2	0	4	4	0	5
P20073	ANXA7	annexin A7	4	7	0	0	5	3	8	7	6	2	10	0	11	0	8	3	0	9	4	0	0	4	2	11	0	0	17	0	2	9	0	2	0	6	8	8	0	2	2	0	12	3	0	3	3	0	2
P21281	ATP6V1B2	ATPase, H+ transporting, lysosomal 56/58kDa, V1 subunit B2	4	7	0	0	9	0	9	7	6	2	3	0	6	0	14	0	0	6	3	0	2	2	0	4	0	0	8	2	3	7	0	0	0	4	0	5	2	2	0	2	9	0	0	0	0	0	0
P21817	RYR1	ryanodine receptor 1 (skeletal)	4	6	2	2	4	5	5	2	4	7	0	3	3	0	0	3	2	0	0	3	0	2	0	0	0	0	0	0	0	0	0	2	0	2	0	5	4	0	0	5	9	0	3	2	3	3	7
P23284	PPIB	peptidylprolyl isomerase B (cyclophilin B)	4	18	8	16	37	5	25	36	19	4	17	0	40	9	23	3	4	41	17	5	4	23	2	25	0	0	45	2	14	35	5	14	6	24	6	27	8	24	6	12	28	9	2	9	9	10	27
P24534	EEF1B2	eukaryotic translation elongation factor 1 beta 2	4	12	8	8	22	7	16	12	11	7	6	0	13	0	8	13	5	16	6	3	5	2	13	12	2	5	8	2	4	6	0	2	5	2	0	12	5	8	4	4	18	8	7	3	2	11	2
P25940	COL5A3	collagen, type V, alpha 3	4	3	10	3	3	11	2	0	0	6	4	7	0	3	3	5	2	2	5	4	5	4	10	7	3	4	2	12	0	5	9	2	10	4	3	4	5	8	12	5	11	14	12	5	6	12	5
P28838	LAP3	leucine aminopeptidase 3	4	37	12	18	62	8	43	19	18	10	12	4	22	3	17	29	7	34	26	13	0	9	7	30	0	8	17	7	12	49	9	11	16	17	14	17	23	11	7	7	39	17	27	7	16	7	15
P29692	EEF1D	eukaryotic translation elongation factor 1 delta (guanine nucleotide exchange protein)	4	5	7	16	17	7	10	14	8	10	11	3	15	0	6	7	3	13	11	10	2	6	10	16	2	8	22	11	7	14	11	8	11	11	11	14	9	11	8	6	25	9	9	7	3	7	8
P30044	PRDX5	peroxiredoxin 5	4	15	7	8	21	12	15	14	6	4	11	0	13	5	6	2	3	21	11	6	4	10	7	11	0	0	24	4	17	16	3	7	10	9	6	15	9	5	3	9	18	2	2	8	2	9	10
P31323	PRKAR2B	protein kinase, cAMP-dependent, regulatory, type II, beta	4	3	0	0	2	12	11	3	3	13	0	0	3	0	0	8	6	4	6	21	6	0	9	4	0	3	8	0	0	9	10	0	14	0	10	9	14	0	16	7	6	8	6	0	0	3	0
P31629	HIVEP2	human immunodeficiency virus type I enhancer binding protein 2	4	0	0	0	4	2	2	2	6	2	2	0	0	0	0	4	5	2	2	2	6	3	5	2	3	0	0	2	6	5	5	4	0	5	5	0	4	5	4	3	10	7	7	9	0	13	0
P31930	UQCRC1	ubiquinol-cytochrome c reductase core protein I	4	9	6	3	11	6	16	17	5	2	3	0	14	0	7	0	0	12	9	4	2	8	0	12	0	0	14	0	6	10	2	2	3	10	14	12	3	3	3	5	7	0	0	3	0	4	4
P31942	HNRNPH3	heterogeneous nuclear ribonucleoprotein H3 (2H9)	4	13	8	2	10	7	19	9	9	4	5	0	13	0	4	2	0	9	7	5	0	5	7	14	4	5	9	2	8	5	6	2	8	14	4	8	5	6	5	10	32	8	6	7	5	13	6
P33121	ACSL1	acyl-CoA synthetase long-chain family member 1	4	2	2	2	7	9	0	5	10	4	2	0	2	2	6	6	3	13	2	15	7	3	0	17	0	2	9	0	3	16	4	2	17	2	20	17	12	2	5	2	8	2	0	0	0	2	6
P35221	CTNNA1	catenin (cadherin-associated protein), alpha 1, 102kDa	4	22	3	5	9	0	23	21	4	0	4	0	20	4	2	2	2	6	7	3	2	5	2	8	3	0	14	0	7	16	6	6	4	12	2	9	3	4	2	17	9	4	4	9	4	6	7
P35270	SPR	sepiapterin reductase (7,8-dihydrobiopterin:NADP+ oxidoreductase)	4	4	3	0	5	0	8	11	3	0	2	0	0	0	3	0	0	4	0	0	0	3	0	4	0	0	8	0	0	3	2	0	3	6	2	9	4	0	0	8	2	3	0	0	0	5	3
P35606	COPB2	coatomer protein complex, subunit beta 2 (beta prime)	4	22	0	3	28	0	21	25	8	2	0	0	25	0	7	0	0	21	8	2	0	12	0	12	0	0	22	0	7	13	0	7	0	12	3	15	0	7	0	5	12	2	0	3	4	0	5
P35611	ADD1	adducin 1 (alpha)	4	4	5	0	5	2	2	5	0	0	0	2	4	0	2	0	2	6	5	2	0	3	2	4	0	3	5	0	3	4	4	5	0	2	2	0	0	2	2	5	8	0	0	3	0	5	4
P36542	ATP5C1	ATP synthase, H+ transporting, mitochondrial F1 complex, gamma polypeptide 1	4	8	0	5	6	4	13	22	5	10	5	0	20	2	7	10	3	16	2	5	0	8	4	12	0	3	21	4	4	16	8	4	12	12	9	17	5	7	15	10	5	6	0	2	5	5	3
P42658	DPP6	dipeptidyl-peptidase 6	4	4	10	0	8	0	0	0	0	0	0	3	3	6	0	0	2	0	0	0	0	0	0	3	3	2	3	0	0	0	0	0	2	0	2	0	0	0	0	0	2	0	0	2	8	0	4
P42765	ACAA2	acetyl-CoA acyltransferase 2	4	12	0	0	2	4	11	9	6	4	4	0	9	0	8	3	0	9	5	7	0	2	4	10	0	0	8	4	5	14	5	4	15	5	18	7	12	6	7	5	9	3	0	3	0	7	8
P46013	MKI67	marker of proliferation Ki-67	4	5	5	0	15	0	10	5	3	2	4	4	4	5	2	3	0	2	4	3	2	6	3	0	4	2	12	0	0	5	4	5	0	7	4	8	5	3	6	9	9	2	0	3	11	5	4
P46100	ATRX	alpha thalassemia/mental retardation syndrome X-linked	4	3	7	0	5	0	3	2	2	5	0	5	4	3	2	3	5	2	2	0	4	4	3	2	4	3	2	3	2	0	2	0	0	0	2	0	2	0	4	0	6	3	5	3	4	3	3
P47755	CAPZA2	capping protein (actin filament) muscle Z-line, alpha 2	4	3	2	0	7	0	3	5	3	0	0	0	3	0	3	0	0	4	4	2	0	3	0	2	0	0	3	0	2	3	0	0	0	3	0	3	0	2	0	3	6	0	0	0	0	0	4
P48066	SLC6A11	solute carrier family 6 (neurotransmitter transporter), member 11	4	0	10	0	0	7	0	0	3	22	11	6	0	3	2	2	2	0	4	2	3	2	33	12	3	10	0	3	0	3	19	0	4	5	5	7	7	5	7	4	17	11	4	6	0	8	3
P48556	PSMD8	proteasome (prosome, macropain) 26S subunit, non-ATPase, 8	4	3	3	0	5	0	3	4	3	0	2	2	6	0	3	0	0	0	0	2	2	3	0	0	0	0	3	0	0	0	2	0	0	0	0	4	2	2	0	0	4	2	0	0	2	0	2
P48634	PRRC2A	proline-rich coiled-coil 2A	4	4	2	3	7	3	6	10	0	2	2	0	7	5	0	3	0	4	4	3	0	3	2	6	5	4	5	2	7	4	2	6	0	6	0	4	0	5	5	4	7	7	5	4	3	12	2
P49588	AARS	alanyl-tRNA synthetase	4	18	3	0	15	0	42	21	12	0	7	0	39	0	4	0	0	12	3	0	0	6	2	14	0	0	22	0	9	17	0	3	0	13	4	3	0	2	2	2	17	3	0	3	5	5	2
P49792	RANBP2	RAN binding protein 2	4	11	4	0	23	0	12	7	5	3	5	2	14	2	0	0	0	9	3	5	2	3	4	9	0	3	6	2	3	3	6	2	3	3	2	7	3	2	0	8	15	2	7	4	2	3	5
P50461	CSRP3	cysteine and glycine-rich protein 3 (cardiac LIM protein)	4	0	0	0	0	0	0	0	0	0	0	0	0	0	6	0	0	0	6	4	0	0	3	0	0	0	0	0	0	0	0	0	0	0	2	0	3	0	0	0	5	4	0	0	0	0	0
P50552	VASP	vasodilator-stimulated phosphoprotein	4	7	3	0	13	6	8	11	4	7	5	2	14	0	4	3	0	4	6	0	2	0	8	17	0	4	7	3	5	7	2	3	6	8	3	4	3	2	6	4	8	4	3	0	3	8	6
P50895	BCAM	basal cell adhesion molecule (Lutheran blood group)	4	12	4	0	3	2	9	6	0	2	6	0	0	0	0	0	2	2	5	3	3	2	0	6	0	0	4	0	0	0	0	4	3	2	2	5	5	0	4	7	6	2	2	6	0	5	3
P52566	ARHGDIB	Rho GDP dissociation inhibitor (GDI) beta	4	23	8	12	49	4	18	20	11	6	10	0	14	0	11	4	0	18	11	3	0	6	3	14	0	3	15	0	9	12	5	5	6	17	9	19	5	10	4	7	34	8	5	4	4	8	8
P52943	CRIP2	cysteine-rich protein 2	4	2	3	2	6	0	6	5	2	2	4	2	7	3	3	0	2	4	4	5	2	0	3	6	2	6	11	2	3	3	3	3	4	2	6	7	5	3	0	0	8	10	0	3	0	7	5
P55209	NAP1L1	nucleosome assembly protein 1-like 1	4	9	4	7	12	8	9	8	4	3	0	0	14	0	9	5	5	7	6	5	0	5	3	11	0	0	14	2	4	7	6	2	7	8	3	16	8	6	10	7	13	8	6	2	0	9	6
P55290	CDH13	cadherin 13	4	2	0	0	8	4	0	0	0	4	0	0	7	0	3	4	2	0	4	5	0	0	3	5	0	0	4	3	0	4	2	2	4	2	3	2	7	0	4	2	0	0	0	0	0	0	0
P61163	ACTR1A	ARP1 actin-related protein 1 homolog A, centractin alpha (yeast)	4	5	0	0	3	0	7	6	4	0	0	0	3	0	0	0	2	7	2	0	0	4	2	2	0	0	7	0	0	2	0	4	2	3	0	2	0	2	0	0	4	0	0	0	0	2	3
P61224	RAP1B	RAP1B, member of RAS oncogene family	4	2	0	0	3	0	2	4	2	0	0	0	3	0	0	0	5	7	3	2	0	3	0	4	0	0	2	0	7	2	2	3	2	5	0	3	0	2	0	0	0	0	0	0	0	0	4
P62191	PSMC1	proteasome (prosome, macropain) 26S subunit, ATPase, 1	4	18	7	6	15	4	14	13	6	4	7	3	11	0	6	0	4	10	6	4	0	3	0	8	0	3	8	2	3	9	3	5	0	7	0	5	7	3	4	6	7	3	6	3	2	7	5
P80723	BASP1	brain abundant, membrane attached signal protein 1	4	19	6	13	9	13	3	12	8	6	10	2	8	2	6	5	2	14	9	3	5	9	6	12	2	0	11	3	7	7	3	7	8	13	3	7	8	14	3	3	15	4	5	0	9	5	11
Q00325	SLC25A3	solute carrier family 25 (mitochondrial carrier; phosphate carrier), member 3	4	15	0	0	18	0	14	18	6	2	4	0	22	0	3	0	0	7	3	0	0	7	0	6	0	0	14	2	10	12	0	3	0	4	0	5	2	2	0	0	7	0	0	2	2	2	4
Q00577	PURA	purine-rich element binding protein A	4	3	0	0	6	2	2	2	2	0	2	0	4	0	0	0	2	2	0	0	0	0	0	6	0	0	7	0	0	6	0	0	3	0	4	5	5	0	0	0	3	3	0	5	2	3	3
Q01484	ANK2	ankyrin 2, neuronal	4	8	7	0	10	4	4	0	2	3	0	3	4	2	3	2	2	3	3	2	0	0	0	0	2	0	4	0	0	2	2	4	0	2	5	2	3	3	3	5	9	5	5	4	2	2	3
Q01813	PFKP	phosphofructokinase, platelet	4	5	0	6	14	0	2	17	4	0	0	0	16	0	0	0	0	9	0	0	0	3	0	5	0	0	19	0	5	3	0	4	0	0	2	0	0	0	0	0	5	0	2	0	0	5	0
Q04446	GBE1	glucan (1,4-alpha-), branching enzyme 1	4	2	0	0	0	0	5	2	5	0	0	0	2	0	2	0	2	2	0	0	0	0	0	6	0	0	2	2	5	0	2	3	3	0	3	5	3	2	0	2	4	0	0	0	0	0	0
Q04828	AKR1C1	aldo-keto reductase family 1, member C1	4	2	0	3	6	11	0	6	0	20	7	0	2	6	3	12	7	14	6	10	6	3	7	9	0	4	58	8	10	9	13	9	13	3	10	9	36	7	7	8	2	5	6	6	2	7	2
Q06033	ITIH3	inter-alpha-trypsin inhibitor heavy chain 3	4	8	0	0	3	0	6	5	0	3	0	0	31	3	0	0	0	7	2	0	0	7	0	5	0	0	17	0	5	3	5	6	0	9	3	3	0	4	0	6	7	0	0	3	0	4	0
Q06323	PSME1	proteasome (prosome, macropain) activator subunit 1 (PA28 alpha)	4	17	9	7	30	14	30	20	14	2	5	0	8	0	6	0	0	19	12	0	0	7	0	7	0	2	9	0	7	33	2	14	0	19	6	14	2	5	0	10	35	2	0	7	9	4	11
Q08431	MFGE8	milk fat globule-EGF factor 8 protein	4	0	0	0	0	0	0	0	3	0	0	0	38	0	0	0	0	4	0	0	0	4	0	2	3	0	7	0	3	44	2	2	0	0	0	4	0	2	0	0	0	0	0	0	0	0	4
Q0VDD7	C19orf57	chromosome 19 open reading frame 57	4	0	3	0	0	0	0	0	0	0	0	0	0	0	0	0	0	0	0	0	0	0	0	0	0	0	0	0	3	0	2	0	0	0	0	0	0	0	0	2	8	5	4	0	0	2	0
Q0VF96	CGNL1	cingulin-like 1	4	0	0	0	3	0	5	0	0	0	0	0	3	0	0	0	0	3	2	0	0	3	2	0	2	0	4	0	0	0	0	0	3	0	2	2	0	0	0	0	4	2	0	2	0	3	3
Q10567	AP1B1	adaptor-related protein complex 1, beta 1 subunit	4	16	0	2	16	0	15	15	14	0	0	0	14	0	5	0	2	8	6	0	2	7	0	5	0	0	13	0	7	12	0	3	0	16	3	6	3	4	4	4	9	2	5	5	4	6	0
Q12809	KCNH2	potassium voltage-gated channel, subfamily H (eag-related), member 2	4	0	3	3	0	2	3	3	4	3	0	8	0	6	0	3	3	7	4	0	6	2	4	6	8	5	4	6	2	2	4	2	0	3	4	5	0	3	3	5	9	3	2	5	0	5	2
Q12830	BPTF	bromodomain PHD finger transcription factor	4	0	9	0	5	0	5	8	0	3	0	2	4	3	0	0	0	0	0	0	0	0	0	0	2	4	2	0	0	0	0	0	0	2	2	2	2	0	0	5	7	2	4	3	2	6	3
Q12852	MAP3K12	mitogen-activated protein kinase kinase kinase 12	4	5	4	0	4	0	2	2	3	2	2	0	6	2	0	0	0	0	0	0	0	2	0	2	0	0	0	2	3	2	0	0	0	0	0	3	0	4	0	2	5	2	3	0	0	4	0
Q12955	ANK3	ankyrin 3, node of Ranvier (ankyrin G)	4	8	6	3	7	0	10	3	0	0	0	0	3	3	4	0	3	6	4	0	0	0	2	8	3	0	5	0	2	4	8	3	0	4	5	5	6	2	0	5	12	0	3	3	2	4	3
Q13144	EIF2B5	eukaryotic translation initiation factor 2B, subunit 5 epsilon, 82kDa	4	3	0	0	10	0	10	7	4	2	0	0	5	2	2	0	2	4	4	0	2	0	0	3	0	2	5	0	4	3	0	2	0	4	0	0	0	0	0	5	4	3	0	4	7	0	8
Q13418	ILK	integrin-linked kinase	4	6	0	0	6	4	0	3	6	3	4	0	10	5	3	2	2	4	6	3	0	2	0	5	0	0	5	0	4	7	0	3	5	5	4	3	4	3	5	0	4	0	3	0	0	0	5
Q13765	NACA	nascent polypeptide-associated complex alpha subunit	4	9	9	8	15	9	9	13	6	16	8	10	13	0	6	7	8	9	5	12	10	5	16	14	4	13	10	10	5	6	5	4	13	5	2	10	16	7	7	7	13	13	8	2	0	16	7
Q13796	SHROOM2	shroom family member 2	4	3	5	0	6	0	2	0	3	3	0	0	2	0	0	0	0	0	0	0	0	0	0	0	2	0	2	0	0	0	0	2	3	0	0	2	4	2	3	0	5	5	4	2	3	3	2
Q13835	PKP1	plakophilin 1	4	2	3	0	0	0	0	0	0	0	2	0	3	0	0	2	0	0	0	0	0	0	0	2	0	0	2	0	7	0	0	0	0	3	0	3	2	0	0	0	3	0	3	0	0	2	0
Q14008	CKAP5	cytoskeleton associated protein 5	4	8	2	2	6	0	26	7	2	3	0	0	6	0	2	0	0	3	4	0	0	0	0	0	0	0	5	0	0	5	0	0	0	6	4	0	0	0	0	0	6	3	3	0	3	0	3
Q14192	FHL2	four and a half LIM domains 2	4	4	0	4	0	0	0	2	3	0	0	0	6	0	3	0	2	2	0	0	0	2	0	4	0	0	0	0	0	0	3	0	0	0	0	0	0	3	0	0	0	0	0	0	0	0	0
Q14993	COL19A1	collagen, type XIX, alpha 1	4	3	13	16	2	4	6	15	26	2	20	5	4	7	3	7	5	0	17	13	15	17	12	11	8	5	7	5	20	10	13	19	3	25	4	9	6	24	8	16	25	11	31	21	8	12	11
Q15019	2016-09-02	septin 2	4	17	7	4	23	2	19	19	14	3	11	0	21	4	9	0	2	16	14	2	2	19	5	13	0	4	17	2	9	10	7	10	3	14	8	15	9	11	6	17	11	5	0	8	0	9	8
Q15121	PEA15	phosphoprotein enriched in astrocytes 15	4	8	4	3	10	7	5	10	6	8	6	0	7	0	4	6	4	5	6	5	6	2	16	7	3	4	5	2	3	7	6	3	11	8	0	4	5	3	6	10	9	3	17	0	0	3	4
Q15435	PPP1R7	protein phosphatase 1, regulatory subunit 7	4	8	2	9	7	11	9	7	4	17	2	0	7	0	0	9	0	6	2	5	2	6	8	6	0	2	9	0	3	8	5	2	14	5	7	10	12	0	8	10	6	6	0	2	0	4	2
Q15678	PTPN14	protein tyrosine phosphatase, non-receptor type 14	4	0	2	0	4	0	2	0	0	0	0	2	2	0	7	0	0	2	0	2	0	2	0	0	0	0	0	0	3	0	0	0	0	0	9	0	3	0	0	0	3	0	0	0	0	0	0
Q15772	SPEG	SPEG complex locus	4	2	7	0	4	2	4	0	0	0	0	2	2	3	3	2	2	0	4	2	0	2	0	2	0	2	4	3	0	0	3	6	2	0	0	4	2	0	3	4	4	2	4	4	0	0	7
Q15847	ADIRF	adipogenesis regulatory factor	4	5	4	4	3	75	23	14	2	56	4	4	0	0	3	50	13	7	7	37	10	2	57	7	0	27	6	49	0	3	42	5	71	2	20	13	46	4	59	8	8	24	63	2	3	17	4
Q16527	CSRP2	cysteine and glycine-rich protein 2	4	0	0	0	0	0	2	3	0	0	0	0	7	0	0	0	0	0	0	0	0	0	0	2	0	0	2	0	2	0	0	0	0	0	0	0	2	0	0	0	2	0	0	0	0	0	0
Q16637	SMN1	survival of motor neuron 1, telomeric	4	0	10	2	0	0	0	5	2	4	3	11	0	6	0	0	5	0	3	3	7	2	4	3	13	0	2	0	0	0	9	3	3	4	2	0	2	2	0	5	7	8	10	9	0	2	0
Q16643	DBN1	drebrin 1	4	5	2	6	8	5	4	2	8	8	3	2	10	0	2	3	0	0	3	3	0	0	4	11	0	3	3	0	0	0	9	3	10	2	3	8	8	4	2	2	5	2	6	0	0	4	4
Q16647	PTGIS	prostaglandin I2 (prostacyclin) synthase	4	0	0	0	0	0	6	3	0	0	0	0	5	0	6	0	0	0	0	0	0	0	0	0	0	0	4	0	0	2	0	2	0	0	3	2	0	7	0	3	6	0	0	0	0	0	0
Q16891	IMMT	inner membrane protein, mitochondrial	4	23	5	5	33	8	25	19	9	4	4	0	14	2	7	5	0	12	5	2	0	7	0	17	0	0	11	0	7	13	3	2	7	14	11	17	7	0	6	6	9	0	0	0	0	4	11
Q2QGD7	ZXDC	ZXD family zinc finger C	4	0	2	2	0	0	4	2	0	0	0	0	2	0	0	0	0	0	2	2	0	3	0	2	0	3	0	0	0	2	2	0	2	0	2	3	2	0	0	2	5	3	0	2	0	2	0
Q32NB8	PGS1	phosphatidylglycerophosphate synthase 1	4	0	0	2	0	0	0	2	0	0	0	0	0	0	0	2	0	0	2	0	0	0	0	0	2	2	0	0	0	0	0	0	0	0	3	0	0	0	0	0	0	0	0	0	0	0	0
Q496Y0	LONRF3	LON peptidase N-terminal domain and ring finger 3	4	2	0	0	0	0	0	0	0	2	0	0	2	0	0	4	0	0	0	0	0	2	0	0	0	0	0	0	0	0	0	0	0	0	0	0	0	0	0	0	2	0	0	0	2	0	0
Q4G0N4	NADK2	NAD kinase 2, mitochondrial	4	2	2	2	6	0	5	2	2	0	0	3	2	0	2	0	0	2	2	0	0	0	0	0	0	0	0	2	0	0	0	0	0	0	2	0	0	0	0	0	4	0	5	0	0	0	2
Q4L180	FILIP1L	filamin A interacting protein 1-like	4	3	2	0	2	3	3	0	2	2	3	0	0	0	2	0	2	0	0	0	0	3	0	0	0	0	0	0	0	0	2	3	3	0	0	3	0	3	0	0	6	0	4	3	0	4	2
Q58FG0	NA	NA	4	19	2	0	25	0	16	30	9	0	4	0	13	0	6	0	2	8	2	0	0	4	0	9	0	0	9	0	7	8	2	0	0	11	3	7	0	2	0	6	6	0	0	2	0	2	8
Q58WW2	DCAF6	DDB1 and CUL4 associated factor 6	4	2	2	2	2	4	2	0	0	4	5	0	4	3	3	4	3	3	3	0	2	5	0	0	5	0	0	3	4	5	0	0	0	2	0	8	2	7	3	4	7	5	4	5	0	3	0
Q5JSZ5	PRRC2B	proline-rich coiled-coil 2B	4	4	4	0	6	2	2	3	0	0	2	3	0	0	4	0	2	3	2	2	3	0	0	0	3	0	0	2	3	5	0	0	0	0	2	0	0	0	0	3	7	0	5	0	4	2	3
Q5M9N0	CCDC158	coiled-coil domain containing 158	4	2	4	0	3	0	2	2	2	4	2	2	4	2	3	0	0	5	3	0	0	0	0	0	0	0	0	0	0	3	0	0	0	2	2	0	0	0	0	2	4	0	2	0	0	4	0
Q5T4S7	UBR4	ubiquitin protein ligase E3 component n-recognin 4	4	19	7	3	6	0	20	19	6	0	0	0	26	3	4	0	0	5	0	2	0	2	0	5	0	3	17	0	5	20	0	3	0	3	4	2	4	2	4	5	10	2	0	0	5	0	0
Q5T619	ZNF648	zinc finger protein 648	4	0	0	2	0	0	0	0	0	0	0	0	2	0	12	0	4	0	10	4	0	0	2	2	0	0	0	0	0	0	4	0	0	0	9	2	0	0	3	4	15	2	5	4	0	0	4
Q5TAX3	ZCCHC11	zinc finger, CCHC domain containing 11	4	2	0	5	3	2	0	2	2	3	2	2	0	0	0	4	3	0	2	5	2	2	2	0	0	0	2	5	3	3	4	3	4	4	0	0	3	4	4	2	3	4	0	0	0	0	3
Q5VST9	OBSCN	obscurin, cytoskeletal calmodulin and titin-interacting RhoGEF	4	6	7	3	4	0	8	0	4	4	5	3	12	6	4	3	3	2	2	4	4	0	0	8	2	3	6	0	6	2	5	0	5	2	8	5	5	5	2	3	8	7	8	5	3	4	9
Q5VZE5	NAA35	N(alpha)-acetyltransferase 35, NatC auxiliary subunit	4	0	4	0	0	0	0	0	0	2	2	0	0	6	2	4	4	2	0	0	0	0	0	0	5	5	0	0	0	0	0	2	0	0	0	5	4	2	0	3	6	0	3	5	0	3	2
Q68DK2	ZFYVE26	zinc finger, FYVE domain containing 26	4	0	0	0	2	0	0	2	0	0	0	2	0	2	0	0	0	3	2	0	0	0	0	0	0	0	0	0	0	0	0	0	0	0	0	2	0	0	0	2	5	0	0	0	0	2	0
Q6DD88	ATL3	atlastin GTPase 3	4	9	0	0	6	0	10	8	5	0	0	0	16	0	2	0	0	2	0	0	0	4	0	2	0	0	12	0	0	8	0	0	0	5	2	5	5	2	0	0	6	0	0	3	2	3	3
Q6DN03	NA	NA	4	0	0	0	3	0	2	0	0	0	0	0	0	0	0	0	0	0	0	0	0	0	0	0	0	0	0	0	0	3	0	0	0	2	0	0	0	0	0	0	2	0	0	0	0	0	9
Q6F5E8	RLTPR	RGD motif, leucine rich repeats, tropomodulin domain and proline-rich containing	4	2	5	0	3	0	4	0	0	5	0	0	0	0	0	0	0	2	0	0	0	0	2	2	0	0	0	0	0	0	2	0	0	0	0	2	0	0	0	2	0	4	0	2	0	3	0
Q6P2E9	EDC4	enhancer of mRNA decapping 4	4	2	0	0	5	0	5	3	0	0	0	0	3	0	0	0	0	0	0	0	0	0	2	0	0	0	3	0	0	4	0	0	0	0	0	0	2	0	0	0	4	0	0	5	0	0	2
Q6PCB0	VWA1	von Willebrand factor A domain containing 1	4	6	6	0	5	0	5	3	3	2	2	0	15	3	3	0	3	6	6	0	0	4	2	8	3	0	3	0	4	12	0	3	0	3	4	6	2	2	0	5	5	0	0	0	0	2	3
Q6PIF6	MYO7B	myosin VIIB	4	3	6	3	2	0	3	2	0	3	0	0	4	2	2	0	0	5	2	2	0	0	3	6	0	2	7	0	5	4	2	5	0	0	0	2	4	2	2	2	3	0	0	5	2	0	5
Q6PL18	ATAD2	ATPase family, AAA domain containing 2	4	3	3	0	2	2	4	6	0	0	0	0	3	2	4	0	3	2	0	0	2	2	4	2	2	0	2	0	2	0	2	3	0	0	5	0	3	3	5	4	6	7	5	4	0	3	4
Q6ZQQ6	WDR87	WD repeat domain 87	4	3	3	4	5	3	6	2	5	2	2	0	2	4	4	0	0	0	6	0	0	2	0	3	0	0	3	0	0	0	4	4	0	3	5	8	3	0	3	2	3	8	3	2	0	0	5
Q6ZS30	NBEAL1	neurobeachin-like 1	4	0	0	0	0	0	0	0	0	0	0	0	6	2	0	0	3	0	0	0	0	2	0	0	0	0	0	0	0	0	0	0	4	0	5	0	3	2	2	2	4	2	0	0	0	0	2
Q6ZWH5	NEK10	NIMA-related kinase 10	4	0	2	0	3	0	0	0	2	0	0	0	0	2	0	0	0	0	0	0	0	0	3	0	0	0	0	0	0	0	0	0	0	0	0	0	0	0	0	0	2	0	0	0	3	0	2
Q86V81	ALYREF	Aly/REF export factor	4	12	2	0	11	0	11	6	2	4	3	0	7	0	3	0	3	7	2	2	0	2	0	3	2	2	3	0	4	0	0	3	2	4	5	3	4	0	0	0	6	3	2	0	7	2	4
Q86V88	MDP1	magnesium-dependent phosphatase 1	4	4	2	2	2	7	2	3	0	2	4	0	0	2	6	4	2	2	3	3	0	0	0	3	3	0	2	0	5	0	0	3	2	5	2	5	4	3	2	7	5	0	0	6	0	4	3
Q86WH2	RASSF3	Ras association (RalGDS/AF-6) domain family member 3	4	0	2	0	0	0	0	2	5	0	0	0	0	3	0	0	2	0	2	3	2	0	2	2	2	2	0	3	3	0	3	3	2	0	0	2	3	2	2	2	13	6	8	11	0	8	3
Q86YW9	MED12L	mediator complex subunit 12-like	4	0	0	0	0	0	0	0	6	0	0	0	5	0	2	0	0	3	3	0	2	2	0	0	0	0	3	0	0	0	0	6	0	0	3	0	0	0	0	2	4	2	3	0	0	0	2
Q8IV32	CCDC71	coiled-coil domain containing 71	4	0	13	4	2	0	0	6	8	5	5	5	0	11	0	4	2	0	4	8	15	5	11	10	16	9	7	4	5	0	19	6	8	4	7	8	5	3	4	15	46	28	27	16	11	32	7
Q8IVF6	ANKRD18A	ankyrin repeat domain 18A	4	0	4	0	2	0	0	0	0	0	0	0	0	3	2	2	0	0	0	0	0	0	0	0	0	2	0	2	2	0	0	3	0	2	0	2	0	0	0	0	0	0	4	0	2	2	5
Q8IWT3	CUL9	cullin 9	4	6	7	0	3	0	0	0	0	4	0	0	2	4	0	0	0	0	0	3	3	2	2	0	5	0	2	2	0	0	0	0	6	2	0	0	2	2	0	3	7	2	3	0	2	5	0
Q8IX21	FAM178A	family with sequence similarity 178, member A	4	0	0	0	0	0	0	0	0	0	0	0	2	0	0	3	0	0	0	2	0	0	0	0	0	0	0	0	0	0	4	0	0	0	2	0	4	2	2	3	2	0	0	2	0	2	2
Q8IY92	SLX4	SLX4 structure-specific endonuclease subunit	4	0	3	2	2	0	2	0	4	0	0	0	0	0	3	0	2	3	3	5	2	2	3	3	0	3	2	0	0	2	6	2	0	0	2	0	2	3	0	0	6	3	0	3	0	0	0
Q8IYT1	FAM71A	family with sequence similarity 71, member A	4	2	10	3	0	3	3	3	4	4	4	2	3	7	6	0	4	4	0	0	4	6	4	8	9	2	0	5	2	2	10	5	3	3	0	2	2	7	4	2	8	5	2	8	0	4	3
Q8N3C0	ASCC3	activating signal cointegrator 1 complex subunit 3	4	3	0	0	2	0	5	0	3	0	0	2	5	0	0	0	0	2	2	0	2	0	0	0	0	0	4	0	2	3	0	2	3	2	0	0	2	0	4	2	8	3	0	3	0	2	2
Q8N7U6	EFHB	EF-hand domain family, member B	4	0	0	0	2	0	0	2	0	0	0	0	2	2	0	0	0	0	2	0	0	0	0	0	0	0	0	0	0	0	0	0	0	0	0	0	0	0	2	0	0	0	0	0	0	0	0
Q8NAP3	ZBTB38	zinc finger and BTB domain containing 38	4	2	0	0	3	0	4	3	0	0	0	4	0	3	6	0	0	2	0	0	2	0	0	0	0	0	0	2	0	2	0	0	0	0	0	0	0	0	4	0	0	0	0	0	0	0	0
Q8NCM8	DYNC2H1	dynein, cytoplasmic 2, heavy chain 1	4	6	5	2	9	2	5	2	6	4	5	0	5	7	3	2	5	4	6	5	0	3	3	0	3	3	2	0	7	6	2	3	5	3	5	0	5	3	0	5	15	3	0	5	4	7	8
Q8ND82	ZNF280C	zinc finger protein 280C	4	0	0	0	0	0	4	0	0	0	0	2	0	0	2	0	0	0	2	0	0	0	0	0	0	0	0	0	0	0	0	0	0	0	0	0	0	0	0	0	0	0	2	0	0	2	0
Q8NEV4	MYO3A	myosin IIIA	4	2	0	0	2	0	0	0	0	0	0	0	3	3	0	0	0	0	0	0	0	0	0	0	0	0	0	0	0	0	0	0	0	0	0	0	0	0	0	0	6	0	0	0	2	0	2
Q8WXD9	CASKIN1	CASK interacting protein 1	4	6	0	0	3	2	3	0	2	2	2	0	7	0	2	0	0	3	0	0	0	2	3	2	2	0	2	0	0	4	2	0	0	0	6	0	3	2	6	0	2	2	3	0	2	3	6
Q8WXI7	MUC16	mucin 16, cell surface associated	4	0	9	2	7	0	11	2	3	4	2	3	10	4	4	0	3	6	3	3	4	3	6	4	0	0	5	0	2	4	3	3	5	2	3	6	4	4	3	4	7	5	4	5	4	5	6
Q8WXX0	DNAH7	dynein, axonemal, heavy chain 7	4	3	6	2	8	0	7	4	2	4	2	7	7	3	2	2	5	5	2	0	2	3	5	4	2	3	4	3	3	0	2	0	2	6	4	6	3	5	6	2	10	7	6	4	0	5	4
Q8WYB5	KAT6B	K(lysine) acetyltransferase 6B	4	0	3	0	2	0	0	0	3	3	0	0	3	2	0	0	0	3	2	0	0	2	0	2	0	0	0	0	0	0	0	2	0	0	2	0	0	0	0	0	8	2	0	2	2	2	0
Q92499	DDX1	DEAD (Asp-Glu-Ala-Asp) box helicase 1	4	19	5	8	26	3	17	13	11	3	8	0	23	0	7	0	0	16	8	0	0	8	0	9	0	0	15	0	10	17	2	2	0	11	0	12	5	10	0	15	24	2	2	6	0	7	10
Q92585	MAML1	mastermind-like 1 (Drosophila)	4	0	2	0	0	0	0	0	0	0	0	0	0	2	0	0	0	3	0	0	0	0	0	0	0	0	0	0	8	0	0	0	0	0	0	0	0	0	0	0	0	0	0	0	0	0	0
Q92743	HTRA1	HtrA serine peptidase 1	4	3	0	0	0	0	0	7	7	0	0	0	3	0	3	0	0	3	0	0	0	36	0	3	0	0	3	2	9	2	2	4	0	0	0	31	2	2	2	0	0	2	0	0	0	0	0
Q92786	PROX1	prospero homeobox 1	4	0	2	0	0	2	0	0	0	0	0	0	0	6	0	0	3	0	0	0	0	0	0	2	0	2	0	0	2	0	0	0	0	0	0	0	0	0	0	0	3	2	0	0	0	0	0
Q92945	KHSRP	KH-type splicing regulatory protein	4	28	11	19	22	12	15	34	19	13	22	0	25	3	9	8	2	23	27	7	4	10	14	37	4	11	24	18	6	13	7	7	8	25	5	28	7	13	8	16	35	9	10	6	6	21	8
Q93075	TATDN2	TatD DNase domain containing 2	4	0	0	0	2	2	0	2	0	0	0	0	0	0	0	0	0	2	0	0	0	0	0	0	0	0	2	0	0	0	2	0	0	0	0	0	0	0	0	0	2	0	0	0	0	0	2
Q96AP7	ESAM	endothelial cell adhesion molecule	4	0	0	0	0	2	2	2	0	3	0	0	0	0	0	0	0	0	2	0	0	0	3	0	0	0	0	2	0	2	0	0	0	2	5	3	3	0	2	4	4	0	0	0	0	0	0
Q96CN9	GCC1	GRIP and coiled-coil domain containing 1	4	0	4	0	0	0	3	2	2	0	2	0	0	0	0	2	0	0	0	0	2	4	0	3	3	2	0	0	0	0	3	0	0	0	0	2	0	2	2	0	2	2	2	0	0	0	0
Q96CX2	KCTD12	potassium channel tetramerization domain containing 12	4	11	6	5	6	3	4	5	6	0	4	0	5	3	7	0	2	8	10	2	3	8	0	6	2	2	6	3	4	5	0	8	0	6	2	7	8	4	0	2	9	2	0	5	4	4	5
Q96DT5	DNAH11	dynein, axonemal, heavy chain 11	4	8	9	2	2	0	0	3	2	5	4	3	7	11	3	2	5	4	0	0	3	6	2	3	4	2	2	3	4	0	2	0	4	2	0	2	2	4	3	6	6	0	5	0	2	4	3
Q96F45	ZNF503	zinc finger protein 503	4	3	10	0	2	0	0	3	0	0	0	0	3	2	4	0	2	0	0	0	2	2	2	0	0	0	0	3	0	2	0	0	0	2	2	0	0	2	0	0	6	2	0	0	0	3	0
Q96GW9	MARS2	methionyl-tRNA synthetase 2, mitochondrial	4	0	0	0	0	0	0	0	0	0	0	0	0	2	0	0	0	0	0	0	0	2	0	0	0	0	0	0	3	0	0	0	0	0	0	0	0	2	0	0	0	2	0	0	0	0	2
Q96IU4	ABHD14B	abhydrolase domain containing 14B	4	6	3	2	6	5	12	3	0	0	3	0	5	0	2	0	2	0	6	0	2	5	2	4	0	0	9	0	5	7	0	6	0	7	10	8	2	0	2	3	7	2	2	5	0	7	0
Q96JM7	L3MBTL3	l(3)mbt-like 3 (Drosophila)	4	2	0	0	3	0	2	0	2	2	0	0	2	0	0	0	0	2	4	2	0	0	0	0	2	0	2	0	0	0	3	2	0	0	4	0	2	0	0	0	2	3	0	3	0	0	0
Q96K58	ZNF668	zinc finger protein 668	4	2	2	4	0	0	2	0	2	2	0	0	0	0	3	0	2	0	4	3	0	0	0	0	0	0	0	5	0	0	6	3	0	0	4	0	0	0	2	0	12	3	0	0	0	0	6
Q96KQ4	PPP1R13B	protein phosphatase 1, regulatory subunit 13B	4	0	0	0	0	4	4	2	0	3	0	0	0	3	3	2	4	3	2	5	0	2	0	3	0	2	0	0	3	0	2	4	3	0	2	2	0	3	2	4	3	2	0	3	0	0	0
Q96L73	NSD1	nuclear receptor binding SET domain protein 1	4	6	2	0	3	0	2	0	0	2	2	0	3	0	2	2	2	2	0	0	4	0	0	2	0	0	0	2	0	4	2	2	0	0	0	4	2	2	2	4	3	3	2	2	3	3	4
Q96PD5	PGLYRP2	peptidoglycan recognition protein 2	4	3	2	3	0	2	2	0	6	0	12	0	4	15	8	0	3	7	2	0	4	10	4	5	4	0	8	0	6	3	6	3	4	4	4	12	2	6	0	5	7	0	2	9	0	11	3
Q96QT4	TRPM7	transient receptor potential cation channel, subfamily M, member 7	4	0	4	0	3	0	3	0	0	0	0	0	3	0	2	2	0	2	0	0	0	3	0	0	0	0	5	0	2	0	3	2	2	4	2	0	0	0	0	0	0	2	0	6	0	3	0
Q96RT1	ERBB2IP	erbb2 interacting protein	4	10	9	0	2	3	3	3	4	5	5	0	5	6	4	0	4	5	0	3	0	3	3	2	3	0	3	0	3	2	7	2	3	4	2	4	2	2	6	6	10	3	4	0	4	4	7
Q96SM3	CPXM1	carboxypeptidase X (M14 family), member 1	4	2	0	0	6	2	0	0	6	0	0	0	3	0	5	0	0	2	3	2	0	3	0	2	0	0	0	0	0	0	6	0	0	0	4	0	5	6	0	2	7	2	3	3	0	0	2
Q99623	PHB2	prohibitin 2	4	33	2	0	26	0	47	29	9	0	5	0	35	3	9	0	0	9	5	3	0	13	0	16	3	2	18	2	18	14	2	7	7	14	4	8	4	4	0	5	15	6	0	3	3	6	4
Q99733	NAP1L4	nucleosome assembly protein 1-like 4	4	10	0	2	13	12	28	15	7	6	3	0	11	0	3	3	3	12	2	0	0	7	2	9	0	4	12	2	6	5	6	0	10	7	2	8	10	3	6	9	9	7	5	2	0	9	4
Q9BPX5	ARPC5L	actin related protein 2/3 complex, subunit 5-like	4	0	0	0	0	0	2	0	3	0	0	0	0	0	0	0	0	2	0	0	0	0	0	2	0	0	3	0	0	3	0	0	0	3	0	0	3	0	0	5	0	0	0	0	0	0	4
Q9BUF5	TUBB6	tubulin, beta 6 class V	4	8	0	0	4	8	8	6	7	7	2	0	10	0	7	2	3	3	6	4	2	0	2	7	0	0	7	3	6	16	3	6	5	6	7	6	5	4	2	5	5	2	5	2	0	0	2
Q9BXX0	EMILIN2	elastin microfibril interfacer 2	4	4	4	0	0	0	3	3	4	0	0	0	4	0	3	0	0	2	3	0	0	2	0	7	2	0	2	2	5	2	0	4	0	0	0	0	3	2	2	0	0	2	0	4	0	3	0
Q9H223	EHD4	EH-domain containing 4	4	3	0	0	5	4	8	9	5	2	2	0	6	0	4	0	2	2	2	5	0	3	0	4	0	0	4	0	2	10	0	4	0	6	3	6	4	0	3	4	10	3	3	2	2	4	2
Q9H2T7	RANBP17	RAN binding protein 17	4	0	5	4	0	5	6	0	4	11	4	0	0	0	12	0	6	4	12	7	4	2	11	7	0	6	6	10	7	4	10	6	4	4	24	0	16	0	14	7	44	35	15	21	0	9	0
Q9H425	C1orf198	chromosome 1 open reading frame 198	4	3	3	3	2	3	4	0	5	8	3	6	4	5	5	5	6	0	8	0	0	9	0	3	0	0	2	7	6	2	4	3	2	9	0	3	5	13	10	3	12	4	11	9	0	8	2
Q9H9A7	RMI1	RecQ mediated genome instability 1	4	2	7	7	5	5	2	3	3	8	3	0	9	11	2	10	4	5	3	5	4	7	9	7	6	2	2	3	3	0	3	2	2	3	4	4	4	0	3	3	4	0	2	2	0	3	3
Q9HBH1	PDF	peptide deformylase (mitochondrial)	4	2	0	0	3	0	0	0	0	0	5	0	3	3	0	0	0	4	0	0	0	0	0	0	0	0	0	0	6	2	0	2	0	2	2	0	5	2	0	2	2	0	0	0	0	2	0
Q9HCF4	NA	NA	4	6	7	0	16	0	3	3	0	5	0	0	0	0	0	0	0	3	0	0	0	0	2	0	0	0	2	2	2	4	2	3	0	3	0	2	3	0	0	4	4	0	3	2	0	3	2
Q9HCH0	NCKAP5L	NCK-associated protein 5-like	4	3	5	2	2	0	2	0	0	3	0	0	0	0	3	0	0	0	2	2	3	4	2	4	3	4	3	2	2	0	0	0	0	0	3	2	2	2	3	0	5	4	2	2	0	3	0
Q9HCK8	CHD8	chromodomain helicase DNA binding protein 8	4	0	5	0	0	0	0	0	0	0	0	0	2	0	0	0	0	0	0	0	0	0	0	3	0	0	2	0	0	2	0	0	0	2	4	0	2	2	0	0	6	0	3	0	2	3	0
Q9NP31	SH2D2A	SH2 domain containing 2A	4	0	0	0	6	2	3	0	2	0	0	0	3	2	0	2	0	6	0	0	0	0	0	2	0	0	0	0	6	0	0	0	0	0	0	3	2	0	0	0	2	2	0	0	0	0	0
Q9NPH2	ISYNA1	inositol-3-phosphate synthase 1	4	0	3	3	0	0	15	6	5	3	0	4	5	0	0	0	3	0	3	0	3	2	0	0	0	2	3	0	0	0	0	2	0	2	0	4	2	0	3	2	2	4	2	0	0	5	0
Q9NPI1	BRD7	bromodomain containing 7	4	6	7	6	4	4	5	3	2	6	5	6	2	5	4	3	4	0	2	2	3	4	4	6	4	2	3	3	4	2	6	2	3	4	2	3	0	4	2	5	11	6	6	3	0	8	0
Q9NQC3	RTN4	reticulon 4	4	11	6	4	6	4	13	10	13	3	3	2	12	0	5	5	4	8	6	5	2	5	5	6	2	5	11	2	7	6	7	8	5	7	4	5	8	9	6	8	6	2	4	0	0	7	8
Q9NVJ2	ARL8B	ADP-ribosylation factor-like 8B	4	0	0	0	0	0	2	0	0	0	0	0	0	0	9	0	0	0	2	0	0	0	0	0	0	0	0	0	0	2	0	0	0	0	11	0	3	0	0	0	12	0	0	0	0	0	0
Q9NY15	STAB1	stabilin 1	4	0	4	0	2	0	0	3	0	0	0	0	2	0	2	0	0	0	0	0	0	0	2	2	0	0	4	0	4	2	2	0	0	0	2	3	0	2	0	0	2	0	0	0	0	0	0
Q9NYU1	UGGT2	UDP-glucose glycoprotein glucosyltransferase 2	4	2	3	0	2	0	3	0	0	10	0	0	2	2	0	2	0	0	0	0	0	0	0	0	0	2	0	0	0	0	0	4	0	0	0	0	4	2	0	0	3	0	0	2	0	0	3
Q9NZJ7	MTCH1	mitochondrial carrier 1	4	2	0	0	0	0	4	3	2	0	0	0	6	0	2	0	0	0	0	0	0	5	0	0	0	0	4	0	2	3	0	4	0	3	0	3	0	0	0	0	2	0	3	2	0	0	3
Q9P209	CEP72	centrosomal protein 72kDa	4	0	3	0	0	0	0	0	0	2	0	2	2	0	0	0	0	0	0	0	0	0	0	2	0	0	0	0	0	0	0	0	0	0	0	0	0	2	3	2	7	2	4	2	0	4	0
Q9P227	ARHGAP23	Rho GTPase activating protein 23	4	4	0	2	11	0	9	3	0	0	3	0	4	2	2	2	0	2	0	0	0	3	0	2	0	0	2	2	3	3	0	0	2	2	2	2	0	0	0	8	0	3	2	0	2	3	7
Q9P2D7	DNAH1	dynein, axonemal, heavy chain 1	4	5	2	0	4	0	2	0	2	4	0	2	3	4	2	0	0	3	4	0	2	2	2	5	0	0	4	0	3	2	4	0	0	3	0	3	2	3	0	3	8	5	3	3	0	0	6
Q9UFH2	NA	NA	4	4	3	0	12	0	5	3	0	3	0	0	4	4	4	0	4	3	2	0	0	4	4	2	0	5	3	0	5	3	3	3	2	3	3	2	2	0	2	3	7	5	5	3	0	3	5
Q9UGP4	LIMD1	LIM domains containing 1	4	2	2	0	0	0	0	0	0	0	0	0	0	3	2	0	0	0	0	0	0	2	0	0	0	0	0	0	0	0	0	0	0	0	2	3	0	0	0	0	2	0	0	4	0	2	0
Q9UGT4	SUSD2	sushi domain containing 2	4	0	2	0	2	0	5	0	0	0	2	0	2	0	0	0	0	0	0	0	0	0	0	0	0	0	0	0	2	0	0	2	0	2	0	2	0	0	0	0	3	0	0	2	0	0	0
Q9UIF9	BAZ2A	bromodomain adjacent to zinc finger domain, 2A	4	0	3	0	2	0	4	2	2	2	3	0	4	3	4	2	0	2	2	5	0	3	3	0	0	0	3	0	0	0	2	2	3	0	7	0	5	3	0	5	10	4	2	2	3	3	3
Q9UK39	CCRN4L	CCR4 carbon catabolite repression 4-like (S. cerevisiae)	4	0	4	0	2	0	0	0	0	2	2	5	0	0	0	0	0	0	0	0	0	0	4	2	2	2	0	0	0	0	4	0	0	0	0	0	0	0	0	0	4	7	3	0	0	2	0
Q9UKL2	OR52A1	olfactory receptor, family 52, subfamily A, member 1	4	0	3	0	0	4	0	0	0	0	3	0	0	3	2	2	0	0	2	2	0	0	0	0	2	0	0	0	0	0	0	0	0	0	2	0	0	0	0	0	2	2	0	2	0	2	0
Q9UKL3	CASP8AP2	caspase 8 associated protein 2	4	3	2	0	2	0	0	0	0	0	0	0	2	2	0	0	0	0	2	0	2	0	0	2	0	0	0	0	0	0	0	0	0	0	0	0	3	0	3	4	3	0	2	0	3	4	0
Q9UKX2	MYH2	myosin, heavy chain 2, skeletal muscle, adult	4	0	4	3	0	0	0	0	0	6	0	2	0	0	2	3	4	3	3	2	2	2	2	0	2	0	0	4	5	0	2	0	2	3	2	4	2	0	0	3	5	0	0	2	0	3	0
Q9UKX3	MYH13	myosin, heavy chain 13, skeletal muscle	4	2	6	2	2	0	3	0	0	0	0	0	4	6	2	0	0	2	2	0	3	4	0	0	0	0	3	0	0	4	2	0	0	2	0	2	3	2	0	2	3	4	0	0	2	3	2
Q9UL36	ZNF236	zinc finger protein 236	4	0	0	0	3	0	0	0	0	0	0	2	0	2	0	0	0	0	0	0	0	0	0	0	0	0	0	0	0	2	0	0	0	0	0	2	0	0	0	2	0	0	0	0	0	0	0
Q9ULE4	FAM184B	family with sequence similarity 184, member B	4	0	2	4	2	0	0	2	4	5	3	3	4	2	2	3	2	0	0	0	3	5	4	2	5	0	2	0	3	4	2	4	0	7	0	4	0	3	3	4	10	3	12	6	2	2	0
Q9ULU4	ZMYND8	zinc finger, MYND-type containing 8	4	5	5	6	4	3	4	0	3	7	0	0	3	7	4	4	6	6	3	0	4	2	5	2	0	2	3	0	3	4	2	3	2	7	4	5	0	4	3	2	13	9	5	10	0	8	4
Q9ULW8	PADI3	peptidyl arginine deiminase, type III	4	2	2	0	0	0	0	0	0	0	0	0	0	2	0	0	0	0	3	0	0	0	2	0	0	0	8	0	0	0	0	0	0	0	0	0	2	0	2	0	2	0	0	2	0	2	0
Q9UNZ2	NSFL1C	NSFL1 (p97) cofactor (p47)	4	3	5	4	11	12	10	7	4	10	7	2	3	0	4	12	2	9	8	13	2	0	5	10	2	4	5	3	3	3	8	3	9	4	8	7	17	0	9	5	14	8	15	2	2	4	2
Q9UPA5	BSN	bassoon presynaptic cytomatrix protein	4	2	10	5	9	3	3	2	0	3	2	4	7	4	3	0	0	3	2	2	4	0	6	8	4	0	8	3	3	0	7	2	3	6	3	6	3	3	0	2	17	13	6	9	9	11	6
Q9UPP2	IQSEC3	IQ motif and Sec7 domain 3	4	0	5	0	0	0	2	0	0	0	0	0	2	0	0	0	0	0	0	0	0	0	5	0	4	0	0	2	0	0	0	0	0	0	0	0	0	0	0	0	2	2	0	0	0	0	0
Q9UPX6	KIAA1024	KIAA1024	4	0	3	0	0	0	0	3	0	2	2	0	2	0	0	0	0	0	0	0	0	0	0	0	0	0	0	0	2	0	0	0	3	0	0	2	0	0	0	0	0	0	2	2	2	0	2
Q9UQL5	NA	NA	4	0	0	0	0	0	0	0	0	0	0	0	0	0	5	0	0	0	0	0	0	0	0	0	0	0	0	0	0	0	4	0	0	2	0	0	2	0	2	3	2	0	0	0	3	0	0
Q9UQM7	CAMK2A	calcium/calmodulin-dependent protein kinase II alpha	4	0	0	0	3	0	4	0	0	0	0	0	2	0	0	0	0	3	0	0	0	0	0	0	0	0	4	0	2	2	0	0	0	3	0	0	0	0	0	0	0	0	0	0	2	0	4
Q9Y216	MTMR7	myotubularin related protein 7	4	0	4	0	0	0	0	0	0	2	0	3	0	2	0	0	0	0	0	0	0	0	3	0	2	0	2	4	0	0	0	0	4	0	0	2	5	0	2	3	2	0	5	0	0	2	0
Q9Y2W2	WBP11	WW domain binding protein 11	4	3	5	2	4	0	5	8	0	0	0	2	5	0	0	0	0	0	0	0	0	0	0	3	0	0	0	0	0	0	2	0	0	2	0	0	0	0	0	0	3	0	2	0	0	0	3
Q9Y3P9	RABGAP1	RAB GTPase activating protein 1	4	0	0	0	2	0	2	6	0	4	0	0	0	0	0	0	0	2	0	0	0	2	0	0	0	2	0	0	0	0	0	0	0	2	0	0	0	0	2	0	2	2	0	0	0	0	2
Q9Y4F4	FAM179B	family with sequence similarity 179, member B	4	0	0	0	6	2	0	0	2	2	3	0	4	2	9	0	2	4	0	4	2	0	3	0	0	2	0	0	2	0	4	0	5	3	3	2	3	0	2	2	7	7	6	2	0	4	2
Q9Y4R8	TELO2	telomere maintenance 2	4	0	0	0	3	0	0	3	0	0	0	0	0	0	0	0	0	0	0	0	0	0	0	0	0	0	0	0	0	0	0	0	0	0	0	0	0	0	0	2	0	0	0	0	0	0	0
Q9Y618	NCOR2	nuclear receptor corepressor 2	4	0	4	0	6	0	2	5	0	0	0	3	2	0	2	0	0	2	0	2	2	2	0	5	2	0	2	2	2	0	0	0	0	0	2	2	0	0	2	0	9	0	3	0	0	0	0
Q9Y6I3	EPN1	epsin 1	4	2	2	0	4	7	5	5	3	5	3	0	3	0	0	0	2	5	4	0	5	3	8	2	0	4	5	3	2	3	2	3	5	0	2	5	5	2	3	2	3	3	4	0	0	0	2
A0JNW5	UHRF1BP1L	UHRF1 binding protein 1-like	3	0	0	0	3	0	2	0	0	0	0	0	4	0	0	0	0	0	2	0	0	2	0	0	0	0	0	0	0	0	2	0	0	0	0	0	0	0	0	0	0	2	0	2	0	0	0
A2A288	ZC3H12D	zinc finger CCCH-type containing 12D	3	0	2	0	4	0	0	0	0	0	0	0	0	3	0	0	0	0	0	2	0	0	0	0	3	0	0	2	2	0	0	0	0	0	2	0	5	0	3	5	4	3	3	0	2	3	0
A2BHY4	NA	NA	3	0	3	2	0	0	0	2	2	3	7	0	2	8	5	2	0	4	4	0	2	5	2	3	2	2	9	0	8	4	5	2	7	4	4	7	2	6	0	2	10	0	3	9	0	4	3
A6NE01	FAM186A	family with sequence similarity 186, member A	3	0	2	0	4	0	3	0	0	2	0	0	2	0	0	0	0	0	0	0	0	0	0	0	0	0	0	0	3	0	0	2	3	0	0	0	0	0	0	3	0	0	2	2	0	0	0
A6NES4	NA	NA	3	0	0	0	0	0	0	2	0	0	0	0	0	3	0	0	0	0	0	0	0	0	0	0	2	2	0	0	0	0	0	0	0	0	2	2	0	0	0	0	2	0	0	2	0	3	0
A6NKX4	NA	NA	3	5	6	0	0	4	2	4	2	3	3	4	2	4	3	4	0	3	0	2	8	6	5	2	5	8	6	11	6	0	3	0	4	2	4	2	5	4	0	5	10	9	3	4	0	8	3
A6QL64	ANKRD36	ankyrin repeat domain 36	3	0	4	0	5	0	5	2	0	2	2	0	0	2	2	3	0	0	2	0	0	2	0	0	0	3	0	0	0	2	0	2	0	0	0	0	0	0	0	0	2	0	0	0	0	0	0
A8MWA4	NA	NA	3	0	5	2	0	0	0	2	2	0	0	0	0	0	0	0	0	2	0	0	0	0	0	2	0	0	0	0	0	0	0	0	0	0	0	0	0	0	3	0	3	0	4	0	0	3	0
B3SXQ8	NA	NA	3	3	5	2	3	0	0	2	4	0	0	2	3	0	6	0	0	3	2	3	4	5	4	6	0	0	7	0	3	3	2	3	2	3	3	0	0	6	2	3	5	2	0	3	2	5	7
B4DPP8	NA	NA	3	0	3	0	0	2	0	0	0	5	7	0	2	3	2	2	0	0	3	2	3	2	3	0	12	3	4	2	3	0	4	2	4	0	3	0	6	0	6	3	6	3	2	3	0	2	0
B7Z5T4	NA	NA	3	0	3	2	0	2	0	0	0	2	3	0	0	0	0	0	3	0	6	3	0	5	3	3	0	0	5	0	0	4	3	4	2	2	2	2	6	3	3	5	0	0	7	0	0	2	0
D6RF35	NA	NA	3	2	4	2	2	0	0	0	0	5	3	0	0	0	0	0	0	0	0	0	0	0	0	0	0	0	0	5	2	0	2	5	11	3	0	0	8	4	0	0	0	0	0	0	0	0	0
E7EVA0	NA	NA	3	2	3	0	0	0	0	0	0	2	0	0	3	0	0	0	0	0	0	0	0	0	0	0	0	0	0	0	0	0	0	2	0	0	0	0	0	0	0	0	0	0	0	0	0	0	0
F8VRX5	NA	NA	3	0	0	2	2	0	0	0	0	0	0	0	0	0	4	0	0	0	0	0	2	0	0	0	0	0	0	0	0	0	0	0	0	0	3	3	2	0	0	3	4	0	0	0	0	0	2
F8VZ00	NA	NA	3	3	7	0	0	0	2	0	5	4	10	11	0	9	2	0	0	0	0	0	0	0	0	2	14	6	0	10	3	0	8	2	2	3	0	2	0	8	0	0	0	0	0	0	0	0	0
F8W8Y7	NA	NA	3	2	2	0	5	0	10	0	0	2	0	0	0	2	5	0	0	3	0	0	0	0	4	0	0	2	3	3	0	4	4	3	0	0	5	3	2	0	0	2	4	2	5	0	0	2	3
G3V574	NA	NA	3	0	5	0	0	3	0	0	2	19	3	0	2	6	2	0	0	0	0	0	0	0	0	2	9	12	2	7	4	2	6	4	2	3	4	5	2	4	3	0	0	0	0	0	0	0	0
O00148	DDX39A	DEAD (Asp-Glu-Ala-Asp) box polypeptide 39A	3	22	4	5	19	0	30	14	12	0	6	0	16	0	6	0	0	8	4	0	0	7	0	8	0	0	10	0	9	7	0	5	0	12	0	5	2	6	0	12	6	2	2	5	3	4	10
O00291	HIP1	huntingtin interacting protein 1	3	6	0	0	2	0	5	5	2	2	0	0	4	0	0	0	0	0	0	0	5	2	0	3	4	2	2	0	0	2	0	0	0	3	0	0	2	2	0	3	3	3	2	0	2	2	4
O00391	QSOX1	quiescin Q6 sulfhydryl oxidase 1	3	0	0	0	3	0	3	3	4	0	3	0	4	4	4	0	0	13	2	0	0	8	0	10	0	0	3	0	8	17	0	0	0	9	0	15	0	2	0	0	2	0	0	0	0	0	0
O00411	POLRMT	polymerase (RNA) mitochondrial (DNA directed)	3	0	3	0	2	2	0	0	0	0	0	0	2	2	0	0	0	0	0	0	0	0	0	0	0	0	0	0	0	2	2	0	0	3	2	0	0	2	0	0	4	0	0	0	0	0	2
O00442	RTCA	RNA 3'-terminal phosphate cyclase	3	4	3	0	3	0	4	2	0	0	0	0	3	5	0	0	0	0	0	0	0	0	0	2	0	0	5	0	0	0	0	0	0	0	0	0	0	0	0	0	7	0	0	0	0	0	0
O00763	ACACB	acetyl-CoA carboxylase beta	3	0	5	0	2	2	0	0	0	5	0	0	0	3	4	0	0	3	4	0	0	0	0	0	0	0	4	0	0	0	2	0	3	0	6	5	0	0	2	2	4	0	2	3	0	0	0
O00764	PDXK	pyridoxal (pyridoxine, vitamin B6) kinase	3	10	4	4	10	7	13	8	6	4	5	0	26	2	6	3	2	20	9	12	8	10	20	17	3	2	33	4	11	17	0	7	14	10	12	20	8	7	6	12	12	8	6	0	0	10	3
O14523	C2CD2L	C2CD2-like	3	0	3	0	0	0	0	2	0	0	2	0	2	2	3	0	0	0	0	0	0	0	0	2	2	0	0	2	2	2	3	0	0	3	0	2	2	0	0	0	3	2	0	2	0	3	0
O14544	SOCS6	suppressor of cytokine signaling 6	3	0	3	3	0	0	0	0	0	0	0	2	0	2	0	0	2	0	0	0	3	0	0	0	0	0	0	0	2	0	0	2	0	0	0	0	0	0	2	0	3	0	2	3	0	0	0
O14782	KIF3C	kinesin family member 3C	3	2	5	0	0	0	0	0	3	3	0	0	4	2	2	0	2	0	0	0	0	0	0	0	0	0	2	0	4	0	2	0	0	2	2	3	0	0	3	0	2	0	2	0	0	0	0
O14786	NRP1	neuropilin 1	3	0	0	0	3	0	2	0	0	0	0	0	3	0	0	0	0	0	0	0	0	0	0	0	0	0	0	0	0	0	0	0	0	0	0	0	0	0	2	0	0	0	0	2	0	0	0
O14815	CAPN9	calpain 9	3	0	0	0	0	0	0	0	2	4	0	0	0	3	2	0	0	2	0	0	3	2	0	0	2	0	0	0	2	0	0	0	0	3	2	4	2	0	2	0	8	0	0	5	0	8	3
O14904	WNT9A	wingless-type MMTV integration site family, member 9A	3	0	4	0	6	0	3	2	0	0	0	0	3	0	2	0	0	5	2	2	0	0	0	3	0	0	3	0	0	0	0	0	0	0	2	0	2	0	2	2	5	0	2	0	0	0	2
O15027	SEC16A	SEC16 homolog A (S. cerevisiae)	3	12	0	2	12	4	15	18	7	7	5	0	9	2	6	3	0	7	6	2	0	3	3	8	0	3	5	4	0	3	2	0	4	9	0	17	5	2	0	6	14	2	3	0	2	2	4
O15042	U2SURP	U2 snRNP-associated SURP domain containing	3	7	2	2	6	2	9	10	4	2	2	0	4	4	4	0	0	0	3	0	2	4	0	6	0	0	0	0	0	3	3	4	4	2	3	0	2	2	2	0	2	2	3	3	0	2	0
O15054	KDM6B	lysine (K)-specific demethylase 6B	3	0	0	0	0	0	3	0	0	3	0	0	0	2	2	2	3	0	0	0	0	0	0	0	0	0	0	0	0	0	4	5	3	0	4	0	2	0	0	3	0	0	0	0	0	0	2
O15143	ARPC1B	actin related protein 2/3 complex, subunit 1B, 41kDa	3	9	0	0	19	0	5	4	8	0	2	0	11	0	7	0	0	7	3	0	0	5	0	4	0	0	7	0	5	5	0	2	0	6	0	2	2	4	0	0	5	0	0	0	0	0	0
O15399	GRIN2D	glutamate receptor, ionotropic, N-methyl D-aspartate 2D	3	2	13	0	2	0	4	3	0	3	0	5	0	3	5	0	0	4	2	0	4	3	4	3	2	3	2	2	0	0	3	0	3	5	0	4	2	2	2	0	5	3	6	2	2	0	5
O15400	STX7	syntaxin 7	3	6	0	0	3	2	3	0	0	2	0	0	2	0	0	0	0	3	2	3	0	0	3	0	0	0	0	0	0	0	0	0	0	2	0	0	0	0	0	0	5	0	0	0	0	2	0
O15550	KDM6A	lysine (K)-specific demethylase 6A	3	3	0	0	0	0	3	0	0	0	0	0	0	0	0	0	0	0	0	0	0	0	0	0	0	0	0	0	0	0	0	0	0	2	0	0	0	0	0	0	0	0	0	0	0	2	0
O43166	SIPA1L1	signal-induced proliferation-associated 1 like 1	3	0	0	0	7	0	2	0	2	0	0	2	3	0	2	0	0	3	0	0	0	0	0	0	0	0	0	0	2	0	0	0	0	0	0	0	0	0	2	3	2	0	0	0	0	2	0
O43295	SRGAP3	SLIT-ROBO Rho GTPase activating protein 3	3	2	4	0	0	0	0	0	0	0	0	0	2	0	2	0	0	0	0	0	0	0	0	0	0	0	0	2	0	0	0	0	2	0	0	0	0	0	2	0	0	0	3	0	0	0	0
O43432	EIF4G3	eukaryotic translation initiation factor 4 gamma, 3	3	0	2	0	0	3	0	0	0	3	3	3	2	0	6	0	2	0	3	3	0	3	3	2	2	0	0	2	0	0	6	2	0	0	0	3	3	2	8	0	3	2	3	0	4	3	0
O43451	MGAM	maltase-glucoamylase (alpha-glucosidase)	3	2	0	0	0	0	0	0	0	0	0	0	0	0	0	0	0	0	0	0	0	0	0	0	2	2	0	0	2	0	0	0	0	0	0	0	0	0	0	2	5	0	0	0	0	2	0
O60307	MAST3	microtubule associated serine/threonine kinase 3	3	0	4	0	0	0	2	0	0	3	2	0	0	3	0	0	0	2	0	0	2	0	4	0	0	2	0	5	3	2	2	3	0	0	0	2	0	0	0	0	6	0	3	6	4	8	0
O60423	ATP8B3	ATPase, aminophospholipid transporter, class I, type 8B, member 3	3	0	9	0	4	0	0	0	0	0	0	0	3	0	0	0	0	0	0	2	0	0	0	0	2	0	0	0	0	0	0	0	0	2	0	3	0	0	0	2	0	2	2	2	0	2	0
O60469	DSCAM	Down syndrome cell adhesion molecule	3	3	6	3	0	0	4	0	2	2	0	0	2	2	0	0	0	3	2	2	0	2	0	0	0	0	3	0	2	2	2	0	0	0	2	3	0	0	0	2	5	0	2	3	0	3	0
O60701	UGDH	UDP-glucose 6-dehydrogenase	3	61	6	3	13	0	18	13	11	0	9	0	10	0	9	0	0	27	10	0	0	17	0	15	0	0	26	0	3	9	0	0	0	16	0	24	0	6	0	3	19	0	0	0	0	3	23
O60832	DKC1	dyskeratosis congenita 1, dyskerin	3	10	0	3	5	0	11	6	3	0	0	0	4	0	0	0	0	4	2	0	0	0	0	4	0	0	10	0	0	6	0	0	0	6	0	0	0	0	0	3	6	0	0	0	0	2	0
O75339	CILP	cartilage intermediate layer protein, nucleotide pyrophosphohydrolase	3	2	0	5	2	0	0	4	7	0	0	0	0	0	2	0	0	2	2	0	2	29	0	3	0	0	19	0	13	4	4	2	0	8	2	8	2	13	0	0	0	0	2	0	0	2	2
O75417	POLQ	polymerase (DNA directed), theta	3	0	3	0	2	0	2	0	0	0	2	0	0	9	0	0	3	0	0	0	2	0	2	2	0	0	0	6	0	2	2	0	0	0	0	0	2	0	0	5	2	3	2	0	2	2	0
O75445	USH2A	Usher syndrome 2A (autosomal recessive, mild)	3	5	0	3	6	0	3	0	3	2	0	0	0	2	6	0	0	0	0	3	0	2	0	4	2	0	0	3	0	0	2	0	0	0	3	3	6	0	0	5	10	7	2	4	0	2	4
O75460	ERN1	endoplasmic reticulum to nucleus signaling 1	3	0	4	0	0	0	0	0	0	0	0	0	0	0	0	2	0	0	0	0	2	0	0	0	0	0	0	0	0	2	4	0	2	0	0	0	0	0	4	0	4	0	5	3	0	2	0
O75781	PALM	paralemmin	3	0	2	3	0	7	2	0	0	8	4	0	0	0	0	0	2	2	2	2	2	0	5	0	2	3	0	3	0	0	7	0	3	0	4	5	5	0	3	0	3	4	6	2	0	5	2
O94812	BAIAP3	BAI1-associated protein 3	3	0	2	0	4	0	0	0	0	0	0	0	0	0	0	0	0	0	0	0	0	0	0	0	0	0	0	0	0	0	0	0	0	0	0	0	0	0	0	0	4	0	0	0	0	3	0
O94851	MICAL2	microtubule associated monooxygenase, calponin and LIM domain containing 2	3	4	4	8	0	0	0	4	6	0	9	4	4	5	5	3	6	18	4	3	5	6	4	7	2	2	5	2	8	2	4	5	2	6	5	4	3	8	6	7	16	6	9	5	4	4	6
O94913	PCF11	PCF11 cleavage and polyadenylation factor subunit	3	4	7	0	3	3	3	0	0	0	0	0	3	2	0	0	0	0	3	0	0	0	0	3	3	0	2	0	0	2	0	0	0	0	0	2	0	0	0	0	2	2	2	2	0	3	3
O94986	CEP152	centrosomal protein 152kDa	3	5	0	0	4	2	4	2	0	3	2	0	2	3	4	3	2	4	2	0	0	2	0	3	2	0	2	0	3	2	0	3	2	0	3	5	0	2	0	11	5	4	2	5	0	8	3
O95182	NDUFA7	NADH dehydrogenase (ubiquinone) 1 alpha subcomplex, 7, 14.5kDa	3	0	0	0	8	0	4	2	0	0	0	0	2	0	0	2	0	3	2	0	0	0	0	0	0	0	2	0	0	3	0	0	0	0	2	0	0	0	0	0	5	0	0	0	0	0	0
O95336	PGLS	6-phosphogluconolactonase	3	14	4	2	9	3	23	8	16	4	4	0	10	0	4	0	0	9	2	0	0	5	2	7	0	2	10	0	3	6	2	2	0	6	5	4	5	2	2	9	8	0	0	2	2	6	2
O95405	ZFYVE9	zinc finger, FYVE domain containing 9	3	0	5	0	0	0	0	0	0	0	0	0	3	2	0	0	0	0	0	0	0	2	0	0	2	0	0	0	0	0	0	2	0	2	0	0	2	0	0	0	3	0	0	0	0	0	0
O95425	SVIL	supervillin	3	3	2	6	4	3	8	3	6	5	3	3	10	4	2	0	0	5	9	4	4	6	10	4	3	7	6	0	6	6	5	6	3	5	3	7	2	6	3	5	16	3	3	2	2	6	7
P00390	GSR	glutathione reductase	3	7	7	11	6	4	2	9	15	13	7	13	5	0	4	9	7	13	18	3	9	11	10	7	5	18	19	10	3	8	12	11	6	11	9	24	11	6	7	16	19	10	19	3	2	10	5
P00403	COX2	cytochrome c oxidase subunit II	3	9	0	2	13	0	9	11	6	0	2	0	7	0	2	0	0	6	0	0	0	3	0	5	0	0	12	0	5	7	0	0	2	9	0	3	0	2	0	3	5	0	0	0	0	0	4
P00451	F8	coagulation factor VIII, procoagulant component	3	2	6	0	8	0	4	0	3	3	0	0	0	2	2	2	0	0	0	0	0	0	0	0	0	0	0	0	0	0	2	0	0	0	0	2	2	0	0	0	2	2	2	3	0	0	0
P00491	PNP	purine nucleoside phosphorylase	3	12	0	0	30	0	22	18	9	3	0	0	14	0	18	0	0	20	5	2	0	0	2	6	0	0	23	0	7	13	2	2	0	13	13	3	0	3	2	12	20	2	0	2	0	0	2
P01598	NA	NA	3	0	0	0	0	0	0	0	0	0	2	0	2	4	2	0	2	3	2	0	0	0	0	0	0	0	0	2	3	0	0	2	0	0	2	0	3	2	0	0	6	0	0	3	3	0	0
P01614	NA	NA	3	4	9	4	2	4	0	2	6	5	6	0	5	8	4	2	5	6	7	5	3	4	4	5	4	2	4	5	12	3	0	7	0	5	5	2	8	4	5	2	9	3	3	4	0	8	0
P01763	NA	NA	3	0	0	0	0	0	0	0	2	0	2	0	0	3	2	0	0	0	0	0	0	0	0	0	2	0	2	2	3	0	0	2	0	0	0	0	3	0	0	0	4	0	3	0	0	3	0
P01772	NA	NA	3	0	0	0	0	0	0	0	0	4	4	0	0	7	2	0	2	2	2	0	2	2	2	4	0	0	0	2	8	4	0	2	0	0	0	0	4	2	2	0	5	2	2	5	0	2	0
P02458	COL2A1	collagen, type II, alpha 1	3	2	19	5	6	5	7	2	6	9	8	21	9	14	6	3	9	2	6	4	9	12	11	11	22	21	2	10	8	0	10	8	4	2	6	8	5	10	4	7	22	15	13	7	2	10	7
P02745	C1QA	complement component 1, q subcomponent, A chain	3	5	0	0	0	0	0	0	3	0	0	0	2	0	2	0	0	0	0	0	0	2	0	0	0	0	0	0	3	0	0	0	0	0	0	0	0	0	0	0	0	0	0	3	0	0	0
P04196	HRG	histidine-rich glycoprotein	3	4	30	22	2	9	2	5	13	16	16	4	17	16	13	18	20	14	17	7	10	13	32	11	33	31	16	6	18	9	33	13	11	9	29	24	24	12	13	12	41	27	21	20	6	24	5
P04350	TUBB4A	tubulin, beta 4A class IVa	3	11	4	7	7	4	16	11	5	9	0	0	8	2	3	5	4	7	2	0	0	10	3	7	0	3	7	2	6	11	4	6	6	6	4	7	3	10	5	6	6	4	4	4	0	6	3
P06753	TPM3	tropomyosin 3	3	10	9	11	15	13	7	8	9	15	10	3	6	3	5	10	7	9	8	7	11	11	16	23	4	5	10	0	5	4	14	5	10	10	5	14	10	9	7	5	19	12	25	5	0	10	10
P07099	EPHX1	epoxide hydrolase 1, microsomal (xenobiotic)	3	9	0	3	22	3	8	7	2	2	2	0	21	5	0	0	4	5	6	2	2	5	0	5	0	0	27	0	6	6	0	0	0	6	11	6	6	6	4	2	6	0	0	6	0	5	3
P07197	NEFM	neurofilament, medium polypeptide	3	0	3	0	3	0	0	0	0	12	0	0	2	0	0	0	2	0	0	0	2	2	2	2	0	0	0	0	0	0	0	4	0	0	0	0	0	0	0	0	3	0	0	0	2	2	3
P07203	GPX1	glutathione peroxidase 1	3	12	5	2	8	8	9	9	11	10	0	0	5	2	9	6	2	10	7	4	0	5	8	8	0	0	7	2	6	8	2	4	9	6	3	11	9	4	6	3	15	3	0	3	2	3	8
P07358	C8B	complement component 8, beta polypeptide	3	2	3	0	2	0	0	0	8	0	3	0	19	7	6	0	2	3	0	0	0	10	0	5	0	0	7	0	3	2	0	4	3	5	0	4	3	4	0	0	3	0	0	6	0	2	0
P07477	PRSS1	protease, serine, 1 (trypsin 1)	3	0	10	0	0	0	0	0	0	2	0	10	0	3	0	6	10	0	0	6	6	0	0	0	0	0	0	0	0	0	4	0	0	0	0	0	0	0	0	0	0	2	0	0	0	0	0
P08253	MMP2	matrix metallopeptidase 2 (gelatinase A, 72kDa gelatinase, 72kDa type IV collagenase)	3	0	3	0	0	0	2	0	9	2	3	0	0	6	4	2	2	3	2	0	2	8	4	3	0	0	2	0	0	2	0	0	0	3	2	3	0	6	0	0	7	2	0	4	0	3	0
P08559	PDHA1	pyruvate dehydrogenase (lipoamide) alpha 1	3	3	0	0	7	6	2	4	2	0	0	0	5	0	0	0	0	5	0	4	0	2	3	4	0	0	6	0	3	4	0	2	3	3	7	6	0	0	0	2	3	2	0	2	0	3	2
P08727	KRT19	keratin 19	3	82	54	75	174	22	189	138	86	7	49	2	39	16	20	0	9	137	66	0	7	36	7	142	33	15	170	10	37	174	16	56	12	95	2	199	0	16	0	163	101	50	3	40	11	53	83
P09543	CNP	2',3'-cyclic nucleotide 3' phosphodiesterase	3	7	2	0	5	0	5	5	3	0	0	0	5	2	3	0	0	0	2	0	2	0	0	0	0	0	8	0	0	4	0	2	0	3	0	0	0	0	2	2	0	0	0	4	0	0	0
P10155	TROVE2	TROVE domain family, member 2	3	8	0	3	7	0	12	4	2	0	0	0	7	0	0	0	0	5	0	0	0	2	0	2	0	0	3	0	2	4	2	0	0	5	2	7	3	3	2	5	4	3	0	2	3	2	3
P10319	NA	NA	3	0	2	0	0	0	0	0	0	0	0	0	2	2	2	0	0	0	0	0	0	0	0	0	0	0	0	0	0	0	0	0	0	0	0	0	0	0	0	0	2	2	2	2	0	3	0
P10599	TXN	thioredoxin	3	8	13	8	12	5	23	15	16	6	13	0	11	2	9	5	5	14	11	6	6	14	6	20	6	0	10	0	7	5	8	10	4	19	7	12	7	12	11	22	20	10	13	6	10	10	9
P12268	IMPDH2	IMP (inosine 5'-monophosphate) dehydrogenase 2	3	6	3	0	21	0	13	20	3	0	0	0	5	4	5	0	0	6	4	2	0	7	0	10	2	2	7	0	7	3	0	3	0	6	3	8	2	2	0	5	6	0	0	0	2	2	5
P12429	ANXA3	annexin A3	3	4	3	0	0	5	16	5	2	5	0	0	6	0	2	0	0	9	9	5	3	0	0	9	0	0	15	0	3	13	2	5	5	4	6	7	4	0	8	4	8	10	0	6	0	3	0
P14866	HNRNPL	heterogeneous nuclear ribonucleoprotein L	3	23	12	14	47	0	31	41	26	0	10	2	30	2	13	5	5	23	21	3	3	15	5	40	4	3	30	0	16	22	7	8	4	25	9	20	6	21	4	16	30	8	4	7	9	11	15
P15144	ANPEP	alanyl (membrane) aminopeptidase	3	4	7	2	3	0	12	4	13	0	6	0	0	5	7	0	2	5	5	0	3	11	0	10	0	4	10	0	11	46	0	7	2	5	2	14	0	4	0	6	9	7	2	8	0	21	3
P15374	UCHL3	ubiquitin carboxyl-terminal esterase L3 (ubiquitin thiolesterase)	3	4	6	4	7	8	4	6	0	4	5	0	6	0	2	4	7	6	3	6	2	2	3	4	0	0	8	0	2	11	9	3	4	3	4	7	7	3	2	3	6	4	5	0	0	4	0
P16144	ITGB4	integrin, beta 4	3	0	9	4	0	2	0	0	2	3	0	0	3	3	0	0	0	3	10	0	0	2	0	11	0	4	0	3	5	23	0	4	0	2	0	0	0	0	0	5	9	6	2	9	0	8	0
P16152	CBR1	carbonyl reductase 1	3	10	7	2	9	3	19	9	4	2	4	3	15	2	10	6	4	11	10	2	2	9	5	19	2	5	23	4	11	14	3	13	4	11	4	8	4	5	2	8	9	4	4	4	0	2	4
P16219	ACADS	acyl-CoA dehydrogenase, C-2 to C-3 short chain	3	0	0	0	0	14	8	7	2	5	0	3	0	0	0	10	3	4	4	9	14	0	16	2	4	0	5	7	0	0	0	0	9	0	5	5	15	0	11	4	2	0	2	0	0	3	0
P16671	CD36	CD36 molecule (thrombospondin receptor)	3	0	0	0	0	7	0	0	0	9	0	0	0	0	2	6	7	2	0	7	2	0	3	0	3	2	5	0	0	0	6	0	5	0	11	12	18	0	19	3	7	3	7	0	0	2	0
P17655	CAPN2	calpain 2, (m/II) large subunit	3	8	5	3	13	0	12	7	11	0	3	0	14	0	6	0	0	6	8	0	0	7	0	9	0	0	23	0	5	7	0	5	0	9	8	20	0	4	0	4	5	0	0	4	0	3	2
P17987	TCP1	t-complex 1	3	32	2	5	33	0	20	21	14	0	8	3	31	0	10	0	0	8	6	2	0	8	0	8	0	3	22	3	5	8	0	5	0	10	6	9	4	3	4	10	14	4	0	6	5	10	8
P20930	FLG	filaggrin	3	4	2	2	2	0	2	0	0	3	0	0	5	0	0	0	0	0	2	0	0	0	0	3	2	0	0	0	91	0	0	2	0	2	3	0	0	0	0	0	6	4	0	0	0	4	0
P21359	NF1	neurofibromin 1	3	2	0	0	0	0	3	0	0	2	0	0	2	2	0	3	0	0	0	0	0	0	2	0	0	0	0	2	3	0	4	0	3	0	0	0	3	0	0	0	0	2	4	0	0	3	0
P21709	EPHA1	EPH receptor A1	3	0	0	0	0	0	0	0	0	0	0	3	3	0	0	0	0	0	0	0	0	0	0	2	0	0	0	2	0	0	0	0	0	2	0	0	0	0	0	0	0	0	0	0	0	0	2
P21796	VDAC1	voltage-dependent anion channel 1	3	36	4	5	21	0	23	19	9	0	0	0	20	0	10	0	0	13	5	2	0	9	0	13	0	0	33	0	10	11	2	4	3	16	4	8	2	0	0	8	17	2	0	3	2	4	4
P22102	GART	phosphoribosylglycinamide formyltransferase, phosphoribosylglycinamide synthetase, phosphoribosylaminoimidazole synthetase	3	7	10	0	11	0	9	14	3	4	5	0	17	5	0	2	0	0	2	0	4	7	4	12	6	0	12	0	0	2	3	3	4	7	2	2	0	0	0	0	8	3	0	4	2	4	0
P22570	FDXR	ferredoxin reductase	3	5	0	0	3	0	2	2	0	0	0	0	3	0	0	0	2	3	0	0	0	4	0	0	0	0	3	0	0	6	0	0	0	3	0	0	0	0	0	0	2	0	0	0	0	0	0
P22676	CALB2	calbindin 2	3	0	0	3	0	33	0	2	2	19	0	0	0	0	0	24	4	0	0	12	2	0	4	7	0	0	0	0	0	2	0	0	22	0	10	3	15	0	16	0	2	0	3	0	0	0	0
P23396	RPS3	ribosomal protein S3	3	21	4	0	22	2	28	22	12	4	5	0	26	0	12	2	0	12	7	0	0	8	0	15	0	0	18	0	2	14	2	5	0	16	2	4	5	5	3	4	10	4	0	3	6	3	10
P23677	ITPKA	inositol-trisphosphate 3-kinase A	3	0	0	0	3	0	6	3	3	0	2	0	2	0	0	0	0	2	0	0	0	0	0	3	0	0	2	0	0	0	0	0	0	0	0	0	0	0	0	0	0	0	0	2	0	0	3
P24043	LAMA2	laminin, alpha 2	3	0	3	2	0	4	3	0	0	9	6	0	2	4	2	6	0	0	3	2	7	0	3	0	2	8	3	3	3	2	3	2	7	2	5	3	4	2	0	4	9	4	2	6	3	5	0
P24539	ATP5F1	ATP synthase, H+ transporting, mitochondrial Fo complex, subunit B1	3	12	0	7	30	4	20	22	6	2	5	0	20	3	8	2	3	11	10	7	0	15	0	14	0	0	12	0	8	17	2	5	3	10	5	6	2	4	2	6	14	0	0	0	0	3	3
P25398	RPS12	ribosomal protein S12	3	4	3	2	5	2	3	0	0	3	2	0	0	0	3	0	0	4	0	0	0	0	0	3	0	2	5	0	2	2	0	2	2	3	0	3	0	3	0	2	4	2	0	2	0	4	3
P25490	YY1	YY1 transcription factor	3	2	2	0	2	0	0	5	0	0	0	0	4	0	0	0	0	0	0	0	0	0	0	0	0	0	0	0	0	0	0	0	0	0	0	0	0	0	0	0	3	0	0	0	0	0	0
P27105	STOM	stomatin	3	5	2	0	12	4	8	6	0	6	3	5	8	7	13	3	0	14	9	3	0	3	0	6	0	0	5	5	5	9	0	5	2	5	12	21	12	3	8	9	15	0	3	9	2	4	3
P28066	PSMA5	proteasome (prosome, macropain) subunit, alpha type, 5	3	14	8	4	25	6	15	17	12	3	6	0	12	0	9	7	3	15	7	3	0	7	3	11	0	2	11	3	7	9	4	7	2	9	6	4	4	6	7	8	25	3	7	5	4	7	4
P29474	NOS3	nitric oxide synthase 3 (endothelial cell)	3	0	2	4	3	2	0	0	2	0	0	0	5	2	0	3	0	3	0	2	2	0	0	0	0	0	0	0	4	0	2	0	0	2	0	0	2	2	2	0	5	0	5	5	2	0	0
P30040	ERP29	endoplasmic reticulum protein 29	3	11	4	4	14	9	9	16	6	8	11	0	16	0	7	5	0	11	3	3	0	4	5	20	0	3	8	2	3	12	2	4	7	8	5	12	5	8	4	6	12	5	2	2	4	2	2
P30046	DDT	D-dopachrome tautomerase	3	5	2	0	0	0	4	3	2	0	0	0	0	0	3	0	0	0	2	0	0	0	0	2	0	0	0	0	0	2	0	0	2	2	0	3	0	2	0	2	3	2	0	2	0	2	0
P30414	NKTR	natural killer cell triggering receptor	3	2	3	0	0	0	0	0	0	0	0	0	3	0	2	0	0	0	0	0	0	0	0	2	2	0	0	2	0	2	3	0	0	0	0	0	0	0	2	0	5	3	3	2	0	0	3
P30626	SRI	sorcin	3	0	0	2	0	3	4	5	7	0	2	0	2	0	0	0	2	4	2	0	0	0	0	3	0	0	3	0	0	4	3	3	4	4	4	5	0	3	3	3	10	3	0	3	0	8	0
P31146	CORO1A	coronin, actin binding protein, 1A	3	13	3	6	43	4	9	6	9	2	11	0	8	0	10	2	0	23	7	3	0	8	0	11	0	0	15	0	9	9	0	8	0	18	0	7	3	9	3	4	30	2	2	2	5	3	8
P32247	BRS3	bombesin-like receptor 3	3	4	5	0	0	0	0	0	0	5	2	0	0	5	0	2	2	0	2	2	0	2	0	0	0	0	0	0	2	2	0	7	0	3	0	0	3	0	0	2	2	0	0	6	0	4	2
P32455	GBP1	guanylate binding protein 1, interferon-inducible	3	2	0	0	13	0	5	8	6	0	0	0	8	0	3	0	0	14	0	0	0	4	0	11	0	0	3	0	3	8	0	5	0	2	0	0	0	3	0	0	6	0	0	2	9	2	0
P33076	CIITA	class II, major histocompatibility complex, transactivator	3	0	0	0	2	0	0	0	0	0	2	0	0	0	2	0	0	2	0	0	0	2	0	0	0	2	0	0	4	2	0	0	0	0	0	0	0	0	0	0	0	0	0	0	0	0	2
P35716	SOX11	SRY (sex determining region Y)-box 11	3	3	0	0	3	0	3	0	0	0	0	0	0	0	3	0	0	0	0	2	2	0	2	3	0	2	0	0	0	0	0	2	0	2	0	2	0	0	0	0	3	0	0	0	0	0	4
P37837	TALDO1	transaldolase 1	3	26	12	8	36	2	34	22	11	2	6	3	38	2	10	0	3	18	11	5	4	9	2	15	2	3	37	4	10	17	6	7	5	20	13	25	3	8	2	22	21	7	7	2	4	10	7
P38435	GGCX	gamma-glutamyl carboxylase	3	0	0	0	0	0	3	0	0	3	0	0	2	0	0	0	0	0	0	0	0	0	0	2	0	0	0	0	0	0	0	0	0	0	0	0	0	0	0	0	0	0	2	2	0	2	0
P38606	ATP6V1A	ATPase, H+ transporting, lysosomal 70kDa, V1 subunit A	3	16	0	6	24	0	32	14	17	0	8	0	15	0	16	0	0	17	7	0	0	11	0	17	2	0	22	0	7	15	4	2	0	13	0	13	0	9	0	5	13	0	0	3	2	4	5
P40123	CAP2	CAP, adenylate cyclase-associated protein, 2 (yeast)	3	2	0	0	0	0	9	0	0	0	0	0	4	0	0	0	0	0	2	2	0	0	0	3	0	0	0	0	0	0	0	0	0	0	0	0	0	0	0	0	2	0	0	0	0	0	0
P40227	CCT6A	chaperonin containing TCP1, subunit 6A (zeta 1)	3	30	0	6	26	2	24	21	12	3	4	2	43	0	15	3	0	19	3	4	0	16	2	18	2	3	29	2	13	13	6	10	2	17	12	12	4	6	3	19	15	3	2	6	11	5	6
P40763	STAT3	signal transducer and activator of transcription 3 (acute-phase response factor)	3	15	2	2	13	0	24	20	8	0	4	0	15	0	2	0	0	14	5	0	3	6	0	16	0	0	13	2	8	18	0	3	0	8	2	10	0	6	0	4	11	0	2	6	6	5	3
P40855	PEX19	peroxisomal biogenesis factor 19	3	6	0	2	0	7	2	10	0	11	0	0	2	0	0	10	5	2	3	5	0	0	15	0	0	0	0	0	0	0	3	0	9	4	0	2	3	0	5	2	0	0	9	0	0	0	0
P41208	CETN2	centrin, EF-hand protein, 2	3	0	2	0	0	5	2	3	2	2	2	0	2	0	2	0	0	2	0	3	3	0	9	5	2	2	0	2	0	3	4	0	4	0	0	5	4	2	3	5	6	4	9	0	0	8	2
P42331	ARHGAP25	Rho GTPase activating protein 25	3	0	0	0	7	6	2	0	4	3	4	0	0	6	5	3	6	4	0	2	0	3	2	2	2	4	0	3	0	0	5	0	0	4	2	2	4	4	3	0	9	2	0	5	0	5	0
P42336	PIK3CA	phosphatidylinositol-4,5-bisphosphate 3-kinase, catalytic subunit alpha	3	3	0	0	3	2	11	0	2	2	2	0	4	2	0	5	0	2	0	0	0	0	0	0	0	0	0	0	0	0	0	0	0	0	2	4	2	0	2	0	2	0	5	0	0	0	0
P46777	RPL5	ribosomal protein L5	3	22	3	7	35	4	18	22	8	3	5	0	22	0	6	3	0	17	15	0	0	8	0	11	0	3	15	0	3	14	5	5	3	12	3	4	2	11	3	8	11	0	5	0	4	10	3
P48047	ATP5O	ATP synthase, H+ transporting, mitochondrial F1 complex, O subunit	3	4	2	0	14	3	19	16	8	3	3	3	13	0	2	4	2	8	3	4	2	0	0	9	0	2	8	7	5	13	0	3	5	5	3	10	5	6	3	8	3	3	2	2	0	8	0
P48200	IREB2	iron-responsive element binding protein 2	3	2	2	0	3	0	2	2	4	0	3	0	2	5	2	0	2	0	0	0	0	0	0	4	0	0	0	0	6	0	3	0	0	0	3	3	0	0	0	2	2	0	0	4	0	0	0
P48637	GSS	glutathione synthetase	3	12	8	2	8	2	12	7	4	0	8	0	3	0	2	0	4	5	5	0	0	2	3	3	0	4	6	0	4	6	4	0	0	5	5	7	0	3	0	5	15	9	0	3	2	14	3
P49189	ALDH9A1	aldehyde dehydrogenase 9 family, member A1	3	13	4	3	9	3	9	14	7	3	3	0	14	0	5	0	2	15	3	4	0	5	0	9	0	0	11	2	15	12	2	3	8	13	5	17	2	4	0	4	7	2	3	0	0	6	3
P49247	RPIA	ribose 5-phosphate isomerase A	3	3	6	0	2	5	3	8	5	8	10	15	5	5	4	0	7	8	8	6	14	9	7	7	8	6	8	6	4	0	10	7	2	3	4	7	4	7	10	5	13	5	8	7	0	10	5
P49326	FMO5	flavin containing monooxygenase 5	3	3	0	0	2	0	2	0	0	0	0	0	0	0	0	0	0	4	0	0	0	0	2	0	0	0	0	0	0	0	0	0	0	3	0	0	0	0	0	0	0	0	0	0	0	2	0
P49419	ALDH7A1	aldehyde dehydrogenase 7 family, member A1	3	13	2	3	15	2	10	7	6	2	0	0	19	0	4	0	0	2	3	0	0	5	0	13	0	0	17	5	5	15	4	4	0	4	2	5	2	2	2	5	4	0	0	6	0	8	6
P49591	SARS	seryl-tRNA synthetase	3	3	3	0	12	0	9	11	7	0	2	2	22	0	4	0	0	8	2	0	0	5	5	9	2	2	8	0	3	6	0	4	0	5	0	4	0	2	0	3	7	3	0	0	0	6	5
P49593	PPM1F	protein phosphatase, Mg2+/Mn2+ dependent, 1F	3	3	0	0	4	0	3	0	3	4	0	0	6	4	4	0	0	3	4	2	0	2	2	5	0	0	4	0	3	7	0	0	2	4	6	0	4	4	0	7	0	0	0	0	0	0	0
P49747	COMP	cartilage oligomeric matrix protein	3	0	0	0	0	0	0	0	2	0	0	0	5	0	0	0	0	3	0	0	0	6	0	0	0	0	0	0	16	0	0	0	0	0	0	0	0	8	0	0	0	0	0	0	0	0	0
P49750	YLPM1	YLP motif containing 1	3	2	5	2	9	0	7	5	4	2	2	2	2	5	5	2	2	2	6	2	0	2	3	4	0	0	2	0	3	0	0	0	3	6	0	7	0	3	0	5	10	0	0	0	0	2	6
P49755	TMED10	transmembrane emp24-like trafficking protein 10 (yeast)	3	19	4	3	20	0	18	16	10	0	2	0	20	0	6	0	0	17	4	0	0	3	0	10	0	0	13	0	2	14	0	0	0	3	3	12	0	2	2	0	10	0	0	2	0	4	9
P50148	GNAQ	guanine nucleotide binding protein (G protein), q polypeptide	3	3	0	0	0	0	3	4	3	0	0	0	4	0	2	0	0	3	2	0	0	0	0	3	0	0	0	0	0	6	0	2	0	2	0	2	0	0	0	3	5	0	0	0	0	0	2
P50570	DNM2	dynamin 2	3	10	0	2	15	0	24	18	22	3	0	0	15	0	4	0	0	7	0	0	0	2	0	5	2	0	19	0	4	3	0	3	2	6	3	4	2	3	4	5	9	0	0	0	0	3	7
P51149	RAB7A	RAB7A, member RAS oncogene family	3	16	9	6	11	0	21	16	13	0	6	0	15	2	9	2	4	13	7	0	2	6	2	11	2	3	9	2	12	12	6	8	5	12	5	9	4	7	3	9	8	2	3	4	0	8	7
P51659	HSD17B4	hydroxysteroid (17-beta) dehydrogenase 4	3	28	2	0	8	0	13	18	15	3	2	2	18	0	5	2	0	10	0	0	0	5	4	2	0	2	4	0	2	4	3	3	0	11	6	6	3	4	0	3	15	4	2	4	0	0	7
P52209	PGD	phosphogluconate dehydrogenase	3	14	0	4	64	0	34	34	19	2	4	0	32	0	23	4	3	22	7	7	0	6	0	11	0	0	54	0	12	22	5	10	0	18	6	9	9	7	0	7	16	0	0	7	3	4	11
P52948	NUP98	nucleoporin 98kDa	3	6	0	0	4	0	6	2	2	0	2	0	4	0	3	0	0	0	0	0	2	2	0	5	0	0	4	0	0	2	0	2	0	2	0	0	0	0	0	4	7	0	0	2	0	0	0
P53804	TTC3	tetratricopeptide repeat domain 3	3	2	0	0	2	0	7	4	3	0	3	2	2	2	0	2	0	0	0	0	0	0	3	0	0	0	0	0	0	0	2	0	0	5	0	0	0	2	2	0	4	2	3	2	0	3	0
P54198	HIRA	histone cell cycle regulator	3	0	0	0	3	0	2	0	0	0	0	0	0	0	0	0	0	0	2	0	0	0	0	0	0	0	0	0	0	0	0	0	0	0	0	0	0	0	0	0	0	0	0	2	0	0	2
P54296	MYOM2	myomesin 2	3	3	0	0	3	0	0	0	0	0	0	0	0	0	0	0	0	0	0	0	0	0	0	0	0	0	0	2	0	0	2	0	0	0	2	0	0	0	0	0	2	0	0	0	0	2	0
P55786	NPEPPS	aminopeptidase puromycin sensitive	3	29	5	2	12	0	19	9	10	0	3	0	13	0	7	0	0	9	5	0	0	7	0	5	0	0	10	2	8	5	0	5	2	9	2	11	2	2	0	6	9	2	0	3	0	5	4
P55795	HNRNPH2	heterogeneous nuclear ribonucleoprotein H2 (H')	3	7	0	2	2	0	10	3	7	2	4	0	7	0	3	0	0	5	3	0	0	4	0	3	0	0	5	0	3	5	2	3	0	4	0	3	0	3	0	5	12	2	0	3	0	3	2
P56645	PER3	period circadian clock 3	3	0	4	0	3	0	2	0	2	0	0	2	0	2	0	0	0	0	0	0	0	0	0	0	0	0	0	2	0	2	0	0	0	0	0	0	0	0	0	0	2	0	2	0	0	0	3
P56704	WNT3A	wingless-type MMTV integration site family, member 3A	3	0	0	0	0	0	0	0	0	4	0	4	0	2	0	2	0	0	0	0	0	0	4	0	3	2	5	2	0	0	2	0	4	0	0	3	4	0	2	6	4	0	2	0	0	4	0
P59665	DEFA1	defensin, alpha 1	3	0	0	0	0	0	2	0	2	4	0	0	0	0	3	0	0	2	4	4	0	0	0	0	0	0	0	0	0	0	0	3	2	0	2	0	0	3	4	0	12	0	2	0	0	2	0
P60953	CDC42	cell division cycle 42	3	7	3	0	6	0	18	8	7	0	3	0	9	2	3	0	0	8	0	0	0	11	0	10	0	0	10	0	6	9	3	3	0	9	3	6	5	6	0	7	12	3	0	2	2	2	6
P61088	UBE2N	ubiquitin-conjugating enzyme E2N	3	11	2	2	17	4	12	10	7	3	3	0	8	0	4	0	0	7	4	0	0	4	0	3	0	0	7	0	6	5	5	3	0	8	0	6	6	2	0	10	8	0	0	4	0	3	2
P61586	RHOA	ras homolog family member A	3	7	0	4	11	2	9	4	4	2	0	0	4	0	3	2	0	3	3	0	0	7	0	8	0	0	7	0	3	6	0	0	3	4	2	6	5	3	0	5	12	4	0	4	2	5	8
P62263	RPS14	ribosomal protein S14	3	10	0	3	14	0	11	10	5	0	3	0	15	0	3	0	2	5	5	0	3	3	0	4	0	2	9	2	4	8	0	4	2	0	0	0	4	2	2	0	8	3	4	2	2	4	7
P62820	RAB1A	RAB1A, member RAS oncogene family	3	14	4	3	13	3	13	15	9	2	6	4	18	4	8	3	4	7	5	2	2	10	2	13	2	7	19	3	5	12	2	6	3	8	5	7	7	2	0	4	5	4	3	5	6	6	0
P68036	UBE2L3	ubiquitin-conjugating enzyme E2L 3	3	10	2	0	12	0	9	5	7	2	2	0	9	0	0	0	0	5	2	0	0	5	0	7	0	0	4	0	0	3	0	2	0	2	0	0	0	2	0	0	3	0	0	0	0	0	2
P69891	HBG1	hemoglobin, gamma A	3	2	8	6	2	7	2	0	5	11	3	0	4	2	59	2	6	2	16	7	17	6	23	8	4	4	2	7	3	0	15	5	12	7	13	0	6	0	7	9	70	20	65	6	3	6	3
P78563	ADARB1	adenosine deaminase, RNA-specific, B1	3	0	2	0	0	0	0	0	0	2	0	5	0	0	0	0	3	0	0	0	0	0	0	0	0	3	0	0	0	0	2	2	0	0	5	2	2	2	0	0	4	5	0	0	0	2	0
Q01201	RELB	v-rel avian reticuloendotheliosis viral oncogene homolog B	3	0	0	0	4	0	0	0	0	0	0	0	0	2	0	0	0	0	0	0	0	0	0	0	0	0	0	0	0	0	3	0	0	0	0	0	0	0	0	0	3	0	0	0	0	0	0
Q01469	FABP5	fatty acid binding protein 5 (psoriasis-associated)	3	0	0	2	0	6	4	3	5	5	2	0	3	0	6	2	2	3	3	2	0	0	9	0	0	0	0	0	5	3	5	0	13	5	3	2	8	4	5	2	11	3	10	0	0	6	6
Q01814	ATP2B2	ATPase, Ca++ transporting, plasma membrane 2	3	0	2	0	0	0	7	0	2	0	0	0	0	2	3	0	2	2	0	0	0	2	0	0	0	0	0	0	2	0	0	0	0	2	0	0	0	3	0	0	2	0	0	2	0	0	0
Q01844	EWSR1	EWS RNA-binding protein 1	3	10	2	4	11	2	8	7	4	2	2	0	4	0	0	2	6	3	3	0	2	2	0	4	0	0	0	0	0	4	2	3	2	6	2	0	3	0	0	2	8	0	2	2	2	0	4
Q01955	COL4A3	collagen, type IV, alpha 3 (Goodpasture antigen)	3	3	13	0	2	3	0	4	3	8	4	20	5	25	9	2	7	4	6	0	12	8	14	15	10	10	11	11	3	2	11	4	2	7	4	14	5	11	6	5	29	11	16	15	2	18	7
Q02224	CENPE	centromere protein E, 312kDa	3	2	5	2	5	0	4	3	0	3	3	2	2	4	0	0	0	0	5	3	2	5	0	2	2	0	3	2	0	2	3	0	0	0	0	2	2	0	4	0	10	2	0	3	0	4	5
Q03828	EVX2	even-skipped homeobox 2	3	0	0	0	0	0	0	2	2	0	3	0	0	5	0	3	0	0	2	5	0	2	3	3	4	0	2	0	6	3	0	0	2	0	4	3	0	4	0	5	5	0	4	0	0	6	0
Q05329	GAD2	glutamate decarboxylase 2 (pancreatic islets and brain, 65kDa)	3	0	0	0	0	0	0	0	0	0	2	0	2	3	0	0	2	0	0	0	0	2	0	0	0	0	0	0	0	0	0	0	0	0	2	0	0	2	0	0	2	0	0	6	0	0	0
Q07021	C1QBP	complement component 1, q subcomponent binding protein	3	6	0	7	16	10	10	19	3	3	11	0	6	0	0	5	5	10	12	3	0	5	10	17	2	0	4	3	0	9	21	4	7	13	10	16	9	5	10	19	8	0	8	0	4	12	5
Q07507	DPT	dermatopontin	3	0	11	4	0	9	0	2	7	8	8	0	2	8	8	10	15	2	10	4	7	5	22	10	16	14	4	4	7	2	13	5	8	9	4	10	10	8	8	5	15	12	30	4	0	27	0
Q07617	SPAG1	sperm associated antigen 1	3	0	3	0	2	0	0	0	0	0	0	0	6	2	3	0	0	3	0	0	0	5	3	0	0	0	0	0	2	2	0	2	0	0	0	4	0	0	0	0	7	0	0	0	0	0	0
Q07666	KHDRBS1	KH domain containing, RNA binding, signal transduction associated 1	3	9	0	2	10	0	11	22	8	3	3	0	9	0	0	0	2	8	7	0	0	5	0	8	0	0	8	2	2	5	2	4	2	6	2	7	2	2	0	4	8	0	3	0	0	3	4
Q07973	CYP24A1	cytochrome P450, family 24, subfamily A, polypeptide 1	3	0	0	2	2	2	0	0	0	3	0	0	0	0	0	2	0	0	0	3	3	0	0	0	0	0	0	0	0	0	2	0	0	0	0	2	0	0	2	0	3	0	0	3	0	0	2
Q08379	GOLGA2	golgin A2	3	5	2	0	0	0	10	9	4	3	0	0	8	0	2	0	0	8	3	0	0	0	2	8	2	0	3	0	2	0	2	2	0	2	0	6	0	3	0	0	0	0	0	0	0	0	2
Q08426	EHHADH	enoyl-CoA, hydratase/3-hydroxyacyl CoA dehydrogenase	3	3	2	0	4	0	2	0	0	0	3	0	0	0	0	0	0	0	0	0	0	0	0	0	0	0	2	0	0	0	0	0	0	0	0	0	0	0	0	0	0	0	0	2	0	0	3
Q08AN1	ZNF616	zinc finger protein 616	3	3	2	0	7	0	4	7	0	0	0	0	3	2	0	2	0	3	2	0	0	2	0	0	0	0	0	0	3	0	0	2	0	0	0	2	0	0	0	0	3	0	0	0	0	0	0
Q12756	KIF1A	kinesin family member 1A	3	0	0	0	3	0	3	2	0	0	0	0	0	0	3	0	0	0	2	0	0	0	2	0	0	0	0	0	0	0	0	0	0	3	2	0	0	0	0	2	4	0	2	0	3	6	3
Q12765	SCRN1	secernin 1	3	7	4	0	2	0	5	4	5	2	2	0	2	0	0	0	2	6	0	0	0	0	0	0	0	0	7	0	4	4	0	0	0	0	0	0	0	0	0	0	6	2	3	3	0	3	0
Q12873	CHD3	chromodomain helicase DNA binding protein 3	3	4	0	0	3	0	6	6	4	3	0	3	7	2	4	2	0	0	3	0	0	0	0	0	0	2	2	0	0	0	0	0	4	3	0	2	0	0	2	3	10	3	2	0	2	3	0
Q12906	ILF3	interleukin enhancer binding factor 3, 90kDa	3	30	0	4	30	0	35	20	20	0	0	0	16	0	6	0	2	8	5	0	0	5	0	8	0	2	13	0	3	8	0	3	0	11	0	7	2	5	0	11	14	2	2	0	0	6	4
Q12923	PTPN13	protein tyrosine phosphatase, non-receptor type 13 (APO-1/CD95 (Fas)-associated phosphatase)	3	0	2	0	7	0	0	0	0	3	2	0	4	2	0	0	2	0	0	0	0	0	5	0	0	0	0	0	2	0	0	0	0	0	0	0	3	4	0	2	3	3	0	3	0	0	0
Q13162	PRDX4	peroxiredoxin 4	3	10	6	5	21	4	8	9	9	2	6	2	11	0	10	0	0	15	15	5	2	7	4	7	0	3	10	0	6	6	5	9	2	5	3	4	0	9	5	5	16	5	7	2	3	8	5
Q13200	PSMD2	proteasome (prosome, macropain) 26S subunit, non-ATPase, 2	3	21	3	3	14	0	23	29	9	3	5	0	27	0	7	2	0	22	13	5	0	4	0	16	0	0	21	0	11	20	4	12	3	23	5	12	0	8	3	5	18	0	0	3	5	2	7
Q13233	MAP3K1	mitogen-activated protein kinase kinase kinase 1, E3 ubiquitin protein ligase	3	0	3	0	5	0	3	0	2	2	0	0	3	0	2	0	0	0	0	0	0	2	0	0	0	0	0	0	2	2	3	2	0	0	0	0	0	0	0	0	2	0	0	0	2	2	2
Q13263	TRIM28	tripartite motif containing 28	3	32	4	14	26	4	34	25	14	4	13	2	21	2	6	0	0	18	11	0	2	6	0	17	0	2	11	2	8	13	4	5	4	20	2	23	3	3	2	17	35	0	2	4	5	8	13
Q13423	NNT	nicotinamide nucleotide transhydrogenase	3	25	7	0	11	4	23	23	7	0	0	2	3	0	6	0	3	7	4	7	3	3	4	5	2	2	4	2	0	5	0	2	5	4	3	3	4	0	3	0	12	4	3	5	0	2	6
Q13459	MYO9B	myosin IXB	3	5	2	0	7	0	9	2	8	0	0	0	6	0	2	0	0	6	7	0	0	5	0	3	0	2	3	0	2	2	0	0	0	0	0	0	3	3	0	2	3	3	0	0	2	0	0
Q13596	SNX1	sorting nexin 1	3	6	0	4	14	7	6	11	7	2	5	0	10	0	3	2	3	4	4	0	0	6	0	8	0	2	9	0	4	9	3	7	4	5	7	4	2	3	3	3	8	5	0	2	0	5	0
Q13948	CUX1	cut-like homeobox 1	3	7	4	3	6	3	0	5	2	3	4	4	4	0	0	0	3	4	0	2	0	0	0	2	0	0	0	0	3	2	0	2	0	0	0	0	0	2	2	2	6	0	2	3	0	3	0
Q13972	RASGRF1	Ras protein-specific guanine nucleotide-releasing factor 1	3	0	5	0	2	0	6	0	0	3	0	0	0	4	0	0	0	0	0	0	0	0	0	0	4	0	0	0	0	0	5	2	3	0	0	0	2	0	0	5	0	0	2	0	0	0	0
Q14004	CDK13	cyclin-dependent kinase 13	3	3	3	3	4	0	3	6	3	2	2	0	0	0	0	2	3	0	2	0	0	2	2	2	2	0	0	0	2	2	0	2	0	0	0	4	0	3	0	2	2	2	0	2	5	3	2
Q14011	CIRBP	cold inducible RNA binding protein	3	3	9	4	4	6	4	16	4	7	2	17	4	0	3	0	5	8	8	0	5	20	15	5	6	4	6	0	2	6	3	2	7	12	3	10	11	5	5	6	12	7	3	3	2	15	0
Q14031	COL4A6	collagen, type IV, alpha 6	3	2	14	2	5	0	2	6	5	5	8	26	2	3	8	0	2	7	0	3	9	6	9	7	14	17	0	7	10	3	8	2	2	4	3	5	2	8	4	6	15	5	7	9	4	7	5
Q14055	COL9A2	collagen, type IX, alpha 2	3	2	9	0	0	0	0	0	0	0	0	2	2	6	0	2	0	0	2	2	0	0	0	0	0	2	0	4	2	0	4	2	0	0	0	0	0	0	2	0	4	0	3	2	0	0	2
Q14103	HNRNPD	heterogeneous nuclear ribonucleoprotein D (AU-rich element RNA binding protein 1, 37kDa)	3	17	8	6	21	16	22	17	12	6	6	2	18	2	8	2	6	9	10	2	5	9	6	19	4	7	7	3	6	11	6	4	9	13	6	8	8	10	8	9	19	5	10	5	4	12	7
Q14254	FLOT2	flotillin 2	3	4	2	2	5	0	4	9	7	5	5	0	5	0	0	0	0	4	4	0	0	0	0	0	0	0	2	0	2	2	0	3	2	4	3	3	4	0	4	2	9	3	3	3	2	3	0
Q14697	GANAB	glucosidase, alpha; neutral AB	3	39	6	12	68	8	35	52	27	6	14	0	56	5	26	0	5	42	24	3	7	22	0	29	0	0	56	0	25	36	9	21	8	29	15	32	5	23	6	27	40	5	3	11	9	11	17
Q14974	KPNB1	karyopherin (importin) beta 1	3	25	2	0	38	2	31	23	11	3	3	0	21	2	10	2	2	13	8	0	0	7	0	11	0	0	22	2	7	13	2	6	0	17	6	10	7	7	0	5	15	0	2	2	2	4	8
Q149M9	NWD1	NACHT and WD repeat domain containing 1	3	0	2	0	0	0	3	0	0	0	0	0	4	3	0	0	0	0	0	0	0	0	0	0	0	0	0	0	0	0	0	0	0	0	0	0	2	0	0	2	0	0	0	0	0	0	0
Q15054	POLD3	polymerase (DNA-directed), delta 3, accessory subunit	3	0	2	0	0	0	3	4	3	0	0	0	5	5	0	0	0	0	0	0	0	2	2	5	3	0	5	0	3	0	0	4	0	2	4	8	2	2	0	5	5	4	6	2	3	2	2
Q15084	PDIA6	protein disulfide isomerase family A, member 6	3	23	8	13	39	12	18	25	15	6	8	0	40	6	19	12	10	39	15	7	6	21	6	41	2	8	53	3	19	30	10	15	24	26	16	25	15	11	11	13	36	14	6	11	13	18	8
Q15154	PCM1	pericentriolar material 1	3	21	0	0	0	0	5	2	0	2	3	0	0	0	0	2	0	0	0	0	3	0	0	0	0	0	0	0	0	0	0	0	0	0	0	0	2	0	0	0	8	3	0	0	0	0	0
Q15293	RCN1	reticulocalbin 1, EF-hand calcium binding domain	3	8	2	8	7	23	5	0	5	14	9	0	6	0	5	14	9	13	5	12	11	2	20	23	3	9	6	3	3	12	18	5	7	3	4	7	9	9	14	8	3	9	22	2	3	17	0
Q15459	SF3A1	splicing factor 3a, subunit 1, 120kDa	3	9	5	5	15	0	13	10	4	0	0	0	13	0	2	0	0	6	9	3	0	4	0	13	0	0	6	0	2	5	0	0	0	5	4	6	0	0	0	6	10	0	0	0	2	0	0
Q15661	TPSAB1	tryptase alpha/beta 1	3	0	10	5	0	5	4	3	4	4	6	0	0	3	3	0	0	7	4	2	3	17	3	4	5	3	11	0	4	5	11	11	0	5	6	11	4	14	0	5	7	5	2	0	0	6	3
Q15691	MAPRE1	microtubule-associated protein, RP/EB family, member 1	3	11	3	0	18	0	12	8	0	5	0	0	9	0	4	0	2	4	3	0	0	2	0	6	0	0	3	0	3	0	0	0	4	3	2	4	3	2	0	3	7	0	0	2	0	0	6
Q15814	TBCC	tubulin folding cofactor C	3	5	0	0	0	0	4	0	2	0	0	0	0	0	0	0	0	0	0	0	0	0	0	0	0	0	0	0	0	0	0	0	0	0	0	0	0	0	2	0	0	0	0	0	0	0	0
Q15818	NPTX1	neuronal pentraxin I	3	0	3	3	0	0	3	0	3	0	2	0	0	2	0	2	3	0	2	0	0	3	0	3	0	0	0	0	0	0	3	0	0	2	2	0	3	3	0	5	5	0	0	0	0	3	0
Q16281	CNGA3	cyclic nucleotide gated channel alpha 3	3	0	0	0	3	0	0	2	0	5	0	0	0	0	2	0	0	0	0	2	0	0	0	2	0	2	2	0	0	0	0	0	0	0	0	0	0	0	0	2	5	0	0	0	0	4	0
Q16720	ATP2B3	ATPase, Ca++ transporting, plasma membrane 3	3	0	0	0	0	0	2	2	0	0	0	0	0	0	0	0	0	0	3	0	0	2	0	0	0	0	2	0	0	0	0	0	0	0	2	0	0	0	0	2	4	2	0	0	0	0	0
Q17RW2	COL24A1	collagen, type XXIV, alpha 1	3	0	7	2	3	0	5	0	2	4	2	4	3	5	4	0	0	0	3	3	2	2	3	0	6	0	5	0	0	0	8	0	0	2	6	4	0	0	0	0	2	8	3	4	3	3	9
Q2NKX8	ERCC6L	excision repair cross-complementation group 6-like	3	0	0	0	0	0	2	2	0	0	2	0	0	2	2	0	2	5	0	0	0	0	0	0	2	0	0	0	3	0	0	0	0	0	3	3	0	0	0	0	4	0	0	2	0	0	0
Q2WGJ9	FER1L6	fer-1-like family member 6	3	2	5	0	6	4	5	0	0	4	0	0	2	4	3	3	3	2	0	2	2	3	0	0	2	0	0	0	3	3	0	2	3	4	0	0	5	2	0	3	6	3	3	4	0	3	0
Q32P28	LEPRE1	leucine proline-enriched proteoglycan (leprecan) 1	3	2	0	0	0	0	0	4	6	0	2	0	4	2	6	0	0	0	0	0	0	3	0	7	0	0	4	0	0	0	0	0	0	0	0	0	0	11	0	0	2	0	0	0	0	0	0
Q3B7T1	EDRF1	erythroid differentiation regulatory factor 1	3	2	0	2	5	2	0	0	0	2	0	0	2	0	0	0	4	0	0	0	2	0	0	2	0	0	0	0	0	0	0	0	2	0	2	2	0	3	0	4	0	0	0	0	0	0	0
Q3KP66	C1orf106	chromosome 1 open reading frame 106	3	2	3	0	0	2	3	0	0	0	5	0	0	2	0	0	0	2	0	0	0	2	0	2	2	0	0	0	0	2	2	3	2	0	0	2	0	0	0	2	0	0	0	0	0	3	2
Q3KQU3	MAP7D1	MAP7 domain containing 1	3	3	0	0	4	4	0	0	2	9	2	2	2	0	2	2	0	2	0	3	2	2	5	4	0	6	2	5	2	3	2	0	4	0	3	3	4	3	3	0	3	2	3	0	0	0	2
Q3ZCN8	NA	NA	3	2	0	0	2	0	0	0	0	2	0	0	0	0	9	0	0	0	0	6	0	0	0	0	0	0	0	0	0	0	3	0	0	0	9	0	2	2	0	2	7	2	2	0	0	0	0
Q3ZCQ2	ANXA2R	annexin A2 receptor	3	0	0	2	4	2	0	5	0	6	4	0	5	3	5	3	4	3	0	0	3	0	6	3	0	2	2	0	4	0	0	0	0	0	2	0	2	3	6	2	2	0	0	0	0	0	3
Q460N5	PARP14	poly (ADP-ribose) polymerase family, member 14	3	2	14	0	5	0	4	2	5	2	0	0	4	2	5	0	6	3	3	0	0	0	0	5	0	0	3	0	2	5	4	0	0	5	0	5	2	0	0	4	10	2	0	5	2	2	2
Q4LDE5	SVEP1	sushi, von Willebrand factor type A, EGF and pentraxin domain containing 1	3	0	0	0	4	3	0	0	0	2	0	2	0	0	0	2	3	0	2	0	0	0	2	0	2	0	0	0	0	0	0	0	0	0	0	0	0	2	0	0	0	4	3	0	0	0	0
Q4V348	NA	NA	3	0	0	0	0	0	0	0	0	0	0	0	0	0	0	0	0	0	0	2	0	0	0	0	0	0	0	0	0	0	0	0	0	0	0	0	0	2	0	0	2	0	0	2	0	0	0
Q52LW3	ARHGAP29	Rho GTPase activating protein 29	3	2	8	2	5	0	2	3	0	5	5	0	2	4	0	4	2	4	2	0	0	0	2	3	2	0	0	0	3	5	0	3	0	4	0	0	2	4	0	2	4	2	4	0	0	5	2
Q53GG5	PDLIM3	PDZ and LIM domain 3	3	4	3	0	2	3	4	2	3	0	0	0	5	0	0	0	0	0	0	0	0	2	0	2	0	2	0	2	0	0	0	2	0	0	0	0	0	0	0	0	3	2	0	0	0	0	2
Q53SF7	COBLL1	cordon-bleu WH2 repeat protein-like 1	3	4	0	0	3	2	0	0	0	14	3	3	2	0	3	4	4	0	0	2	4	2	4	0	0	7	0	3	2	5	2	0	3	2	0	0	7	0	3	0	4	5	7	0	0	2	3
Q5JR12	PPM1J	protein phosphatase, Mg2+/Mn2+ dependent, 1J	3	0	5	0	0	0	2	0	0	0	0	0	0	2	2	0	0	3	0	4	0	0	0	0	2	0	0	0	0	0	2	0	3	2	0	0	0	0	2	0	2	2	2	0	0	0	0
Q5JSH3	WDR44	WD repeat domain 44	3	3	0	0	2	0	4	0	0	0	0	0	2	2	0	0	0	0	0	0	0	0	0	0	0	0	0	0	2	2	0	0	3	0	3	0	0	2	3	0	4	2	3	0	0	2	0
Q5QPV6	NA	NA	3	0	4	0	0	0	2	0	0	3	0	0	0	11	4	3	2	2	0	5	4	7	0	2	4	0	0	0	5	0	0	7	4	5	5	10	3	0	0	3	0	0	0	0	0	5	0
Q5T1M5	FKBP15	FK506 binding protein 15, 133kDa	3	3	2	3	4	3	2	2	2	0	0	0	5	4	0	0	0	2	0	2	0	2	0	2	0	0	4	2	3	7	0	0	0	4	0	3	0	2	0	2	10	2	2	0	2	0	2
Q5T3I0	NA	NA	3	0	0	0	2	0	6	0	0	4	2	2	5	2	0	4	0	0	0	4	0	0	3	0	3	0	0	0	0	0	0	0	0	0	0	0	0	0	0	0	5	3	0	0	3	4	0
Q5T5U3	ARHGAP21	Rho GTPase activating protein 21	3	0	2	0	3	2	0	0	0	2	0	0	2	0	0	2	0	0	2	3	0	0	0	3	0	0	0	0	0	0	2	0	0	0	2	0	3	3	0	2	2	0	4	0	0	2	2
Q5T8P6	RBM26	RNA binding motif protein 26	3	3	5	2	0	0	0	2	0	4	0	0	3	7	3	4	2	2	0	0	2	0	2	3	6	0	3	0	2	2	4	0	0	0	2	5	0	3	2	0	6	0	2	3	0	0	3
Q5TB80	CEP162	centrosomal protein 162kDa	3	0	5	0	2	0	0	0	0	0	0	0	0	0	0	0	0	2	0	0	3	0	0	3	0	0	0	0	3	2	2	0	0	0	4	3	0	0	0	3	2	2	2	0	0	0	0
Q5TC82	RC3H1	ring finger and CCCH-type domains 1	3	0	0	0	4	0	0	0	0	0	0	0	2	0	0	0	0	0	0	0	0	0	0	0	0	0	0	0	0	0	0	0	0	0	0	2	0	0	0	2	3	2	2	0	0	0	0
Q5UIP0	RIF1	replication timing regulatory factor 1	3	3	0	2	3	3	2	0	2	2	0	0	0	2	0	3	2	0	0	0	0	0	0	2	0	0	0	2	3	2	2	0	0	0	0	0	2	0	0	0	2	3	0	0	4	0	2
Q5VSL9	STRIP1	striatin interacting protein 1	3	0	2	0	4	0	2	0	0	0	0	0	2	0	0	0	2	0	3	2	0	0	0	0	0	0	0	2	0	0	0	0	0	0	0	0	0	3	0	0	5	0	0	2	0	3	3
Q5VW36	FOCAD	focadhesin	3	0	2	0	0	0	0	2	2	0	0	0	0	0	0	0	0	2	0	0	2	0	0	0	0	0	3	0	0	0	0	0	0	0	0	2	0	0	0	3	0	0	0	0	0	0	0
Q5VWN6	FAM208B	family with sequence similarity 208, member B	3	3	0	0	5	0	2	2	2	5	0	0	0	0	2	0	0	0	0	0	0	0	0	0	2	0	4	0	2	0	0	0	2	0	2	0	2	0	0	2	2	0	0	2	0	0	0
Q5VZ89	DENND4C	DENN/MADD domain containing 4C	3	2	2	0	0	0	4	4	0	0	0	0	4	0	2	0	0	3	0	0	0	2	0	0	0	0	0	2	2	2	0	0	0	2	0	0	0	0	2	3	4	0	0	2	0	0	2
Q5XPI4	RNF123	ring finger protein 123	3	0	2	0	0	0	0	0	0	5	0	0	0	3	0	0	2	0	0	0	2	0	0	2	2	0	0	0	0	2	0	0	0	2	2	0	0	0	0	0	4	2	0	0	3	2	2
Q641Q2	FAM21A	family with sequence similarity 21, member A	3	10	2	4	3	7	4	4	4	8	4	3	0	0	2	5	2	7	4	6	2	2	3	5	0	8	2	3	4	4	6	0	9	2	3	2	5	0	0	2	2	2	10	0	4	6	2
Q6AWC2	WWC2	WW and C2 domain containing 2	3	0	0	0	5	0	3	0	0	2	0	0	0	0	0	2	0	0	2	0	0	0	0	0	0	0	0	0	0	0	0	0	0	0	0	0	3	0	0	0	5	2	0	0	0	0	0
Q6GMR7	FAAH2	fatty acid amide hydrolase 2	3	0	0	0	2	0	0	0	0	0	0	0	0	0	0	0	0	0	0	0	0	0	0	0	0	0	0	0	3	0	0	0	0	0	0	0	0	0	0	0	2	2	0	0	0	0	0
Q6GMV3	PTRHD1	peptidyl-tRNA hydrolase domain containing 1	3	2	3	5	2	4	0	2	4	4	2	0	2	9	4	6	2	0	0	6	6	2	4	0	3	0	3	2	3	3	0	5	2	0	3	3	4	0	3	2	5	4	7	8	2	4	2
Q6N022	TENM4	teneurin transmembrane protein 4	3	2	2	0	0	0	2	0	0	3	0	0	2	4	2	0	3	0	2	0	0	2	2	2	2	0	0	0	0	2	0	0	2	0	0	2	0	0	0	0	4	3	0	0	2	2	2
Q6NSI3	FAM53A	family with sequence similarity 53, member A	3	0	0	0	0	0	0	0	0	0	0	0	0	0	3	0	0	2	0	4	0	3	0	0	0	0	0	0	0	3	5	0	0	0	0	0	0	0	0	3	9	0	2	0	0	0	3
Q6NVU6	UFSP1	UFM1-specific peptidase 1 (non-functional)	3	0	2	0	0	0	0	0	0	3	0	0	2	2	5	0	0	0	3	2	0	0	3	2	0	0	0	2	0	2	4	0	0	0	3	0	4	0	2	2	7	6	3	2	0	5	0
Q6NYC8	PPP1R18	protein phosphatase 1, regulatory subunit 18	3	0	0	0	6	0	0	0	0	2	0	0	3	0	0	0	0	3	2	0	0	0	3	0	2	2	2	0	0	0	0	0	0	2	0	0	0	0	0	2	6	2	3	2	0	2	0
Q6P3X8	PGBD2	piggyBac transposable element derived 2	3	0	4	0	0	4	2	0	0	4	0	0	2	0	2	0	0	0	2	0	2	0	0	3	0	0	2	0	2	0	0	0	3	0	2	0	3	0	3	2	6	9	3	4	0	4	0
Q6PKG0	LARP1	La ribonucleoprotein domain family, member 1	3	4	3	0	5	0	0	2	5	0	0	0	2	2	0	0	0	4	3	0	0	0	0	0	0	0	5	0	0	3	0	0	0	2	2	2	0	0	0	0	4	0	0	0	0	0	2
Q6Q759	SPAG17	sperm associated antigen 17	3	2	3	0	0	2	0	0	2	0	0	3	0	0	0	0	0	0	0	0	0	2	0	4	4	5	3	0	3	0	0	0	0	0	0	3	0	2	0	0	2	0	0	2	2	0	5
Q6UB99	ANKRD11	ankyrin repeat domain 11	3	4	2	0	2	3	2	0	0	0	2	3	0	0	3	0	0	0	0	2	2	0	2	0	3	0	5	0	0	2	3	0	3	0	0	4	0	0	0	0	5	4	3	2	4	3	3
Q6UXB8	PI16	peptidase inhibitor 16	3	0	3	2	0	2	0	0	0	2	0	0	0	0	0	0	2	0	0	3	2	0	2	0	2	4	0	0	0	0	3	2	3	0	2	0	0	0	0	0	2	0	2	0	0	0	0
Q6V0I7	FAT4	FAT atypical cadherin 4	3	7	9	3	7	7	10	6	4	12	3	2	5	2	2	0	2	3	2	2	3	4	5	6	0	0	3	0	6	0	4	0	2	2	3	4	8	4	5	0	12	7	8	4	4	3	0
Q6VVX0	CYP2R1	cytochrome P450, family 2, subfamily R, polypeptide 1	3	2	3	0	0	0	2	0	0	0	0	0	3	3	0	0	3	0	2	0	0	3	0	0	0	0	0	0	0	0	0	0	0	0	2	0	2	2	0	0	3	4	0	0	0	2	0
Q6XQN6	NAPRT	nicotinate phosphoribosyltransferase	3	2	0	2	0	0	19	21	0	0	0	0	6	2	3	0	0	2	2	0	0	0	0	2	0	0	20	0	8	6	0	3	0	4	4	7	0	0	0	5	5	0	0	2	0	0	3
Q6ZMN7	PDZRN4	PDZ domain containing ring finger 4	3	2	2	2	0	2	3	0	2	0	0	0	0	0	2	0	2	0	0	2	0	0	0	2	0	0	2	2	0	0	2	0	0	0	0	2	0	0	2	3	2	2	4	3	0	4	0
Q6ZMV5	NA	NA	3	0	2	0	5	0	0	0	0	0	0	0	3	0	0	0	0	0	0	0	0	0	0	3	0	0	0	0	0	0	0	0	0	0	0	0	0	2	0	0	2	0	0	0	0	0	0
Q6ZP82	CCDC141	coiled-coil domain containing 141	3	0	0	2	0	0	2	0	0	0	2	0	0	3	2	0	0	0	0	0	2	0	2	0	0	0	0	0	0	0	0	2	0	2	0	0	0	2	2	0	3	0	0	0	0	2	0
Q6ZRH9	NA	NA	3	0	3	5	0	0	2	0	0	0	0	2	3	3	0	0	0	2	2	2	2	2	0	0	2	0	0	2	4	0	4	0	2	2	3	0	0	0	0	3	3	2	3	3	3	5	2
Q6ZRI0	OTOG	otogelin	3	3	0	0	4	0	0	0	0	2	0	0	0	0	0	0	0	0	0	0	0	0	0	0	0	0	0	0	2	0	2	2	3	0	0	0	0	0	2	2	0	0	0	5	0	0	0
Q6ZRV2	FAM83H	family with sequence similarity 83, member H	3	4	7	3	3	0	4	2	2	5	0	14	4	5	4	0	4	0	0	0	5	3	4	2	3	6	3	0	2	4	2	2	3	7	0	6	0	6	2	0	17	12	6	8	3	6	4
Q6ZSJ9	SHISA6	shisa family member 6	3	0	0	0	0	0	0	0	0	0	0	3	0	0	0	0	0	0	0	0	0	0	0	2	0	2	0	0	0	0	4	0	0	0	0	0	0	0	0	0	2	3	0	0	0	2	0
Q6ZUV0	NA	NA	3	0	0	0	0	0	0	2	0	0	4	0	0	0	0	0	0	0	0	3	0	0	0	0	0	0	0	0	2	0	0	2	0	0	0	0	0	0	0	3	0	0	0	0	2	0	2
Q702N8	XIRP1	xin actin-binding repeat containing 1	3	2	3	0	6	0	2	4	0	0	0	0	0	0	3	0	0	0	2	0	0	0	0	2	0	0	0	0	0	0	2	0	0	0	0	0	4	0	0	2	0	0	0	2	0	0	0
Q709C8	VPS13C	vacuolar protein sorting 13 homolog C (S. cerevisiae)	3	0	5	3	8	3	9	5	5	0	2	0	15	8	6	0	6	5	4	0	2	3	0	3	0	4	5	2	7	12	5	2	2	4	3	5	2	3	0	3	10	2	0	5	3	4	4
Q71F23	CENPU	centromere protein U	3	3	2	0	2	0	5	0	0	2	0	3	2	2	0	0	0	4	0	0	2	4	0	0	4	2	0	0	0	0	0	2	2	0	0	0	0	3	0	0	5	4	6	2	0	7	0
Q76G19	PDZD4	PDZ domain containing 4	3	0	0	0	0	0	0	0	0	0	0	0	0	0	2	0	4	0	0	0	3	0	0	2	0	0	0	0	0	0	0	0	2	0	0	0	0	2	0	0	4	0	0	2	0	0	0
Q76M96	CCDC80	coiled-coil domain containing 80	3	2	2	0	0	0	3	0	2	0	0	0	2	0	11	0	0	2	0	0	0	5	0	0	0	0	0	0	2	0	0	0	2	0	0	4	2	4	0	8	0	0	2	0	0	0	0
Q7L2E3	DHX30	DEAH (Asp-Glu-Ala-His) box helicase 30	3	4	2	0	2	0	4	5	0	0	0	0	0	0	0	0	0	0	0	0	2	0	0	0	0	0	0	0	0	0	0	0	0	2	0	0	2	0	0	0	2	3	2	0	0	0	2
Q7Z2K8	GPRIN1	G protein regulated inducer of neurite outgrowth 1	3	2	2	0	3	3	2	0	0	0	0	0	3	3	0	0	0	0	0	0	0	0	0	0	0	0	2	2	0	0	0	0	0	2	0	0	2	2	0	0	5	0	2	2	2	0	3
Q7Z406	MYH14	myosin, heavy chain 14, non-muscle	3	20	5	5	19	13	37	9	11	14	2	0	31	0	0	11	3	7	8	7	8	3	16	24	5	8	0	9	3	12	8	0	10	11	5	11	11	4	11	3	10	18	14	0	3	7	5
Q7Z460	CLASP1	cytoplasmic linker associated protein 1	3	4	5	0	3	0	4	7	4	2	4	3	4	0	4	2	2	0	0	3	3	3	2	7	9	6	5	0	3	3	3	8	2	3	4	5	2	3	0	3	8	7	5	5	4	7	2
Q7Z6Z7	HUWE1	HECT, UBA and WWE domain containing 1, E3 ubiquitin protein ligase	3	23	7	2	10	2	28	29	12	2	0	2	27	3	6	2	0	12	3	3	2	5	0	10	0	0	10	2	4	9	8	6	5	10	2	10	5	4	2	7	19	4	3	2	4	6	11
Q86T24	ZBTB33	zinc finger and BTB domain containing 33	3	0	2	3	0	3	0	2	0	4	3	0	2	0	4	0	2	4	17	5	0	0	2	4	0	0	2	0	0	2	10	0	0	2	4	2	0	0	0	4	11	4	0	0	0	2	0
Q86T65	DAAM2	dishevelled associated activator of morphogenesis 2	3	0	0	0	0	2	2	0	0	0	0	0	4	0	0	2	0	0	0	0	0	0	0	0	0	0	0	2	0	0	0	0	2	0	2	0	0	0	3	0	5	2	3	3	0	0	0
Q86TU7	SETD3	SET domain containing 3	3	0	0	0	2	0	0	3	0	0	0	0	2	0	0	0	0	0	0	0	0	0	0	0	0	0	0	0	0	0	0	0	0	0	0	0	0	0	0	0	2	0	0	2	0	0	0
Q86UQ4	ABCA13	ATP-binding cassette, sub-family A (ABC1), member 13	3	6	6	2	3	2	2	4	4	0	2	3	9	4	3	3	3	0	0	2	2	3	3	2	4	3	0	2	3	5	8	0	2	2	4	0	2	2	6	2	7	2	2	4	0	4	4
Q86VP6	CAND1	cullin-associated and neddylation-dissociated 1	3	40	4	5	25	0	43	34	11	0	5	0	41	3	17	3	3	16	7	0	0	10	0	11	0	0	29	0	29	18	2	15	3	28	4	9	7	11	0	16	27	2	0	9	5	6	10
Q86WI1	PKHD1L1	polycystic kidney and hepatic disease 1 (autosomal recessive)-like 1	3	0	0	0	0	0	2	0	0	0	0	2	0	0	0	0	0	0	0	0	0	0	0	0	0	0	0	0	0	0	0	0	0	0	0	0	0	0	0	0	2	0	2	0	0	0	0
Q86XH1	IQCA1	IQ motif containing with AAA domain 1	3	0	3	0	2	0	0	0	0	0	0	0	0	2	0	0	0	0	0	0	0	0	0	0	0	0	0	0	0	0	0	2	0	0	0	0	0	0	0	2	2	2	2	0	0	0	0
Q86YP4	GATAD2A	GATA zinc finger domain containing 2A	3	0	0	0	4	0	2	0	0	0	0	0	2	0	0	0	0	0	0	0	0	0	0	0	0	0	0	0	0	2	0	2	0	0	0	0	2	0	2	3	5	3	0	2	0	2	0
Q8IUA7	ABCA9	ATP-binding cassette, sub-family A (ABC1), member 9	3	0	4	0	2	5	0	0	0	0	2	0	2	2	5	0	3	0	0	2	2	0	0	2	3	0	2	0	4	0	0	4	2	2	4	5	4	2	0	4	5	4	4	5	0	3	0
Q8IUC6	TICAM1	toll-like receptor adaptor molecule 1	3	0	8	0	2	0	5	0	3	2	0	0	0	8	4	0	6	3	2	4	2	5	2	0	0	2	0	4	3	0	2	4	5	2	6	10	3	4	2	6	6	0	2	2	0	4	0
Q8IUX7	AEBP1	AE binding protein 1	3	12	5	2	4	0	3	8	12	3	2	0	29	3	9	0	2	15	7	0	2	16	0	10	0	0	7	0	30	6	0	0	0	2	0	3	0	8	0	2	9	5	0	7	2	2	2
Q8IVF4	DNAH10	dynein, axonemal, heavy chain 10	3	5	7	0	3	3	9	2	0	4	2	2	9	2	4	0	0	4	0	0	0	0	3	5	3	0	3	0	3	5	0	3	0	3	0	3	3	3	4	0	13	4	2	0	3	3	9
Q8IVG5	SAMD9L	sterile alpha motif domain containing 9-like	3	2	2	0	4	0	2	0	0	0	0	0	0	3	0	0	0	0	0	0	0	0	0	0	0	0	0	0	0	2	0	0	0	0	0	0	0	0	0	0	4	0	0	2	0	4	0
Q8IWV2	CNTN4	contactin 4	3	3	4	0	3	0	3	0	0	0	0	0	3	3	0	0	0	0	0	0	0	0	2	0	0	0	0	0	2	0	2	0	3	0	4	4	0	0	0	2	3	0	2	0	0	0	0
Q8IXT1	DDIAS	DNA damage-induced apoptosis suppressor	3	0	2	0	0	0	2	0	2	0	0	0	0	2	0	0	0	0	3	0	0	0	0	0	0	0	0	0	0	0	0	0	0	0	0	0	0	0	0	2	0	0	2	0	0	0	0
Q8IY85	EFCAB13	EF-hand calcium binding domain 13	3	2	4	0	0	0	0	0	0	0	0	0	0	9	0	2	0	0	0	0	2	5	0	0	7	0	0	3	3	0	0	5	0	0	2	0	0	2	0	0	3	0	2	3	0	5	0
Q8IYE0	CCDC146	coiled-coil domain containing 146	3	3	4	0	2	0	0	0	0	3	0	0	0	0	0	0	0	2	0	0	0	2	0	0	0	0	2	0	2	0	0	2	0	3	3	0	0	0	0	0	5	0	2	0	0	0	0
Q8IYE1	CCDC13	coiled-coil domain containing 13	3	3	0	0	2	0	0	0	0	0	0	0	2	2	0	3	0	0	0	0	2	0	0	0	0	0	0	0	0	0	0	2	0	0	2	0	0	0	0	0	2	0	0	0	3	0	0
Q8IYT8	ULK2	unc-51 like autophagy activating kinase 2	3	0	2	0	2	3	0	0	2	0	0	0	0	2	2	0	0	0	2	2	2	2	0	3	0	0	0	0	0	0	0	0	2	0	0	0	0	3	2	0	0	0	0	2	2	2	0
Q8IZA0	KIAA0319L	KIAA0319-like	3	0	3	0	0	0	0	0	0	2	2	0	2	2	0	3	2	6	3	0	2	4	2	0	0	0	2	0	0	0	0	2	0	2	2	0	2	3	3	0	6	2	2	2	0	2	0
Q8IZT6	ASPM	asp (abnormal spindle) homolog, microcephaly associated (Drosophila)	3	5	2	0	3	0	5	2	3	0	0	0	2	2	0	0	0	3	2	2	0	0	2	0	0	0	2	4	0	3	2	0	0	0	0	0	3	0	3	3	5	3	0	3	2	2	2
Q8N1G0	ZNF687	zinc finger protein 687	3	2	0	0	0	0	0	0	0	6	2	0	0	0	0	0	0	2	3	0	3	0	2	0	0	0	0	0	0	2	0	2	2	0	0	0	0	0	2	0	7	0	2	2	3	2	0
Q8N1G4	LRRC47	leucine rich repeat containing 47	3	7	3	3	7	2	5	7	4	3	2	0	7	0	2	2	0	6	4	3	0	2	0	3	0	0	10	3	4	4	0	3	2	2	2	6	3	0	2	5	7	0	2	0	2	4	4
Q8N3D4	EHBP1L1	EH domain binding protein 1-like 1	3	0	3	0	6	4	4	4	5	0	0	0	0	3	0	2	0	2	0	0	3	2	2	3	3	2	3	2	0	0	4	0	0	2	2	0	0	3	2	3	5	3	3	4	2	2	2
Q8N3U4	STAG2	stromal antigen 2	3	3	4	0	4	0	2	2	2	0	0	0	5	0	0	0	2	0	0	0	0	0	0	0	0	0	3	0	2	0	0	0	0	0	0	0	0	0	0	2	3	0	0	2	0	0	0
Q8N3V7	SYNPO	synaptopodin	3	0	2	0	3	2	2	0	0	5	0	2	4	0	0	0	0	0	3	0	0	0	0	0	2	0	0	0	0	0	0	2	0	2	0	0	5	0	0	0	0	0	0	0	0	2	0
Q8N573	OXR1	oxidation resistance 1	3	0	0	2	0	2	2	4	3	0	0	0	0	0	0	0	0	2	0	5	0	2	0	4	0	0	3	0	4	0	2	3	0	2	0	3	0	3	0	2	0	0	2	0	0	0	0
Q8N7Z2	NA	NA	3	2	4	5	0	0	2	4	0	2	6	4	0	0	3	2	2	2	0	0	5	4	5	2	3	3	0	2	6	0	0	2	0	4	4	0	0	2	4	3	9	3	4	7	0	5	0
Q8NBQ5	HSD17B11	hydroxysteroid (17-beta) dehydrogenase 11	3	5	2	0	3	0	2	2	3	0	2	0	4	0	0	0	0	0	0	0	0	0	0	2	0	0	3	0	2	3	0	2	0	0	2	2	2	0	0	0	3	0	0	3	0	2	0
Q8NBS9	TXNDC5	thioredoxin domain containing 5 (endoplasmic reticulum)	3	4	12	10	14	11	8	9	13	4	18	0	15	0	10	3	4	33	13	4	4	6	6	16	7	4	17	5	8	19	5	6	5	9	4	13	5	16	10	5	21	12	6	6	2	6	6
Q8NCX0	CCDC150	coiled-coil domain containing 150	3	2	0	0	0	0	0	0	0	5	0	0	3	2	2	2	0	0	2	0	0	0	0	0	0	2	0	0	0	0	3	0	0	0	0	0	3	0	0	3	3	0	2	0	0	0	0
Q8NF50	DOCK8	dedicator of cytokinesis 8	3	4	7	0	8	0	6	2	0	4	0	0	0	7	5	0	3	4	3	4	4	0	5	5	5	3	3	0	2	3	5	0	0	3	5	3	2	5	2	2	7	5	7	3	0	9	5
Q8NG06	TRIM58	tripartite motif containing 58	3	0	2	0	0	0	2	3	3	4	0	3	0	2	3	0	3	0	4	0	3	0	4	4	5	5	0	8	3	0	6	0	0	0	0	0	2	0	0	0	7	5	4	4	0	3	4
Q8NG31	CASC5	cancer susceptibility candidate 5	3	0	2	0	2	0	4	3	0	4	2	0	0	0	0	0	3	0	0	0	0	2	2	0	0	0	2	0	0	0	2	0	0	0	0	0	2	0	2	0	2	2	4	0	2	0	2
Q8TAT6	NPLOC4	nuclear protein localization 4 homolog (S. cerevisiae)	3	5	0	2	14	0	9	10	5	0	3	0	4	0	0	0	0	0	0	0	0	6	0	0	0	0	4	0	0	4	0	0	2	13	2	0	3	2	0	2	8	0	0	0	0	0	0
Q8TBY8	PMFBP1	polyamine modulated factor 1 binding protein 1	3	0	3	0	2	0	3	3	3	0	3	0	0	8	2	0	3	7	2	2	5	2	2	4	2	0	0	0	2	0	3	3	0	3	0	4	8	2	2	2	8	4	3	0	0	9	3
Q8TC59	PIWIL2	piwi-like RNA-mediated gene silencing 2	3	0	4	0	2	0	5	0	0	3	0	3	0	0	0	4	0	4	0	0	2	0	0	4	0	3	3	0	4	0	0	0	0	2	0	4	0	0	0	0	0	0	5	2	0	3	0
Q8TD19	NEK9	NIMA-related kinase 9	3	3	4	2	6	0	3	4	3	0	0	0	0	0	3	0	2	0	3	0	2	0	0	0	0	0	3	0	0	0	0	0	0	3	0	3	0	0	0	2	5	0	0	0	0	0	3
Q8TD55	PLEKHO2	pleckstrin homology domain containing, family O member 2	3	3	3	3	4	0	3	0	0	2	0	0	2	0	0	3	0	4	0	0	0	0	2	2	0	3	0	0	0	4	0	2	0	0	0	0	5	2	3	0	4	4	4	0	0	0	3
Q8TD84	DSCAML1	Down syndrome cell adhesion molecule like 1	3	2	0	0	4	0	4	0	0	2	0	0	5	0	2	0	0	0	0	0	0	2	0	0	0	0	2	0	0	0	0	0	0	0	2	0	0	0	3	0	3	0	2	0	0	0	2
Q8TF21	ANKRD24	ankyrin repeat domain 24	3	0	2	0	0	0	0	0	0	0	0	0	2	2	0	0	0	0	0	0	0	0	0	0	0	0	0	3	0	2	0	0	0	0	0	0	0	0	2	0	0	0	0	0	2	2	0
Q8TF44	C2CD4C	C2 calcium-dependent domain containing 4C	3	0	0	0	2	0	0	0	0	0	0	0	0	0	0	0	0	0	2	0	0	0	0	0	0	0	0	0	0	0	0	0	0	0	0	0	0	0	0	0	4	3	0	0	4	0	0
Q8WUF5	PPP1R13L	protein phosphatase 1, regulatory subunit 13 like	3	2	3	0	2	0	2	3	0	0	2	0	5	0	0	2	0	0	0	0	0	0	0	5	0	0	3	0	2	4	4	0	0	0	0	0	0	0	0	2	2	7	0	0	0	3	0
Q8WVM8	SCFD1	sec1 family domain containing 1	3	6	2	0	6	0	15	6	7	0	3	0	8	4	4	2	0	12	4	0	0	5	2	6	3	0	10	0	5	11	0	0	2	3	2	3	2	3	0	2	5	0	0	2	3	2	2
Q8WXD0	RXFP2	relaxin/insulin-like family peptide receptor 2	3	0	2	0	0	2	0	0	0	2	0	0	2	3	0	0	0	0	2	2	2	0	3	3	0	2	0	0	0	0	2	0	2	0	0	3	2	2	2	0	4	4	2	0	0	2	0
Q8WXG6	MADD	MAP-kinase activating death domain	3	2	0	0	0	0	0	5	0	0	0	0	2	0	2	0	0	0	3	0	0	2	2	0	0	0	0	0	0	0	2	2	0	0	0	2	0	3	0	0	2	0	2	0	2	2	0
Q8WXH0	SYNE2	spectrin repeat containing, nuclear envelope 2	3	3	9	0	6	3	8	4	5	4	2	0	13	4	5	0	4	6	0	4	0	4	5	2	0	5	8	3	6	3	5	2	6	3	4	7	7	2	2	3	22	8	10	5	4	9	7
Q8WXX7	AUTS2	autism susceptibility candidate 2	3	0	3	0	0	0	3	0	0	2	0	3	0	2	0	2	2	2	2	3	0	0	2	0	4	0	0	0	2	0	2	3	0	0	2	0	2	2	2	0	9	5	5	5	2	3	3
Q92542	NCSTN	nicastrin	3	5	0	0	0	0	3	3	3	0	0	0	2	0	0	0	0	0	0	0	0	0	2	0	0	0	2	0	2	2	0	0	2	0	0	0	0	0	0	0	3	0	0	0	0	3	0
Q92545	TMEM131	transmembrane protein 131	3	2	4	0	2	0	2	0	2	2	0	0	2	4	0	0	0	0	0	2	3	3	3	0	0	0	2	5	0	0	2	0	2	2	5	3	0	0	0	0	10	2	2	3	3	3	0
Q92576	PHF3	PHD finger protein 3	3	4	5	2	3	2	5	3	0	2	0	0	2	2	2	3	0	0	0	0	3	0	0	2	0	0	0	0	0	0	2	0	0	0	0	0	3	0	2	2	3	2	6	0	3	3	3
Q92616	GCN1L1	GCN1 general control of amino-acid synthesis 1-like 1 (yeast)	3	41	5	3	25	0	54	46	15	0	5	2	49	4	10	3	0	16	0	0	2	11	0	7	0	0	28	0	7	9	0	3	2	19	0	13	2	8	0	3	6	2	2	2	9	2	9
Q92896	GLG1	golgi glycoprotein 1	3	3	0	2	4	2	4	6	4	0	0	0	8	2	2	0	0	5	2	0	0	5	0	3	0	0	7	0	2	3	0	3	2	3	4	4	2	3	0	3	5	2	0	0	0	2	4
Q96A65	EXOC4	exocyst complex component 4	3	9	0	0	6	0	7	4	0	0	0	0	3	2	0	0	0	2	0	0	0	0	0	0	0	0	0	0	0	3	0	0	0	3	0	4	0	0	2	0	3	0	0	0	0	2	0
Q96AA8	JAKMIP2	janus kinase and microtubule interacting protein 2	3	0	6	0	2	0	2	0	0	3	0	0	2	3	0	0	0	2	3	0	2	0	0	2	0	0	0	0	0	0	0	3	0	0	0	0	0	2	0	0	0	0	0	0	0	2	0
Q96AX9	MIB2	mindbomb E3 ubiquitin protein ligase 2	3	3	2	2	4	4	0	0	0	0	0	0	0	0	0	0	0	0	0	5	5	0	3	2	0	0	5	2	0	0	8	2	0	2	3	0	3	0	3	0	3	3	4	0	12	2	3
Q96AY4	TTC28	tetratricopeptide repeat domain 28	3	2	0	2	7	0	5	2	3	0	0	0	4	0	0	0	0	0	0	0	0	3	0	0	0	0	0	3	0	0	0	0	0	0	0	2	2	0	0	0	4	4	2	0	0	4	4
Q96B97	SH3KBP1	SH3-domain kinase binding protein 1	3	3	2	0	13	4	2	3	0	6	0	0	3	0	0	7	0	2	4	0	0	0	3	0	0	0	0	0	0	0	4	0	10	0	2	2	3	0	2	0	3	0	7	0	0	4	2
Q96C10	DHX58	DEXH (Asp-Glu-X-His) box polypeptide 58	3	0	3	2	0	3	2	2	5	3	5	0	3	0	0	2	3	0	5	0	0	3	6	0	5	2	0	3	0	0	3	3	0	0	2	2	2	6	2	0	6	6	0	6	0	5	0
Q96ED9	HOOK2	hook microtubule-tethering protein 2	3	2	0	0	0	0	0	3	3	0	0	0	0	0	0	0	0	0	0	0	0	0	0	2	0	0	0	2	0	0	0	0	0	0	0	0	0	0	0	3	2	0	0	0	0	0	0
Q96I99	SUCLG2	succinate-CoA ligase, GDP-forming, beta subunit	3	10	0	2	2	5	22	4	8	3	0	2	5	0	0	0	2	6	5	4	0	3	0	6	0	0	9	0	5	8	2	5	6	2	8	5	9	3	2	7	6	3	0	4	2	3	4
Q96JB5	CDK5RAP3	CDK5 regulatory subunit associated protein 3	3	3	0	0	0	0	0	3	3	2	0	0	6	0	0	0	0	3	0	0	0	0	2	2	0	0	3	0	0	0	0	0	0	0	0	2	0	0	2	0	2	0	0	0	0	0	0
Q96JM2	ZNF462	zinc finger protein 462	3	0	6	4	0	0	2	0	0	2	0	0	3	2	3	3	0	3	0	0	2	0	2	0	0	3	0	0	0	0	4	4	0	3	4	3	6	4	3	3	10	3	4	2	0	5	4
Q96JM3	CHAMP1	chromosome alignment maintaining phosphoprotein 1	3	0	0	0	3	0	4	3	3	0	0	0	0	3	0	2	0	0	0	2	0	3	5	7	0	0	2	0	0	2	2	0	2	3	0	3	0	0	0	6	8	0	0	0	0	3	0
Q96JP2	NA	NA	3	3	0	0	2	2	3	0	0	0	0	0	2	0	0	0	0	0	0	0	0	0	3	4	0	0	0	0	0	0	2	3	0	0	3	0	4	2	0	0	4	3	0	0	6	0	0
Q96JY6	PDLIM2	PDZ and LIM domain 2 (mystique)	3	0	3	2	0	0	2	2	3	3	3	0	5	0	0	0	0	0	0	0	0	2	2	4	0	4	2	2	0	0	3	2	0	0	0	3	3	2	3	3	4	4	4	0	0	8	0
Q96K17	BTF3L4	basic transcription factor 3-like 4	3	4	3	5	7	2	5	6	5	0	3	0	7	0	0	0	0	3	4	0	0	2	0	4	0	2	3	0	3	2	2	0	0	3	2	4	2	0	2	0	4	0	5	0	0	0	0
Q96KP4	CNDP2	CNDP dipeptidase 2 (metallopeptidase M20 family)	3	22	6	4	36	3	27	23	20	2	7	0	20	0	10	0	0	30	9	0	0	10	0	20	0	0	24	0	11	48	2	10	5	11	5	14	11	9	4	20	31	7	0	4	5	9	15
Q96L96	ALPK3	alpha-kinase 3	3	4	7	2	5	0	6	2	0	3	0	0	0	4	0	0	2	0	0	0	0	0	6	2	2	0	3	2	3	0	0	0	0	3	0	2	3	0	0	3	7	4	4	0	2	3	2
Q96P44	COL21A1	collagen, type XXI, alpha 1	3	0	0	0	3	3	2	0	0	2	2	5	0	5	0	0	2	0	2	2	4	2	2	0	3	5	0	4	2	2	3	3	0	4	2	0	2	3	2	2	2	6	5	5	0	4	0
Q96PE1	GPR124	G protein-coupled receptor 124	3	0	0	0	4	0	3	2	2	0	2	0	2	0	0	0	0	0	0	0	0	0	0	0	0	0	0	2	0	0	2	2	0	0	0	6	0	0	0	3	9	0	0	0	0	4	2
Q96Q45	TMEM237	transmembrane protein 237	3	0	0	0	0	0	2	0	2	0	2	3	0	3	3	0	0	2	0	0	2	2	0	0	2	2	4	5	0	0	3	0	0	2	2	2	2	2	0	0	7	3	0	2	0	0	0
Q96QH2	PRAM1	PML-RARA regulated adaptor molecule 1	3	0	5	2	0	0	0	3	0	0	0	2	4	4	2	2	0	2	0	0	0	3	2	0	3	0	0	0	0	2	0	3	4	4	5	3	2	0	0	0	9	2	0	3	4	5	0
Q96T37	RBM15	RNA binding motif protein 15	3	0	0	2	4	2	3	4	2	0	2	0	5	0	0	0	0	2	3	2	3	0	0	3	0	0	4	0	2	0	2	0	0	0	0	0	0	0	0	2	3	2	0	0	0	0	3
Q96T58	SPEN	spen family transcriptional repressor	3	0	3	2	2	2	2	2	0	4	0	3	2	3	7	0	3	0	2	0	0	2	0	2	2	0	0	0	0	0	6	3	0	2	3	2	5	2	4	3	12	2	0	0	0	3	5
Q99439	CNN2	calponin 2	3	9	5	3	10	0	5	10	8	0	3	0	13	0	6	0	0	7	2	0	0	7	0	6	2	0	16	0	9	5	0	3	0	10	2	7	2	6	2	7	14	2	0	2	0	2	5
Q99536	VAT1	vesicle amine transport 1	3	12	8	3	7	5	17	10	15	0	8	0	9	4	16	0	0	11	10	0	0	17	0	12	3	2	18	0	5	11	0	14	4	19	6	13	2	15	2	5	15	3	0	7	3	3	10
Q99714	HSD17B10	hydroxysteroid (17-beta) dehydrogenase 10	3	27	3	2	14	3	32	18	7	3	4	0	20	0	6	4	0	10	2	4	3	8	4	10	0	0	21	0	7	14	5	6	5	13	6	12	8	4	3	9	12	0	0	2	3	3	5
Q9BQS8	FYCO1	FYVE and coiled-coil domain containing 1	3	4	0	0	2	0	4	2	0	0	0	0	2	0	0	2	0	0	2	2	0	0	0	4	0	3	0	0	0	0	0	0	0	0	0	4	0	0	0	0	4	3	0	0	0	0	2
Q9BR76	CORO1B	coronin, actin binding protein, 1B	3	8	4	2	10	3	6	15	8	2	4	0	8	3	7	0	3	12	3	0	3	8	4	10	3	7	12	2	7	6	3	4	4	10	5	7	6	5	0	9	14	3	2	7	2	4	3
Q9BRF8	CPPED1	calcineurin-like phosphoesterase domain containing 1	3	0	2	0	3	11	4	2	3	10	4	8	3	0	6	8	4	4	2	0	2	3	7	9	0	2	7	0	4	3	8	4	5	0	2	4	6	3	4	5	8	4	9	0	0	3	2
Q9BRX8	FAM213A	family with sequence similarity 213, member A	3	4	0	0	0	3	6	2	2	0	0	0	3	0	2	0	2	2	3	2	0	0	0	3	0	0	7	0	0	2	3	4	3	0	3	6	13	0	0	3	0	0	2	0	2	0	4
Q9BSE5	AGMAT	agmatine ureohydrolase (agmatinase)	3	0	5	0	0	0	0	0	0	2	3	5	0	2	2	3	4	3	0	2	6	3	7	2	2	0	3	0	2	0	6	0	0	3	0	0	0	3	3	3	5	4	6	4	0	5	3
Q9BX69	CARD6	caspase recruitment domain family, member 6	3	0	0	0	0	0	0	0	0	0	0	0	0	0	0	0	0	0	0	0	0	0	0	0	0	0	0	0	0	2	0	0	0	2	0	0	0	0	0	0	0	0	0	0	0	2	0
Q9BXM0	PRX	periaxin	3	4	3	0	3	0	3	2	2	15	2	0	2	5	0	2	3	2	2	4	0	3	3	0	5	0	2	3	2	0	2	8	0	4	0	4	0	5	2	3	3	2	2	2	6	8	2
Q9BXU7	USP26	ubiquitin specific peptidase 26	3	0	0	0	3	0	2	0	0	0	0	0	0	0	0	2	0	2	0	4	3	0	0	0	2	0	0	0	0	0	0	0	0	0	2	0	0	0	0	2	0	2	3	0	0	2	2
Q9BY07	SLC4A5	solute carrier family 4 (sodium bicarbonate cotransporter), member 5	3	0	0	0	0	0	0	0	0	0	0	0	0	0	0	0	0	0	0	0	0	0	0	0	0	0	0	0	0	0	0	0	0	2	7	0	0	0	0	3	8	0	0	0	0	0	0
Q9BYW2	SETD2	SET domain containing 2	3	0	0	0	7	0	4	0	0	0	0	0	0	0	0	0	0	0	0	0	2	0	0	0	0	0	0	0	0	2	0	0	0	2	0	0	0	0	0	0	3	0	2	2	5	2	3
Q9BZE9	ASPSCR1	alveolar soft part sarcoma chromosome region, candidate 1	3	2	7	3	2	0	6	3	2	0	6	2	0	4	3	0	0	0	2	0	2	0	5	4	0	2	0	0	0	0	5	2	0	2	2	3	2	0	3	0	7	0	0	8	0	3	0
Q9BZL4	PPP1R12C	protein phosphatase 1, regulatory subunit 12C	3	3	4	0	0	5	0	3	4	4	0	0	4	0	0	0	3	0	0	2	4	0	4	0	0	2	3	3	0	0	0	0	5	0	2	0	3	2	5	0	2	2	0	0	0	0	0
Q9BZQ6	EDEM3	ER degradation enhancer, mannosidase alpha-like 3	3	0	3	0	0	0	0	0	0	0	0	0	0	0	0	0	0	2	0	0	0	0	0	0	0	0	0	0	2	2	0	0	0	0	4	0	0	0	0	0	0	2	0	2	0	0	0
Q9C073	FAM117A	family with sequence similarity 117, member A	3	3	0	0	5	0	3	2	0	0	0	2	0	2	0	0	0	0	0	2	0	0	0	0	0	0	2	2	0	0	0	0	0	0	0	0	0	0	0	0	4	0	3	0	2	2	2
Q9C0I3	CCSER1	coiled-coil serine-rich protein 1	3	0	0	0	3	0	0	0	0	2	0	0	0	0	0	0	0	0	0	0	0	0	2	2	0	0	0	0	0	0	2	2	0	0	0	0	0	0	0	3	3	2	4	0	0	3	0
Q9C0K0	BCL11B	B-cell CLL/lymphoma 11B (zinc finger protein)	3	0	2	0	0	0	2	0	0	2	0	0	0	0	0	3	0	0	0	0	0	0	0	0	0	0	0	4	0	0	0	0	0	0	0	0	2	0	0	0	2	2	2	3	2	0	2
Q9H0R6	QRSL1	glutaminyl-tRNA synthase (glutamine-hydrolyzing)-like 1	3	4	0	2	0	0	0	0	0	0	0	2	0	5	3	0	5	0	0	0	0	0	0	0	0	0	0	0	0	0	0	0	0	0	2	0	2	2	3	0	2	3	7	2	0	6	3
Q9H299	SH3BGRL3	SH3 domain binding glutamate-rich protein like 3	3	3	4	7	9	8	4	6	5	9	6	2	5	0	5	10	0	7	7	6	6	0	5	7	3	7	6	6	3	4	6	2	9	5	3	6	7	6	9	2	11	6	14	2	4	10	3
Q9H3S7	PTPN23	protein tyrosine phosphatase, non-receptor type 23	3	5	0	0	10	0	4	18	2	0	0	0	3	0	0	0	0	2	4	0	0	3	0	5	0	0	5	0	2	3	2	0	0	4	0	2	0	2	0	5	4	0	0	0	0	0	0
Q9H583	HEATR1	HEAT repeat containing 1	3	4	3	0	5	0	4	4	0	0	0	0	3	0	0	0	4	0	0	0	0	0	0	0	0	0	2	0	3	0	0	0	0	2	0	2	0	2	0	2	2	2	0	2	0	2	2
Q9H7J1	PPP1R3E	protein phosphatase 1, regulatory subunit 3E	3	0	0	0	0	0	0	2	0	0	2	2	0	0	0	0	2	4	0	0	3	0	0	4	0	2	0	0	0	3	0	0	0	0	2	3	0	0	0	2	0	2	3	0	2	0	0
Q9HCF6	TRPM3	transient receptor potential cation channel, subfamily M, member 3	3	2	2	0	5	0	0	0	0	0	0	2	2	2	0	0	0	0	0	0	0	0	0	0	0	0	0	0	0	0	0	0	0	0	0	0	0	0	0	0	4	0	0	0	3	0	3
Q9HCM7	FBRSL1	fibrosin-like 1	3	0	0	0	0	0	2	0	0	0	0	2	3	0	0	0	0	0	0	0	0	0	0	0	0	0	0	0	0	0	0	2	0	0	0	0	2	0	0	0	10	7	4	6	4	2	3
Q9NQA5	TRPV5	transient receptor potential cation channel, subfamily V, member 5	3	0	0	0	8	0	6	0	0	0	0	0	3	0	0	0	0	2	0	0	0	0	0	0	0	0	0	0	0	0	2	3	0	0	0	2	0	0	0	0	0	0	0	0	0	0	4
Q9NQW8	CNGB3	cyclic nucleotide gated channel beta 3	3	0	2	2	2	2	2	0	0	0	2	0	0	0	0	0	0	0	0	2	3	0	0	0	0	0	0	0	0	0	2	0	0	0	3	0	0	0	0	2	4	4	0	0	0	0	0
Q9NR30	DDX21	DEAD (Asp-Glu-Ala-Asp) box helicase 21	3	7	2	2	15	0	8	9	2	0	0	0	2	0	0	0	0	2	0	0	0	0	0	0	0	0	3	0	0	3	2	0	0	0	0	2	3	0	0	0	5	0	0	0	0	0	0
Q9NR31	SAR1A	secretion associated, Ras related GTPase 1A	3	5	0	0	7	0	8	7	8	0	3	0	10	0	3	0	3	5	0	2	0	4	0	7	0	0	9	0	0	9	0	3	3	6	2	4	4	2	0	2	5	3	0	0	0	3	4
Q9NR96	TLR9	toll-like receptor 9	3	0	3	3	0	0	0	0	0	5	2	0	0	0	0	0	0	0	0	0	0	0	2	0	0	2	2	0	0	0	0	0	0	0	0	0	3	0	0	0	0	2	0	4	0	2	0
Q9NRC6	SPTBN5	spectrin, beta, non-erythrocytic 5	3	0	2	0	5	2	6	2	0	0	2	3	6	4	3	0	0	3	3	2	0	2	3	4	0	0	3	0	0	0	2	2	0	2	5	0	0	2	0	5	6	5	4	3	2	2	4
Q9NT68	NA	NA	3	3	0	0	3	0	2	3	0	0	0	0	2	0	0	0	0	0	0	0	2	0	0	0	0	2	0	2	0	0	0	0	0	0	0	0	0	2	0	2	4	0	0	0	0	0	0
Q9NTK5	OLA1	Obg-like ATPase 1	3	12	7	3	13	0	12	6	7	0	4	0	14	3	5	3	2	6	2	3	3	6	0	7	6	0	10	4	3	7	2	0	3	7	3	10	5	3	2	10	11	9	2	7	2	7	8
Q9NUT2	ABCB8	ATP-binding cassette, sub-family B (MDR/TAP), member 8	3	0	7	5	5	2	0	0	6	10	17	4	0	4	0	3	6	0	4	8	11	3	12	8	14	7	4	7	7	0	11	2	7	4	3	2	6	5	6	11	34	27	29	19	4	28	2
Q9NVH1	DNAJC11	DnaJ (Hsp40) homolog, subfamily C, member 11	3	6	0	0	7	0	6	0	0	2	0	0	9	0	0	0	0	0	0	0	2	3	0	3	0	0	4	2	2	0	0	0	0	0	0	0	0	0	0	0	2	0	0	0	0	0	0
Q9NW13	RBM28	RNA binding motif protein 28	3	0	0	2	2	0	4	0	0	0	0	0	0	0	2	0	0	2	0	0	0	0	0	0	0	0	0	0	2	2	0	0	2	0	2	0	3	0	0	3	5	3	0	0	0	2	0
Q9NXV2	KCTD5	potassium channel tetramerization domain containing 5	3	0	3	0	0	0	0	0	0	0	0	0	0	2	0	2	2	0	0	0	0	0	0	0	0	0	0	0	0	0	0	0	0	0	0	0	3	2	0	2	0	0	0	0	0	0	0
Q9NYF0	DACT1	dishevelled-binding antagonist of beta-catenin 1	3	4	8	0	7	0	2	3	0	0	0	4	2	5	2	3	0	0	0	3	0	2	2	3	3	0	8	0	3	2	3	4	2	0	3	10	3	4	0	3	6	2	0	3	7	0	2
Q9NYF8	BCLAF1	BCL2-associated transcription factor 1	3	3	3	3	8	2	7	6	3	4	2	0	4	0	0	0	0	0	0	4	2	2	3	7	3	0	2	0	2	5	3	0	0	3	4	3	2	0	2	3	18	4	9	6	0	6	2
Q9NYV4	CDK12	cyclin-dependent kinase 12	3	0	3	0	8	0	2	0	0	0	2	0	4	0	0	0	0	0	0	0	0	0	0	2	0	0	0	0	0	0	0	0	0	2	0	0	0	0	0	0	4	0	0	3	2	0	0
Q9NZ01	TECR	trans-2,3-enoyl-CoA reductase	3	2	0	0	8	0	12	3	3	0	0	0	4	0	0	0	0	5	2	0	0	0	0	5	0	0	2	0	0	5	0	0	0	3	3	2	2	0	0	2	0	0	0	2	0	2	2
Q9NZ52	GGA3	golgi-associated, gamma adaptin ear containing, ARF binding protein 3	3	0	4	2	0	0	0	0	0	5	0	4	0	3	2	0	5	0	0	0	0	0	0	0	3	0	2	6	0	0	2	3	0	0	0	2	0	0	2	2	5	2	0	2	0	2	0
Q9P0J7	KCMF1	potassium channel modulatory factor 1	3	5	2	0	0	0	5	0	0	0	0	0	2	0	0	0	2	0	0	0	0	0	0	3	0	0	0	0	0	0	0	0	2	0	0	0	0	0	0	0	0	0	2	0	0	0	0
Q9P212	PLCE1	phospholipase C, epsilon 1	3	2	0	0	4	0	3	0	3	3	0	0	3	0	2	0	0	0	2	0	0	0	2	0	0	0	0	0	0	2	0	0	0	0	0	0	0	0	0	4	2	2	2	2	2	2	2
Q9P219	CCDC88C	coiled-coil domain containing 88C	3	0	3	0	5	0	2	0	0	0	0	0	2	2	2	0	0	0	0	0	0	0	0	0	0	2	2	0	0	4	2	0	0	2	0	0	4	3	0	2	4	3	0	0	0	0	4
Q9P253	VPS18	vacuolar protein sorting 18 homolog (S. cerevisiae)	3	2	0	0	0	0	4	2	2	0	0	0	3	0	0	0	0	0	0	0	0	2	0	0	0	0	0	0	0	0	0	0	0	0	0	0	0	0	0	0	2	0	2	0	0	0	0
Q9P267	MBD5	methyl-CpG binding domain protein 5	3	3	2	3	4	2	2	0	2	3	2	0	0	2	4	0	2	3	7	0	0	0	5	2	0	0	0	2	4	0	4	3	0	3	0	2	3	2	3	0	7	4	0	0	0	3	5
Q9P281	BAHCC1	BAH domain and coiled-coil containing 1	3	5	6	0	7	0	9	0	0	2	2	0	4	0	5	0	4	3	0	2	3	2	0	0	0	0	3	0	2	0	4	0	4	0	8	6	0	0	4	3	8	0	4	3	5	2	8
Q9P2P1	NYNRIN	NYN domain and retroviral integrase containing	3	2	3	0	0	2	0	0	0	2	0	2	2	0	2	2	2	0	0	0	0	2	0	0	0	0	0	0	0	0	0	0	2	2	0	0	0	2	0	0	0	2	0	0	3	0	0
Q9P2R3	ANKFY1	ankyrin repeat and FYVE domain containing 1	3	2	0	0	6	0	2	6	5	0	3	0	2	2	0	0	0	3	2	0	0	0	0	2	0	0	5	0	5	2	0	0	0	5	0	7	0	3	2	4	0	2	0	0	0	0	4
Q9UBI6	GNG12	guanine nucleotide binding protein (G protein), gamma 12	3	4	2	0	0	3	3	2	4	0	0	0	4	2	2	0	0	5	3	5	0	6	0	3	0	0	4	0	4	4	2	2	0	2	6	5	3	3	2	7	3	2	0	0	2	2	2
Q9UBQ7	GRHPR	glyoxylate reductase/hydroxypyruvate reductase	3	8	4	0	6	0	6	4	6	2	4	0	6	0	2	0	0	3	4	0	0	4	0	10	0	0	10	0	4	3	0	2	2	7	2	4	2	0	0	10	4	0	0	2	0	0	3
Q9UDY2	TJP2	tight junction protein 2	3	3	0	0	2	3	5	0	0	3	0	0	2	0	2	6	0	0	2	0	2	0	0	0	0	2	5	2	0	0	0	0	3	0	3	3	3	0	5	0	0	2	4	0	0	0	2
Q9UFN0	NIPSNAP3A	nipsnap homolog 3A (C. elegans)	3	4	2	3	2	0	6	4	5	0	4	0	5	0	3	0	0	4	4	0	0	3	2	3	0	2	0	0	2	3	2	2	0	3	0	4	0	0	0	7	4	0	0	0	0	6	0
Q9UG01	IFT172	intraflagellar transport 172	3	2	2	0	5	2	0	0	0	0	0	0	2	2	0	0	0	0	0	0	0	0	0	0	0	0	2	0	0	0	0	0	0	0	0	0	0	0	0	0	4	0	0	0	2	0	0
Q9UHD9	UBQLN2	ubiquilin 2	3	7	3	0	4	2	4	9	5	0	2	0	4	0	2	0	0	7	5	2	2	2	3	4	0	0	5	0	0	3	0	2	0	4	0	0	0	2	0	0	5	2	0	0	2	0	2
Q9UHK0	NUFIP1	nuclear fragile X mental retardation protein interacting protein 1	3	0	0	0	0	0	0	0	0	0	0	0	0	0	2	0	0	0	0	2	0	0	0	0	0	0	0	0	0	0	3	0	0	0	6	0	0	0	0	3	7	0	3	0	0	0	0
Q9UHP3	USP25	ubiquitin specific peptidase 25	3	2	3	0	0	0	0	0	0	2	0	0	4	7	0	0	0	0	0	2	0	0	0	0	2	2	0	0	0	0	0	0	0	0	3	0	3	0	0	3	2	0	3	0	0	2	0
Q9UII4	HERC5	HECT and RLD domain containing E3 ubiquitin protein ligase 5	3	2	2	0	0	0	2	0	4	0	0	0	0	0	3	0	4	0	3	0	2	0	0	0	0	0	0	0	2	2	0	2	0	2	3	0	0	0	2	0	3	0	0	3	2	2	0
Q9UJ70	NAGK	N-acetylglucosamine kinase	3	8	0	0	23	0	16	7	7	0	7	0	11	0	8	2	0	10	5	0	0	9	0	7	0	0	16	0	0	6	0	6	0	14	3	9	0	8	0	6	8	0	0	0	0	0	5
Q9UKK3	PARP4	poly (ADP-ribose) polymerase family, member 4	3	0	3	0	2	0	3	3	0	0	0	0	2	0	0	0	0	2	0	0	0	0	0	0	0	0	3	0	0	2	0	0	0	0	0	2	0	0	0	0	0	0	0	2	0	0	2
Q9UKM9	RALY	RALY heterogeneous nuclear ribonucleoprotein	3	6	0	5	9	0	10	19	5	4	2	0	7	0	0	0	2	5	4	0	0	3	0	3	2	3	3	0	2	4	0	2	0	5	0	3	4	3	3	5	5	0	0	3	3	5	4
Q9UL17	TBX21	T-box 21	3	0	3	0	0	0	0	0	0	0	0	0	0	0	0	2	3	0	0	4	2	3	0	0	2	0	0	0	3	0	2	2	2	2	3	2	0	2	0	0	4	2	3	0	0	0	2
Q9UM47	NOTCH3	notch 3	3	0	2	9	0	2	2	4	4	5	7	11	0	4	2	2	6	0	6	4	16	0	11	4	6	6	3	4	7	4	11	9	4	4	7	3	4	4	0	5	12	14	11	6	9	7	2
Q9UM73	ALK	anaplastic lymphoma receptor tyrosine kinase	3	2	2	2	0	0	0	0	2	2	0	0	0	0	5	0	0	3	0	0	0	0	2	0	0	0	0	3	0	2	0	0	0	4	0	2	0	0	0	0	2	0	3	2	0	6	0
Q9UMD9	COL17A1	collagen, type XVII, alpha 1	3	0	7	2	0	4	3	2	2	4	3	6	0	2	0	0	0	2	4	0	3	3	2	0	3	0	5	0	4	0	2	0	0	3	0	0	2	3	3	2	10	6	2	4	3	6	4
Q9UMX0	UBQLN1	ubiquilin 1	3	15	7	6	12	5	17	12	10	4	9	0	13	0	2	4	0	7	5	3	3	4	5	9	0	0	9	0	3	9	6	0	5	7	3	13	6	6	2	8	10	2	5	0	0	3	4
Q9UNY4	TTF2	transcription termination factor, RNA polymerase II	3	2	0	0	0	0	0	0	0	0	0	0	0	2	0	0	0	0	3	0	2	0	0	0	0	0	0	0	0	0	0	0	2	0	2	0	0	0	0	0	0	0	0	0	0	0	0
Q9UPU5	USP24	ubiquitin specific peptidase 24	3	2	4	0	4	0	4	0	0	0	0	0	8	0	3	0	0	2	0	0	0	0	0	0	0	0	2	0	3	2	2	0	0	3	0	2	2	0	0	0	6	0	2	0	0	0	0
Q9UQ90	SPG7	spastic paraplegia 7 (pure and complicated autosomal recessive)	3	0	0	0	2	0	0	2	0	0	0	0	0	2	0	0	2	0	4	0	0	0	0	2	0	0	2	0	0	0	0	0	2	0	2	0	0	0	0	0	0	0	3	0	0	0	0
Q9Y265	RUVBL1	RuvB-like AAA ATPase 1	3	14	0	0	2	0	10	11	5	0	0	0	8	2	3	0	0	4	7	0	0	2	0	7	0	0	6	0	2	7	3	2	0	11	0	5	0	0	0	6	8	0	2	6	3	4	4
Q9Y281	CFL2	cofilin 2 (muscle)	3	0	2	0	0	0	0	0	0	4	2	2	0	0	0	3	0	3	3	0	0	0	4	0	0	0	0	3	0	0	2	0	3	0	0	0	2	0	3	0	4	5	5	0	0	4	0
Q9Y283	INVS	inversin	3	3	3	0	2	2	0	0	0	0	2	0	2	0	0	0	0	0	0	0	0	0	2	0	0	0	0	2	2	0	0	2	0	0	0	0	0	0	2	0	3	0	2	0	2	4	0
Q9Y2J0	RPH3A	rabphilin 3A	3	2	0	0	3	0	0	0	0	0	0	0	0	0	0	0	0	0	0	0	0	0	0	0	0	0	0	0	3	0	2	0	0	0	2	2	0	0	0	2	3	2	0	0	0	0	0
Q9Y2J4	AMOTL2	angiomotin like 2	3	0	0	0	0	2	0	0	0	2	0	0	0	3	3	0	0	0	5	0	0	0	0	0	0	2	0	2	0	0	2	0	0	0	2	0	0	0	3	0	4	2	0	3	2	0	2
Q9Y2K3	MYH15	myosin, heavy chain 15	3	2	2	0	0	0	2	2	0	3	0	0	2	2	3	0	4	0	0	4	2	0	4	3	0	0	0	0	0	0	0	0	3	2	3	4	2	0	0	2	4	0	0	2	6	2	5
Q9Y446	PKP3	plakophilin 3	3	7	4	2	8	2	13	3	5	5	0	5	9	7	3	0	4	0	5	0	3	2	3	3	2	4	2	0	2	4	5	2	3	4	2	3	0	4	3	5	11	4	7	4	3	8	6
Q9Y4A5	TRRAP	transformation/transcription domain-associated protein	3	2	13	4	5	2	5	3	3	0	2	0	5	14	3	3	0	4	0	0	3	0	3	0	6	0	2	2	3	2	4	0	2	3	6	2	0	0	0	4	8	3	3	2	2	3	8
Q9Y4D8	NA	NA	3	4	0	0	4	6	6	3	5	8	0	0	0	3	0	3	5	5	4	6	0	0	6	4	0	0	5	4	0	0	4	4	3	0	3	2	3	0	6	7	5	3	2	3	2	3	7
Q9Y592	CEP83	centrosomal protein 83kDa	3	2	3	2	3	0	2	0	0	2	0	0	4	0	0	0	0	0	0	2	0	0	0	2	0	0	0	0	0	0	0	0	0	2	3	0	0	2	0	0	4	0	0	0	0	3	2
Q9Y5Q8	GTF3C5	general transcription factor IIIC, polypeptide 5, 63kDa	3	0	0	0	0	0	0	0	0	0	0	0	0	0	0	0	0	0	0	0	0	0	0	0	0	0	0	0	0	0	0	0	0	0	0	0	0	0	0	0	2	0	0	0	0	0	0
Q9Y5S2	CDC42BPB	CDC42 binding protein kinase beta (DMPK-like)	3	2	3	2	7	0	4	11	4	3	2	2	3	0	3	0	0	3	0	0	2	4	3	4	2	0	4	0	0	4	0	3	3	5	2	2	2	4	2	4	6	0	4	2	2	7	2
Q9Y6K1	DNMT3A	DNA (cytosine-5-)-methyltransferase 3 alpha	3	0	0	3	3	2	0	3	2	2	0	0	2	0	0	2	0	0	3	3	2	0	0	3	0	0	0	0	2	0	0	3	0	2	2	2	0	3	2	2	4	5	0	3	0	0	2
Q9Y6Q5	AP1M2	adaptor-related protein complex 1, mu 2 subunit	3	2	0	0	0	0	2	3	7	2	3	0	0	5	4	4	6	0	0	0	0	0	0	0	3	0	0	0	3	7	0	2	0	3	4	2	0	0	0	2	7	2	4	4	2	5	0
Q9Y6X2	PIAS3	protein inhibitor of activated STAT, 3	3	0	0	3	0	0	0	3	2	0	2	0	0	4	0	5	3	0	5	3	0	0	0	0	0	0	0	0	4	3	3	0	0	0	0	2	0	2	0	4	5	0	0	0	2	0	0
A0FGR8	ESYT2	extended synaptotagmin-like protein 2	2	5	0	0	6	0	4	3	2	0	0	0	11	0	0	0	0	3	3	0	0	2	0	7	0	0	6	0	2	5	0	2	0	4	2	0	3	2	0	0	3	0	0	0	0	2	3
A0MZ66	KIAA1598	KIAA1598	2	7	0	3	3	0	9	5	2	4	2	0	2	0	0	0	0	0	4	2	0	0	3	0	0	3	6	0	4	0	2	0	0	0	0	9	5	0	0	2	6	3	2	4	0	2	2
A1KZ92	PXDNL	peroxidasin homolog (Drosophila)-like	2	0	0	0	0	0	2	0	0	0	0	0	0	0	0	0	0	0	0	0	0	0	0	0	0	0	0	0	0	3	0	0	0	0	0	2	0	0	0	0	2	0	0	0	0	2	0
A1X283	SH3PXD2B	SH3 and PX domains 2B	2	0	0	0	3	0	4	2	2	0	0	0	2	0	0	0	0	0	0	0	0	0	3	3	0	0	5	0	0	0	0	0	0	0	0	0	2	0	2	0	2	0	0	0	0	0	0
A2VDJ0	KIAA0922	KIAA0922	2	0	2	0	0	0	0	0	0	0	0	0	0	0	0	0	0	0	0	0	0	0	0	2	0	0	2	0	0	0	0	0	0	0	0	0	0	0	0	2	0	0	0	0	0	3	4
A4D0S4	LAMB4	laminin, beta 4	2	3	0	0	4	0	5	0	0	0	0	0	3	0	0	0	0	0	0	2	0	0	0	0	0	0	0	0	0	3	0	0	2	0	0	0	2	2	0	0	2	0	0	0	0	2	4
A4D1S5	RAB19	RAB19, member RAS oncogene family	2	0	4	2	0	3	3	0	0	3	0	0	0	4	0	2	0	0	0	0	0	0	0	0	0	0	2	0	0	0	0	0	2	2	3	0	3	0	0	0	0	2	0	2	0	0	0
A4UGR9	XIRP2	xin actin-binding repeat containing 2	2	2	3	2	3	0	3	4	3	3	0	2	0	0	0	2	0	5	0	2	0	0	2	0	0	0	2	0	2	2	4	2	0	0	7	0	4	0	0	3	5	3	3	3	0	2	2
A5PLN7	FAM149A	family with sequence similarity 149, member A	2	0	0	0	0	0	0	2	0	0	4	0	0	2	0	2	0	0	0	0	0	3	2	2	2	2	2	5	0	0	2	0	0	0	2	2	0	0	0	3	4	2	0	0	0	0	2
A6NCE0	NA	NA	2	2	8	5	0	0	2	0	5	2	2	6	0	7	2	0	3	2	0	4	7	4	3	3	5	10	6	9	2	0	8	2	2	2	0	4	3	5	2	6	8	5	6	3	7	5	5
A6NEL2	SOWAHB	sosondowah ankyrin repeat domain family member B	2	0	0	0	0	0	3	0	0	0	0	0	2	0	0	0	0	0	0	0	0	0	0	0	0	0	0	0	0	0	0	0	0	0	0	0	0	0	0	0	0	2	0	0	2	0	3
A6NEY3	NA	NA	2	0	2	0	0	0	0	0	0	3	0	2	0	0	0	0	0	0	2	0	0	0	0	0	0	0	2	0	0	0	0	0	3	0	0	0	0	0	2	2	0	0	0	0	0	2	4
A6NHG4	DDTL	D-dopachrome tautomerase-like	2	0	0	0	2	2	4	3	0	2	0	0	3	0	0	0	2	4	4	0	0	2	0	2	0	0	5	0	3	3	3	3	0	3	0	0	0	0	2	0	4	0	0	0	0	0	0
A6NHN0	OTOL1	otolin 1	2	0	5	2	0	0	0	0	0	2	0	0	0	5	0	0	3	3	0	0	2	2	2	0	4	2	0	0	3	0	0	0	0	2	4	3	0	2	0	6	7	5	6	3	2	5	0
A6NHR9	SMCHD1	structural maintenance of chromosomes flexible hinge domain containing 1	2	3	5	0	0	0	3	5	2	0	0	3	5	2	0	0	2	5	3	0	3	0	0	0	2	2	4	0	2	2	0	0	0	2	0	4	3	3	0	2	11	2	3	0	0	2	2
A6NMB9	FIGNL2	fidgetin-like 2	2	2	2	0	0	0	0	0	0	4	2	2	2	6	2	0	4	3	0	0	0	3	2	4	3	0	0	0	3	0	5	0	0	0	0	0	0	2	2	3	5	3	9	2	0	6	0
A6PVC2	NA	NA	2	2	0	0	0	0	0	0	0	0	0	0	0	0	0	0	0	0	0	0	2	0	0	0	0	0	0	0	0	0	0	0	0	0	2	2	0	0	0	0	0	0	4	0	0	2	2
A7KAX9	ARHGAP32	Rho GTPase activating protein 32	2	0	2	0	2	2	0	0	0	0	0	0	0	0	0	0	2	0	0	0	0	0	0	0	0	2	0	0	2	2	0	0	0	0	0	0	0	0	0	0	3	0	0	0	0	2	0
A8K2U0	NA	NA	2	0	0	0	0	0	0	0	0	0	0	0	0	0	0	0	0	0	0	0	0	0	0	0	0	0	4	0	0	0	0	0	0	0	0	2	0	0	0	0	0	0	0	0	2	0	0
A8MUW5	NA	NA	2	0	2	0	0	0	0	0	0	0	0	0	2	4	0	0	0	0	0	0	0	0	3	0	2	0	0	0	0	0	2	0	0	0	0	0	0	0	0	3	4	3	0	0	5	0	5
A8MVX0	ARHGEF33	Rho guanine nucleotide exchange factor (GEF) 33	2	0	2	2	0	0	3	0	0	0	0	0	0	0	0	3	0	0	0	0	0	2	0	0	0	0	0	0	0	0	0	0	2	2	3	0	2	0	0	0	5	2	0	0	3	0	0
A8MW92	PHF20L1	PHD finger protein 20-like 1	2	0	2	0	4	0	2	0	0	3	0	3	2	0	0	0	0	0	2	0	0	0	2	2	0	0	0	0	2	0	0	0	2	2	0	3	0	0	2	2	3	0	0	0	0	0	0
A8MYA2	NA	NA	2	0	2	0	2	0	2	2	0	0	0	0	3	0	0	0	0	0	0	0	0	0	0	2	0	0	0	0	2	2	0	2	0	0	3	3	2	0	4	0	3	2	2	0	0	0	2
A8MZF5	NA	NA	2	3	0	2	0	0	2	2	2	0	0	0	3	0	0	0	0	3	0	0	0	0	0	0	0	0	0	0	0	0	2	0	0	0	0	0	3	0	0	0	0	5	0	0	0	0	6
B1AHL2	NA	NA	2	6	0	0	3	0	4	0	2	0	2	0	0	0	0	0	0	2	0	0	0	6	2	0	0	0	2	0	4	3	4	0	0	3	3	6	0	5	0	0	4	0	0	0	0	0	3
B2RTY4	MYO9A	myosin IXA	2	2	0	0	10	0	3	4	0	0	2	0	5	0	0	2	0	2	2	0	0	0	0	0	0	0	2	0	0	0	0	2	0	2	0	2	0	0	2	0	0	2	4	0	4	0	2
B4DH23	NA	NA	2	0	3	0	0	0	0	0	2	3	2	0	0	9	2	0	0	0	2	0	2	0	0	0	3	0	0	0	0	0	0	0	0	0	0	0	0	0	0	0	0	0	0	0	0	0	0
B4DUI8	NA	NA	2	4	0	0	7	0	5	0	0	0	0	0	2	0	0	0	0	2	0	0	0	0	0	0	0	0	0	0	2	0	0	0	0	2	0	2	0	3	0	2	5	0	0	0	0	0	0
B4E032	NA	NA	2	0	0	0	0	0	0	0	0	0	0	0	0	0	3	0	0	0	0	2	0	0	0	0	0	0	0	2	0	0	2	0	0	0	8	0	0	0	0	3	2	2	0	0	0	0	0
C9JC47	FAM157A	family with sequence similarity 157, member A	2	0	0	2	0	0	0	0	0	0	0	0	0	0	0	0	0	0	0	0	0	0	0	0	4	0	0	0	0	0	3	0	2	0	0	0	2	0	0	0	2	2	0	0	0	0	0
C9JWB5	NA	NA	2	0	2	0	0	0	0	0	0	0	2	0	0	0	0	0	0	0	0	0	0	0	0	0	0	0	0	0	0	0	2	0	2	0	2	0	0	0	0	0	0	0	0	0	0	0	0
C9K0F9	NA	NA	2	0	3	0	2	0	0	0	0	3	0	0	0	0	6	0	0	0	2	0	0	0	0	2	0	0	0	2	0	0	0	0	0	0	7	0	0	0	2	3	7	5	3	2	0	0	0
D6RHG3	NA	NA	2	0	2	2	2	2	0	0	3	0	0	0	0	5	2	0	0	0	0	0	0	0	0	0	7	0	2	0	2	0	0	5	2	2	2	3	0	2	0	0	0	0	0	0	0	0	0
E5RFU4	NA	NA	2	0	7	0	0	0	0	2	0	0	0	2	0	5	2	0	0	0	0	0	0	3	2	0	0	3	0	0	0	0	0	0	2	0	0	3	0	0	0	0	0	3	5	3	0	3	0
E7EMW9	NA	NA	2	2	3	0	0	0	0	0	0	0	0	0	0	0	2	0	0	0	0	0	0	0	0	0	0	0	0	0	0	0	0	0	0	0	0	0	0	0	0	0	0	0	0	0	0	0	0
E7EQE1	NA	NA	2	0	3	0	3	0	0	0	0	0	0	0	2	0	0	0	0	0	0	0	0	0	0	2	0	0	2	0	0	0	0	0	0	0	0	0	0	0	0	3	0	0	0	0	3	0	3
E7ET48	NA	NA	2	0	4	0	0	0	2	0	2	0	2	0	0	0	0	0	0	0	0	0	0	0	0	0	0	0	0	0	2	0	0	0	2	0	0	0	0	0	0	0	0	0	0	0	0	0	0
E7EVC1	NA	NA	2	2	2	0	6	0	2	0	0	0	0	0	3	0	0	0	0	0	0	0	0	0	0	0	0	0	0	0	0	0	0	0	0	3	0	0	0	0	0	0	5	0	0	0	0	0	0
E9PBH5	NA	NA	2	0	2	2	0	0	0	0	0	0	0	0	0	0	0	0	0	0	0	0	0	0	0	2	4	0	0	0	0	3	0	2	0	0	0	0	0	0	0	0	0	0	0	0	0	0	0
E9PGD0	NA	NA	2	0	0	0	0	0	0	0	0	0	0	0	2	4	0	0	0	0	0	0	0	0	0	2	2	0	0	0	0	0	0	0	0	0	0	0	0	0	0	0	0	0	0	0	0	0	0
E9PGZ2	NA	NA	2	2	0	0	0	4	0	0	0	4	0	0	0	0	0	0	0	0	0	2	2	0	4	0	0	0	0	0	0	2	2	3	2	0	0	0	0	0	0	0	2	0	0	0	2	2	0
E9PQA6	NA	NA	2	0	0	2	0	0	0	0	0	0	2	0	2	0	0	0	3	2	0	0	2	0	0	2	0	0	3	0	0	0	0	0	0	0	2	0	0	0	0	2	0	2	0	0	0	0	3
F2Z3E7	NA	NA	2	0	4	0	0	4	0	0	0	0	0	0	0	2	0	0	3	0	0	0	2	2	0	0	0	0	0	0	0	2	0	0	0	0	4	0	0	0	2	0	3	0	0	6	0	3	0
F5H1R7	FLJ22184	putative uncharacterized protein FLJ22184	2	0	3	0	0	0	0	0	0	0	2	0	0	0	2	0	0	0	0	0	0	0	0	2	0	2	0	2	0	3	0	0	0	0	5	0	2	2	0	0	0	0	0	0	0	0	0
F8WAI1	NA	NA	2	4	11	3	15	3	8	4	0	2	4	4	5	9	3	2	2	2	0	0	4	3	4	4	3	3	2	0	2	5	4	3	0	3	3	6	2	3	2	5	7	6	12	4	3	7	4
F8WBV9	NA	NA	2	0	2	3	0	3	2	0	0	3	0	0	0	3	2	0	2	0	2	0	0	0	0	3	0	0	0	0	0	0	5	0	0	0	4	0	0	0	6	0	3	4	2	5	0	4	0
G3V197	NA	NA	2	2	2	2	0	0	3	0	0	0	0	0	0	0	2	0	0	0	2	0	0	0	0	0	0	0	0	0	0	0	0	0	0	0	0	0	0	2	0	0	0	0	0	0	0	0	0
G3V3A5	NA	NA	2	0	0	0	4	0	3	0	2	0	0	0	0	0	0	0	0	0	0	0	0	0	0	0	0	0	0	0	2	0	0	0	0	0	0	0	0	2	0	0	0	0	0	0	0	0	0
O00220	TNFRSF10A	tumor necrosis factor receptor superfamily, member 10a	2	0	4	0	0	0	0	0	0	2	0	5	0	0	0	0	0	0	0	2	0	0	0	0	4	0	0	0	0	0	6	0	0	0	2	0	4	0	0	4	2	2	4	0	0	0	0
O00264	PGRMC1	progesterone receptor membrane component 1	2	7	2	3	8	13	9	10	8	10	5	0	14	3	5	9	4	8	6	10	0	5	3	8	3	0	13	0	5	5	10	6	9	4	5	8	6	9	8	7	12	2	9	5	0	6	2
O00329	PIK3CD	phosphatidylinositol-4,5-bisphosphate 3-kinase, catalytic subunit delta	2	0	0	0	0	0	0	0	0	0	0	0	0	3	0	3	0	0	0	3	0	0	0	0	0	0	0	0	0	0	0	0	0	0	0	0	0	0	0	2	2	0	0	0	0	0	2
O00444	PLK4	polo-like kinase 4	2	0	0	0	0	0	0	0	0	2	0	0	0	0	0	0	0	0	0	0	0	0	0	0	0	0	0	0	0	0	3	0	0	0	0	0	0	0	0	2	2	0	0	3	0	0	0
O00469	PLOD2	procollagen-lysine, 2-oxoglutarate 5-dioxygenase 2	2	3	0	0	0	0	0	5	2	2	0	0	4	0	7	0	0	0	2	0	0	0	3	3	0	0	0	0	0	0	2	2	0	0	4	0	0	0	0	0	4	0	3	0	2	4	0
O00499	BIN1	bridging integrator 1	2	3	4	2	5	7	2	0	0	5	3	0	0	0	0	3	0	3	4	5	0	0	7	0	0	0	3	0	2	5	7	0	10	3	2	0	5	4	3	0	0	2	3	0	0	0	0
O00750	PIK3C2B	phosphatidylinositol-4-phosphate 3-kinase, catalytic subunit type 2 beta	2	0	0	0	0	0	0	0	0	0	0	0	3	2	0	0	0	0	0	0	0	0	0	0	0	0	2	0	2	0	4	2	0	3	0	0	0	0	0	0	3	3	2	0	2	0	0
O00767	SCD	stearoyl-CoA desaturase (delta-9-desaturase)	2	0	2	4	0	0	2	3	3	3	0	4	2	2	2	0	2	0	0	0	0	3	0	7	0	2	0	0	0	2	4	0	0	3	0	2	0	4	0	2	4	3	3	3	0	2	0
O14497	ARID1A	AT rich interactive domain 1A (SWI-like)	2	0	6	0	3	2	6	0	0	2	0	0	4	0	3	0	2	2	5	3	0	0	0	0	3	5	2	5	2	0	3	0	0	2	0	2	0	3	2	0	9	4	2	6	0	8	0
O14561	NDUFAB1	NADH dehydrogenase (ubiquinone) 1, alpha/beta subcomplex, 1, 8kDa	2	0	0	0	4	3	2	3	0	3	2	0	4	0	3	2	0	2	2	0	0	2	2	0	0	0	3	0	3	2	0	0	2	5	3	0	0	0	2	0	0	0	2	0	0	0	0
O14646	CHD1	chromodomain helicase DNA binding protein 1	2	4	0	0	0	0	0	2	2	0	0	0	2	2	0	0	0	2	0	0	0	0	0	0	0	0	0	0	0	0	2	0	0	0	0	2	0	0	0	2	0	0	2	0	2	2	0
O14727	APAF1	apoptotic peptidase activating factor 1	2	0	0	0	2	0	3	0	0	0	0	0	2	2	0	0	0	0	0	2	2	2	0	2	0	0	0	0	0	0	0	3	0	2	0	0	0	0	0	0	2	2	0	0	0	0	0
O14795	UNC13B	unc-13 homolog B (C. elegans)	2	2	0	2	6	3	2	0	0	4	0	0	2	2	2	2	0	3	0	0	0	2	3	2	0	0	0	0	2	0	0	0	0	3	3	2	0	0	0	0	4	3	2	0	2	4	2
O14813	PHOX2A	paired-like homeobox 2a	2	2	2	0	4	0	2	0	0	3	0	0	4	2	0	0	2	0	3	0	0	0	0	0	0	0	0	0	0	0	0	2	0	0	3	2	0	3	0	0	0	0	0	0	5	0	2
O14818	PSMA7	proteasome (prosome, macropain) subunit, alpha type, 7	2	11	0	0	11	0	14	10	4	0	0	0	7	0	6	0	0	8	0	2	0	3	0	4	0	0	7	0	2	6	0	2	2	3	0	0	0	3	0	5	8	0	0	0	0	3	2
O14924	RGS12	regulator of G-protein signaling 12	2	0	0	0	0	0	2	0	0	0	0	5	3	0	0	0	2	0	0	0	4	0	3	0	0	2	0	0	0	0	2	0	0	0	0	3	2	2	0	0	4	0	3	0	2	3	0
O14936	CASK	calcium/calmodulin-dependent serine protein kinase (MAGUK family)	2	2	4	2	2	0	6	3	3	0	2	0	5	0	9	0	0	3	0	0	0	2	0	4	0	0	6	0	0	0	0	0	0	4	0	0	2	2	0	4	4	2	2	2	0	0	4
O14980	XPO1	exportin 1	2	22	0	0	14	0	21	32	7	0	0	0	14	0	4	0	0	6	2	0	0	7	0	8	0	0	14	0	6	10	0	0	0	14	0	10	0	3	0	4	9	2	0	3	4	3	4
O14983	ATP2A1	ATPase, Ca++ transporting, cardiac muscle, fast twitch 1	2	4	0	0	10	0	2	0	3	2	0	0	4	0	0	0	0	2	0	0	0	2	0	0	0	0	2	0	0	6	0	0	0	4	0	0	0	0	0	0	3	0	2	0	0	0	2
O15013	ARHGEF10	Rho guanine nucleotide exchange factor (GEF) 10	2	0	3	0	0	0	0	0	2	0	0	0	4	2	0	0	0	0	0	0	0	0	0	0	0	0	0	0	0	4	0	0	2	0	0	0	2	0	0	2	0	0	0	0	0	0	0
O15014	ZNF609	zinc finger protein 609	2	0	2	0	2	0	3	0	0	4	0	0	0	0	0	0	0	0	0	0	2	0	3	2	0	0	0	0	2	2	0	0	0	0	0	0	0	0	0	0	3	2	0	3	0	0	2
O15018	PDZD2	PDZ domain containing 2	2	3	2	0	7	0	5	2	2	3	4	0	0	8	4	2	2	2	2	4	3	4	5	2	3	0	0	4	7	0	3	2	3	3	5	5	6	6	3	0	9	3	8	5	3	6	6
O15031	PLXNB2	plexin B2	2	7	4	2	3	0	7	10	4	0	3	0	7	3	2	0	0	3	3	0	2	8	0	3	2	0	8	2	3	9	3	2	0	4	2	4	0	6	0	4	5	0	0	2	2	0	0
O15078	CEP290	centrosomal protein 290kDa	2	5	2	0	7	0	4	4	0	4	4	2	6	2	0	5	0	5	2	6	0	0	0	2	0	0	2	0	4	0	5	0	3	2	0	2	2	0	5	5	5	0	2	0	3	4	6
O15083	ERC2	ELKS/RAB6-interacting/CAST family member 2	2	5	2	0	0	2	0	0	0	0	0	2	3	0	0	2	0	0	0	0	0	0	0	2	0	0	0	0	0	2	0	2	4	0	0	0	3	0	0	0	0	2	0	0	3	0	5
O15085	ARHGEF11	Rho guanine nucleotide exchange factor (GEF) 11	2	0	0	0	3	0	0	0	0	0	0	0	0	0	0	0	0	0	0	0	0	0	0	0	0	0	0	0	0	2	0	0	0	0	0	0	2	2	0	0	0	0	0	0	0	0	0
O15260	SURF4	surfeit 4	2	10	0	0	0	2	11	4	3	2	0	0	7	0	3	0	0	5	0	0	0	0	0	0	0	0	4	0	2	4	0	0	2	2	2	0	3	0	2	2	4	0	2	2	0	0	2
O15320	CTAGE5	CTAGE family, member 5	2	0	0	0	3	0	3	2	2	0	0	0	0	0	0	0	2	0	2	0	0	0	0	2	0	0	0	0	0	0	0	0	0	0	0	0	0	0	0	0	6	0	0	0	0	0	0
O15327	INPP4B	inositol polyphosphate-4-phosphatase, type II, 105kDa	2	18	0	0	0	0	20	9	3	0	0	0	3	0	0	0	2	0	0	0	0	0	0	0	0	0	2	0	3	0	0	2	0	0	2	3	0	0	0	2	0	0	0	0	0	0	0
O15355	PPM1G	protein phosphatase, Mg2+/Mn2+ dependent, 1G	2	5	0	3	2	0	11	9	4	0	0	0	7	0	0	0	0	4	0	0	0	2	0	5	0	0	4	0	0	5	0	2	0	3	0	3	2	0	0	2	2	0	0	0	0	2	0
O15439	ABCC4	ATP-binding cassette, sub-family C (CFTR/MRP), member 4	2	2	2	0	2	0	2	0	0	0	0	0	0	0	0	0	0	0	0	0	0	0	0	0	0	0	2	0	0	0	0	0	0	0	0	0	0	0	0	0	0	0	2	0	0	0	2
O43151	TET3	tet methylcytosine dioxygenase 3	2	0	5	0	0	0	3	2	0	0	0	0	2	0	0	0	0	0	0	0	0	0	0	0	3	3	0	0	0	0	0	0	0	0	0	0	0	0	0	0	0	0	0	0	0	0	0
O43237	DYNC1LI2	dynein, cytoplasmic 1, light intermediate chain 2	2	4	5	3	7	2	3	10	7	0	4	2	7	0	0	0	2	3	2	0	0	7	0	9	0	2	9	0	7	5	3	4	4	10	4	4	3	4	2	2	2	3	3	2	2	2	0
O43299	AP5Z1	adaptor-related protein complex 5, zeta 1 subunit	2	3	5	0	0	2	3	2	5	2	2	0	3	10	2	0	0	3	4	3	0	0	2	4	0	0	0	0	0	0	0	5	0	2	5	3	0	3	2	3	7	0	0	2	0	3	5
O43309	NA	NA	2	0	0	0	0	0	0	2	0	0	0	0	0	0	0	0	0	0	0	0	0	0	0	0	0	0	0	0	0	0	0	0	0	0	0	0	0	0	0	0	3	0	0	0	0	0	0
O43390	HNRNPR	heterogeneous nuclear ribonucleoprotein R	2	10	2	5	19	2	17	13	9	3	3	3	16	0	5	0	0	12	14	2	0	6	0	8	0	2	7	0	6	5	3	2	4	10	7	5	3	3	0	9	12	6	0	5	2	15	9
O43516	WIPF1	WAS/WASL interacting protein family, member 1	2	2	2	0	3	0	0	0	0	2	0	0	2	0	2	0	0	0	0	0	0	0	0	0	0	0	0	0	0	0	0	0	0	0	0	0	2	0	0	0	3	0	2	0	0	2	0
O43526	KCNQ2	potassium voltage-gated channel, KQT-like subfamily, member 2	2	0	4	0	3	2	0	0	0	0	0	0	3	0	0	0	0	0	2	0	0	0	0	0	0	0	0	2	0	0	0	0	0	0	0	0	0	0	0	0	3	0	0	0	0	0	0
O43776	NARS	asparaginyl-tRNA synthetase	2	17	0	0	8	0	13	14	3	0	0	0	22	0	2	0	0	3	2	0	0	3	0	5	0	0	4	0	0	8	0	0	0	4	0	4	0	4	0	0	6	0	0	0	0	0	6
O43781	DYRK3	dual-specificity tyrosine-(Y)-phosphorylation regulated kinase 3	2	0	4	0	3	0	0	0	0	2	0	0	0	6	0	0	2	0	0	0	0	0	0	0	0	0	0	0	0	0	2	0	0	0	0	0	0	0	0	3	2	2	4	3	0	2	0
O43897	TLL1	tolloid-like 1	2	0	4	0	2	0	0	0	0	0	0	0	0	0	0	0	3	0	0	0	0	0	0	0	0	0	0	0	0	0	3	0	0	2	0	0	0	2	0	0	3	4	2	0	0	0	0
O60231	DHX16	DEAH (Asp-Glu-Ala-His) box polypeptide 16	2	4	5	2	0	0	2	2	0	6	3	7	2	2	2	3	2	3	0	0	6	0	5	2	7	7	3	13	3	0	2	2	4	2	0	2	3	0	2	3	7	6	2	2	3	5	0
O60264	SMARCA5	SWI/SNF related, matrix associated, actin dependent regulator of chromatin, subfamily a, member 5	2	4	0	0	11	2	9	17	5	2	2	0	7	0	3	0	0	0	0	0	3	0	0	2	0	0	0	0	6	2	3	0	0	0	3	2	0	0	0	6	5	0	2	0	0	0	2
O60281	ZNF292	zinc finger protein 292	2	2	3	0	0	0	0	0	0	2	2	0	0	5	0	0	2	3	0	0	2	0	0	0	0	0	0	2	0	2	0	0	0	2	0	0	0	0	0	2	0	4	0	2	2	3	0
O60333	KIF1B	kinesin family member 1B	2	3	0	0	0	0	0	0	0	0	0	0	0	0	0	0	0	2	0	0	0	0	0	0	0	0	0	0	0	0	2	0	0	0	0	0	2	0	0	0	3	2	0	4	2	0	0
O60522	TDRD6	tudor domain containing 6	2	3	2	0	2	0	0	0	0	0	0	2	0	6	0	0	0	0	0	0	2	2	0	0	0	0	0	0	3	0	2	0	0	0	0	0	0	5	0	2	2	0	0	2	0	3	0
O60610	DIAPH1	diaphanous-related formin 1	2	4	3	2	13	0	6	6	4	2	0	0	3	2	5	0	0	7	2	2	2	0	0	2	0	0	9	2	4	4	0	0	0	7	0	3	0	2	2	3	7	2	5	0	0	0	3
O60759	CYTIP	cytohesin 1 interacting protein	2	0	2	0	0	0	0	0	0	0	0	0	0	3	0	0	0	0	0	0	0	0	0	0	0	0	0	0	3	0	0	0	0	0	0	0	0	0	0	0	3	0	0	2	0	0	0
O60760	HPGDS	hematopoietic prostaglandin D synthase	2	2	2	0	0	0	2	0	4	2	0	0	2	0	3	0	0	0	0	0	2	4	0	0	2	3	5	0	0	0	0	4	0	2	0	3	0	2	0	3	2	3	2	2	0	3	2
O60879	DIAPH2	diaphanous-related formin 2	2	3	0	0	3	0	7	2	0	0	0	0	5	2	0	0	0	0	0	0	3	0	0	0	0	0	3	0	0	3	0	0	0	0	2	2	2	0	0	0	4	4	0	0	0	0	0
O60936	NOL3	nucleolar protein 3 (apoptosis repressor with CARD domain)	2	0	0	2	0	3	3	2	0	2	0	0	0	0	0	3	0	0	0	2	0	0	0	0	0	0	7	0	0	3	0	0	5	0	0	0	9	0	0	3	2	0	0	0	0	0	0
O75096	LRP4	low density lipoprotein receptor-related protein 4	2	0	2	0	0	0	2	0	0	0	2	0	0	0	0	0	0	0	0	0	2	0	0	0	0	0	0	0	0	0	2	0	0	0	0	2	0	0	0	2	5	0	3	2	0	2	3
O75116	ROCK2	Rho-associated, coiled-coil containing protein kinase 2	2	4	2	0	4	0	3	0	0	0	0	0	3	0	3	0	0	0	2	0	0	0	2	2	0	0	5	0	0	6	0	0	0	5	3	2	2	7	2	3	3	0	0	2	2	0	4
O75122	CLASP2	cytoplasmic linker associated protein 2	2	5	5	0	2	0	11	5	0	0	0	2	9	0	3	2	2	2	0	2	0	2	0	0	2	0	6	0	0	2	3	3	0	2	2	3	2	0	0	5	5	0	0	3	0	3	2
O75128	COBL	cordon-bleu WH2 repeat protein	2	0	2	0	0	2	0	0	0	0	0	0	0	0	0	0	3	0	0	0	2	0	0	0	0	0	0	0	0	2	0	0	0	0	2	0	0	0	0	0	6	0	2	0	0	0	2
O75131	CPNE3	copine III	2	7	0	0	4	0	10	6	5	0	2	0	6	0	0	0	0	5	3	0	0	3	0	4	0	0	7	0	4	2	0	0	0	5	2	3	0	0	0	0	4	0	0	0	0	0	7
O75147	OBSL1	obscurin-like 1	2	0	2	2	0	2	2	0	0	0	0	0	0	2	3	0	0	0	0	0	0	2	0	0	0	0	0	2	0	0	0	0	0	0	0	0	2	2	2	0	2	2	2	0	0	0	0
O75150	RNF40	ring finger protein 40, E3 ubiquitin protein ligase	2	3	2	0	9	0	4	3	0	0	0	2	0	0	3	0	0	0	0	0	0	0	0	0	3	0	0	0	0	0	2	0	0	2	0	0	0	0	0	0	5	0	0	0	0	2	0
O75152	ZC3H11A	zinc finger CCCH-type containing 11A	2	0	3	0	0	0	2	2	2	0	2	0	3	0	0	0	0	3	2	0	0	0	0	2	0	0	0	2	0	2	0	0	0	0	0	0	0	0	2	0	0	0	0	0	0	3	2
O75153	CLUH	clustered mitochondria (cluA/CLU1) homolog	2	0	3	0	3	0	0	7	2	0	0	0	2	0	0	0	0	0	0	0	0	0	0	0	0	0	0	0	0	0	0	0	2	0	0	0	0	0	0	0	0	0	0	0	0	3	0
O75165	DNAJC13	DnaJ (Hsp40) homolog, subfamily C, member 13	2	6	3	0	2	0	4	4	2	3	0	0	0	0	3	0	0	2	2	0	0	3	2	4	0	0	3	0	3	2	0	0	0	3	0	2	0	0	0	2	2	3	0	2	0	0	4
O75182	SIN3B	SIN3 transcription regulator family member B	2	0	2	0	0	0	4	0	0	0	0	0	0	0	2	2	0	0	0	3	0	0	0	2	0	0	0	0	0	0	0	0	2	2	2	0	2	0	3	0	0	0	2	0	2	0	2
O75223	GGCT	gamma-glutamylcyclotransferase	2	7	0	2	10	0	7	9	5	0	2	0	3	0	0	0	0	4	0	0	0	0	2	0	0	0	28	0	3	0	0	3	0	3	0	2	0	0	0	3	4	0	0	0	0	0	3
O75330	HMMR	hyaluronan-mediated motility receptor (RHAMM)	2	0	5	0	2	0	0	0	0	2	0	0	0	2	2	3	3	2	2	0	4	0	2	2	0	3	0	2	3	0	2	0	2	0	0	3	3	2	2	2	0	4	3	2	0	5	3
O75376	NCOR1	nuclear receptor corepressor 1	2	0	3	2	7	2	9	2	0	2	0	0	2	2	0	0	0	0	0	4	0	0	0	4	0	0	0	0	0	0	0	3	4	0	3	2	3	0	4	4	5	4	3	2	3	3	2
O75386	TULP3	tubby like protein 3	2	0	0	0	0	0	0	0	2	0	0	3	0	3	0	0	0	0	3	0	0	2	0	0	0	0	0	0	0	0	4	0	0	0	0	0	0	0	0	0	3	3	0	3	2	0	2
O75449	KATNA1	katanin p60 (ATPase containing) subunit A 1	2	0	0	0	0	0	0	0	0	5	3	18	2	12	7	3	4	2	0	6	6	0	9	8	25	10	6	3	3	0	8	0	3	0	2	7	2	0	2	2	8	7	2	3	0	4	0
O75581	LRP6	low density lipoprotein receptor-related protein 6	2	0	0	0	0	0	0	0	2	0	0	0	0	0	0	0	0	0	0	0	0	0	0	3	0	0	0	0	0	0	2	0	0	0	0	0	0	0	0	0	0	0	3	0	0	0	0
O75643	SNRNP200	small nuclear ribonucleoprotein 200kDa (U5)	2	23	4	5	24	0	27	39	24	5	6	3	33	4	9	3	0	16	6	0	0	5	0	11	0	0	16	0	7	7	0	4	2	18	0	9	0	5	0	6	19	2	0	0	0	3	11
O75691	UTP20	UTP20, small subunit (SSU) processome component, homolog (yeast)	2	5	3	0	6	0	5	0	0	0	0	0	2	2	2	0	2	2	0	0	0	3	2	0	0	0	0	0	0	2	3	0	2	2	0	0	0	3	2	3	7	0	7	2	0	0	6
O75694	NUP155	nucleoporin 155kDa	2	10	0	0	7	0	5	8	3	0	0	2	7	2	0	0	0	3	2	0	0	0	0	3	0	0	6	0	0	0	0	0	0	0	0	2	0	0	0	0	4	0	0	4	0	0	0
O75698	NA	NA	2	3	2	0	0	0	0	0	0	0	2	0	3	2	0	0	0	0	0	0	0	0	0	2	0	0	0	0	0	0	0	0	0	0	0	3	0	0	0	0	0	0	0	0	0	0	2
O75962	TRIO	trio Rho guanine nucleotide exchange factor	2	4	2	0	0	0	0	3	0	0	0	2	3	2	0	0	0	0	2	0	2	2	0	5	0	0	0	0	0	0	2	2	0	0	2	0	0	0	0	3	6	0	0	2	2	0	4
O94832	MYO1D	myosin ID	2	15	0	2	7	0	13	13	12	2	5	0	22	0	3	0	2	9	0	0	0	12	0	2	0	0	22	0	4	2	0	2	5	2	0	4	0	5	3	2	5	0	0	4	2	2	2
O94903	PROSC	proline synthetase co-transcribed homolog (bacterial)	2	2	0	0	4	2	6	3	0	0	0	3	2	0	0	0	0	3	0	2	0	0	3	4	0	0	0	0	2	5	0	0	3	3	0	4	3	0	2	4	4	3	6	0	3	0	2
O94915	FRYL	FRY-like	2	4	0	2	8	3	4	5	0	0	2	2	2	0	3	0	0	0	0	2	0	0	2	2	2	2	2	0	2	0	2	2	0	3	2	3	0	0	5	0	7	0	2	2	0	0	2
O94973	AP2A2	adaptor-related protein complex 2, alpha 2 subunit	2	10	2	0	7	0	8	6	5	0	2	0	5	0	3	0	2	4	0	0	0	4	0	0	0	0	6	0	6	2	0	0	0	3	0	3	2	2	0	3	2	0	0	0	0	3	0
O94988	FAM13A	family with sequence similarity 13, member A	2	0	4	0	0	0	3	0	0	0	0	0	0	0	0	0	0	0	0	0	0	0	2	0	0	0	0	0	0	0	0	0	0	2	0	0	0	0	0	0	2	0	2	0	0	2	0
O95049	TJP3	tight junction protein 3	2	0	0	0	6	0	2	2	0	0	0	0	2	0	0	0	0	0	0	0	0	0	0	3	0	0	0	0	0	4	0	0	0	0	0	0	0	0	0	0	0	0	0	0	0	0	2
O95081	AGFG2	ArfGAP with FG repeats 2	2	0	0	0	0	0	2	0	0	0	0	2	0	0	0	0	0	2	0	0	0	0	0	0	2	0	0	0	0	2	0	0	0	0	0	0	0	0	0	0	0	0	3	0	0	0	0
O95104	SCAF4	SR-related CTD-associated factor 4	2	0	2	0	2	0	0	4	0	0	0	0	0	0	0	0	0	0	0	0	0	2	0	0	0	0	0	0	0	0	0	0	0	0	0	0	0	0	0	0	2	0	0	0	0	0	0
O95140	MFN2	mitofusin 2	2	0	0	0	0	0	3	0	0	0	0	0	2	0	0	0	0	0	0	0	0	0	0	2	0	0	0	0	0	0	0	0	0	0	0	0	0	0	3	0	2	0	5	0	0	2	0
O95185	UNC5C	unc-5 homolog C (C. elegans)	2	0	3	0	0	0	0	0	0	2	0	3	0	0	0	0	2	0	0	0	0	0	0	2	0	0	0	3	0	0	0	0	2	0	0	2	2	0	4	0	0	2	0	0	0	0	0
O95398	RAPGEF3	Rap guanine nucleotide exchange factor (GEF) 3	2	0	5	0	0	0	0	0	0	2	0	0	0	0	0	0	0	0	0	0	0	0	0	0	0	0	0	0	0	0	0	0	0	0	0	0	0	0	0	0	0	2	0	0	2	2	3
O95416	SOX14	SRY (sex determining region Y)-box 14	2	0	6	0	0	0	4	0	0	2	0	0	0	4	2	0	3	3	0	4	2	0	2	2	0	2	0	0	2	3	8	3	0	0	2	3	0	2	0	0	9	0	0	2	0	2	0
O95479	H6PD	hexose-6-phosphate dehydrogenase (glucose 1-dehydrogenase)	2	2	2	0	0	0	2	3	5	2	0	0	5	0	4	0	0	2	0	0	0	0	0	0	0	0	8	0	0	0	0	2	0	0	0	0	0	2	0	0	0	2	0	0	0	0	0
O95696	BRD1	bromodomain containing 1	2	3	6	0	6	0	2	0	3	2	2	0	0	0	2	0	0	0	0	0	0	0	0	0	2	0	2	0	0	3	2	2	2	0	2	2	2	0	0	0	11	0	3	4	0	0	0
O95714	HERC2	HECT and RLD domain containing E3 ubiquitin protein ligase 2	2	6	8	0	7	2	5	2	3	3	0	8	4	4	3	6	5	5	2	2	4	4	0	4	6	4	0	0	7	2	7	8	4	5	5	5	4	6	4	4	18	6	6	8	6	9	6
O95782	AP2A1	adaptor-related protein complex 2, alpha 1 subunit	2	10	2	0	14	0	12	15	10	0	3	0	10	0	3	0	0	12	4	0	0	8	0	4	0	0	8	0	5	5	0	2	0	8	3	5	0	2	0	6	5	2	0	6	0	2	2
O95816	BAG2	BCL2-associated athanogene 2	2	0	0	0	2	0	0	0	2	0	0	0	2	0	0	0	0	0	0	0	2	5	0	0	0	0	2	0	3	0	0	0	0	2	0	0	0	0	3	0	0	0	0	0	0	0	0
O95954	FTCD	formimidoyltransferase cyclodeaminase	2	0	3	0	4	0	0	0	0	2	0	0	0	0	0	4	0	0	0	0	0	0	0	0	0	0	0	0	0	0	0	0	4	0	0	0	0	0	0	0	0	0	0	3	0	0	0
O95967	EFEMP2	EGF containing fibulin-like extracellular matrix protein 2	2	0	0	0	2	0	0	0	2	0	0	0	2	0	0	0	0	0	0	0	0	2	0	0	0	0	0	0	2	0	0	0	0	0	0	0	0	0	0	0	0	0	0	0	0	0	0
O95980	RECK	reversion-inducing-cysteine-rich protein with kazal motifs	2	0	0	0	0	0	0	0	0	0	0	0	9	0	3	0	0	0	0	0	2	3	0	2	0	0	2	0	0	0	0	2	0	2	0	0	0	0	0	4	0	2	0	0	0	0	0
P00325	ADH1B	alcohol dehydrogenase 1B (class I), beta polypeptide	2	0	2	0	0	5	0	0	0	3	0	0	0	2	0	7	0	0	4	5	3	0	2	3	0	0	5	0	0	3	3	3	10	3	11	11	3	0	5	4	5	0	2	5	0	4	0
P00748	F12	coagulation factor XII (Hageman factor)	2	0	0	0	0	0	0	0	0	0	0	0	2	0	0	0	0	0	0	0	0	0	0	0	0	0	0	0	0	0	0	0	0	0	0	0	0	0	0	0	0	0	0	3	0	0	0
P01605	NA	NA	2	0	0	0	0	0	2	0	2	2	0	0	4	4	0	0	0	0	0	0	0	0	3	0	0	0	0	0	0	3	0	3	2	0	0	0	2	2	0	0	8	2	5	3	0	3	0
P01619	NA	NA	2	0	0	0	0	0	0	0	0	0	0	0	2	3	0	0	2	0	0	0	0	0	0	0	0	0	0	0	6	0	0	3	0	0	0	0	0	0	0	0	0	0	3	2	0	0	0
P01624	NA	NA	2	0	0	0	0	0	0	0	0	0	0	0	0	2	0	0	0	2	0	0	0	0	0	0	0	0	0	2	0	0	0	0	0	0	2	0	0	0	0	0	0	0	0	0	0	0	0
P01714	NA	NA	2	0	3	0	2	0	0	0	0	0	2	0	2	3	2	0	4	4	3	0	0	2	0	0	7	0	0	2	5	0	3	3	0	3	5	2	2	4	0	0	4	0	2	4	0	0	0
P01715	NA	NA	2	0	0	0	0	0	0	0	2	0	0	0	0	2	0	0	0	2	2	0	0	4	3	3	0	0	2	0	5	0	2	6	0	2	0	2	0	3	0	2	0	0	0	3	2	0	0
P01742	NA	NA	2	0	2	0	2	0	0	0	0	0	0	0	2	2	2	0	2	4	0	0	0	0	0	0	0	0	0	0	2	0	2	2	0	0	0	0	0	2	0	0	3	0	0	0	0	0	0
P01767	NA	NA	2	0	2	0	0	2	0	0	0	0	0	0	2	0	0	0	0	0	0	0	0	0	0	0	3	0	0	4	0	0	0	0	0	0	0	0	2	0	0	0	0	0	0	0	0	0	0
P01781	NA	NA	2	0	9	0	0	3	5	4	9	6	8	0	3	16	6	0	6	7	8	4	0	4	6	7	6	3	5	0	12	6	7	13	0	5	4	7	5	6	5	6	11	4	0	7	0	12	0
P01889	HLA-B	major histocompatibility complex, class I, B	2	6	0	0	16	0	0	3	4	2	2	0	2	0	3	0	0	3	5	0	0	0	0	4	0	0	6	0	0	16	0	3	0	3	4	0	2	3	0	0	5	2	0	2	2	0	0
P01903	HLA-DRA	major histocompatibility complex, class II, DR alpha	2	6	0	3	13	0	5	0	3	2	2	0	5	0	9	0	3	15	0	0	0	7	0	4	0	0	4	0	5	8	0	0	0	6	0	0	2	7	0	0	19	0	0	4	2	0	2
P02655	APOC2	apolipoprotein C-II	2	0	0	0	0	4	0	0	0	4	0	3	0	0	0	3	0	0	0	0	4	2	0	0	0	0	0	8	0	0	0	0	3	2	5	0	2	0	3	0	5	2	0	3	0	0	0
P02747	C1QC	complement component 1, q subcomponent, C chain	2	3	0	0	0	0	3	2	4	0	2	0	6	3	5	0	0	3	0	0	0	2	0	4	0	0	5	0	3	3	0	0	0	0	3	5	0	2	0	2	5	0	0	2	0	0	0
P04003	C4BPA	complement component 4 binding protein, alpha	2	2	3	2	2	0	0	0	8	2	7	0	9	6	0	0	4	7	7	2	2	6	0	6	0	0	4	0	9	0	2	11	0	2	5	5	3	9	0	0	3	2	0	8	0	0	3
P04207	NA	NA	2	0	0	0	0	0	0	0	0	0	0	0	3	0	0	0	2	0	0	0	0	0	3	0	0	0	0	0	3	0	2	3	0	2	0	0	2	0	0	0	2	0	0	0	0	0	0
P04433	NA	NA	2	0	2	0	0	3	0	0	0	0	8	0	2	4	2	2	0	8	0	2	2	0	3	4	4	2	0	6	6	2	0	5	0	0	3	0	0	6	3	2	2	2	0	2	0	4	0
P04632	CAPNS1	calpain, small subunit 1	2	9	5	7	13	3	13	13	7	2	6	2	14	8	9	2	5	14	0	0	0	12	0	15	0	0	10	5	7	11	3	7	4	13	5	15	4	10	3	8	18	4	3	5	0	3	2
P04839	CYBB	cytochrome b-245, beta polypeptide	2	3	2	3	15	5	0	3	6	8	4	0	3	5	5	3	5	4	4	5	5	3	2	5	4	3	4	0	4	4	2	8	0	5	4	5	0	4	4	7	12	0	2	4	3	4	3
P05062	ALDOB	aldolase B, fructose-bisphosphate	2	0	0	0	0	0	0	0	0	2	0	0	0	0	0	0	0	0	0	0	0	0	0	0	0	0	0	0	0	0	0	0	0	0	0	0	0	0	0	3	4	0	0	2	0	2	0
P05089	ARG1	arginase 1	2	2	0	3	0	0	0	0	0	0	0	0	0	0	0	0	0	0	0	0	2	0	0	2	0	0	0	0	0	0	0	2	0	0	0	0	0	0	0	0	4	0	0	0	0	4	0
P05114	HMGN1	high mobility group nucleosome binding domain 1	2	0	2	0	16	0	2	2	2	0	0	0	5	0	0	0	0	3	0	0	0	0	0	0	0	0	0	0	0	2	0	0	2	0	0	0	0	0	0	0	2	4	0	0	0	0	0
P05160	F13B	coagulation factor XIII, B polypeptide	2	0	0	0	2	0	0	0	0	5	0	0	0	0	0	0	3	0	0	0	4	3	4	0	2	4	0	3	0	0	0	0	2	0	0	0	2	2	0	0	0	2	0	0	0	0	0
P05198	EIF2S1	eukaryotic translation initiation factor 2, subunit 1 alpha, 35kDa	2	3	0	4	13	0	2	12	3	2	3	0	12	0	4	0	0	12	4	3	0	0	0	6	0	0	7	2	0	6	3	4	0	12	0	5	3	0	4	3	6	2	5	3	0	2	0
P05413	FABP3	fatty acid binding protein 3, muscle and heart (mammary-derived growth inhibitor)	2	0	0	0	0	0	4	0	0	0	0	0	0	0	0	0	0	0	0	0	0	0	0	0	0	0	0	0	5	10	0	0	0	0	2	0	0	0	3	0	0	0	0	0	0	0	0
P05543	SERPINA7	serpin peptidase inhibitor, clade A (alpha-1 antiproteinase, antitrypsin), member 7	2	0	2	0	0	0	0	0	4	0	2	0	0	2	0	0	2	0	2	0	0	3	0	0	0	0	0	0	0	0	0	2	0	0	0	0	0	0	0	0	0	0	0	2	0	0	0
P05981	HPN	hepsin	2	0	0	0	0	0	4	0	0	0	2	0	0	0	0	0	0	3	3	0	2	2	0	0	0	0	3	0	0	3	2	3	0	4	0	2	0	2	0	2	3	0	4	3	0	3	5
P07093	SERPINE2	serpin peptidase inhibitor, clade E (nexin, plasminogen activator inhibitor type 1), member 2	2	0	0	0	0	0	0	0	0	0	2	0	0	0	2	0	0	0	0	0	0	3	0	0	0	0	2	0	0	24	0	0	0	2	0	5	0	0	0	0	0	3	0	2	2	0	3
P07225	PROS1	protein S (alpha)	2	0	0	0	0	0	0	0	3	0	0	0	4	2	0	0	2	0	0	0	0	2	0	2	0	0	0	0	0	0	0	0	0	0	0	0	2	0	0	2	0	0	0	2	0	0	0
P07686	HEXB	hexosaminidase B (beta polypeptide)	2	9	13	0	6	7	4	5	5	2	10	6	6	0	5	2	0	8	11	2	6	8	10	6	4	10	20	0	0	13	2	2	3	7	0	13	2	10	2	0	3	6	14	0	0	8	0
P08237	PFKM	phosphofructokinase, muscle	2	2	4	2	2	0	5	14	3	0	4	2	5	4	3	0	2	0	0	4	2	3	3	0	0	0	5	0	2	7	0	0	0	0	4	2	3	0	0	6	7	2	2	3	0	5	0
P08397	HMBS	hydroxymethylbilane synthase	2	2	0	0	2	0	3	4	0	3	0	0	0	0	4	0	0	3	0	0	0	0	0	0	0	0	0	0	0	3	0	0	2	0	3	0	2	0	0	0	5	0	0	2	0	0	2
P08519	NA	NA	2	0	2	0	0	0	0	0	4	3	0	0	0	0	0	0	0	0	0	0	2	0	0	0	0	3	0	0	0	0	2	3	4	0	2	0	0	0	0	0	0	0	0	0	0	3	0
P08571	CD14	CD14 molecule	2	9	6	4	2	0	4	3	7	2	3	0	6	2	3	0	3	6	2	0	0	6	2	6	0	0	6	0	8	52	3	5	3	2	0	3	5	3	0	0	7	4	0	6	0	3	5
P08574	CYC1	cytochrome c-1	2	4	2	0	5	2	7	5	0	0	2	0	5	2	3	0	0	4	0	0	0	3	0	3	0	0	3	0	3	4	0	0	0	3	0	2	0	0	0	0	2	2	0	0	0	2	0
P08922	ROS1	ROS proto-oncogene 1 , receptor tyrosine kinase	2	3	0	0	0	0	0	0	0	2	0	0	2	0	0	0	0	0	0	0	0	0	0	0	0	2	0	0	0	0	0	0	0	0	0	0	0	0	0	0	0	2	0	0	2	0	0
P08962	CD63	CD63 molecule	2	3	0	3	0	0	3	4	2	0	0	0	0	0	2	0	0	6	6	0	0	0	0	2	0	0	3	0	2	4	0	0	0	2	2	0	0	2	0	0	2	0	2	2	2	0	0
P08F94	PKHD1	polycystic kidney and hepatic disease 1 (autosomal recessive)	2	0	4	2	2	0	0	0	0	4	0	0	2	0	0	0	0	0	0	0	0	0	0	0	0	0	2	0	0	0	0	0	0	0	0	0	0	0	0	2	5	0	0	0	0	0	0
P09104	ENO2	enolase 2 (gamma, neuronal)	2	4	2	0	6	0	11	11	3	0	0	0	7	0	0	0	0	7	0	0	0	2	0	2	0	0	0	0	2	3	0	0	0	0	0	6	0	3	2	2	4	0	0	0	0	0	4
P09110	ACAA1	acetyl-CoA acyltransferase 1	2	5	2	0	5	0	5	10	6	0	0	0	17	0	0	0	0	0	0	0	0	2	2	5	4	0	13	0	4	8	0	2	6	6	0	3	2	0	0	5	4	0	2	0	0	0	10
P09661	SNRPA1	small nuclear ribonucleoprotein polypeptide A'	2	6	0	0	6	0	8	9	3	0	0	0	7	0	0	0	0	0	0	0	0	0	0	4	0	0	2	0	0	0	0	0	0	0	0	0	0	0	2	0	2	0	0	0	0	3	0
P0C091	FREM3	FRAS1 related extracellular matrix 3	2	0	2	0	0	0	0	0	0	0	0	0	0	2	0	0	2	2	0	0	0	0	0	0	0	0	0	0	0	0	0	3	2	0	2	3	0	0	2	0	4	0	0	2	0	2	0
P0C0L5	C4B	complement component 4B (Chido blood group)	2	0	0	0	0	0	0	2	3	0	2	0	2	2	0	0	0	3	3	0	0	4	0	3	0	0	4	0	0	2	0	6	0	0	0	3	2	4	0	0	3	2	0	4	0	0	0
P0C7X2	ZNF688	zinc finger protein 688	2	0	0	2	0	0	0	0	0	0	0	0	0	0	0	0	2	0	0	0	0	0	0	2	0	0	0	0	2	2	2	0	0	0	0	0	0	0	0	0	2	2	2	0	0	0	0
P0CG20	PRR35	proline rich 35	2	0	0	2	0	0	0	0	0	0	0	2	0	0	4	0	3	2	0	0	0	0	2	0	0	0	2	0	0	0	2	0	0	0	0	0	0	0	2	0	4	0	0	3	0	0	2
P0CG38	POTEI	POTE ankyrin domain family, member I	2	0	0	3	0	0	3	0	0	0	0	0	8	0	3	0	0	4	0	0	0	3	0	4	0	0	3	0	4	0	0	0	0	3	0	0	0	3	0	2	0	0	0	0	2	0	0
P0CW22	RPS17	ribosomal protein S17	2	9	5	0	10	3	11	10	5	11	6	13	9	2	3	2	2	9	6	0	5	7	7	7	3	7	6	8	4	7	3	2	0	10	3	5	2	8	5	2	13	8	5	3	0	8	5
P10276	RARA	retinoic acid receptor, alpha	2	0	0	0	0	0	0	0	0	0	0	0	0	2	0	0	0	0	0	0	0	2	0	0	0	0	0	0	0	0	0	0	0	0	0	2	0	0	0	0	2	2	0	0	0	2	0
P10301	RRAS	related RAS viral (r-ras) oncogene homolog	2	2	0	0	0	0	2	0	0	2	0	0	0	0	0	0	2	0	2	0	0	0	0	0	0	0	2	0	0	0	2	0	2	3	3	3	0	0	0	0	4	0	0	0	0	0	0
P10321	HLA-C	major histocompatibility complex, class I, C	2	0	0	0	2	2	0	0	4	3	0	2	0	0	12	0	3	0	4	2	0	2	3	3	0	0	0	0	0	0	3	0	0	0	8	0	0	0	6	0	13	9	5	3	0	2	0
P10636	MAPT	microtubule-associated protein tau	2	3	2	0	4	2	17	0	0	9	0	0	0	0	0	4	0	0	0	4	0	3	2	3	0	3	0	3	0	0	2	0	6	0	0	3	6	0	3	2	5	4	5	0	0	3	3
P10643	C7	complement component 7	2	0	0	0	0	0	0	0	2	0	3	0	3	2	0	0	0	4	0	0	0	6	0	0	0	0	5	0	2	0	2	7	2	2	5	6	2	4	0	0	2	0	0	2	0	0	0
P11117	ACP2	acid phosphatase 2, lysosomal	2	0	0	0	2	0	2	0	0	0	0	0	0	0	0	0	0	0	0	0	0	0	0	0	0	0	0	2	0	0	0	0	0	0	2	0	0	0	0	0	0	0	0	0	0	0	0
P11137	MAP2	microtubule-associated protein 2	2	2	0	0	5	2	3	0	0	0	0	2	5	0	2	2	0	0	4	0	0	2	0	3	0	0	0	0	0	0	0	0	0	0	2	0	0	0	3	0	2	0	0	3	5	2	0
P11171	EPB41	erythrocyte membrane protein band 4.1	2	0	0	0	4	2	3	0	2	12	0	0	0	2	6	2	2	0	7	5	0	0	2	0	0	2	0	5	0	0	12	0	0	0	12	0	10	0	9	2	14	6	2	4	0	2	0
P11182	DBT	dihydrolipoamide branched chain transacylase E2	2	5	4	0	5	4	9	9	3	3	0	0	10	2	3	0	0	2	2	0	2	0	3	7	3	3	5	0	0	4	2	0	0	0	5	3	2	0	0	2	0	2	0	3	2	0	2
P11233	RALA	v-ral simian leukemia viral oncogene homolog A (ras related)	2	4	2	3	0	3	4	5	4	6	0	0	6	2	0	0	0	4	2	5	3	3	0	10	0	0	9	0	2	2	6	0	6	0	3	4	5	0	5	0	3	3	2	0	0	4	2
P11274	BCR	breakpoint cluster region	2	2	0	0	5	0	0	3	2	0	0	0	0	0	0	0	0	0	0	0	0	0	0	0	0	0	0	0	0	4	0	0	0	0	0	0	0	0	0	0	3	0	2	0	0	0	0
P11310	ACADM	acyl-CoA dehydrogenase, C-4 to C-12 straight chain	2	6	0	0	6	10	15	5	2	4	2	0	7	0	4	12	0	8	0	6	0	3	11	8	2	2	24	4	0	5	7	3	19	6	15	4	6	2	5	4	2	0	6	2	0	3	0
P11474	ESRRA	estrogen-related receptor alpha	2	0	2	0	2	0	2	0	0	0	0	0	2	2	0	0	0	0	0	0	0	2	3	2	4	2	0	3	3	0	6	2	2	2	0	3	0	0	0	3	3	3	3	6	0	2	0
P11717	IGF2R	insulin-like growth factor 2 receptor	2	7	6	3	3	0	4	6	5	4	3	2	11	0	6	0	0	7	2	0	2	7	0	6	2	2	8	0	2	2	3	4	4	8	2	3	3	4	3	3	8	4	5	0	0	2	4
P11831	SRF	serum response factor (c-fos serum response element-binding transcription factor)	2	4	0	0	0	2	2	0	0	0	0	0	0	2	0	0	0	0	0	0	0	0	0	0	0	0	0	0	0	0	0	0	0	0	0	0	0	0	0	2	2	3	0	0	2	0	0
P12259	F5	coagulation factor V (proaccelerin, labile factor)	2	0	6	0	3	0	3	2	3	0	3	2	2	2	0	0	0	2	0	0	0	0	0	2	0	0	0	3	0	3	0	0	2	0	0	0	0	0	0	0	3	4	2	0	0	4	4
P12757	SKIL	SKI-like proto-oncogene	2	0	2	2	3	0	2	0	2	4	0	5	3	2	12	0	3	0	4	5	2	2	14	0	3	4	3	8	0	2	7	5	2	5	12	4	2	2	2	5	20	7	5	0	0	3	2
P13073	COX4I1	cytochrome c oxidase subunit IV isoform 1	2	9	0	0	12	0	6	6	4	0	2	0	4	0	0	0	0	4	2	4	0	3	0	4	0	0	6	0	3	7	0	2	0	6	4	3	0	4	0	3	2	0	0	0	2	3	0
P13473	LAMP2	lysosomal-associated membrane protein 2	2	4	0	2	2	2	4	4	3	4	3	0	0	0	0	2	3	6	4	3	0	5	2	5	0	3	8	0	2	8	3	3	2	3	5	3	4	4	0	4	6	3	4	3	0	4	3
P13521	SCG2	secretogranin II	2	0	0	0	3	0	0	0	0	0	0	0	0	0	0	0	0	0	0	0	0	0	0	0	0	0	0	0	2	3	0	0	0	0	0	0	0	0	0	0	3	2	0	0	2	0	0
P13598	ICAM2	intercellular adhesion molecule 2	2	0	4	0	0	2	0	0	0	3	2	0	4	4	2	0	2	0	0	3	3	0	3	2	2	0	0	0	2	0	3	0	0	2	2	0	4	0	0	0	3	0	3	0	0	2	0
P13645	KRT10	keratin 10	2	3	9	5	5	22	11	4	6	17	4	11	2	2	0	12	10	6	6	13	16	2	9	6	3	25	15	18	199	7	9	11	13	5	3	11	12	0	4	6	11	11	15	4	2	9	3
P13693	TPT1	tumor protein, translationally-controlled 1	2	11	6	8	16	5	8	13	9	6	13	0	14	0	11	5	2	9	9	5	4	7	7	9	2	3	15	0	12	10	9	9	7	14	7	9	7	14	5	8	17	4	8	2	0	7	7
P13984	GTF2F2	general transcription factor IIF, polypeptide 2, 30kDa	2	0	8	4	0	0	0	2	3	5	2	4	0	4	3	0	4	3	2	2	2	0	4	3	4	4	5	8	5	2	3	3	2	3	2	5	0	0	3	6	10	6	6	10	2	6	6
P13994	CCDC130	coiled-coil domain containing 130	2	0	0	0	3	0	2	0	0	0	0	0	3	2	0	0	0	3	3	0	0	0	0	0	0	0	0	0	3	0	0	2	0	0	0	2	0	0	0	0	2	0	0	0	0	0	2
P14136	GFAP	glial fibrillary acidic protein	2	2	0	14	3	6	0	8	12	2	10	0	2	0	0	3	4	2	10	4	3	6	3	8	0	3	10	0	4	7	5	3	0	4	6	11	6	9	7	7	10	2	11	9	5	6	2
P14317	NA	NA	2	7	0	8	44	9	3	5	5	2	2	0	8	0	7	3	0	7	10	2	0	4	3	6	0	2	3	2	5	3	2	2	3	7	0	4	6	4	8	0	9	7	11	0	3	6	3
P15313	ATP6V1B1	ATPase, H+ transporting, lysosomal 56/58kDa, V1 subunit B1	2	4	0	0	4	0	8	2	3	0	0	0	5	0	4	0	0	6	3	0	0	2	0	3	0	2	3	0	0	3	0	0	0	4	0	4	0	2	0	0	5	0	0	2	2	0	0
P15814	IGLL1	immunoglobulin lambda-like polypeptide 1	2	0	2	0	0	0	0	0	0	0	0	0	0	3	0	0	0	0	0	0	0	0	0	0	0	0	0	0	0	0	0	0	0	0	0	0	0	2	0	0	2	0	0	0	0	0	0
P16284	PECAM1	platelet/endothelial cell adhesion molecule 1	2	0	0	2	3	5	2	0	0	0	2	0	2	0	0	2	0	5	0	0	3	0	0	3	0	0	3	0	0	0	0	0	0	2	2	0	2	0	3	0	3	0	3	0	2	0	0
P16591	FER	fer (fps/fes related) tyrosine kinase	2	2	0	0	2	2	2	0	0	0	0	2	2	0	0	0	0	3	0	0	0	0	0	0	2	0	0	2	3	2	0	0	0	0	0	2	0	0	0	2	4	3	0	0	0	0	0
P17098	ZNF8	zinc finger protein 8	2	0	2	0	0	3	0	3	0	0	0	0	0	0	0	0	4	0	0	0	0	0	0	0	0	0	0	0	0	0	0	2	0	0	0	0	0	0	0	0	0	4	0	2	3	0	0
P17483	HOXB4	homeobox B4	2	0	2	3	0	3	0	0	0	9	0	0	0	0	6	0	3	0	9	11	3	0	4	0	0	2	0	29	0	0	0	2	2	0	15	0	17	0	5	4	20	9	5	2	3	0	9
P17600	SYN1	synapsin I	2	2	0	0	3	0	0	0	2	0	0	0	0	2	0	2	0	0	0	0	0	2	2	2	0	0	0	0	3	0	0	0	0	0	0	2	2	0	0	0	4	0	3	0	0	0	0
P17735	TAT	tyrosine aminotransferase	2	2	2	3	2	0	0	2	0	0	0	0	0	0	0	0	0	0	0	2	0	3	0	4	0	2	0	6	2	0	4	0	0	0	0	2	0	2	0	2	3	2	2	0	0	0	0
P17858	PFKL	phosphofructokinase, liver	2	21	2	2	28	0	18	24	6	0	5	0	20	0	4	0	0	13	11	0	0	13	0	10	0	0	26	0	9	10	0	4	0	22	2	5	0	6	0	9	12	2	0	0	0	5	2
P18124	RPL7	ribosomal protein L7	2	8	0	5	12	0	17	9	3	0	0	0	19	2	5	0	0	11	3	0	0	3	0	10	0	0	9	2	4	8	0	2	0	3	0	6	3	2	0	4	8	2	0	5	3	0	5
P18428	LBP	lipopolysaccharide binding protein	2	4	2	0	0	0	0	4	8	0	8	0	9	4	3	0	3	5	2	0	0	7	0	0	0	2	9	0	5	3	0	7	0	3	3	3	0	4	0	2	5	0	0	9	2	0	2
P18462	NA	NA	2	2	0	2	8	3	6	0	0	0	2	0	3	0	0	0	0	0	0	0	0	0	0	11	0	0	6	0	2	0	0	2	0	0	2	0	0	0	0	2	18	0	2	0	0	2	0
P19320	VCAM1	vascular cell adhesion molecule 1	2	2	2	0	2	0	0	0	0	0	9	0	0	0	0	0	0	2	0	0	0	0	0	0	0	0	0	0	0	0	0	0	0	0	0	2	0	0	0	0	2	0	0	0	0	0	0
P19622	EN2	engrailed homeobox 2	2	2	0	0	0	0	0	0	0	0	0	0	0	0	2	0	0	0	0	0	0	0	2	0	0	0	0	0	0	0	0	0	0	2	0	0	0	0	0	0	2	0	0	0	0	4	0
P20020	ATP2B1	ATPase, Ca++ transporting, plasma membrane 1	2	6	0	0	0	0	5	3	0	0	0	2	7	0	0	2	0	3	2	0	0	2	0	2	0	0	2	0	0	0	0	2	0	0	0	0	0	2	0	0	8	0	0	0	0	0	0
P20290	BTF3	basic transcription factor 3	2	5	3	0	9	0	5	10	2	0	0	0	4	0	3	0	0	0	4	0	2	0	0	3	0	2	0	0	2	3	2	2	3	2	0	2	0	0	0	2	5	0	2	0	0	3	2
P20594	NPR2	natriuretic peptide receptor 2	2	0	0	0	0	0	0	0	0	0	0	0	2	0	0	0	0	0	0	0	0	0	0	0	0	0	0	0	0	0	0	0	0	0	0	3	0	0	0	0	3	0	0	0	2	0	0
P20648	ATP4A	ATPase, H+/K+ exchanging, alpha polypeptide	2	2	5	0	0	0	6	0	0	2	0	0	0	2	4	0	0	0	0	0	3	0	0	4	0	0	0	0	0	0	2	0	0	0	0	0	0	0	2	2	6	3	0	0	3	0	0
P20674	COX5A	cytochrome c oxidase subunit Va	2	13	0	3	17	23	15	8	5	12	8	0	5	0	5	15	4	12	4	4	0	4	18	7	0	8	13	12	6	10	9	3	32	11	11	9	19	8	6	9	15	4	24	3	0	10	6
P20848	NA	NA	2	0	0	0	3	3	0	0	0	0	0	0	0	2	0	0	0	0	0	0	0	0	0	0	0	0	0	6	0	0	2	2	0	0	0	0	0	3	0	0	2	0	0	4	0	2	0
P20962	PTMS	parathymosin	2	4	0	2	5	6	0	0	2	3	0	0	3	0	2	4	0	0	3	4	0	2	0	4	0	0	2	0	4	0	0	2	5	0	2	0	4	2	2	5	4	4	0	0	0	3	0
P22059	OSBP	oxysterol binding protein	2	7	0	0	2	0	11	7	3	0	0	0	11	0	5	0	0	0	2	0	0	5	0	3	0	0	7	2	4	5	0	0	0	4	0	3	0	0	0	3	3	0	2	0	0	0	4
P22087	FBL	fibrillarin	2	7	0	0	22	0	12	9	8	0	0	2	12	0	8	0	0	4	4	0	0	0	2	4	2	2	5	2	2	6	0	5	0	4	2	0	2	4	2	6	5	4	0	3	2	2	8
P22352	GPX3	glutathione peroxidase 3 (plasma)	2	5	4	0	2	0	0	0	5	0	2	0	2	0	0	0	0	0	6	2	0	12	0	2	0	2	0	0	6	6	5	0	2	4	6	6	0	3	0	7	10	2	0	2	0	5	0
P22830	FECH	ferrochelatase	2	2	5	0	0	0	4	0	2	0	0	0	11	0	0	0	2	3	0	0	0	0	0	0	0	0	2	0	0	3	0	0	0	0	0	0	0	0	0	0	2	0	0	0	2	0	0
P22897	MRC1	mannose receptor, C type 1	2	0	3	0	0	0	4	2	2	0	4	0	4	0	0	0	0	0	0	0	0	0	2	3	0	0	2	0	3	4	0	3	0	2	2	0	0	4	0	3	3	0	2	5	0	3	0
P23434	GCSH	glycine cleavage system protein H (aminomethyl carrier)	2	2	0	0	0	5	0	0	0	4	0	3	0	0	0	4	2	2	0	5	3	0	5	2	3	2	2	3	0	2	5	0	6	2	0	0	7	0	6	0	4	2	5	0	0	2	0
P23470	PTPRG	protein tyrosine phosphatase, receptor type, G	2	0	0	0	2	0	0	0	0	0	0	0	0	0	2	0	0	0	0	0	0	0	0	0	0	3	0	0	0	0	0	0	0	0	0	0	0	0	0	0	3	0	0	0	0	0	0
P23526	AHCY	adenosylhomocysteinase	2	38	6	2	31	0	35	26	16	0	12	0	25	2	8	0	0	16	8	2	0	12	0	17	0	0	32	0	10	9	0	7	0	18	0	11	5	6	0	18	13	3	0	8	0	6	13
P23634	ATP2B4	ATPase, Ca++ transporting, plasma membrane 4	2	2	3	0	3	0	6	4	3	2	0	0	5	0	0	0	0	3	2	3	0	0	0	0	0	0	0	0	0	0	0	0	0	0	0	2	0	0	0	0	0	0	0	0	0	0	0
P23946	CMA1	chymase 1, mast cell	2	0	2	2	0	2	0	0	0	0	0	0	0	0	0	2	2	4	0	2	0	4	0	4	0	0	6	3	3	3	0	5	6	6	2	2	10	0	0	15	5	5	0	0	0	5	0
P24462	CYP3A7	cytochrome P450, family 3, subfamily A, polypeptide 7	2	0	2	0	0	0	0	2	0	0	0	0	0	0	0	0	0	0	0	0	2	0	0	0	2	0	0	0	0	0	2	0	0	0	0	0	0	2	0	3	3	4	2	2	0	0	0
P24666	ACP1	acid phosphatase 1, soluble	2	6	0	6	5	3	5	6	2	5	5	0	6	0	4	4	0	5	4	5	0	2	0	7	0	0	8	4	0	0	4	2	3	4	5	7	2	2	3	3	5	3	5	2	0	6	0
P24928	POLR2A	polymerase (RNA) II (DNA directed) polypeptide A, 220kDa	2	6	2	0	6	0	7	5	2	0	0	0	3	0	0	0	0	4	0	0	0	0	0	0	0	0	7	2	2	0	0	0	2	4	0	0	0	0	0	2	4	0	0	0	5	0	0
P25067	COL8A2	collagen, type VIII, alpha 2	2	0	0	0	0	0	0	0	3	0	0	0	0	4	0	0	0	0	0	0	0	3	2	0	0	0	0	2	2	2	0	0	0	0	0	6	0	0	0	0	3	0	2	0	0	2	2
P25391	LAMA1	laminin, alpha 1	2	4	5	0	6	0	5	3	0	2	0	2	4	3	3	2	0	3	0	0	2	0	0	2	0	3	0	0	0	0	0	3	0	0	2	2	0	2	0	3	5	4	4	5	0	0	5
P25440	BRD2	bromodomain containing 2	2	0	8	0	0	0	2	0	0	0	0	0	0	2	3	0	0	0	0	0	0	0	0	2	2	0	2	4	0	2	2	0	0	0	0	0	0	0	0	0	6	4	0	0	2	4	0
P25685	DNAJB1	DnaJ (Hsp40) homolog, subfamily B, member 1	2	9	0	0	9	3	16	8	6	2	3	2	5	0	0	0	0	4	3	2	0	0	2	9	0	2	4	2	0	2	3	4	0	3	3	2	3	2	0	2	10	2	2	2	4	5	4
P25787	PSMA2	proteasome (prosome, macropain) subunit, alpha type, 2	2	15	0	2	10	0	13	11	10	0	0	0	11	0	7	0	0	11	3	3	0	8	0	9	0	0	9	0	6	9	2	3	2	6	2	8	4	5	2	3	12	0	0	3	0	0	5
P26006	ITGA3	integrin, alpha 3 (antigen CD49C, alpha 3 subunit of VLA-3 receptor)	2	0	3	0	3	0	0	2	0	0	0	0	0	0	0	0	0	0	0	0	0	2	0	2	0	0	0	0	2	0	0	0	0	2	0	0	0	0	0	0	6	0	0	0	0	0	0
P26639	TARS	threonyl-tRNA synthetase	2	15	0	3	22	2	22	9	4	0	4	0	12	0	3	0	0	6	5	0	0	2	0	6	0	0	2	0	0	7	3	0	0	2	0	3	0	0	0	2	13	0	0	0	2	0	0
P26640	VARS	valyl-tRNA synthetase	2	24	4	2	24	0	11	22	5	0	7	7	37	10	6	0	2	16	4	0	3	7	4	5	3	2	15	2	7	19	3	6	0	12	3	5	0	11	0	6	19	0	6	7	6	10	8
P26641	EEF1G	eukaryotic translation elongation factor 1 gamma	2	12	2	0	30	0	14	21	15	0	8	0	24	0	10	0	0	14	8	0	0	9	0	15	0	0	12	0	11	12	0	3	0	11	2	5	2	6	0	7	11	0	0	3	2	5	4
P27482	CALML3	calmodulin-like 3	2	2	5	3	5	5	0	0	0	0	0	0	0	0	0	0	0	0	0	0	0	0	0	2	2	0	0	0	2	2	0	0	0	4	0	0	0	0	0	2	3	3	4	0	0	0	0
P27987	ITPKB	inositol-trisphosphate 3-kinase B	2	0	0	0	2	0	0	0	0	2	0	0	0	0	0	0	0	0	0	0	0	0	0	0	0	0	0	0	0	0	2	0	0	0	0	0	0	0	4	0	2	2	2	2	0	3	0
P28161	GSTM2	glutathione S-transferase mu 2 (muscle)	2	19	0	0	0	2	23	0	0	2	0	0	5	0	2	0	0	3	0	0	0	0	0	0	0	0	4	0	3	0	2	0	0	3	0	4	0	0	0	4	2	0	0	2	0	2	2
P28827	PTPRM	protein tyrosine phosphatase, receptor type, M	2	0	4	0	0	0	0	0	0	0	0	0	0	0	0	0	0	0	0	0	0	0	0	0	0	0	0	0	0	0	0	0	0	0	0	0	0	0	0	0	0	0	0	0	0	0	2
P29353	SHC1	SHC (Src homology 2 domain containing) transforming protein 1	2	4	2	2	4	0	7	0	0	2	0	0	5	3	0	0	0	2	2	0	0	0	0	0	0	0	0	0	0	0	0	0	0	5	0	2	0	0	0	0	7	0	0	0	2	0	4
P29375	KDM5A	lysine (K)-specific demethylase 5A	2	0	0	0	0	3	3	0	0	2	0	2	5	3	0	0	0	2	0	2	0	0	4	2	0	0	0	0	0	0	0	0	0	0	2	3	0	2	0	3	0	3	2	3	0	0	2
P29376	LTK	leukocyte receptor tyrosine kinase	2	0	0	2	0	0	3	0	2	3	0	0	2	2	0	0	3	0	2	0	2	4	0	2	0	0	0	0	2	0	0	0	0	2	2	0	0	0	3	0	3	3	2	3	0	2	4
P29400	COL4A5	collagen, type IV, alpha 5	2	0	6	2	2	0	0	2	0	2	3	8	2	5	0	0	4	4	0	2	0	0	2	4	5	4	5	0	2	3	3	0	0	0	2	0	0	2	0	4	10	5	6	4	0	3	4
P29475	NOS1	nitric oxide synthase 1 (neuronal)	2	0	2	0	0	0	0	0	0	0	0	0	0	0	0	0	0	0	0	0	0	0	0	0	0	0	0	0	0	5	0	0	0	0	0	0	0	2	0	0	0	2	0	0	0	2	2
P29590	PML	promyelocytic leukemia	2	4	5	7	9	9	10	4	9	2	4	0	13	0	2	3	0	9	6	3	0	4	2	11	0	0	11	0	2	15	6	3	5	4	0	4	4	5	3	5	13	2	2	2	2	5	3
P30291	WEE1	WEE1 G2 checkpoint kinase	2	0	0	0	0	0	0	0	0	0	0	0	0	0	0	0	0	0	0	0	0	0	0	2	0	0	0	0	0	0	0	0	0	0	0	0	0	0	0	2	0	0	0	0	0	0	0
P30443	HLA-A	major histocompatibility complex, class I, A	2	6	0	4	18	4	17	6	5	4	7	0	6	0	9	0	0	16	3	0	0	8	0	9	0	3	5	2	2	17	2	5	2	9	0	2	0	3	0	0	12	0	0	0	3	0	3
P30519	HMOX2	heme oxygenase (decycling) 2	2	2	0	0	9	0	5	2	5	0	0	0	4	0	0	0	0	2	0	0	0	0	0	4	0	0	11	4	0	2	0	0	0	0	0	0	2	0	0	0	2	0	0	0	0	0	0
P30520	ADSS	adenylosuccinate synthase	2	4	0	0	3	0	4	2	0	0	0	3	4	2	0	0	0	0	0	0	0	0	0	2	0	0	2	0	0	2	0	0	0	0	0	2	0	0	0	0	4	3	2	0	0	0	0
P30559	OXTR	oxytocin receptor	2	3	0	0	0	0	0	2	3	0	0	0	0	0	2	0	0	2	0	0	0	0	0	0	0	0	0	0	0	2	0	0	0	0	0	0	0	0	0	0	0	0	0	0	0	0	0
P30622	CLIP1	CAP-GLY domain containing linker protein 1	2	4	5	5	12	10	6	4	0	9	0	0	4	3	2	5	4	5	0	3	0	3	0	4	0	3	0	5	5	4	10	2	9	2	2	6	10	0	5	0	0	11	7	0	0	3	0
P31040	SDHA	succinate dehydrogenase complex, subunit A, flavoprotein (Fp)	2	16	4	3	25	5	33	19	6	0	8	2	25	3	7	0	4	17	8	2	2	7	5	19	0	0	19	2	9	17	5	2	7	20	12	14	10	7	9	8	15	3	0	6	0	6	2
P31939	ATIC	5-aminoimidazole-4-carboxamide ribonucleotide formyltransferase/IMP cyclohydrolase	2	22	4	0	13	0	19	19	8	0	5	0	8	3	4	0	0	8	0	0	0	4	0	4	0	0	11	0	0	8	0	0	0	11	3	10	0	3	0	0	6	0	0	3	0	0	8
P33176	KIF5B	kinesin family member 5B	2	27	2	5	19	3	23	18	6	3	0	0	23	0	4	2	0	10	5	3	0	2	0	10	0	0	8	0	4	15	0	2	3	6	0	3	3	4	4	5	11	6	0	4	2	4	3
P34932	HSPA4	heat shock 70kDa protein 4	2	14	7	7	20	3	10	11	10	3	7	0	11	3	8	0	0	11	5	0	3	11	0	15	0	0	21	0	7	10	2	5	0	12	3	8	2	5	0	7	22	3	3	4	3	7	5
P35222	CTNNB1	catenin (cadherin-associated protein), beta 1, 88kDa	2	6	5	0	6	0	14	12	2	2	3	0	18	4	2	2	0	3	6	0	0	2	0	7	0	3	27	0	18	16	0	2	0	5	4	3	0	0	0	8	3	3	0	3	0	2	2
P35228	NOS2	nitric oxide synthase 2, inducible	2	0	0	0	0	0	0	0	0	0	0	0	0	0	0	0	0	3	0	0	0	0	0	0	0	0	2	0	2	0	0	0	0	0	0	0	0	0	0	0	0	0	0	0	0	0	0
P35247	SFTPD	surfactant protein D	2	2	8	3	3	2	3	0	3	0	2	4	3	4	6	0	2	4	4	0	2	7	0	4	0	0	3	0	3	2	2	0	0	3	5	8	2	2	2	0	13	6	0	10	0	10	2
P35542	SAA4	serum amyloid A4, constitutive	2	0	0	0	0	4	0	0	0	2	0	0	2	6	2	0	2	2	0	6	0	0	0	0	0	0	0	2	0	0	4	0	0	2	4	3	4	0	0	0	0	2	0	6	0	0	0
P35573	AGL	amylo-alpha-1, 6-glucosidase, 4-alpha-glucanotransferase	2	8	3	0	3	0	12	14	7	0	0	0	9	0	2	0	0	4	2	0	0	2	0	0	0	0	14	0	3	0	2	0	0	2	2	0	2	0	0	8	6	0	0	0	0	0	12
P35658	NUP214	nucleoporin 214kDa	2	5	2	3	7	0	10	10	5	2	4	4	9	0	2	0	0	7	4	3	0	2	0	10	0	5	0	2	2	0	3	2	3	4	0	6	3	2	3	3	8	3	3	3	0	8	0
P36269	GGT5	gamma-glutamyltransferase 5	2	3	8	0	0	0	2	4	2	0	3	0	5	0	0	0	0	5	2	0	0	2	0	3	0	0	10	0	5	5	0	6	0	3	3	4	2	0	0	3	4	0	0	6	0	3	2
P36543	ATP6V1E1	ATPase, H+ transporting, lysosomal 31kDa, V1 subunit E1	2	6	0	2	8	2	5	5	10	0	2	0	9	0	8	0	0	6	3	0	2	3	0	6	0	0	5	2	2	4	0	0	0	6	2	3	2	3	0	2	11	0	0	0	0	4	3
P36551	CPOX	coproporphyrinogen oxidase	2	9	3	0	25	0	7	3	2	2	0	0	4	0	3	0	0	5	0	0	0	3	0	0	0	0	0	0	0	2	0	0	0	4	0	0	0	0	0	0	4	2	0	0	0	4	0
P37198	NUP62	nucleoporin 62kDa	2	2	2	0	5	0	6	3	2	0	3	0	3	0	2	0	0	0	2	0	0	0	0	3	0	0	2	0	2	0	0	0	0	2	0	4	0	0	0	3	0	0	0	0	0	0	3
P40121	CAPG	capping protein (actin filament), gelsolin-like	2	28	3	7	44	6	39	12	23	2	12	0	22	3	26	0	2	43	14	3	0	18	0	46	0	2	26	2	14	27	0	11	2	24	4	24	4	11	4	15	32	5	0	8	8	6	15
P40306	PSMB10	proteasome (prosome, macropain) subunit, beta type, 10	2	0	0	0	12	0	0	5	7	0	2	0	4	0	2	0	0	21	3	0	0	4	0	13	0	0	4	0	2	11	0	4	0	8	2	7	0	2	0	2	10	0	0	0	2	0	4
P40818	USP8	ubiquitin specific peptidase 8	2	0	4	0	8	7	5	0	0	0	0	0	2	2	0	0	0	2	3	0	0	0	0	0	0	0	2	0	3	0	2	0	2	0	2	0	0	0	0	2	0	0	4	0	0	0	0
P41182	BCL6	B-cell CLL/lymphoma 6	2	0	6	0	0	0	0	0	0	0	0	0	3	0	0	0	0	0	0	0	0	0	0	2	2	0	0	0	0	0	0	0	0	0	0	0	0	0	0	0	2	0	0	0	0	0	0
P41252	IARS	isoleucyl-tRNA synthetase	2	12	0	0	8	0	15	12	5	2	3	0	9	0	5	0	0	4	3	0	0	0	0	0	0	0	5	2	0	7	0	3	0	5	0	2	0	0	0	0	4	0	0	3	2	2	2
P42229	STAT5A	signal transducer and activator of transcription 5A	2	5	2	0	8	0	7	5	4	0	0	0	4	0	0	0	0	5	0	2	0	3	0	3	0	0	0	0	0	3	0	0	0	4	0	0	0	3	0	2	2	0	0	0	2	0	0
P42356	PI4KA	phosphatidylinositol 4-kinase, catalytic, alpha	2	8	4	0	4	0	3	6	0	2	3	0	3	0	5	0	0	3	0	2	0	0	0	2	0	0	0	0	6	4	0	0	0	0	0	2	0	0	0	3	4	3	2	4	0	0	0
P42566	EPS15	epidermal growth factor receptor pathway substrate 15	2	2	2	4	4	2	0	7	2	4	0	0	3	0	0	0	3	4	3	2	0	2	2	2	0	2	6	2	0	4	4	2	0	3	2	4	4	3	0	0	5	2	8	2	0	4	0
P42704	LRPPRC	leucine-rich pentatricopeptide repeat containing	2	53	0	2	58	0	40	50	14	0	3	0	42	0	5	0	0	13	2	0	0	5	0	15	0	0	23	0	5	15	0	2	0	19	0	6	3	2	0	7	12	0	0	0	0	3	7
P43251	BTD	biotinidase	2	0	0	0	0	6	0	0	0	3	0	4	0	3	2	0	4	2	2	0	2	0	2	0	2	3	0	4	2	0	2	0	2	0	0	0	4	0	3	0	3	0	0	3	0	3	0
P43487	RANBP1	RAN binding protein 1	2	2	2	5	2	5	2	0	0	2	3	0	5	0	0	3	0	3	2	3	2	0	4	7	0	0	2	0	3	0	4	0	2	3	3	3	2	3	4	4	3	0	4	0	0	0	2
P46459	NSF	N-ethylmaleimide-sensitive factor	2	17	5	3	13	3	29	27	11	0	3	0	15	0	4	0	0	28	0	0	0	10	0	9	0	0	16	0	3	10	0	3	0	9	0	9	0	6	0	3	8	2	0	3	3	0	6
P47989	XDH	xanthine dehydrogenase	2	0	0	0	0	0	2	0	0	0	0	0	0	0	0	0	0	0	3	0	0	0	0	0	0	0	0	0	0	121	0	0	0	2	0	0	0	0	0	0	0	0	0	0	0	0	0
P48444	ARCN1	archain 1	2	19	0	8	13	0	10	18	6	0	8	0	20	0	7	2	2	13	6	2	0	10	0	17	0	0	25	0	6	17	2	6	0	6	2	12	4	8	2	6	11	2	3	0	0	2	8
P49321	NASP	nuclear autoantigenic sperm protein (histone-binding)	2	6	0	9	12	6	7	10	5	2	2	0	6	0	3	0	0	7	3	2	0	0	0	11	0	2	7	0	0	3	0	2	2	4	0	3	3	0	0	4	11	7	0	0	3	3	7
P49589	CARS	cysteinyl-tRNA synthetase	2	3	0	2	5	0	8	8	0	0	0	0	7	0	0	0	0	2	0	0	0	0	0	0	0	0	0	0	0	0	0	0	0	2	0	0	0	0	0	0	2	0	0	0	0	0	2
P49790	NUP153	nucleoporin 153kDa	2	5	0	3	0	2	12	3	2	0	2	0	7	0	2	3	0	2	0	0	0	0	0	3	0	0	2	0	0	0	3	0	0	0	0	2	2	0	0	0	8	0	2	0	0	2	0
P49796	RGS3	regulator of G-protein signaling 3	2	2	0	0	4	0	0	0	0	0	2	0	0	2	3	0	0	2	0	2	3	0	0	2	2	0	5	0	0	0	3	0	4	0	2	5	2	0	3	2	7	5	0	2	0	0	3
P49815	TSC2	tuberous sclerosis 2	2	0	3	0	2	0	2	2	0	2	0	3	0	0	0	0	0	0	2	0	0	0	2	0	0	0	3	0	0	0	3	0	0	0	0	0	0	0	0	2	2	0	0	2	0	0	0
P49908	SEPP1	selenoprotein P, plasma, 1	2	0	2	0	0	0	0	0	0	0	3	0	4	11	0	2	5	0	2	0	0	0	0	2	3	0	3	0	0	0	0	2	4	2	4	3	4	0	3	0	0	0	0	3	0	0	0
P50225	SULT1A1	sulfotransferase family, cytosolic, 1A, phenol-preferring, member 1	2	2	0	0	4	5	12	0	2	0	2	0	6	0	3	3	0	3	0	0	0	0	0	7	0	0	10	0	0	0	0	3	3	2	4	4	6	4	0	3	2	0	0	0	0	4	0
P50402	EMD	emerin	2	6	0	2	4	5	8	5	4	0	2	0	8	0	2	0	2	2	6	0	2	7	0	3	0	2	2	0	2	3	2	5	2	4	0	0	0	3	2	2	2	2	4	0	0	3	0
P50991	CCT4	chaperonin containing TCP1, subunit 4 (delta)	2	19	3	0	13	3	15	24	16	0	3	0	25	0	4	0	2	13	4	0	0	9	0	12	0	0	15	0	8	8	2	3	3	11	2	9	2	6	0	7	17	2	0	9	6	6	5
P51114	FXR1	fragile X mental retardation, autosomal homolog 1	2	6	0	0	3	0	5	4	0	0	0	0	8	3	0	0	0	0	0	0	0	0	0	2	0	0	0	0	0	0	0	0	0	7	0	0	0	0	0	0	3	0	0	0	0	0	0
P51148	RAB5C	RAB5C, member RAS oncogene family	2	4	4	2	4	0	6	4	4	0	0	0	6	3	4	0	0	3	4	2	0	7	0	3	0	3	5	0	4	2	0	0	0	8	3	0	0	4	2	4	7	0	0	4	3	4	4
P51160	PDE6C	phosphodiesterase 6C, cGMP-specific, cone, alpha prime	2	2	2	0	0	0	0	0	0	0	0	0	2	0	0	0	0	0	0	0	0	2	0	0	0	0	0	0	0	0	0	0	0	0	0	0	2	0	0	0	2	0	2	0	0	0	2
P51178	PLCD1	phospholipase C, delta 1	2	0	0	0	0	0	4	0	0	0	0	0	0	0	0	0	0	0	0	0	0	0	0	8	0	0	0	0	3	2	2	2	3	0	0	2	0	0	2	4	0	0	0	0	0	0	0
P51572	BCAP31	B-cell receptor-associated protein 31	2	16	0	2	21	7	15	15	3	14	0	2	14	0	7	2	5	11	7	7	0	2	2	9	0	0	9	0	0	5	3	5	0	6	4	4	6	0	7	7	10	0	8	0	3	3	3
P51788	CLCN2	chloride channel, voltage-sensitive 2	2	9	2	0	12	0	14	5	2	0	0	0	11	0	3	0	0	3	3	0	0	2	0	2	0	0	10	0	0	4	2	0	0	5	0	0	0	0	0	0	2	0	0	0	0	0	0
P51825	AFF1	AF4/FMR2 family, member 1	2	0	4	0	0	0	4	0	3	2	2	2	0	0	0	0	0	3	0	3	0	0	0	0	0	2	0	0	0	0	0	0	0	0	2	0	0	2	0	0	0	2	2	2	0	3	0
P51826	AFF3	AF4/FMR2 family, member 3	2	0	0	2	0	0	0	0	0	0	0	0	0	0	0	0	0	0	0	0	0	0	0	0	0	0	0	0	0	0	0	0	0	2	0	0	0	0	0	0	2	3	2	0	0	0	0
P51858	HDGF	hepatoma-derived growth factor	2	17	0	11	25	15	14	9	7	8	6	0	10	0	5	6	2	7	9	7	3	6	7	18	5	11	4	4	6	6	5	6	8	11	3	25	7	5	2	13	12	13	10	2	0	16	3
P52824	DGKQ	diacylglycerol kinase, theta 110kDa	2	0	0	0	2	0	0	0	0	0	0	0	0	0	0	0	0	0	0	0	0	0	0	0	0	0	0	2	0	0	0	0	0	0	0	0	0	0	0	0	2	0	0	0	2	0	0
P53007	SLC25A1	solute carrier family 25 (mitochondrial carrier; citrate transporter), member 1	2	12	0	0	5	0	13	26	4	0	3	0	10	0	0	0	0	8	4	0	0	5	0	6	0	0	15	0	11	13	0	5	3	9	7	5	0	0	2	3	6	0	0	0	2	3	6
P54132	BLM	Bloom syndrome, RecQ helicase-like	2	0	2	0	2	0	3	3	4	0	0	0	2	0	2	0	0	2	2	0	0	0	0	0	0	0	0	0	0	0	0	0	0	0	0	0	2	0	0	2	3	0	0	0	0	0	2
P54725	RAD23A	RAD23 homolog A (S. cerevisiae)	2	7	5	2	2	10	9	4	8	10	5	0	2	0	6	5	5	2	4	10	5	0	7	4	0	6	3	4	4	3	11	3	7	5	11	5	12	0	10	3	14	2	14	0	0	4	4
P54886	ALDH18A1	aldehyde dehydrogenase 18 family, member A1	2	18	3	2	24	0	19	18	5	0	2	0	28	0	7	0	0	10	2	0	0	11	0	13	0	2	18	0	4	14	0	0	0	14	0	9	0	0	0	4	9	0	0	0	2	0	0
P55107	GDF10	growth differentiation factor 10	2	0	0	0	0	0	2	0	2	0	0	0	3	0	0	0	2	0	0	0	0	2	0	0	0	0	0	0	0	0	0	0	0	0	0	0	0	2	2	0	3	0	0	0	0	0	0
P55196	MLLT4	myeloid/lymphoid or mixed-lineage leukemia (trithorax homolog, Drosophila); translocated to, 4	2	12	0	0	4	7	2	2	0	6	0	0	4	0	0	0	0	0	0	0	0	2	3	2	0	0	6	4	0	3	0	0	3	0	0	0	2	0	0	4	6	6	5	4	0	5	0
P55198	MLLT6	myeloid/lymphoid or mixed-lineage leukemia (trithorax homolog, Drosophila); translocated to, 6	2	0	0	0	0	0	0	0	0	0	0	0	0	2	0	0	0	0	0	0	0	0	0	0	0	0	0	0	0	0	0	0	2	0	0	0	0	0	0	0	0	0	2	0	0	0	0
P55265	ADAR	adenosine deaminase, RNA-specific	2	7	4	0	12	2	17	10	5	0	0	0	10	2	3	0	0	9	2	0	0	0	0	5	0	0	5	0	3	5	0	2	0	12	0	3	0	3	0	0	11	3	4	3	3	4	2
P55809	OXCT1	3-oxoacid CoA transferase 1	2	0	0	0	15	2	4	7	0	3	0	0	15	0	2	3	3	8	2	0	2	3	0	7	0	0	19	0	5	7	3	2	4	3	7	0	2	0	2	0	10	0	3	0	0	3	2
P56182	RRP1	ribosomal RNA processing 1	2	0	0	0	0	0	2	0	0	0	0	0	2	0	0	0	0	0	0	0	0	0	0	0	0	0	0	0	0	0	0	0	0	2	0	0	0	0	0	0	0	0	0	0	2	0	0
P56192	MARS	methionyl-tRNA synthetase	2	15	2	2	12	0	7	7	6	0	2	0	15	8	0	0	0	7	5	2	3	2	0	3	2	5	9	4	4	9	2	2	3	6	0	0	0	2	0	0	12	4	0	8	0	8	2
P56199	ITGA1	integrin, alpha 1	2	0	6	0	0	4	2	4	0	0	0	0	8	2	0	0	2	3	3	0	2	0	0	2	0	0	5	0	0	3	0	3	4	0	3	2	0	3	2	0	2	0	3	2	0	0	0
P56730	PRSS12	protease, serine, 12 (neurotrypsin, motopsin)	2	0	3	0	2	0	0	0	0	0	0	0	2	0	0	0	0	0	0	0	2	0	2	0	2	0	0	0	0	0	0	0	0	0	0	0	0	0	0	0	2	0	0	2	0	0	0
P57086	SCAND1	SCAN domain containing 1	2	2	0	2	0	0	0	0	0	4	0	0	0	0	2	0	4	0	0	2	3	0	0	2	2	0	0	0	0	0	5	0	5	0	0	2	3	0	2	0	0	0	5	2	0	3	2
P57740	NUP107	nucleoporin 107kDa	2	3	3	0	2	0	7	0	4	4	2	0	2	0	3	0	2	2	0	3	3	2	2	4	0	2	3	3	2	0	0	0	0	0	2	2	3	2	0	4	10	3	5	0	0	0	0
P58304	VSX2	visual system homeobox 2	2	2	0	0	5	0	0	0	0	0	0	0	3	0	0	0	2	0	2	0	0	0	0	0	0	0	0	0	0	0	0	0	0	0	0	0	0	0	0	0	2	0	2	0	0	0	0
P58546	MTPN	myotrophin	2	3	5	7	6	10	4	3	2	11	5	0	4	0	0	10	3	4	5	3	0	2	6	7	4	4	4	2	0	3	5	3	7	3	2	6	4	0	5	5	9	3	9	2	2	7	2
P60228	EIF3E	eukaryotic translation initiation factor 3, subunit E	2	4	0	2	9	0	6	20	10	0	3	0	10	0	2	0	0	5	6	0	0	4	0	4	0	0	7	0	0	5	0	0	0	7	2	0	0	0	0	3	3	0	0	0	0	0	0
P60468	SEC61B	Sec61 beta subunit	2	0	0	2	2	0	2	0	0	0	0	0	4	0	0	0	0	2	2	0	0	0	2	0	0	0	4	0	0	0	0	2	0	0	0	2	0	2	0	2	3	0	0	0	0	0	0
P60866	RPS20	ribosomal protein S20	2	4	2	5	6	2	4	9	8	2	5	2	7	2	6	0	0	10	5	0	2	4	2	5	0	0	8	0	5	9	0	7	2	7	4	4	2	6	2	2	10	3	3	0	0	5	4
P60900	PSMA6	proteasome (prosome, macropain) subunit, alpha type, 6	2	10	0	4	12	0	6	9	3	0	3	0	9	0	3	0	0	6	3	0	0	2	0	3	0	0	8	0	2	3	0	3	0	6	4	4	3	2	0	4	7	0	0	0	0	2	3
P61081	UBE2M	ubiquitin-conjugating enzyme E2M	2	3	0	0	3	0	3	0	0	0	0	0	2	0	2	0	0	2	2	2	0	0	0	0	0	0	4	2	2	2	2	0	0	4	0	2	0	0	0	0	5	0	0	2	0	0	2
P61313	RPL15	ribosomal protein L15	2	14	0	0	14	2	13	19	9	0	0	0	19	0	4	0	0	12	2	0	0	0	0	4	0	0	8	0	3	11	0	0	0	5	0	2	0	5	0	3	3	2	0	2	0	2	0
P61764	STXBP1	syntaxin binding protein 1	2	0	0	0	3	0	0	0	2	2	0	0	0	0	0	0	2	0	2	0	0	2	2	2	0	0	0	0	0	0	0	0	2	0	4	0	3	0	3	2	4	0	0	0	0	0	0
P61960	UFM1	ubiquitin-fold modifier 1	2	4	0	0	2	0	5	5	4	0	0	0	4	0	0	0	0	5	0	0	0	2	0	3	0	2	4	0	0	2	0	3	0	4	0	0	3	2	0	0	3	0	0	0	0	0	0
P61962	DCAF7	DDB1 and CUL4 associated factor 7	2	0	0	0	4	0	4	2	0	0	0	0	0	0	4	0	0	0	3	4	0	0	0	0	0	0	0	0	0	0	0	0	0	4	0	0	0	0	0	2	4	0	0	0	0	0	0
P62070	RRAS2	related RAS viral (r-ras) oncogene homolog 2	2	0	2	0	0	0	0	0	0	0	0	0	2	0	2	2	0	0	0	0	0	0	0	0	0	0	2	0	2	0	0	0	0	0	0	0	3	0	3	2	0	0	0	0	0	0	2
P62081	RPS7	ribosomal protein S7	2	7	3	0	17	0	15	10	6	3	0	6	12	0	0	3	0	12	7	0	0	6	0	4	0	3	8	5	2	5	3	7	2	2	2	7	3	4	5	5	15	0	4	3	3	5	3
P62244	RPS15A	ribosomal protein S15a	2	7	0	0	13	0	10	6	7	0	3	0	10	0	0	0	0	3	3	0	0	5	0	6	0	0	4	0	5	4	0	0	0	4	0	4	0	2	0	3	2	0	0	0	0	0	0
P62249	RPS16	ribosomal protein S16	2	14	4	6	11	2	11	18	7	0	4	2	16	0	4	0	0	5	7	2	0	8	0	5	0	0	7	0	4	10	0	5	2	6	3	0	2	4	0	3	7	7	0	2	2	7	4
P62269	RPS18	ribosomal protein S18	2	10	0	3	18	3	6	9	4	0	4	0	19	0	6	2	0	12	4	3	0	3	0	3	0	2	6	0	5	12	0	0	3	6	2	2	7	5	2	3	3	4	0	4	4	5	4
P62280	RPS11	ribosomal protein S11	2	3	0	0	6	0	6	4	3	0	0	0	5	0	0	0	0	2	2	0	0	0	0	2	0	0	3	0	2	3	2	0	0	3	0	0	3	2	0	0	2	3	0	0	3	3	0
P62333	PSMC6	proteasome (prosome, macropain) 26S subunit, ATPase, 6	2	15	3	5	11	4	9	13	4	3	2	0	8	2	3	0	2	8	4	0	0	4	0	9	0	0	10	0	4	7	0	2	4	6	0	10	5	6	0	6	17	2	2	2	0	4	3
P62826	RAN	RAN, member RAS oncogene family	2	11	2	0	17	2	14	17	13	0	4	0	18	0	7	0	0	10	4	0	0	6	0	13	0	0	7	0	2	4	2	3	2	12	4	9	2	5	0	9	13	3	0	3	0	5	4
P62847	RPS24	ribosomal protein S24	2	5	0	0	8	0	12	10	2	0	2	0	9	3	2	0	0	3	4	0	0	0	0	4	0	0	5	0	2	5	0	0	0	3	0	0	0	3	0	0	2	2	0	0	0	0	0
P62942	FKBP1A	FK506 binding protein 1A, 12kDa	2	3	5	0	10	0	3	0	5	2	6	0	5	0	0	0	0	0	0	0	0	0	2	3	0	0	2	0	3	4	3	4	0	6	0	3	2	4	2	5	8	2	0	0	0	5	0
P63000	RAC1	ras-related C3 botulinum toxin substrate 1 (rho family, small GTP binding protein Rac1)	2	4	0	0	8	0	9	7	2	0	0	0	3	0	0	0	0	4	0	0	0	4	0	4	0	0	6	0	0	7	0	2	0	7	2	3	0	3	0	2	6	0	0	0	0	2	2
P63165	SUMO1	small ubiquitin-like modifier 1	2	2	0	0	2	0	2	3	0	0	0	0	0	0	0	0	0	0	0	0	0	0	0	2	0	0	3	0	0	0	0	0	3	2	3	0	0	2	0	0	5	0	3	0	4	0	0
P63208	SKP1	S-phase kinase-associated protein 1	2	11	3	0	12	5	14	7	4	0	2	0	11	0	5	0	4	5	3	0	2	0	4	7	2	0	13	0	0	7	4	2	5	4	6	9	4	4	0	8	10	10	3	2	0	6	0
P78357	CNTNAP1	contactin associated protein 1	2	0	0	0	0	0	2	0	0	0	0	0	0	2	0	0	0	0	2	3	0	2	0	4	0	0	0	2	3	0	2	0	0	2	0	2	0	2	0	0	4	0	0	4	0	5	2
P78363	ABCA4	ATP-binding cassette, sub-family A (ABC1), member 4	2	0	0	0	0	0	0	0	0	0	0	0	0	2	0	0	0	2	0	0	0	0	0	0	0	0	0	0	0	0	0	0	0	0	0	0	0	0	0	0	0	2	0	0	0	0	0
P78540	ARG2	arginase 2	2	2	2	0	0	0	0	0	0	5	0	2	0	0	0	2	2	0	0	0	6	3	3	0	3	10	0	3	0	0	0	0	3	0	0	0	0	0	2	0	5	8	4	3	0	6	4
P78562	PHEX	phosphate regulating endopeptidase homolog, X-linked	2	0	2	0	8	0	3	0	0	2	0	0	3	0	0	0	0	0	0	0	2	0	0	0	0	0	0	0	0	0	0	0	0	0	0	0	0	0	0	2	0	2	3	2	0	0	0
P80404	ABAT	4-aminobutyrate aminotransferase	2	0	4	0	0	2	0	4	0	5	3	0	2	0	2	0	0	2	0	0	3	3	0	0	6	0	2	0	2	0	0	0	3	0	3	10	0	4	2	2	4	0	0	0	0	0	2
P82094	TMF1	TATA element modulatory factor 1	2	3	2	3	3	0	2	2	2	2	0	0	4	0	0	3	3	0	2	0	0	0	2	2	0	2	0	0	0	0	3	3	0	2	2	0	2	2	2	0	0	0	2	0	0	0	0
P84098	RPL19	ribosomal protein L19	2	5	0	2	19	0	10	4	2	0	2	0	8	0	0	0	0	8	3	0	0	2	0	3	0	2	2	0	0	9	0	0	3	2	3	0	2	2	0	0	3	4	0	0	0	4	0
P84103	SRSF3	serine/arginine-rich splicing factor 3	2	6	0	0	5	0	10	6	4	0	0	0	7	0	0	0	0	6	6	0	0	0	0	3	0	0	4	2	2	4	0	0	0	3	0	4	3	3	0	2	5	3	4	0	2	3	2
P98161	PKD1	polycystic kidney disease 1 (autosomal dominant)	2	4	5	2	0	0	0	0	0	2	0	3	2	0	3	0	3	0	2	2	3	0	2	5	2	0	2	0	0	0	3	2	0	0	2	0	0	0	0	4	4	8	0	2	2	4	5
P98164	LRP2	low density lipoprotein receptor-related protein 2	2	7	4	0	0	0	5	0	0	0	0	2	4	0	0	0	2	0	0	2	0	2	0	0	2	0	0	0	2	9	0	0	0	0	0	3	2	0	0	0	4	2	0	0	2	4	3
P98171	ARHGAP4	Rho GTPase activating protein 4	2	0	0	0	8	0	2	2	0	0	0	0	0	2	0	0	0	0	0	0	0	0	0	0	0	0	0	0	0	0	2	0	0	3	0	0	0	3	0	3	5	2	0	0	0	0	0
Q00653	NFKB2	nuclear factor of kappa light polypeptide gene enhancer in B-cells 2 (p49/p100)	2	0	0	0	5	0	6	0	0	0	0	0	2	0	2	2	0	0	0	0	0	2	0	0	0	0	0	0	4	2	2	0	0	5	0	0	0	2	0	0	0	0	2	0	3	0	3
Q00796	SORD	sorbitol dehydrogenase	2	23	0	0	2	2	29	9	4	0	2	0	4	3	0	3	0	2	0	2	2	0	0	0	0	0	12	0	3	0	0	0	2	5	0	2	4	3	0	9	0	4	2	4	0	2	3
Q00839	HNRNPU	heterogeneous nuclear ribonucleoprotein U (scaffold attachment factor A)	2	36	6	6	60	4	52	49	16	10	5	0	48	4	17	6	2	18	19	5	2	13	4	22	0	0	32	4	18	20	4	10	8	24	7	18	7	12	4	19	45	14	3	11	8	17	17
Q00975	CACNA1B	calcium channel, voltage-dependent, N type, alpha 1B subunit	2	0	6	0	0	0	0	2	0	0	2	2	5	0	0	0	0	0	2	2	0	0	0	0	5	0	0	2	0	0	3	0	0	0	2	0	0	0	0	0	3	0	0	4	0	0	2
Q01130	SRSF2	serine/arginine-rich splicing factor 2	2	2	0	0	0	3	8	3	3	0	3	0	4	0	0	0	0	5	4	0	0	2	5	4	0	5	8	0	3	2	5	0	3	4	0	3	6	3	0	0	6	2	5	0	0	5	2
Q01433	AMPD2	adenosine monophosphate deaminase 2	2	5	2	0	3	0	6	0	3	0	0	0	6	0	2	0	0	0	0	0	0	0	0	0	0	0	2	0	0	2	0	0	0	0	2	0	0	0	0	2	2	0	0	0	0	0	0
Q02252	ALDH6A1	aldehyde dehydrogenase 6 family, member A1	2	10	0	0	4	3	7	7	3	2	0	0	4	0	0	0	0	6	7	2	0	2	0	7	0	0	8	0	2	8	2	2	5	3	11	12	5	0	3	8	0	4	0	3	0	2	0
Q02413	DSG1	desmoglein 1	2	0	0	0	0	0	0	0	0	0	2	3	0	0	0	0	2	0	0	0	0	2	0	0	0	0	0	0	3	0	0	0	0	0	0	0	0	0	0	0	0	0	5	3	0	0	0
Q02880	TOP2B	topoisomerase (DNA) II beta 180kDa	2	12	5	0	6	0	11	16	6	3	4	0	8	6	0	0	2	6	0	0	0	4	2	2	0	0	4	0	6	3	0	0	0	3	2	0	0	3	0	4	5	3	2	5	2	2	7
Q03692	COL10A1	collagen, type X, alpha 1	2	4	4	3	4	2	7	2	5	3	5	8	4	4	0	0	2	5	0	0	4	13	2	6	3	0	3	4	5	2	0	0	2	0	2	8	4	6	0	4	9	8	8	6	2	3	8
Q04323	UBXN1	UBX domain protein 1	2	7	0	2	3	5	2	6	0	2	3	0	4	0	2	4	4	5	6	2	0	2	4	3	0	3	2	0	0	4	0	2	0	2	2	3	2	0	0	2	4	0	4	0	0	3	2
Q04837	SSBP1	single-stranded DNA binding protein 1, mitochondrial	2	7	0	0	13	3	8	9	2	4	2	2	7	0	0	0	0	8	0	3	0	0	5	13	0	0	5	0	2	9	4	2	6	6	3	11	13	0	4	0	12	7	7	0	0	7	2
Q04917	YWHAH	tyrosine 3-monooxygenase/tryptophan 5-monooxygenase activation protein, eta	2	7	0	3	13	12	10	8	10	0	5	0	12	3	6	0	3	11	3	0	3	8	0	18	0	0	10	0	6	6	5	9	5	4	8	6	2	0	2	3	4	0	0	0	2	0	3
Q05397	PTK2	protein tyrosine kinase 2	2	4	2	0	4	0	3	4	0	0	0	0	0	0	0	0	0	0	0	0	0	0	0	3	0	0	2	0	0	0	2	0	0	0	0	0	0	0	0	0	0	4	0	0	0	3	0
Q05932	FPGS	folylpolyglutamate synthase	2	0	0	0	0	0	0	0	0	0	0	0	0	0	2	0	0	0	0	0	0	0	0	0	0	0	0	0	0	0	0	0	0	0	0	0	0	0	0	0	0	2	0	2	0	0	0
Q07020	RPL18	ribosomal protein L18	2	5	2	4	11	0	6	6	5	0	0	0	12	0	0	0	0	8	0	0	0	0	0	3	0	0	0	0	0	4	0	0	0	2	0	5	2	0	0	0	3	0	0	2	0	0	2
Q07864	POLE	polymerase (DNA directed), epsilon, catalytic subunit	2	0	0	0	5	2	2	5	0	2	0	0	3	2	2	0	0	0	3	2	0	2	0	0	0	0	0	0	2	0	0	2	0	2	4	0	2	0	2	2	2	0	2	0	2	2	5
Q08174	PCDH1	protocadherin 1	2	3	2	0	2	0	0	3	0	2	0	0	3	0	0	0	0	0	0	0	3	3	2	0	0	0	3	0	0	0	0	0	0	0	0	2	5	0	0	0	0	0	0	0	0	0	0
Q08211	DHX9	DEAH (Asp-Glu-Ala-His) box helicase 9	2	49	3	6	37	0	54	52	27	0	7	0	50	0	9	0	0	20	15	0	0	17	2	20	0	0	25	0	9	6	3	9	0	23	3	16	0	4	0	13	45	3	0	5	5	9	12
Q08257	CRYZ	crystallin, zeta (quinone reductase)	2	3	0	0	7	2	10	2	2	0	3	0	2	0	0	0	0	0	4	0	0	2	2	5	0	0	7	0	0	2	0	2	0	0	0	3	5	3	0	4	3	0	0	0	0	0	2
Q08378	GOLGA3	golgin A3	2	3	6	6	8	3	7	4	2	11	5	2	12	0	3	2	2	6	5	0	0	3	0	6	0	3	0	0	0	3	0	0	2	3	0	8	0	11	3	0	5	7	5	2	0	2	5
Q08397	LOXL1	lysyl oxidase-like 1	2	0	0	0	0	0	0	0	0	0	0	0	0	0	0	0	0	0	0	0	0	0	0	0	0	5	0	0	0	0	0	0	0	0	0	0	0	0	0	0	0	4	2	0	0	0	0
Q08999	RBL2	retinoblastoma-like 2	2	0	0	0	2	0	0	3	0	0	0	0	0	0	0	0	0	3	0	0	0	0	0	0	0	0	0	0	0	0	0	0	2	0	2	2	0	0	0	0	0	0	0	0	0	2	2
Q10570	CPSF1	cleavage and polyadenylation specific factor 1, 160kDa	2	2	0	0	6	0	4	2	0	0	0	0	4	2	0	0	0	0	0	0	0	0	0	0	0	0	2	0	0	0	0	0	2	2	0	0	0	0	0	0	4	5	2	0	4	0	3
Q12789	GTF3C1	general transcription factor IIIC, polypeptide 1, alpha 220kDa	2	3	0	0	2	0	2	3	3	0	2	0	0	2	0	0	0	0	0	0	0	0	0	2	0	0	0	0	0	0	0	0	0	0	0	0	0	0	0	0	2	3	3	0	2	0	0
Q12797	ASPH	aspartate beta-hydroxylase	2	8	2	0	0	4	10	3	4	2	0	0	12	2	3	5	2	2	3	5	0	3	0	8	0	0	8	2	5	10	7	5	6	6	6	0	15	4	5	6	7	4	0	2	3	9	3
Q12840	KIF5A	kinesin family member 5A	2	7	7	0	5	4	8	7	4	5	2	0	6	0	0	3	3	10	0	2	3	2	0	3	0	2	6	0	5	3	2	3	2	0	4	4	4	0	4	2	7	0	2	6	2	3	2
Q12872	SFSWAP	splicing factor, suppressor of white-apricot family	2	5	4	0	5	0	4	2	0	4	0	0	2	0	2	0	0	3	0	0	0	0	3	2	0	0	3	0	3	0	2	0	2	0	0	0	0	0	2	0	0	0	0	0	7	0	4
Q12884	FAP	fibroblast activation protein, alpha	2	2	2	2	0	0	0	0	6	0	0	0	6	0	2	0	0	2	0	0	0	10	0	2	2	0	2	0	0	0	0	0	0	3	0	2	0	6	0	0	8	0	0	0	0	0	2
Q12904	AIMP1	aminoacyl tRNA synthetase complex-interacting multifunctional protein 1	2	9	2	0	7	0	8	8	2	0	0	0	6	0	0	0	0	8	2	0	0	0	0	4	0	0	4	0	0	0	0	0	0	4	2	2	0	0	3	2	2	2	0	0	0	4	0
Q12913	PTPRJ	protein tyrosine phosphatase, receptor type, J	2	2	0	0	0	0	0	0	0	0	0	0	0	0	0	0	0	0	0	0	0	0	0	0	0	0	3	0	0	0	0	0	0	0	0	0	0	0	0	0	2	0	0	0	0	0	0
Q12929	EPS8	epidermal growth factor receptor pathway substrate 8	2	0	0	0	0	2	4	0	2	2	0	0	5	0	0	0	0	0	0	0	0	0	0	0	0	0	2	0	2	0	0	0	0	2	0	0	3	0	0	0	3	0	3	0	0	0	3
Q13018	PLA2R1	phospholipase A2 receptor 1, 180kDa	2	0	0	0	2	0	0	0	0	0	0	0	0	0	0	0	0	0	0	0	0	0	2	0	2	0	0	0	0	0	0	0	0	2	0	0	2	0	0	0	0	0	0	0	0	0	0
Q13061	TRDN	triadin	2	0	0	0	2	3	4	0	0	2	0	0	2	0	0	0	0	0	0	0	0	0	0	0	0	0	2	0	0	0	0	0	0	0	2	0	2	0	2	0	0	0	3	2	0	0	0
Q13099	IFT88	intraflagellar transport 88	2	0	0	0	3	0	2	0	2	0	0	0	2	0	0	0	0	0	0	0	0	0	0	0	0	0	2	0	0	0	0	0	0	2	0	2	0	0	0	0	2	0	0	0	0	0	0
Q13283	G3BP1	GTPase activating protein (SH3 domain) binding protein 1	2	8	6	0	17	0	8	6	5	0	2	3	5	0	0	0	0	4	2	2	0	5	0	7	3	0	4	2	3	6	2	4	0	7	3	4	2	2	0	2	13	3	0	7	2	4	4
Q13342	SP140	SP140 nuclear body protein	2	0	0	0	0	0	2	0	0	0	0	0	0	0	0	0	0	0	0	0	0	0	0	0	0	0	0	0	0	0	0	0	0	0	0	0	0	0	0	2	4	3	0	2	0	2	0
Q13393	PLD1	phospholipase D1, phosphatidylcholine-specific	2	0	0	0	3	0	2	0	2	0	0	0	0	0	0	0	0	0	0	0	0	0	0	2	0	0	0	0	0	2	2	0	0	0	0	0	0	0	0	2	2	0	0	0	0	0	3
Q13425	SNTB2	syntrophin, beta 2 (dystrophin-associated protein A1, 59kDa, basic component 2)	2	0	0	0	4	0	0	0	0	2	0	2	2	0	0	0	0	4	2	0	0	0	2	3	2	0	2	0	0	3	0	0	0	0	0	3	0	0	0	0	0	2	2	0	0	2	3
Q13439	GOLGA4	golgin A4	2	4	5	3	5	6	6	3	3	9	2	0	3	2	0	2	0	6	2	0	2	0	7	5	0	3	7	2	3	0	5	3	5	4	3	7	6	0	2	6	7	3	5	0	4	9	8
Q13451	FKBP5	FK506 binding protein 5	2	5	3	5	5	0	16	5	4	0	9	0	0	0	0	0	0	2	0	0	0	4	0	6	0	0	10	0	0	3	0	0	0	0	2	2	0	3	0	0	8	2	0	2	0	0	4
Q13492	PICALM	phosphatidylinositol binding clathrin assembly protein	2	7	4	0	3	3	7	6	6	0	5	2	8	2	6	0	2	6	4	0	3	3	5	6	3	2	5	0	3	5	3	2	0	7	0	4	4	4	0	3	5	4	5	2	0	3	0
Q13506	NAB1	NGFI-A binding protein 1 (EGR1 binding protein 1)	2	0	0	2	0	0	0	0	0	0	0	0	0	3	0	0	2	0	0	0	0	0	0	0	0	0	3	0	0	0	0	0	0	2	0	3	2	0	0	0	0	0	0	2	0	0	0
Q13523	PRPF4B	pre-mRNA processing factor 4B	2	3	2	0	5	0	3	3	2	2	2	3	4	0	2	0	0	0	0	0	0	0	0	2	2	0	0	0	0	3	0	0	0	0	0	0	0	0	0	0	4	0	0	0	2	0	0
Q13554	CAMK2B	calcium/calmodulin-dependent protein kinase II beta	2	0	0	0	0	0	2	0	0	0	0	0	0	0	0	0	0	0	0	0	0	0	0	0	0	0	0	0	0	0	0	0	0	0	0	0	0	0	0	2	0	0	0	2	0	0	0
Q13563	PKD2	polycystic kidney disease 2 (autosomal dominant)	2	0	0	0	3	0	2	0	0	0	0	0	0	3	3	0	0	0	0	0	0	0	0	0	0	0	0	0	2	0	0	0	0	0	0	0	0	0	0	0	0	0	0	0	0	0	3
Q13613	MTMR1	myotubularin related protein 1	2	3	0	0	3	0	3	0	0	0	0	0	2	2	0	0	0	2	0	0	0	0	0	0	0	0	0	0	0	0	0	0	0	0	0	0	0	0	0	0	0	0	0	0	0	0	0
Q13616	CUL1	cullin 1	2	4	3	0	2	0	3	8	7	0	2	2	9	0	6	0	0	8	4	2	0	4	2	3	3	0	8	0	0	2	0	5	3	5	0	0	0	5	4	2	6	0	3	4	0	0	3
Q13618	CUL3	cullin 3	2	11	0	0	5	2	5	7	2	0	0	0	4	0	3	2	0	3	0	0	0	3	0	0	0	0	6	0	0	3	0	0	0	2	0	0	0	0	2	0	4	3	0	0	0	0	4
Q13625	TP53BP2	tumor protein p53 binding protein 2	2	0	0	0	0	0	2	2	0	2	0	0	2	0	0	0	0	0	0	0	0	2	0	0	0	0	0	0	0	0	0	0	0	0	0	0	0	0	0	0	4	0	0	0	0	2	0
Q13683	ITGA7	integrin, alpha 7	2	0	2	0	0	3	0	2	0	7	4	0	2	5	4	0	3	0	0	3	0	2	5	4	2	2	5	4	0	4	8	0	0	3	7	6	3	0	4	7	10	0	2	0	0	4	3
Q13790	APOF	apolipoprotein F	2	0	0	0	0	0	0	0	0	2	0	0	0	2	0	0	0	0	0	0	2	0	0	0	0	0	0	0	0	0	0	0	0	0	0	0	2	0	3	0	0	0	0	0	0	0	0
Q14019	COTL1	coactosin-like F-actin binding protein 1	2	5	0	0	21	0	2	5	4	0	3	0	9	0	6	0	0	3	3	0	0	0	0	10	0	0	10	0	2	8	0	2	0	6	2	3	0	2	2	4	21	0	0	2	0	3	0
Q14050	COL9A3	collagen, type IX, alpha 3	2	0	8	0	6	0	4	2	4	0	4	3	4	0	4	0	0	0	0	0	0	4	0	0	2	0	0	2	0	0	2	2	2	2	2	2	0	0	0	0	4	0	0	0	4	6	4
Q14118	DAG1	dystroglycan 1 (dystrophin-associated glycoprotein 1)	2	0	0	2	0	2	4	2	0	3	0	0	2	0	0	0	0	0	3	2	2	2	2	4	0	2	0	0	0	5	4	2	0	0	0	3	0	0	0	2	0	2	4	0	0	3	0
Q14123	PDE1C	phosphodiesterase 1C, calmodulin-dependent 70kDa	2	0	0	0	0	0	0	0	0	0	0	0	0	0	0	0	0	0	0	0	0	0	0	0	0	0	0	0	0	0	0	0	0	0	3	0	0	0	0	0	8	0	0	0	0	0	0
Q14185	DOCK1	dedicator of cytokinesis 1	2	0	3	2	2	0	2	4	2	3	0	2	4	0	2	2	2	0	0	0	0	0	2	0	3	0	0	0	0	0	0	0	0	0	0	0	3	0	3	0	2	0	0	3	3	0	9
Q14203	DCTN1	dynactin 1	2	13	6	4	10	8	18	9	7	4	0	0	14	0	4	0	0	9	4	6	0	2	4	8	0	0	12	0	0	6	2	2	2	3	4	7	3	7	4	5	12	4	0	0	4	4	0
Q14296	FASTK	Fas-activated serine/threonine kinase	2	0	4	2	0	0	0	0	2	4	2	3	0	5	4	0	3	0	0	0	4	2	2	3	5	3	3	0	0	2	3	0	0	2	0	2	0	3	2	0	4	4	2	3	0	3	0
Q14393	GAS6	growth arrest-specific 6	2	0	2	0	2	0	0	0	0	0	0	0	5	0	0	0	0	3	0	0	0	0	0	0	0	0	3	0	2	0	0	0	0	0	0	0	0	2	0	0	3	0	0	0	0	2	0
Q14416	GRM2	glutamate receptor, metabotropic 2	2	0	0	0	0	0	4	2	0	0	0	0	0	0	0	0	0	3	0	0	0	2	2	2	0	0	0	0	0	3	0	0	0	2	0	0	0	0	0	0	0	0	0	0	0	0	0
Q14515	SPARCL1	SPARC-like 1 (hevin)	2	0	0	0	0	9	0	0	0	0	0	0	0	0	3	0	0	0	0	0	0	0	0	0	0	0	0	0	0	0	0	2	4	0	0	0	0	0	0	0	0	0	0	2	0	0	0
Q14517	FAT1	FAT atypical cadherin 1	2	0	2	0	5	0	2	0	2	0	2	0	2	0	0	0	0	0	0	0	0	0	0	0	0	0	0	0	0	0	0	0	0	0	0	0	0	0	0	0	4	2	0	0	0	0	0
Q14527	HLTF	helicase-like transcription factor	2	3	0	0	3	0	5	5	2	0	0	2	3	0	0	0	0	0	0	0	0	0	0	2	3	2	0	0	2	0	0	0	0	0	0	2	0	0	0	2	3	0	4	0	2	0	2
Q14566	MCM6	minichromosome maintenance complex component 6	2	5	3	0	10	0	7	9	2	0	0	0	0	0	0	0	0	2	0	0	0	0	0	4	0	2	2	0	0	0	0	0	0	2	0	0	0	0	0	0	3	0	0	0	0	5	0
Q14573	ITPR3	inositol 1,4,5-trisphosphate receptor, type 3	2	2	0	0	5	0	6	3	0	2	0	0	5	0	2	0	2	2	0	0	0	0	0	3	0	0	0	0	0	2	4	0	0	0	0	0	0	0	0	2	3	2	0	3	2	0	0
Q14669	TRIP12	thyroid hormone receptor interactor 12	2	9	4	0	7	2	7	2	0	0	0	0	0	2	2	0	2	2	2	2	0	0	0	2	0	0	4	0	0	0	2	0	0	2	4	0	0	2	0	3	8	0	0	0	0	3	2
Q14689	DIP2A	DIP2 disco-interacting protein 2 homolog A (Drosophila)	2	0	3	0	0	0	2	0	0	2	0	0	0	2	0	0	0	0	0	0	0	0	0	0	0	0	0	0	0	0	0	0	0	4	0	0	0	2	4	0	0	0	0	0	0	0	2
Q14721	KCNB1	potassium voltage-gated channel, Shab-related subfamily, member 1	2	2	0	0	4	0	3	0	0	0	0	0	0	0	0	0	0	0	0	0	0	0	0	0	3	0	0	0	0	0	0	0	0	0	0	0	2	0	0	0	2	0	0	0	0	0	0
Q14766	LTBP1	latent transforming growth factor beta binding protein 1	2	0	4	0	2	0	2	2	4	0	0	0	6	2	2	0	0	0	2	0	0	0	0	3	0	0	0	0	4	0	0	0	0	2	4	0	0	2	0	0	3	0	0	0	0	0	0
Q14767	LTBP2	latent transforming growth factor beta binding protein 2	2	5	0	2	3	2	2	3	5	0	0	0	8	0	0	0	2	5	2	0	4	4	2	0	2	0	5	0	8	11	0	2	0	0	0	4	3	0	2	2	3	3	3	0	0	0	2
Q14934	NFATC4	nuclear factor of activated T-cells, cytoplasmic, calcineurin-dependent 4	2	2	0	2	3	0	6	6	2	0	0	0	0	4	2	5	0	0	2	0	0	0	5	4	2	0	7	2	4	0	3	0	3	0	0	0	8	0	2	3	6	7	3	0	0	3	4
Q14956	GPNMB	glycoprotein (transmembrane) nmb	2	3	0	0	0	0	2	2	4	2	0	3	4	2	5	0	3	2	0	0	3	2	4	0	3	9	4	0	0	0	0	0	2	3	0	0	0	3	0	3	8	2	3	4	0	0	5
Q14966	ZNF638	zinc finger protein 638	2	3	2	3	5	0	7	2	0	0	0	2	7	0	2	0	0	2	3	0	0	0	0	3	0	0	3	0	0	3	0	0	0	0	0	2	0	0	0	0	4	0	0	4	4	3	3
Q14999	CUL7	cullin 7	2	0	0	0	2	2	2	0	0	0	0	0	0	0	0	0	0	0	0	0	0	0	0	0	0	0	2	0	0	0	0	0	0	0	0	3	0	0	0	2	2	0	0	0	0	0	0
Q149N8	SHPRH	SNF2 histone linker PHD RING helicase, E3 ubiquitin protein ligase	2	0	0	0	2	2	0	0	0	0	0	0	0	0	0	0	0	0	0	0	0	0	0	0	0	0	4	0	2	2	0	0	0	0	4	2	0	0	2	0	2	0	0	2	2	0	0
Q15029	EFTUD2	elongation factor Tu GTP binding domain containing 2	2	16	0	0	10	0	16	20	10	0	0	0	11	0	6	0	0	3	0	0	0	3	0	8	0	0	9	0	0	3	0	0	0	6	0	6	0	3	0	4	10	2	0	0	0	0	3
Q15046	KARS	lysyl-tRNA synthetase	2	7	0	0	21	0	11	8	7	0	3	0	20	2	3	0	0	7	3	0	0	0	0	9	0	0	17	0	2	8	0	0	0	0	0	2	0	3	0	2	5	0	0	2	0	2	0
Q15058	KIF14	kinesin family member 14	2	0	0	0	3	0	0	0	2	0	0	0	2	0	0	2	0	0	0	2	2	0	0	0	2	0	2	3	0	0	0	0	0	0	0	2	0	2	0	0	2	0	3	0	0	2	0
Q15147	PLCB4	phospholipase C, beta 4	2	0	2	0	0	0	0	0	0	0	0	0	0	2	0	0	0	2	0	0	0	0	0	0	0	0	2	0	2	0	0	0	0	0	0	3	0	0	3	2	0	2	0	0	2	0	0
Q15366	PCBP2	poly(rC) binding protein 2	2	9	2	3	7	0	10	11	6	0	0	0	9	2	3	0	0	7	0	0	0	0	0	3	0	0	4	0	0	5	0	3	0	5	0	5	0	2	0	3	10	0	0	0	2	2	4
Q15386	UBE3C	ubiquitin protein ligase E3C	2	4	3	0	3	0	2	0	0	0	0	0	3	0	0	0	0	0	0	0	0	0	0	0	0	0	0	0	0	0	0	0	2	3	0	0	0	0	0	0	2	0	0	0	0	0	0
Q15648	MED1	mediator complex subunit 1	2	2	2	0	6	0	3	3	4	2	5	0	0	0	0	0	0	0	0	0	0	0	0	0	3	0	0	0	0	0	0	0	0	0	0	0	0	0	2	0	3	4	0	2	0	0	4
Q15811	ITSN1	intersectin 1 (SH3 domain protein)	2	4	4	0	3	0	2	2	0	2	3	0	0	0	2	0	0	4	2	0	0	0	2	3	0	0	0	0	0	3	4	4	2	0	2	4	3	0	2	0	2	3	4	0	0	3	4
Q15813	TBCE	tubulin folding cofactor E	2	3	0	0	0	0	2	2	0	0	0	0	0	0	2	0	0	0	0	0	0	0	0	0	0	0	0	0	0	0	3	0	0	0	2	0	0	0	2	0	3	2	0	0	0	2	0
Q15848	ADIPOQ	adiponectin, C1Q and collagen domain containing	2	0	0	0	0	4	0	0	0	3	0	0	0	0	0	2	4	0	0	2	3	0	2	0	6	5	0	0	0	0	0	0	7	0	3	0	3	0	6	2	2	0	5	0	0	2	0
Q15911	ZFHX3	zinc finger homeobox 3	2	0	2	0	5	0	3	0	0	0	0	3	0	3	0	0	0	0	3	0	2	0	0	2	0	0	0	4	2	0	3	0	0	0	0	0	0	2	2	0	2	3	3	6	0	3	2
Q16270	IGFBP7	insulin-like growth factor binding protein 7	2	2	0	0	2	0	2	0	3	0	0	0	5	0	0	0	0	0	2	0	0	0	2	0	0	0	0	0	0	0	0	0	0	0	0	0	0	0	0	0	3	0	0	0	0	0	0
Q16538	GPR162	G protein-coupled receptor 162	2	0	2	0	4	0	3	0	0	0	0	0	2	0	0	0	0	0	2	0	0	0	0	0	0	0	0	0	0	2	2	0	0	0	0	0	3	0	2	0	4	2	0	0	2	0	3
Q16602	CALCRL	calcitonin receptor-like	2	0	5	0	3	2	0	0	5	0	2	0	3	8	4	3	5	3	0	4	0	2	2	4	5	0	2	0	4	0	0	2	6	0	6	7	3	5	3	3	0	0	2	0	0	3	0
Q16659	MAPK6	mitogen-activated protein kinase 6	2	0	3	0	0	0	0	0	0	0	0	0	2	0	0	0	2	0	0	0	0	0	0	0	0	0	0	0	0	0	0	0	0	0	2	0	2	0	2	0	0	0	0	0	0	0	0
Q16666	IFI16	interferon, gamma-inducible protein 16	2	3	0	4	15	0	0	3	2	0	0	0	4	0	0	0	0	4	5	0	0	0	0	6	0	0	4	0	0	5	0	0	0	0	2	0	0	2	0	0	6	4	2	0	0	2	3
Q16718	NDUFA5	NADH dehydrogenase (ubiquinone) 1 alpha subcomplex, 5	2	7	0	0	8	5	3	0	0	4	0	0	0	0	0	2	0	3	2	0	0	0	3	4	0	0	3	0	0	3	2	0	10	3	2	2	4	3	5	0	0	0	0	0	0	0	0
Q16787	LAMA3	laminin, alpha 3	2	4	3	0	3	4	0	7	5	3	6	0	5	0	5	0	0	3	10	0	7	2	2	4	2	0	2	0	0	0	4	4	0	2	3	4	3	3	2	4	6	4	5	5	0	4	2
Q16799	RTN1	reticulon 1	2	0	2	0	3	13	3	0	0	7	0	2	0	0	0	6	0	2	0	2	5	0	3	0	0	2	5	3	0	2	3	2	4	0	0	2	3	0	5	0	0	0	2	0	0	0	0
Q16825	PTPN21	protein tyrosine phosphatase, non-receptor type 21	2	0	0	2	0	2	4	2	0	0	0	0	0	0	0	0	0	0	0	0	0	0	0	0	0	0	0	0	0	0	0	0	0	0	0	2	0	0	0	2	3	2	0	0	0	0	0
Q17RB8	LONRF1	LON peptidase N-terminal domain and ring finger 1	2	0	2	0	0	0	2	0	0	2	0	0	3	2	0	0	0	0	0	0	0	0	0	2	0	0	0	0	0	2	0	0	0	0	0	0	0	0	0	0	0	0	2	0	0	0	0
Q1ED39	KNOP1	lysine-rich nucleolar protein 1	2	2	0	0	0	0	0	3	0	0	0	0	2	0	0	0	0	0	0	0	0	0	0	0	0	0	0	0	0	0	0	0	0	0	0	0	0	0	0	0	0	0	2	0	0	0	0
Q1KMD3	HNRNPUL2	heterogeneous nuclear ribonucleoprotein U-like 2	2	9	0	5	15	3	10	16	4	2	0	0	15	0	5	0	0	12	6	0	0	3	0	8	0	0	5	0	0	4	0	4	0	6	0	5	0	3	3	8	9	3	0	3	2	5	2
Q24JP5	TMEM132A	transmembrane protein 132A	2	0	2	0	0	0	0	0	0	2	0	2	0	0	2	2	0	0	0	0	0	0	0	0	0	0	0	0	0	0	0	0	2	0	2	0	0	0	0	0	0	0	0	0	2	3	4
Q27J81	INF2	inverted formin, FH2 and WH2 domain containing	2	5	2	4	3	0	6	5	3	0	3	0	4	0	0	0	0	4	0	2	0	0	0	3	0	0	19	0	2	4	0	0	2	3	0	6	2	0	4	2	3	2	0	0	0	0	4
Q2KHR3	QSER1	glutamine and serine rich 1	2	2	2	0	0	0	0	0	0	0	0	0	2	3	2	0	0	0	0	0	2	0	0	0	0	0	0	0	2	2	0	0	0	0	0	0	0	2	0	2	0	0	0	0	0	0	0
Q2UY09	COL28A1	collagen, type XXVIII, alpha 1	2	2	12	0	8	2	2	2	0	3	2	3	2	5	2	0	0	2	2	2	0	0	0	2	2	2	0	5	0	2	3	3	4	4	4	0	3	0	0	2	9	6	8	3	6	9	7
Q2V2M9	FHOD3	formin homology 2 domain containing 3	2	3	2	0	2	0	3	3	3	2	0	2	2	2	2	0	0	0	0	0	0	0	2	0	0	2	3	2	2	2	0	0	0	0	4	0	0	0	0	3	5	6	3	6	0	3	0
Q3SY69	ALDH1L2	aldehyde dehydrogenase 1 family, member L2	2	4	2	0	0	0	0	3	2	0	0	0	20	0	5	0	0	7	0	0	0	16	0	0	0	0	5	0	2	4	0	0	0	0	0	0	0	4	2	0	0	0	0	0	2	0	5
Q3YBR2	TBRG1	transforming growth factor beta regulator 1	2	0	0	0	0	0	0	0	0	4	0	0	0	0	0	0	0	0	0	0	2	0	0	0	0	0	2	0	0	0	0	0	2	0	0	0	2	0	0	0	0	0	2	0	0	0	0
Q495M9	USH1G	Usher syndrome 1G (autosomal recessive)	2	0	0	0	0	0	0	0	0	0	0	0	2	0	0	0	0	3	0	0	2	0	0	0	0	0	0	0	0	0	0	0	2	2	0	4	0	0	0	2	0	0	0	0	0	0	0
Q4AC99	ACCSL	1-aminocyclopropane-1-carboxylate synthase homolog (Arabidopsis)(non-functional)-like	2	2	3	0	0	0	2	0	0	0	2	0	0	6	3	2	0	2	0	0	0	0	0	0	3	0	0	0	0	0	0	0	0	0	0	3	0	2	0	2	3	2	2	0	0	0	0
Q4G0P3	HYDIN	HYDIN, axonemal central pair apparatus protein	2	2	5	0	5	0	3	3	3	0	0	3	5	2	0	0	4	0	0	0	0	2	0	3	2	0	0	0	2	0	0	2	2	2	0	2	0	0	0	3	5	4	3	3	2	2	0
Q4G0T1	NA	NA	2	0	0	2	0	0	0	0	0	0	0	0	0	3	0	0	0	2	0	0	0	2	0	0	3	0	3	0	5	0	0	0	0	0	2	2	0	0	0	0	6	2	2	4	3	0	2
Q4G0X9	CCDC40	coiled-coil domain containing 40	2	0	0	0	3	0	0	0	0	0	0	0	0	0	0	2	0	0	0	0	0	0	0	0	3	0	0	2	0	0	0	2	0	0	0	3	0	0	0	5	0	0	0	0	0	3	0
Q4V328	GRIPAP1	GRIP1 associated protein 1	2	3	0	4	5	10	9	2	0	4	3	0	5	0	0	3	0	3	0	0	2	0	7	8	0	4	3	2	0	5	4	0	5	0	0	3	0	0	5	3	4	4	6	0	0	2	0
Q4ZG55	GREB1	growth regulation by estrogen in breast cancer 1	2	2	0	0	0	0	0	0	0	2	0	0	0	0	0	0	0	0	0	0	0	0	0	0	0	0	0	0	0	0	0	0	2	0	0	0	0	0	0	0	2	2	0	0	0	0	0
Q502W6	VWA3B	von Willebrand factor A domain containing 3B	2	0	2	0	6	0	2	0	0	2	0	0	3	0	0	3	2	0	3	0	0	0	0	0	2	0	0	0	0	0	0	0	0	0	0	3	0	2	2	2	2	2	0	2	0	0	3
Q52LR7	EPC2	enhancer of polycomb homolog 2 (Drosophila)	2	3	2	0	3	0	0	0	0	0	0	0	0	0	0	0	0	0	0	2	0	0	0	0	0	0	0	0	0	0	0	0	0	0	0	0	0	0	0	0	3	0	2	0	0	0	0
Q53EL6	PDCD4	programmed cell death 4 (neoplastic transformation inhibitor)	2	8	0	0	4	0	3	4	6	0	0	0	5	0	4	0	0	4	2	0	0	0	0	2	0	0	10	2	0	5	0	2	0	2	2	2	0	0	0	4	8	2	0	0	0	3	7
Q53GI3	ZNF394	zinc finger protein 394	2	0	0	0	0	0	2	0	0	0	0	2	0	0	0	2	0	0	0	0	0	0	0	0	0	2	0	2	0	0	0	0	0	0	0	0	2	0	0	0	0	0	2	0	0	0	2
Q53GQ0	HSD17B12	hydroxysteroid (17-beta) dehydrogenase 12	2	5	0	0	3	0	7	2	0	0	3	0	12	0	0	0	0	3	0	0	0	0	0	0	0	0	7	0	0	8	0	0	0	2	0	0	0	0	0	0	0	0	0	0	0	0	2
Q53RT3	ASPRV1	aspartic peptidase, retroviral-like 1	2	0	0	0	2	0	0	0	0	0	0	0	0	0	0	0	2	0	0	0	0	0	0	0	3	2	0	0	2	0	0	0	0	0	0	0	2	0	0	0	0	0	2	2	0	3	0
Q587J7	TDRD12	tudor domain containing 12	2	2	0	0	0	0	0	0	0	0	2	0	3	2	0	0	0	0	0	2	0	0	2	0	0	0	0	0	0	0	0	0	0	0	2	0	2	2	0	2	5	0	0	0	0	3	2
Q58FF3	NA	NA	2	5	0	5	23	4	7	6	3	2	2	0	16	3	6	5	2	14	6	0	0	7	0	10	0	0	7	0	3	19	2	7	2	7	3	6	4	2	3	6	8	10	0	0	5	5	3
Q58FF7	NA	NA	2	41	0	6	63	4	33	48	12	0	5	0	20	0	9	0	3	13	3	0	0	10	0	13	0	0	17	2	8	7	4	8	5	24	2	12	0	6	6	8	22	5	0	3	7	4	7
Q58FF8	NA	NA	2	19	3	5	25	2	21	22	12	2	5	0	22	2	12	3	0	15	3	9	0	5	2	20	0	0	15	0	11	13	6	5	2	13	5	15	3	3	2	13	21	5	2	6	0	6	7
Q5FWF5	ESCO1	establishment of sister chromatid cohesion N-acetyltransferase 1	2	3	0	0	5	0	0	0	0	0	0	0	2	0	0	0	0	0	0	0	0	0	0	0	0	0	0	0	0	0	0	0	0	0	0	3	0	0	0	0	3	0	0	0	0	0	0
Q5HYM0	ZC3H12B	zinc finger CCCH-type containing 12B	2	2	0	0	0	0	2	0	0	0	0	0	2	0	0	0	0	0	0	0	0	0	0	0	0	0	0	0	0	0	0	0	0	0	0	0	0	0	0	0	0	0	0	2	0	0	0
Q5JY77	GPRASP1	G protein-coupled receptor associated sorting protein 1	2	0	3	0	3	2	2	4	0	0	0	4	2	5	2	0	2	2	2	0	2	2	3	0	3	0	4	2	4	3	0	3	0	4	3	5	2	0	0	2	5	0	3	0	3	3	2
Q5QJ74	TBCEL	tubulin folding cofactor E-like	2	0	0	0	0	0	0	0	0	0	0	0	0	0	0	0	0	0	0	0	0	0	0	2	0	0	0	0	0	0	0	0	0	0	0	0	0	2	0	0	0	3	0	0	0	0	0
Q5QP82	DCAF10	DDB1 and CUL4 associated factor 10	2	0	2	0	2	0	0	0	0	0	0	0	2	0	0	0	0	0	0	0	0	0	0	0	0	0	0	0	0	0	0	0	0	0	0	0	0	0	2	0	0	0	0	0	0	0	0
Q5QPM0	NA	NA	2	3	2	0	0	2	2	2	7	5	5	2	2	8	5	0	0	0	0	0	0	0	0	3	3	3	3	7	4	6	5	5	4	7	8	4	3	3	2	0	0	0	0	0	0	0	0
Q5R3F8	ELFN2	extracellular leucine-rich repeat and fibronectin type III domain containing 2	2	0	2	0	3	0	3	0	0	2	2	0	2	0	0	0	0	0	0	0	0	0	0	0	0	0	0	0	0	0	0	0	0	0	0	0	0	0	0	2	0	3	0	0	0	0	2
Q5SRE7	PHYHD1	phytanoyl-CoA dioxygenase domain containing 1	2	0	3	0	0	0	3	2	0	0	0	0	2	0	0	0	0	2	0	0	0	0	0	0	0	0	0	0	0	0	0	0	2	0	0	2	0	0	0	3	4	0	0	2	0	2	0
Q5SW79	CEP170	centrosomal protein 170kDa	2	4	3	0	3	4	0	2	2	0	0	0	0	2	2	2	0	2	3	0	0	4	0	4	0	4	6	0	3	0	0	0	0	0	2	3	0	2	0	2	4	2	0	0	0	4	0
Q5T011	SZT2	seizure threshold 2 homolog (mouse)	2	2	2	2	4	0	3	0	0	0	0	0	0	0	2	0	2	0	0	0	0	0	0	4	0	0	0	0	0	0	4	0	0	4	0	0	0	0	0	3	10	2	3	4	2	4	4
Q5T2R2	PDSS1	prenyl (decaprenyl) diphosphate synthase, subunit 1	2	2	2	2	0	0	0	0	0	0	0	0	0	3	0	0	0	0	0	0	2	0	0	0	0	0	0	0	0	0	2	0	0	0	0	0	0	0	0	0	0	0	2	0	0	0	0
Q5T2S8	ARMC4	armadillo repeat containing 4	2	0	0	0	0	0	2	0	0	0	0	0	0	0	0	0	0	0	0	0	0	2	0	0	0	0	0	0	0	0	0	0	0	0	0	0	0	0	0	0	0	0	2	0	0	0	0
Q5T2T1	MPP7	membrane protein, palmitoylated 7 (MAGUK p55 subfamily member 7)	2	0	3	0	2	0	0	0	0	2	0	0	0	0	5	0	4	0	0	2	2	2	0	0	0	0	0	0	3	2	0	0	0	0	2	3	0	0	2	0	3	2	2	3	0	0	0
Q5T5P2	KIAA1217	KIAA1217	2	7	2	3	5	6	13	6	3	6	0	0	4	0	6	0	3	0	10	4	4	2	6	5	0	5	6	0	4	0	5	0	2	2	0	7	6	0	3	10	13	7	4	5	0	5	2
Q5T5Y3	CAMSAP1	calmodulin regulated spectrin-associated protein 1	2	2	2	2	2	2	4	3	0	2	3	4	0	0	3	0	4	2	0	4	0	2	3	5	4	6	0	4	2	2	2	0	0	0	2	2	2	2	3	2	6	2	5	2	0	3	0
Q5T7B8	KIF24	kinesin family member 24	2	2	0	0	0	0	0	0	0	0	0	0	2	0	0	0	0	0	0	0	0	2	0	0	0	0	0	0	0	4	0	0	0	0	0	0	0	0	0	0	0	0	0	0	0	2	0
Q5T7V8	GORAB	golgin, RAB6-interacting	2	2	0	0	0	0	0	0	0	0	0	0	0	0	0	0	0	2	0	0	0	0	0	0	2	0	0	0	0	0	2	0	0	0	0	2	0	0	0	0	3	0	2	0	0	0	0
Q5T848	GPR158	G protein-coupled receptor 158	2	0	0	0	2	0	3	0	0	0	0	0	0	0	2	0	0	0	0	0	2	0	0	0	0	0	0	0	0	0	2	0	0	0	0	0	0	0	0	2	0	0	0	0	2	0	0
Q5TCS8	AK9	adenylate kinase 9	2	0	0	0	0	0	4	0	0	0	0	0	0	0	0	0	2	0	3	0	0	0	0	0	0	0	0	0	0	2	0	0	0	0	0	0	0	0	0	0	5	2	3	0	0	0	2
Q5TCY1	TTBK1	tau tubulin kinase 1	2	0	0	2	0	0	2	2	0	0	0	3	5	0	2	0	0	0	0	2	0	3	2	4	2	0	3	0	4	0	0	0	0	3	3	2	0	3	0	2	3	2	0	2	2	0	5
Q5TCZ1	SH3PXD2A	SH3 and PX domains 2A	2	2	0	3	0	0	0	4	0	0	2	0	3	0	0	0	0	0	0	0	2	2	2	2	0	2	0	0	2	0	4	0	2	3	2	2	2	3	0	2	4	0	4	0	2	4	2
Q5TEJ8	THEMIS2	thymocyte selection associated family member 2	2	0	2	0	4	0	0	0	2	0	0	0	0	2	0	0	0	2	0	0	0	0	0	3	0	0	0	0	0	3	0	0	0	0	0	0	0	0	0	0	0	0	0	3	0	0	0
Q5TF21	SOGA3	SOGA family member 3	2	2	2	0	0	2	2	0	0	4	0	2	2	0	2	0	0	0	0	0	0	0	0	2	0	0	0	4	4	2	4	3	2	3	0	2	3	0	0	2	6	0	3	2	0	2	2
Q5TYW2	ANKRD20A1	ankyrin repeat domain 20 family, member A1	2	0	4	3	4	0	0	0	2	0	2	4	0	2	2	0	0	4	2	3	3	0	0	0	0	0	2	0	2	0	3	2	2	0	0	3	2	3	0	3	8	2	3	0	0	2	0
Q5VSY0	GKAP1	G kinase anchoring protein 1	2	0	3	0	4	2	0	0	0	2	0	0	0	6	0	2	5	0	3	0	0	0	3	0	2	0	0	0	2	0	2	0	2	3	0	0	2	0	0	0	3	0	0	4	0	0	0
Q5VT66	2016-03-01	mitochondrial amidoxime reducing component 1	2	2	0	0	0	0	0	0	0	0	0	3	0	3	0	2	0	2	2	0	0	0	0	0	0	0	0	2	0	0	2	0	8	0	2	0	3	0	0	0	0	0	0	0	0	0	0
Q5VU65	NUP210L	nucleoporin 210kDa-like	2	0	2	0	0	0	0	2	0	0	0	0	0	0	0	0	0	0	0	0	0	0	0	0	2	0	3	0	0	0	0	0	0	0	0	0	0	0	0	0	0	0	0	0	0	0	0
Q5VVW2	GARNL3	GTPase activating Rap/RanGAP domain-like 3	2	2	0	0	0	0	0	0	0	0	0	0	0	0	0	0	0	0	0	0	3	0	0	0	3	2	0	0	0	0	0	0	0	0	0	0	0	0	2	2	3	2	0	0	0	0	0
Q5VZ46	KIAA1614	KIAA1614	2	3	2	0	2	2	0	0	0	2	0	2	0	2	0	0	0	0	2	2	0	0	0	0	0	0	2	3	0	0	0	0	0	0	2	3	0	0	0	0	0	0	2	0	0	2	0
Q5VZK9	LRRC16A	leucine rich repeat containing 16A	2	2	2	0	3	0	2	2	0	3	4	0	4	3	0	0	0	0	0	0	2	2	0	2	0	0	3	0	2	0	0	0	0	4	0	2	2	2	0	3	0	0	5	3	2	2	2
Q5W0U4	BSPRY	B-box and SPRY domain containing	2	3	3	3	0	0	7	6	2	0	3	4	2	3	3	0	2	0	0	3	0	0	4	0	2	2	5	0	0	2	2	0	0	3	0	3	0	3	2	5	6	2	0	3	2	3	0
Q66K74	MAP1S	microtubule-associated protein 1S	2	8	2	0	3	2	7	6	5	3	0	0	8	2	0	0	0	0	2	0	0	0	0	2	0	0	4	0	3	3	0	3	0	2	0	3	0	2	2	0	4	0	0	3	0	0	4
Q68CZ1	RPGRIP1L	RPGRIP1-like	2	0	0	0	0	0	2	0	0	0	0	0	0	0	0	2	0	0	0	0	0	0	0	0	0	0	3	0	0	2	0	0	0	0	2	0	0	0	0	0	2	0	0	0	0	0	0
Q68CZ6	HAUS3	HAUS augmin-like complex, subunit 3	2	0	3	0	3	0	0	0	0	0	0	0	0	5	0	2	4	0	0	0	0	8	0	0	0	0	0	0	0	0	0	0	0	0	0	0	0	2	0	0	0	0	0	0	0	0	3
Q68DE3	NA	NA	2	2	0	0	2	0	0	2	2	3	0	0	0	0	0	0	0	2	0	0	0	0	0	0	0	0	0	0	0	0	0	0	0	0	0	0	0	0	0	0	0	2	0	0	0	0	4
Q68E01	INTS3	integrator complex subunit 3	2	5	2	0	4	0	0	3	0	0	0	2	0	3	3	0	0	0	0	2	0	0	2	2	3	0	0	0	2	0	0	0	0	2	0	2	0	0	0	0	4	4	2	2	2	4	0
Q69YQ0	SPECC1L	sperm antigen with calponin homology and coiled-coil domains 1-like	2	0	2	0	3	3	6	0	3	4	0	0	2	0	5	0	0	3	0	0	0	0	0	3	0	0	0	0	0	2	5	0	0	0	0	2	2	0	0	3	4	2	0	0	0	0	4
Q6DT37	CDC42BPG	CDC42 binding protein kinase gamma (DMPK-like)	2	0	0	0	2	0	2	0	0	0	0	2	0	0	2	0	2	0	3	0	0	0	0	0	2	0	3	2	3	2	0	2	2	0	0	0	0	0	0	2	5	0	4	0	0	0	2
Q6FHJ7	SFRP4	secreted frizzled-related protein 4	2	3	4	0	0	0	0	0	0	0	0	0	0	0	0	0	2	0	0	0	2	0	0	0	0	0	0	0	0	0	0	0	0	0	0	0	0	0	0	0	3	2	0	0	0	2	0
Q6IC98	GRAMD4	GRAM domain containing 4	2	0	2	0	0	2	0	0	0	0	2	0	0	0	0	0	0	0	0	3	0	2	4	0	0	0	0	0	0	0	2	0	0	0	0	0	0	0	0	0	0	0	8	2	0	3	0
Q6IPM2	IQCE	IQ motif containing E	2	0	0	0	2	0	0	0	0	0	0	0	0	0	3	0	0	0	0	0	2	0	0	0	3	0	0	0	0	0	2	0	0	0	0	2	0	0	0	0	2	0	0	0	0	3	0
Q6IQ22	RAB12	RAB12, member RAS oncogene family	2	0	4	0	0	0	3	0	0	0	0	11	3	7	0	0	0	5	0	0	0	3	0	2	5	0	2	0	3	0	2	0	0	0	0	0	0	0	0	0	5	0	0	0	3	0	3
Q6ISB3	GRHL2	grainyhead-like 2 (Drosophila)	2	0	6	3	2	0	3	3	2	0	3	0	0	4	0	2	0	6	0	2	0	3	0	2	3	0	0	0	5	0	0	2	0	2	0	0	0	2	0	0	4	0	7	0	0	0	0
Q6JBY9	RCSD1	RCSD domain containing 1	2	0	3	0	4	0	2	0	0	3	3	0	3	0	0	2	0	4	2	0	0	0	0	2	0	0	2	0	0	0	0	0	0	2	0	0	0	0	0	0	2	3	4	0	0	5	0
Q6K0P9	PYHIN1	pyrin and HIN domain family, member 1	2	0	3	0	2	0	2	0	0	2	0	0	3	2	0	0	0	0	0	0	0	0	0	0	0	0	0	0	0	0	0	0	0	0	2	0	0	0	3	0	0	2	2	0	0	0	0
Q6KC79	NIPBL	Nipped-B homolog (Drosophila)	2	5	2	0	6	0	4	3	0	0	0	0	2	3	3	0	0	0	4	0	0	0	3	4	2	0	2	3	2	2	4	2	6	3	0	0	6	0	2	0	3	0	0	5	0	0	2
Q6NVY1	HIBCH	3-hydroxyisobutyryl-CoA hydrolase	2	8	0	0	12	3	13	3	4	0	0	0	10	0	2	0	0	4	0	0	0	2	0	2	0	0	12	0	3	8	0	2	3	3	3	2	2	0	0	3	2	0	0	0	2	0	3
Q6NXR4	TTI2	TELO2 interacting protein 2	2	0	2	0	0	0	2	2	0	0	0	0	3	0	5	0	0	0	2	4	0	0	4	0	0	0	0	0	0	0	4	2	0	2	11	0	3	0	2	3	32	6	3	11	0	4	0
Q6P050	FBXL22	F-box and leucine-rich repeat protein 22	2	4	3	4	0	0	0	0	3	3	0	6	0	4	0	0	3	2	3	2	2	3	4	2	7	6	3	0	4	2	7	2	0	2	2	3	0	0	0	4	0	2	4	4	0	2	0
Q6P158	DHX57	DEAH (Asp-Glu-Ala-Asp/His) box polypeptide 57	2	4	2	0	6	0	4	0	0	0	0	0	2	2	3	0	0	2	2	0	2	0	0	0	0	0	0	0	0	0	2	0	0	0	0	0	2	0	0	0	7	4	5	7	2	3	4
Q6P2H3	CEP85	centrosomal protein 85kDa	2	0	3	0	0	2	0	0	0	3	0	0	3	0	0	2	0	0	0	0	0	0	0	0	0	0	2	0	2	0	0	0	0	0	0	0	0	4	0	0	0	0	0	0	0	0	0
Q6PCB7	SLC27A1	solute carrier family 27 (fatty acid transporter), member 1	2	0	4	0	3	0	3	0	2	2	0	0	0	0	0	0	0	0	0	0	0	2	0	0	0	0	0	2	0	0	0	0	0	0	2	0	0	0	0	0	0	0	2	0	0	0	6
Q6PGN9	PSRC1	proline/serine-rich coiled-coil 1	2	0	2	0	2	0	0	0	3	0	0	2	0	2	0	0	0	0	0	0	0	0	2	0	0	0	0	0	0	0	3	0	0	0	0	2	0	0	0	0	2	0	0	0	3	0	6
Q6PIJ6	FBXO38	F-box protein 38	2	2	2	0	0	0	2	0	0	0	0	0	2	2	2	0	3	0	0	0	0	0	0	3	0	0	0	0	0	0	2	0	3	2	2	2	0	3	0	0	0	0	2	0	2	2	0
Q6PJF5	RHBDF2	rhomboid 5 homolog 2 (Drosophila)	2	0	3	0	3	0	0	2	3	0	2	7	0	0	2	0	2	0	0	2	3	4	3	2	6	4	3	0	2	0	5	0	0	2	2	2	2	2	0	2	7	6	5	4	0	4	0
Q6Q788	APOA5	apolipoprotein A-V	2	0	0	0	0	0	0	0	0	0	0	2	0	3	2	0	0	0	2	0	2	0	2	0	0	0	0	0	0	0	0	0	0	0	0	0	0	0	0	0	0	0	7	2	0	0	2
Q6SPF0	SAMD1	sterile alpha motif domain containing 1	2	0	0	0	3	0	2	0	0	0	0	0	0	0	0	0	0	0	0	0	0	0	0	0	0	0	0	0	0	0	0	0	0	0	0	2	0	0	0	0	0	3	0	0	0	0	0
Q6SZW1	SARM1	sterile alpha and TIR motif containing 1	2	3	0	0	3	0	0	0	0	0	0	0	0	0	0	0	0	0	0	0	0	0	0	0	0	0	0	0	0	0	0	0	0	0	0	0	0	0	0	0	2	0	0	2	0	0	2
Q6UWY5	OLFML1	olfactomedin-like 1	2	0	3	0	0	0	2	2	2	0	0	0	4	0	3	0	0	0	2	0	2	2	0	0	0	0	0	0	0	0	0	0	0	3	0	2	0	0	3	3	6	2	0	6	0	2	0
Q6UX04	CWC27	CWC27 spliceosome-associated protein homolog (S. cerevisiae)	2	0	0	0	2	0	3	0	0	0	0	0	0	0	0	0	0	0	2	0	0	0	0	0	0	0	0	0	0	2	0	0	0	0	0	0	0	0	0	0	2	0	0	0	0	0	2
Q6UX71	PLXDC2	plexin domain containing 2	2	2	0	0	0	3	2	2	5	2	0	0	0	0	4	0	2	0	3	0	0	9	0	2	3	0	5	0	2	0	4	0	0	0	2	7	4	4	0	0	3	3	3	5	0	0	4
Q6UXZ4	UNC5D	unc-5 homolog D (C. elegans)	2	2	0	0	2	0	0	0	2	2	0	2	3	0	0	0	0	2	2	0	0	2	0	3	0	0	0	0	0	0	4	0	0	0	0	0	2	0	0	0	0	2	0	0	3	0	2
Q6WCQ1	MPRIP	myosin phosphatase Rho interacting protein	2	3	2	0	2	0	5	0	0	0	0	0	4	0	0	0	0	0	0	0	0	0	0	2	0	0	0	0	0	0	0	0	0	0	0	2	0	2	0	0	3	2	0	0	0	0	0
Q6ZMI0	PPP1R21	protein phosphatase 1, regulatory subunit 21	2	0	0	0	3	0	0	2	0	0	2	2	0	5	0	2	0	0	0	0	3	0	0	0	0	0	3	0	0	2	6	2	0	0	0	2	2	0	0	0	5	3	3	2	0	3	0
Q6ZMY3	SPOCD1	SPOC domain containing 1	2	0	0	0	4	0	0	0	0	0	0	0	0	0	0	0	0	0	0	0	0	0	0	0	0	0	0	0	0	0	2	0	0	0	0	0	0	0	0	0	0	0	0	0	0	0	2
Q6ZN11	ZNF793	zinc finger protein 793	2	3	3	0	0	2	2	0	0	0	0	0	0	2	0	0	0	0	0	0	2	0	0	0	3	0	2	0	0	0	3	2	0	3	0	0	4	0	0	0	3	0	0	0	0	2	0
Q6ZN84	CCDC81	coiled-coil domain containing 81	2	2	0	0	0	0	2	0	0	0	0	4	0	0	0	0	2	0	0	2	0	0	0	0	0	0	0	0	3	0	0	0	0	0	0	0	0	0	2	0	0	0	0	2	2	0	0
Q6ZPD9	DPY19L3	dpy-19-like 3 (C. elegans)	2	2	0	0	2	2	0	0	0	0	0	0	0	0	0	0	2	0	0	0	2	0	3	0	2	0	0	0	0	0	0	0	2	2	0	0	3	3	4	0	0	2	4	0	0	0	2
Q6ZRK6	CCDC73	coiled-coil domain containing 73	2	2	3	0	0	0	2	0	0	2	0	0	0	2	0	0	0	0	0	0	0	0	0	0	0	0	0	2	0	0	2	0	2	0	0	0	0	0	0	0	6	0	0	0	0	0	0
Q6ZRP7	QSOX2	quiescin Q6 sulfhydryl oxidase 2	2	0	0	0	0	0	0	0	0	0	0	0	0	0	0	0	0	0	0	0	0	0	0	0	0	0	0	0	0	0	0	0	0	0	0	0	0	0	0	2	0	0	0	0	0	0	0
Q6ZRR7	NA	NA	2	0	0	0	0	0	2	0	0	0	0	0	3	0	0	0	0	0	0	0	0	0	0	0	0	0	0	0	0	0	0	0	0	0	0	0	0	0	0	2	0	0	0	0	0	0	2
Q6ZRR9	NA	NA	2	3	2	0	0	0	0	0	0	2	0	0	2	0	0	0	0	0	0	2	0	0	0	0	0	0	0	0	0	0	0	0	0	3	4	0	3	2	0	2	0	0	0	0	0	0	2
Q6ZRV3	NA	NA	2	0	0	0	0	2	0	0	0	0	0	0	0	0	4	0	2	0	0	6	0	0	3	0	0	0	0	3	0	0	0	0	0	0	6	0	4	0	4	2	10	10	0	4	0	3	0
Q6ZSC3	RBM43	RNA binding motif protein 43	2	0	2	0	0	0	0	0	4	0	2	4	0	2	0	0	4	0	2	0	0	0	0	0	3	0	0	0	0	0	0	0	0	0	2	4	0	0	0	3	4	2	2	3	0	4	0
Q6ZUT9	DENND5B	DENN/MADD domain containing 5B	2	2	3	0	0	0	0	0	2	0	0	0	0	3	0	0	0	0	0	0	0	2	0	3	0	2	2	0	0	0	0	0	0	3	0	0	3	2	0	0	3	0	0	2	0	3	0
Q6ZV73	FGD6	FYVE, RhoGEF and PH domain containing 6	2	3	0	0	2	2	2	0	0	2	0	0	0	0	2	0	0	0	2	0	0	0	0	0	0	0	4	0	2	2	3	0	0	0	0	2	3	0	0	2	3	0	3	0	0	5	0
Q6ZVC0	NYAP1	neuronal tyrosine-phosphorylated phosphoinositide-3-kinase adaptor 1	2	0	3	0	4	2	3	0	3	3	0	0	0	7	3	7	5	2	0	3	2	0	4	2	7	2	4	0	3	2	4	6	3	3	4	5	2	2	0	2	0	3	7	2	0	4	3
Q70CQ2	USP34	ubiquitin specific peptidase 34	2	3	3	0	0	0	2	0	0	2	4	0	5	3	2	0	2	0	3	0	3	0	2	0	0	0	4	0	0	0	0	2	2	2	0	0	0	0	0	2	0	0	6	2	0	2	3
Q70CQ4	USP31	ubiquitin specific peptidase 31	2	0	8	0	0	3	4	3	0	0	0	0	0	2	6	0	4	0	2	0	3	0	2	2	0	0	2	0	2	2	0	0	0	0	3	2	0	0	0	2	6	0	3	0	2	0	4
Q70EK8	USP53	ubiquitin specific peptidase 53	2	2	2	0	0	0	2	0	0	0	0	0	3	0	2	0	0	0	0	0	0	0	0	0	0	0	0	0	0	0	0	2	0	0	2	0	0	0	0	0	0	0	0	0	0	0	0
Q70Z35	PREX2	phosphatidylinositol-3,4,5-trisphosphate-dependent Rac exchange factor 2	2	0	0	0	0	0	0	0	0	0	0	0	3	2	0	0	0	0	0	0	0	0	0	0	0	0	0	0	0	0	0	0	0	2	0	0	0	0	0	0	2	0	0	0	0	0	0
Q71UI9	H2AFV	H2A histone family, member V	2	7	0	0	14	3	7	15	5	0	5	0	15	0	0	0	0	8	0	0	0	0	0	5	3	0	3	0	3	5	0	3	0	5	4	9	4	0	0	0	6	2	0	0	3	0	4
Q75N90	FBN3	fibrillin 3	2	4	9	4	3	4	3	7	6	2	0	6	7	5	6	0	4	10	5	0	3	7	4	3	2	0	3	0	6	7	9	2	2	11	4	5	0	0	2	4	16	4	10	5	0	8	0
Q7L4I2	RSRC2	arginine/serine-rich coiled-coil 2	2	0	0	0	0	0	2	0	0	3	2	0	3	0	0	0	3	0	0	0	0	0	0	3	0	0	0	0	2	0	0	0	0	0	0	0	0	0	0	2	0	0	0	0	0	0	0
Q7L8S5	OTUD6A	OTU deubiquitinase 6A	2	3	0	3	0	0	0	2	2	0	2	2	0	2	0	2	2	0	2	0	0	0	0	2	3	0	2	0	2	0	4	0	4	2	0	2	0	0	2	0	2	2	4	5	0	2	0
Q7L985	LINGO2	leucine rich repeat and Ig domain containing 2	2	0	0	0	0	0	2	0	0	0	0	0	0	0	0	0	0	0	0	0	0	0	0	0	3	0	0	0	0	0	0	0	0	0	0	0	0	0	0	2	2	0	2	0	0	0	0
Q7LBC6	KDM3B	lysine (K)-specific demethylase 3B	2	0	0	0	0	0	2	2	2	0	0	4	0	0	2	0	2	0	0	3	0	3	0	2	0	0	2	0	0	0	0	4	0	2	2	0	0	0	0	0	3	2	2	0	0	0	0
Q7RTR2	NLRC3	NLR family, CARD domain containing 3	2	2	0	0	3	0	2	0	2	0	0	0	2	0	0	0	0	0	0	0	0	0	0	2	0	0	0	0	0	0	0	0	0	0	0	4	0	0	0	0	0	3	0	0	0	4	0
Q7RTU5	NA	NA	2	2	0	0	0	3	0	0	0	3	0	0	0	3	2	2	0	0	0	2	0	0	0	0	2	0	3	0	0	0	0	0	0	0	0	0	2	0	3	4	6	4	2	3	0	5	0
Q7RTU7	SCX	scleraxis basic helix-loop-helix transcription factor	2	0	0	0	0	0	0	5	0	0	0	0	0	0	0	0	0	0	2	0	2	0	2	6	3	0	3	0	0	0	2	3	0	2	2	0	0	0	0	3	0	2	0	0	2	3	2
Q7RTY7	OVCH1	ovochymase 1	2	0	2	0	0	0	0	4	0	0	0	0	0	0	0	0	0	0	0	0	0	0	0	0	0	0	0	0	0	0	0	0	0	2	0	0	0	0	0	0	0	0	2	0	0	2	0
Q7Z2X4	PID1	phosphotyrosine interaction domain containing 1	2	2	0	0	0	0	0	0	3	0	4	0	0	0	0	3	0	5	4	2	0	0	0	2	6	0	0	0	2	0	0	0	0	0	0	3	2	0	0	2	2	3	2	2	0	2	0
Q7Z3T8	ZFYVE16	zinc finger, FYVE domain containing 16	2	0	0	0	2	0	0	0	0	3	0	2	0	0	2	0	0	2	0	0	0	0	0	0	0	4	0	0	0	0	0	0	0	0	0	0	0	0	0	0	0	0	0	0	0	2	0
Q7Z4N2	TRPM1	transient receptor potential cation channel, subfamily M, member 1	2	0	2	3	2	0	4	0	0	0	0	0	0	0	0	0	0	0	0	0	0	0	0	0	0	0	0	0	0	0	0	2	0	0	2	0	0	0	0	0	4	0	0	0	0	0	0
Q7Z591	AKNA	AT-hook transcription factor	2	0	0	0	0	0	3	0	0	2	0	0	0	3	0	0	0	0	4	0	0	0	0	0	0	0	2	0	0	0	0	0	0	0	0	0	0	0	0	0	3	0	0	0	0	0	2
Q7Z5L7	PODN	podocan	2	2	4	0	0	0	0	0	7	0	3	3	2	4	6	0	0	0	6	2	0	12	0	0	0	3	5	0	4	5	3	3	0	5	2	13	0	3	0	3	2	2	4	6	0	2	2
Q7Z5P9	NA	NA	2	2	4	0	0	2	4	0	0	0	0	0	6	2	3	0	0	0	0	2	0	0	2	0	0	0	0	0	0	0	3	2	2	0	0	0	3	2	0	3	6	5	3	0	5	3	0
Q7Z5R6	APBB1IP	amyloid beta (A4) precursor protein-binding, family B, member 1 interacting protein	2	3	0	0	4	0	4	0	0	4	0	0	2	0	2	0	0	2	3	5	0	0	0	0	0	0	0	0	0	0	0	0	5	0	0	0	2	0	0	0	0	0	2	0	0	3	0
Q7Z6G3	NECAB2	N-terminal EF-hand calcium binding protein 2	2	0	3	0	3	0	6	0	0	0	0	0	0	0	0	0	0	2	0	0	0	0	2	0	0	0	3	0	0	0	0	0	0	0	2	0	0	0	0	0	3	0	0	2	3	0	4
Q7Z794	KRT77	keratin 77	2	0	0	0	2	0	0	0	0	0	0	0	2	0	0	0	0	0	0	0	0	0	0	0	0	0	0	0	4	0	0	0	0	0	0	0	0	0	0	0	2	0	0	2	0	0	0
Q7Z7G8	VPS13B	vacuolar protein sorting 13 homolog B (yeast)	2	0	4	2	3	4	4	0	0	0	4	4	0	4	2	0	3	3	0	0	2	4	2	3	0	0	2	2	2	0	3	3	3	0	0	2	3	0	2	3	7	4	4	2	2	7	3
Q7Z7M0	MEGF8	multiple EGF-like-domains 8	2	0	3	0	0	0	5	0	0	2	0	3	5	2	0	0	0	0	2	0	0	0	0	2	3	0	0	0	0	0	5	0	2	0	0	0	0	2	0	0	5	2	4	0	2	0	4
Q7Z7M9	GALNT5	polypeptide N-acetylgalactosaminyltransferase 5	2	0	2	0	0	0	0	0	0	0	0	0	2	0	0	0	0	0	0	0	0	0	0	0	0	0	2	0	0	0	0	0	0	0	2	0	0	0	0	0	0	0	0	0	2	0	0
Q86SE5	RALYL	RALY RNA binding protein-like	2	0	0	0	2	3	2	0	0	0	3	0	0	0	0	4	4	2	0	0	0	0	0	0	0	0	0	0	5	0	0	3	0	0	0	0	0	0	0	2	2	0	0	3	0	5	0
Q86SX6	GLRX5	glutaredoxin 5	2	2	0	0	0	0	4	2	2	0	2	0	2	0	0	0	0	2	0	0	0	0	0	0	0	0	2	0	2	0	2	2	0	0	0	0	2	0	0	0	2	0	3	0	0	0	3
Q86TB3	ALPK2	alpha-kinase 2	2	4	4	2	2	2	2	0	5	6	4	3	4	2	3	2	0	4	2	0	0	0	3	2	0	0	2	0	2	0	0	0	0	0	2	2	3	0	2	0	6	0	2	3	0	3	0
Q86TX2	ACOT1	acyl-CoA thioesterase 1	2	8	2	0	3	4	5	11	5	3	0	0	0	0	5	0	0	4	2	7	0	4	3	6	0	0	14	0	2	6	7	6	11	4	14	9	10	3	5	5	4	0	2	0	0	0	3
Q86U86	PBRM1	polybromo 1	2	0	0	0	0	0	2	2	3	3	0	0	0	0	0	0	0	0	0	0	2	0	0	0	0	0	5	0	0	2	0	0	0	0	0	0	3	0	0	3	3	3	2	3	2	0	0
Q86UE4	MTDH	metadherin	2	11	0	3	10	0	9	9	5	3	0	0	7	0	0	0	0	7	2	0	0	0	0	3	0	0	0	2	2	3	0	0	0	2	0	0	0	2	0	0	2	0	0	0	2	0	0
Q86UK5	EVC2	Ellis van Creveld syndrome 2	2	0	0	0	3	3	2	2	0	0	0	0	2	0	0	0	0	0	0	0	0	0	2	0	0	0	0	2	0	0	2	0	2	0	0	0	0	0	3	0	4	3	2	0	0	2	0
Q86UP3	ZFHX4	zinc finger homeobox 4	2	0	6	2	2	0	3	2	0	0	0	0	0	0	0	0	0	2	0	0	0	0	0	0	0	2	0	0	0	0	0	0	0	0	0	2	0	0	0	0	0	0	2	0	0	0	0
Q86UR5	RIMS1	regulating synaptic membrane exocytosis 1	2	4	5	0	3	0	0	0	4	0	0	0	3	0	4	0	0	0	0	3	2	0	0	0	0	0	0	0	4	0	3	2	0	2	4	0	0	0	0	0	5	2	2	0	0	2	2
Q86UT6	NLRX1	NLR family member X1	2	0	4	0	2	0	3	0	0	0	0	0	5	0	0	0	0	0	0	2	0	0	0	2	0	0	0	0	0	0	0	0	0	0	3	0	0	0	0	0	0	2	0	0	0	0	0
Q86V15	CASZ1	castor zinc finger 1	2	0	0	0	2	0	4	0	0	5	0	0	0	0	0	2	0	0	3	0	0	0	2	0	2	0	0	0	3	0	2	0	3	0	0	2	8	0	0	2	4	3	0	0	2	3	0
Q86VH2	KIF27	kinesin family member 27	2	0	0	0	4	2	4	2	0	0	0	0	2	4	0	0	0	0	0	0	0	2	0	0	2	0	0	3	0	0	0	0	0	0	0	0	0	2	0	3	3	0	0	3	0	0	0
Q86VH3	NA	NA	2	0	2	0	5	0	0	0	0	2	0	0	0	0	0	2	0	0	3	0	0	0	0	0	0	0	0	0	0	0	0	0	0	0	0	2	0	0	0	2	2	0	0	0	0	2	0
Q86VS8	HOOK3	hook microtubule-tethering protein 3	2	0	2	0	2	2	2	0	0	0	0	0	4	0	0	0	0	4	2	0	0	0	0	2	2	3	3	0	0	2	2	3	0	0	0	0	2	2	0	2	5	0	0	2	2	0	2
Q86W50	METTL16	methyltransferase like 16	2	0	0	0	0	0	2	0	0	3	0	0	2	0	0	0	0	2	0	0	0	0	0	0	0	0	0	0	2	0	0	0	0	0	0	0	0	0	0	0	2	0	0	0	0	0	0
Q86X10	RALGAPB	Ral GTPase activating protein, beta subunit (non-catalytic)	2	0	3	0	2	0	0	2	2	0	0	0	3	0	3	2	0	0	0	0	2	0	0	2	0	0	3	0	0	4	4	0	0	2	0	0	0	0	0	2	3	2	2	3	0	2	0
Q86X76	NIT1	nitrilase 1	2	2	0	0	3	0	4	6	2	0	0	0	3	0	0	0	0	3	0	0	0	2	0	0	0	0	3	0	0	2	0	0	0	5	2	0	0	0	0	0	0	0	0	0	0	0	0
Q86Y82	STX12	syntaxin 12	2	3	0	2	4	6	3	3	2	5	0	0	0	0	2	3	0	0	2	0	0	0	3	4	0	2	3	0	0	2	4	0	0	2	0	2	3	0	0	0	4	2	0	0	4	0	3
Q86Y97	SUV420H2	suppressor of variegation 4-20 homolog 2 (Drosophila)	2	0	0	0	2	0	0	0	0	5	0	0	0	0	0	0	0	0	0	0	0	0	0	0	0	0	0	0	0	0	0	2	0	0	0	0	0	0	0	0	3	0	0	0	0	2	0
Q86YA3	ZGRF1	zinc finger, GRF-type containing 1	2	2	6	0	7	0	7	3	0	0	0	0	3	2	2	0	0	3	0	0	0	3	0	0	0	0	3	0	3	0	0	0	2	2	0	2	4	4	0	0	4	0	2	0	0	2	2
Q86YS3	RAB11FIP4	RAB11 family interacting protein 4 (class II)	2	0	0	0	0	0	2	2	0	2	0	0	0	0	0	0	0	0	0	0	0	0	0	0	0	0	0	0	0	0	0	0	0	0	0	0	0	0	0	0	2	0	2	0	0	0	0
Q86YT6	MIB1	mindbomb E3 ubiquitin protein ligase 1	2	2	2	0	3	0	3	0	0	0	0	0	3	0	0	0	0	0	0	0	0	0	0	0	0	0	0	0	0	0	0	0	0	0	0	0	0	0	0	0	3	0	0	0	0	0	0
Q86YV5	SGK223	homolog of rat pragma of Rnd2	2	0	0	0	3	0	0	0	0	0	0	0	2	0	0	0	0	0	2	0	0	0	0	2	0	0	0	0	0	2	2	0	0	0	0	0	0	0	0	0	0	0	0	0	0	3	2
Q86Z14	KLB	klotho beta	2	0	2	0	0	0	0	0	0	0	0	0	0	0	0	0	0	0	0	0	5	0	2	0	2	0	0	0	0	0	0	0	2	0	2	0	4	0	0	0	3	0	4	0	0	2	0
Q8IUD2	ERC1	ELKS/RAB6-interacting/CAST family member 1	2	3	6	3	0	11	3	0	3	8	4	0	0	2	0	4	3	0	3	0	0	0	4	4	0	4	2	0	2	0	3	0	6	3	2	2	3	3	5	0	4	0	5	0	0	3	2
Q8IUG5	MYO18B	myosin XVIIIB	2	4	4	0	4	3	5	3	4	5	2	3	4	2	2	0	2	4	0	0	3	3	0	0	3	2	2	3	0	0	7	0	3	2	5	3	3	0	2	2	12	4	5	2	0	4	4
Q8IV53	DENND1C	DENN/MADD domain containing 1C	2	3	2	0	4	0	2	0	0	0	0	0	0	0	0	0	0	0	0	0	0	0	0	0	0	0	0	0	2	0	0	0	0	0	0	0	0	0	0	0	4	2	0	0	0	2	2
Q8IVF7	FMNL3	formin-like 3	2	0	0	0	0	2	0	0	0	0	0	0	0	0	0	0	4	0	3	0	0	0	0	0	0	0	2	0	0	0	0	0	0	0	0	0	0	0	2	0	0	0	3	0	0	0	0
Q8IVL6	LEPREL2	leprecan-like 2	2	0	0	0	3	0	0	2	0	0	0	0	6	0	5	0	0	2	0	0	0	0	0	3	0	0	0	0	0	3	0	0	0	0	0	4	0	0	0	2	2	0	0	0	0	0	4
Q8IVM0	CCDC50	coiled-coil domain containing 50	2	0	0	0	2	0	0	0	0	5	0	0	0	0	2	5	0	0	0	4	2	0	4	3	0	4	0	0	0	0	2	0	2	3	4	0	0	0	0	4	9	3	3	0	0	2	0
Q8IVT5	KSR1	kinase suppressor of ras 1	2	0	0	0	2	0	0	0	3	0	3	3	2	0	3	0	3	0	0	0	0	0	0	0	2	3	0	2	2	2	4	0	0	2	0	0	0	0	0	3	3	2	0	3	0	0	0
Q8IWC1	MAP7D3	MAP7 domain containing 3	2	2	0	0	3	0	5	3	0	0	2	0	4	0	0	0	4	2	0	0	0	0	0	2	3	0	2	0	0	0	0	2	2	0	0	4	3	0	0	0	3	2	3	2	2	0	2
Q8IWI9	MGA	MGA, MAX dimerization protein	2	6	2	0	7	2	5	3	0	3	0	0	6	0	5	0	0	0	0	0	0	4	3	0	0	0	3	0	3	0	0	4	3	0	4	5	0	2	0	3	6	3	0	0	2	3	4
Q8IWJ2	GCC2	GRIP and coiled-coil domain containing 2	2	5	3	2	3	0	2	3	0	0	2	0	0	0	0	0	4	0	2	2	2	0	4	3	0	0	8	0	0	0	0	0	0	0	2	3	0	2	2	0	4	2	2	0	2	0	0
Q8IWN7	NA	NA	2	0	2	0	2	0	2	0	0	0	0	0	0	0	0	0	3	3	0	0	0	0	0	0	3	0	3	0	0	3	3	2	0	2	0	0	0	2	0	2	5	0	0	0	0	0	2
Q8IWX7	UNC45B	unc-45 homolog B (C. elegans)	2	0	3	0	0	0	0	0	2	0	0	0	5	0	0	0	0	2	2	0	0	0	0	3	2	0	0	0	0	0	7	0	0	0	2	2	2	0	0	0	4	0	0	0	0	0	0
Q8IWZ3	ANKHD1	ankyrin repeat and KH domain containing 1	2	8	3	0	3	0	8	4	2	4	0	0	4	0	0	0	0	0	0	0	0	0	0	0	0	0	0	3	0	0	0	2	3	2	0	2	2	0	0	2	6	0	2	2	0	2	3
Q8IX01	SUGP2	SURP and G patch domain containing 2	2	3	0	0	2	0	4	0	0	0	0	0	0	3	2	2	3	0	0	0	2	0	0	0	2	0	0	0	3	0	6	0	2	0	3	0	0	0	0	2	23	3	2	0	2	0	3
Q8IX03	WWC1	WW and C2 domain containing 1	2	0	2	0	0	0	0	0	0	0	0	0	0	0	0	0	0	0	0	0	0	0	0	0	0	0	0	0	2	0	0	0	0	0	0	0	2	0	0	2	0	2	0	0	0	0	0
Q8IX04	UEVLD	UEV and lactate/malate dehyrogenase domains	2	0	13	0	2	0	0	0	0	3	3	0	0	6	2	2	11	0	0	0	5	4	10	2	9	3	0	0	0	0	4	2	0	2	0	2	11	3	6	0	18	8	26	5	0	4	0
Q8IX18	DHX40	DEAH (Asp-Glu-Ala-His) box polypeptide 40	2	3	0	0	4	0	0	4	0	0	0	0	0	0	0	0	0	2	2	0	0	0	0	0	0	0	0	0	0	0	2	0	0	0	0	0	0	0	0	0	0	0	2	0	0	2	0
Q8IX90	SKA3	spindle and kinetochore associated complex subunit 3	2	2	0	0	0	0	2	2	0	3	2	2	2	0	0	2	3	2	0	0	2	0	3	4	0	0	3	0	0	3	0	3	2	0	4	0	0	0	2	0	3	4	3	0	0	2	0
Q8IXQ8	PDZD9	PDZ domain containing 9	2	0	0	0	2	0	0	2	0	4	0	0	0	0	0	3	0	0	0	3	0	0	0	2	0	0	4	0	0	0	4	4	0	0	0	3	0	0	0	2	2	0	3	0	5	2	0
Q8IY17	PNPLA6	patatin-like phospholipase domain containing 6	2	2	0	0	5	0	0	4	0	2	0	0	0	2	2	2	0	2	0	2	0	0	0	0	0	0	0	0	0	0	0	0	0	0	0	2	0	0	0	3	0	0	0	0	0	0	0
Q8IY18	SMC5	structural maintenance of chromosomes 5	2	0	0	0	0	0	0	0	0	0	0	0	5	0	0	0	0	2	0	2	0	2	0	0	0	0	2	0	0	0	0	2	0	0	2	0	2	2	0	0	0	0	2	0	0	0	2
Q8IY21	DDX60	DEAD (Asp-Glu-Ala-Asp) box polypeptide 60	2	0	0	0	3	0	2	0	0	0	0	0	4	3	0	0	0	3	0	0	0	0	0	0	0	0	0	0	0	2	0	0	0	0	0	3	0	0	0	2	2	0	0	0	0	0	2
Q8IY22	CMIP	c-Maf inducing protein	2	0	2	0	0	0	0	0	0	0	2	0	2	0	0	2	0	0	0	0	0	0	0	0	0	0	0	0	0	0	0	0	2	0	0	2	0	0	0	0	2	0	2	2	0	0	2
Q8IY63	AMOTL1	angiomotin like 1	2	2	0	0	2	0	2	0	0	2	0	8	0	2	2	2	0	0	3	0	0	0	3	0	5	0	2	0	0	0	0	0	0	2	0	0	2	0	0	3	0	0	0	4	3	0	4
Q8IYB7	DIS3L2	DIS3 like 3'-5' exoribonuclease 2	2	0	4	0	0	0	2	0	0	0	0	0	0	0	0	0	0	2	4	0	3	0	0	0	0	0	0	0	0	0	0	0	0	0	0	0	0	0	0	2	3	0	0	0	0	0	0
Q8IYR2	SMYD4	SET and MYND domain containing 4	2	0	0	0	2	0	0	0	0	0	0	0	0	2	0	0	0	0	2	0	0	0	0	0	0	0	0	0	0	0	0	0	0	0	0	0	0	0	0	0	2	2	0	0	0	0	0
Q8IZ83	ALDH16A1	aldehyde dehydrogenase 16 family, member A1	2	4	0	0	4	0	9	6	4	0	0	0	7	0	4	0	0	6	0	0	0	0	0	2	0	0	3	0	0	6	0	4	0	5	0	2	0	0	0	0	9	2	0	4	0	0	0
Q8IZC6	COL27A1	collagen, type XXVII, alpha 1	2	7	8	5	3	4	5	3	7	3	2	7	3	0	0	2	2	7	6	0	3	6	9	3	7	4	5	7	3	5	5	4	0	4	4	3	5	3	3	7	7	5	9	4	7	7	8
Q8IZQ1	WDFY3	WD repeat and FYVE domain containing 3	2	2	5	0	4	2	4	0	0	2	3	0	3	0	0	2	3	0	0	0	0	0	0	0	2	0	3	2	0	0	2	2	0	2	0	0	0	5	2	8	8	0	0	3	0	4	4
Q8IZU8	DSEL	dermatan sulfate epimerase-like	2	0	3	0	0	0	2	0	0	0	2	0	0	0	0	0	4	0	0	0	0	2	0	0	0	0	0	0	2	0	0	0	0	3	0	0	2	0	0	0	2	2	0	2	0	0	0
Q8IZY2	ABCA7	ATP-binding cassette, sub-family A (ABC1), member 7	2	4	0	0	4	0	3	2	0	2	0	0	4	2	0	0	0	0	0	2	0	0	0	2	0	0	0	0	0	2	2	0	0	0	0	0	0	0	0	0	3	0	0	0	0	0	2
[truncated: 5,145 more rows]
[truncated: 71 more columns]

## Sheet: rlog
	LHC10248	LHC10249	LHC10668	LHC10669	LHC10693	LHC10740	LHC10741	LHC10745	LHC10863	LHC11246	LHC11262	LHC11291	LHC11292	LHC11472	LHC11473	LHC11541	LHC11854	LHC11855	LHC12025	LHC12162	LHC12285	LHC12286	LHC12379	LHC12380	LHC12434	LHC12644	LHC12645	LHC13163	LHC13164	LHC13216	LHC13527	LHC13528	LHC13707	LHC13708	LHC14458	LHC14470	LHC15120	LHC15121	LHC16879	LHC16880	LHC18382	LHC19271	LHC18477	LHC19270	LHC20020	LHC19885	LHC20018	LHC20644	LHC20645
P02768	9.47	8.66	9.48	8.52	7.98	9.89	8.29	8.46	9.35	9.18	9.63	7.78	7.9	11.59	9.79	9.89	10.04	8.62	9	9.53	10.15	10.03	9.01	8.41	10.93	9.51	8.41	9.29	9.39	8.8	9.03	9.44	9.4	9.32	9.73	9.19	9.38	9.27	8.82	8.98	9.59	9.02	9.29	10.47	9.12	9.53	9.25	10.04	9.75
P08670	8.31	7.98	8.22	8.66	8.44	9.24	7.88	8.14	8.23	9.11	8.31	8.55	7.72	8.12	8.45	9.14	8.81	8.39	7.93	8.89	8.73	8.22	8.99	8.22	8.72	9.19	7.73	8.88	7.72	7.79	8.55	7.64	8.86	7.76	8.57	7.81	9.48	8.69	9.22	7.31	7.62	8.17	8.35	7.59	7.9	8.02	8.11	8.13	8.71
P68871	8.09	7.31	7.07	7.37	7.14	7.74	6.42	6.97	7.19	8.2	6.71	7.86	6.94	6.86	9.49	7.48	8.45	6.99	8.82	9.13	8.23	7.05	8.9	6.54	7.24	8.27	5.89	9.26	5.7	7	8.84	7.42	7.71	6.97	9.78	6.78	8.63	6.92	8.69	8.18	9.16	8.88	8.84	9.27	7.23	7.37	7.52	6.67	9.38
P69905	7.71	7.08	6.61	7.09	7.27	7.28	5.95	6.79	6.87	8.02	6.46	6.62	6.65	6.4	8.97	6.59	7.6	7.06	8.53	8.74	7.45	6.77	8.24	6.77	6.68	7.22	5.77	8.15	5.13	6.74	8.62	7.24	7.1	6.78	9.18	6.8	8.01	6.65	8.27	7.92	8.78	8.41	8.37	8.58	6.97	6.83	7.01	6.13	9
P12111	7.68	8.09	8.73	8.01	7.61	6.94	8.13	8.39	8.61	7.02	8.23	7.88	8.23	9.3	8.79	6.77	7.83	8.4	8.17	7.35	7.82	9.08	7.11	8.54	9.04	7.68	8.7	8	8.47	8.21	7.68	8.45	7.3	8.97	8.06	8.46	7.46	9.08	7.27	8.39	8.18	8.17	6.52	8.86	8.12	7.73	8.11	8.66	6.66
Q09666	7.68	7.67	8.24	7.85	7.04	8.69	7.63	7.79	7.28	8.77	7.78	8.41	6.95	6.9	7.47	8.81	7.85	7.34	7.79	8.64	8.1	7.61	8.77	7.65	7.69	8.45	7.66	7.95	7.38	7.58	8.52	7.55	8.61	7.31	8.14	8.07	8.53	7.87	8.6	7.81	7.34	8.04	8.58	7.34	6.96	7.97	7.92	7.21	8.9
P02787	7.53	6.76	8.6	7.27	6.74	8.51	6.66	7.15	7.9	8.61	8.9	7.38	6.41	9.93	8	8.98	9.2	7.33	7.81	8.49	9.29	7.88	9.56	7.25	10.01	9.09	6.79	8.65	7.97	7.01	8.7	7.59	8.46	7.8	8.29	7.88	8.78	8.73	8.62	7.63	8.34	8.19	9.52	8.67	6.81	8.43	6.72	7.52	8.79
P21333	7.43	6.96	6.76	6.85	6.85	5.9	7	7.15	6.95	5.89	6.73	5.43	7.16	6.72	6.95	5.69	6.13	6.73	6.67	6.14	6.15	6.77	5.57	7.17	6.57	5.87	6.92	5.63	7.06	6.76	5.86	7	5.4	6.84	6.2	6.55	6.05	6.89	6.43	6.61	6.7	6.41	5.8	6.59	6.76	6.4	7.06	6.63	5.81
P01009	7.34	6.63	6.79	6.32	6.12	6.53	6.05	6.29	6.78	6.66	7.11	6.74	6.15	8.36	7.17	6.87	7.3	6.82	6.34	6.74	7.14	7.87	6.48	6.6	7.18	6.33	6.69	6.29	7.06	6.89	6.93	7.32	6.7	7.06	7.44	7.39	6.61	7.26	6.38	6.79	6.94	6.54	6.98	7.35	6.25	6.83	6.4	6.66	6.61
P62736	7.11	7.22	6.51	6.65	7.53	6.22	7.06	7.24	6.97	6.04	6.62	6.71	7	6.89	7.03	6.09	6.22	6.99	6.75	6.32	6.46	6.7	5.93	6.89	6.72	6.5	7.03	6.41	7.06	7.06	6.27	7.06	6.01	6.96	6.63	6.82	6.23	6.63	6.4	6.64	6.71	6.72	6.02	6.69	7.47	6.44	7.26	6.99	6.23
P35749	6.99	5	5.57	5.81	4.94	5.85	4.71	5.6	4.6	5.63	5.9	5.77	5.62	5.91	4.92	5.61	5.74	4.88	5.59	5.85	6.23	5.06	5.41	5.35	5.99	6.26	5.31	6.02	5.09	5.62	5.34	6.2	4.75	5.08	5.61	5.03	5.88	4.94	6.58	5.59	5.28	6.21	6.18	5.08	5.19	5.77	5.36	5.22	5.43
P35579	6.85	7.62	6.84	7.35	7.87	7.41	7.41	7.67	7.38	7.21	7.18	7.21	7.66	6.85	7.39	7.23	7.06	7.29	7.23	7.14	7.32	6.84	7.47	7.45	7.24	7.6	7.34	7.26	7.17	7.29	7.1	6.97	7.3	7.13	7.03	6.97	7.24	6.99	7.09	7.03	6.94	7.5	7.21	6.7	7.6	7.04	7.3	7.21	7.04
P01857	6.54	6.1	6.46	5.72	6.54	5.89	6.3	6.2	6.57	5.82	6.87	5.15	6.44	7.58	6.71	6.05	6.84	7.04	6.23	5.81	6.47	6.82	6.75	6.3	7.14	6.41	5.95	6.45	7.25	6.04	6.41	6.85	5.98	6.6	6.3	6.18	6.16	6.93	5.78	5.82	6.78	6.04	6.39	6.83	5.93	6.64	6.01	6.19	6.22
P01834	6.54	5.83	6.57	6.05	5.39	6.03	5.49	5.71	6.46	6.29	6.85	6.14	6.01	7.41	6.16	6.14	6.89	6.83	6.23	6.43	6.37	6.02	6.91	6.19	7.45	6.58	5.74	6.67	6.79	6.44	6.42	6.48	6.21	6.09	6.18	5.65	6.49	6.59	6.04	5.67	6.89	6.46	6.68	7.09	6.11	6.6	6.25	6.49	6.46
Q13813	6.49	6.37	6.47	6.57	6.41	7.15	6.9	6.41	5.49	7.07	6.54	5.6	6.13	6.02	5.83	6.96	6.85	6.21	6.56	7.01	6.41	6.28	6.59	6.39	6	6.05	6.34	5.3	6.16	6.25	6.8	6.35	6.93	6.35	6.82	6.23	6.88	6.27	6.98	6.46	6.07	6.09	6.31	5.99	5.98	6.38	5.83	5.55	7
P01024	6.43	6.67	6.71	5.97	6.29	4.73	5.85	6.13	6.86	5.09	6.81	5.03	6.69	7.69	6.98	5.36	6.44	6.64	6.24	5.53	6	6.91	4.99	6.1	6.63	5.42	6.39	5.43	7.04	7.1	5.98	6.79	5.46	6.58	6.44	6.28	6.07	6.96	5.45	6.34	6.23	5.53	4.74	7.18	5.91	5.79	6.17	6.13	5.26
P51884	6.41	6.61	7.9	7	5.59	7.25	6.12	6.52	7.03	7.26	7.56	7.68	6.05	8.06	7.53	7.16	7.58	6.54	7.22	6.85	7.68	7.5	7.53	6.76	8.08	7.95	6.84	7.83	7.16	6.77	7.26	6.81	7.06	7.17	6.93	7.33	7.05	7.47	7	6.89	7.23	7.57	7.4	7.83	6.16	7.17	6.95	7.23	7.08
P02647	6.39	5.75	6.1	6.07	5.87	7.22	5.3	5.62	6.05	7.22	6.27	5.78	5.72	6.99	6.55	7.32	6.57	5.64	6.25	6.78	6.77	6.43	6.62	5.06	5.46	5.88	5.8	5.69	6.62	5.81	6.81	6.53	6.92	6.42	6.98	6.36	6.31	6.33	7.03	6.38	6.3	5.99	6.18	6.88	6.01	6.5	6.03	6.64	6.69
P02671	6.37	5.98	6.02	6.28	6.47	5.93	5.46	5.61	6.17	6.56	6.43	6.72	5.71	6.83	6.29	6.64	6.36	6.14	6.69	6.64	6.52	6.15	6.4	6.05	6.49	6.14	5.81	6.85	6.15	5.64	6.65	6.52	5.86	5.97	6.58	6.03	6.36	6.26	6.65	5.99	6.25	6.21	6.49	6.69	5.79	5.74	5.94	6	6.53
P02545	6.27	6.39	6.62	6.61	6.16	6.51	6.48	6.46	6.19	6.35	6.55	6.49	6.22	6.33	6.54	6.42	6.07	6.42	6.64	6.41	6.32	6.73	6.38	6.53	6.75	6.72	6.49	6.7	6.52	6.69	6.63	6.48	6.5	6.31	6.68	6.75	6.47	6.53	6.42	6.52	6.52	6.68	6.1	6.58	6.41	6.59	6.74	6.57	6.59
Q15149	6.24	7	6.5	6.83	6.75	6.81	7.27	7.2	6.79	6.52	6.74	6.7	6.77	5.9	6.9	6.69	6.27	6.88	6.74	6.5	6.75	7.01	6.85	6.93	6.49	7.03	6.96	6.36	6.67	7.07	6.38	6.57	6.63	6.96	6.4	6.74	6.5	6.93	6.5	6.48	6.18	6.57	6.49	6.24	7.03	5.73	6.83	6.4	6.37
P08123	6.14	6.17	7.09	7.43	5.59	6.2	6.23	7.04	7.21	6.47	7.31	8.7	6.07	7.77	6.95	6.5	7.22	6.81	6.98	6.83	7.47	7.43	7.34	6.86	8.05	7.56	7.08	7.54	7.34	6.88	7.27	7.15	6.38	7.15	6.73	6.96	6.49	7.33	6.9	7.13	7.55	7.41	7.92	7.66	7.75	7.53	7.28	8.38	7.02
P02751	6.08	6.79	5.98	6.17	6.16	3.59	6.44	6.85	7.2	4.99	6.8	4.72	7.14	6.21	6.7	4.77	5.07	6.73	6.38	5.5	4.81	6.41	5.38	6.95	5.18	4.2	6.54	4.96	7.35	6.4	5.63	6.21	5.37	6.12	6.02	6.17	5.59	6.84	5.63	5.74	6.06	5.07	4.24	6.54	6.1	5.12	6.1	5.61	5.03
P09493	6.05	5.34	5.46	5.66	5.38	5.9	5.22	5.39	5.39	5.66	5.5	6.54	5.24	5.09	5.15	5.8	5.56	5.16	5.26	5.57	5.94	4.98	5.66	5.39	5.63	5.66	5.17	5.2	5.54	5.2	5.62	5.47	5.57	5.16	5.51	5.49	5.47	5.29	5.87	5.4	5.12	5.81	5.99	5.02	5.38	5.54	5.48	5.13	5.67
Q9Y490	6.03	6.07	5.42	5.47	6.29	5.88	6.07	6.08	6	5.4	5.66	4.9	6.12	5.21	6.09	5.23	5.42	6.06	5.86	5.71	5.15	5.9	5.15	5.86	4.86	4.95	5.94	5.25	5.94	6.06	5.51	5.78	5.73	6.05	5.86	5.8	5.72	5.86	5.75	5.68	5.75	5.22	4.9	5.62	6.09	5.47	5.9	5.72	5.64
P07355	5.99	6.04	5.89	6.04	6.11	6.07	6.44	6.43	6.17	6.03	6.06	5.69	5.98	6.06	6.3	5.87	6	6.15	6.26	6.17	6.02	6.44	5.8	6.18	5.88	6.02	6.25	5.67	6.1	6.41	6.14	6.22	6.13	6.26	6.35	6.04	6.31	6.2	6	6.12	5.99	6.09	5.45	6.11	6.31	6.04	6.51	6.42	6.49
P12109	5.97	6.07	6.81	6.28	5.8	5.13	5.94	6.41	6.72	4.79	6.3	5.58	5.99	7.32	6.63	4.95	5.98	6.42	6.42	5.2	5.86	6.86	5.45	6.51	6.93	5.9	6.5	5.6	6.26	6.35	5.81	6.41	5.46	6.86	5.9	6.39	5.51	6.87	5.14	6.28	6.19	6.1	4.98	6.89	6.6	5.9	5.85	6.91	5.27
P02452	5.91	6.06	6.72	7.54	5.11	6.59	5.88	7.13	7.46	6.98	7.77	9.24	5.95	7.78	7.19	6.83	7.29	7.18	7.08	7.28	7.7	7.63	7.78	7.24	8.35	7.93	7.24	7.88	7.28	6.97	7.39	7.21	6.86	7.24	6.63	7.07	7.03	7.69	7.21	7.12	7.7	7.72	7.88	7.93	7.71	7.71	7.52	8.37	7.44
Q05707	5.88	5.58	6.79	6.46	5.15	3.93	5.25	6.39	6.21	4.21	5.97	5.95	5.89	6.88	6.53	4.12	5.87	6.23	6.75	5.13	5.92	6.86	5.67	6.65	6.83	6.04	6.71	6.1	6.67	6.69	5.78	6.6	4.15	6.9	5.37	6.74	5.07	6.82	4.75	6.39	6.32	6.39	5.56	6.79	5.82	6.84	5.92	6.58	3.65
P01023	5.78	5.5	5.86	5.33	5.17	3.96	5.06	5.15	5.6	4.56	5.72	4.4	5.82	6.65	5.85	4.52	5.75	5.54	5.41	5.24	5.42	5.85	4.57	4.94	5.96	5.07	5.45	4.32	5.83	4.9	5.61	6.07	5.35	5.59	5.91	5.55	5.5	6.05	4.82	5.6	5.73	4.6	4.79	6.27	4.04	5.26	4.88	5.73	5.04
P18206	5.78	5.3	4.87	5.22	4.74	5.64	5.25	5.5	5.27	5.4	5.31	4.34	5.51	5.06	5.27	5.48	5.11	5.17	5.11	5.58	4.82	5.24	4.61	5.05	4.58	4.39	5.26	5.1	5.19	5.2	4.98	5.43	5.42	5.16	5.19	5.05	5.52	5.16	5.62	5.21	4.94	4.75	4.52	5.08	5.26	4.75	5.05	5.21	5.35
P20774	5.76	5.31	7.07	6.18	3.15	6.52	4.99	5.74	5.81	6.93	7.2	7.52	4.55	7.2	6.31	6.52	6.42	5.28	6.5	5.65	6.61	5.65	7.73	6.63	7.05	7.22	5.78	6.51	5.94	5.62	6.91	5.91	5.95	6.16	6.14	6.11	6.54	6.22	6.51	5.98	6.44	6.74	6.51	6.73	6.15	6.41	5.25	6.76	6.53
P12110	5.75	5.84	6.48	6.01	5.37	4.95	5.9	6.19	6.39	4.31	6.05	5.3	5.94	7.02	6.23	4.81	5.51	6.16	6.22	4.93	5.6	6.52	5.22	6.31	6.5	5.21	6.25	5.42	6.14	5.98	5.63	6.25	5.23	6.46	5.66	6.14	5.13	6.58	4.88	6.15	6	5.59	4.9	6.45	5.86	5.6	6.02	6.13	4.72
P02763	5.72	4.7	5.78	4.61	4.03	5.15	3.89	3.88	4.81	5.23	5.3	4.64	3.81	6.03	4.81	5.12	5.85	4.48	4.51	5.41	5.77	5.31	5.45	4.42	5.98	5.5	4.61	4.84	5.1	4.91	5.87	5.09	5.09	4.6	5.13	4.97	4.95	5.31	5.15	4.95	5.44	4.41	6.48	5.37	3.49	5.21	4.16	3.9	5.56
P12814	5.71	5.79	5.13	5.41	5.63	4.73	5.64	5.77	5.66	4.46	5.23	3.62	5.78	5.24	5.54	4.82	5.05	5.51	5.34	4.69	4.66	5.41	4.27	5.66	4.7	4.33	5.7	4.14	5.74	5.87	4.75	5.53	4.43	5.7	4.81	5.32	4.84	5.4	4.68	5.46	5.29	5.08	4.75	5.32	5.39	5.04	5.66	4.99	4.61
P06396	5.67	5.73	5.58	5.48	5.43	5.4	5.66	5.87	5.57	5	5.56	4.22	5.69	6.1	5.46	5.29	5.58	5.63	5.51	5.32	5.33	5.81	4.71	5.69	5.76	5.26	5.66	5.11	5.79	5.94	5.52	5.52	5.15	5.61	5.53	5.52	5.29	5.85	5.23	5.32	5.55	5.25	5.34	5.61	5.2	5.52	5.53	4.98	5.26
Q01082	5.67	5.62	5.67	5.62	5.84	6.22	5.66	5.73	5.04	6.1	5.77	4.98	5.28	5.02	5.22	6	5.82	5.51	5.8	6.08	5.52	5.45	5.61	5.48	5.01	5.28	5.59	5.68	5.44	5.46	5.92	5.59	5.99	5.53	5.9	5.46	6.06	5.4	5.99	5.64	5.39	5.32	5.49	5.27	5.11	5.45	5.19	4.86	5.97
P35580	5.66	5.48	5.27	5.27	5.31	5.37	5.09	5.15	5.25	5.62	5.01	4.97	5.55	4.8	5.09	5.5	4.92	5.04	5.26	5.49	5.32	5.34	5.42	5.21	5.11	5.52	5.14	5.2	5.04	4.96	5.39	5.3	5.44	5.14	5.18	5.06	5.2	5.03	5.43	5.17	4.99	5.35	5.43	4.81	4.68	5.28	5.07	4.95	5.48
P17661	5.65	4.07	4.47	4.81	4.65	4.71	4.05	4.31	4.36	4.54	4.31	4.04	3.87	5.04	4.58	4.72	4.55	4.27	3.92	4.47	4.16	4.39	4.22	4.14	4.8	4.19	4.2	4.45	4.39	4.39	4.73	4.95	4.6	4.12	4.66	4.31	4.9	4.44	5.07	4.3	4.32	4.11	4.78	4.18	4.66	4.16	4.39	4.86	4.75
P98160	5.63	5.58	4.95	5.11	5.28	5.28	5.2	5.52	5.41	5.39	5.2	4.63	5.85	5.32	5.55	5.36	4.99	5.45	5.63	5.51	5.06	5.23	4.77	5.42	4.68	4.93	5.58	4.46	5.51	5.54	5.27	5.72	5.47	5.46	5.91	5.36	5.5	5.56	5.58	5.5	5.52	4.94	4.75	5.04	5.42	5.07	5.5	5.38	5.53
P02675	5.46	5.11	5.25	4.94	5.59	3.83	4.81	4.59	5.22	4.57	5.5	3.43	5.1	5.93	5.33	4.28	5.22	5.26	5.67	5.03	4.76	5.28	4.25	4.88	4.8	3.69	4.88	2.95	5.24	4.31	5.24	5.38	3.04	4.97	5.54	5.01	4.68	5.24	4.88	4.97	5.28	4.21	4.55	5.72	4.58	4.72	4.24	4.65	5.01
Q01995	5.45	4.77	4.41	4.58	4.62	4.76	4.35	4.94	4.94	4.39	4.7	4.07	5.14	4.72	4.68	4.29	4.14	4.53	4.51	4.53	4.43	4.48	3.47	4.9	3.8	4.06	4.77	3.88	5.05	4.84	4.44	5.08	4.19	4.78	4.82	4.64	4.69	4.35	5.08	4.72	4.51	4.65	3.93	5.04	4.01	4.61	4.7	4.66	3.97
P22105	5.41	3.9	5.81	5.46	4.16	5.37	3.99	4.91	3.9	5.14	5.05	5.09	4.14	5.32	4.59	5.13	5.32	4.63	5.54	5.31	5.5	5.51	5.19	5.22	5.26	5.68	4.69	4.98	4.43	4.88	5.71	5.32	5.19	4.83	5.74	4.95	5.19	5.19	4.88	5.29	4.91	5.16	5.56	5.57	4.78	5.32	3.77	5.04	4.96
P06576	5.37	6.01	5.26	5.49	6.56	5.89	6.7	6.43	5.51	5.58	5.44	5.54	5.89	5.38	5.61	5.8	5.56	5.92	5.56	5.48	5.36	5.75	5.48	5.72	5.17	5.38	6.13	5.77	5.62	6.19	5.48	5.63	6.02	5.76	6.11	5.89	5.89	5.61	5.79	5.7	5.54	5.45	5.22	5.21	5.69	5.53	5.93	5.48	6
P04792	5.37	5.63	5.17	5.21	5.3	5.8	5.63	5.94	5.31	5.47	5.22	5.17	4.86	4.83	5.12	5.77	4.88	5.07	5.16	5.34	5.02	5.14	5.35	5.05	4.72	4.92	5.53	5.66	5.07	5.15	5.26	5.22	5.66	5.7	5.42	5.13	5.24	4.94	5.55	5.12	5	5.17	5.2	5.07	4.82	4.96	4.99	4.51	5.54
P02679	5.36	5.33	5.1	5.09	5.83	4.25	4.95	4.78	5.28	4.99	5.38	3.59	5.14	5.92	5.56	4.65	5.07	5.29	5.61	5.17	5.07	5.28	4.81	5	5.38	4.52	5.09	4.64	5.24	4.87	5.27	5.52	4.49	5.05	5.54	5.14	5.12	5.3	5.08	5.1	5.3	4.53	4.48	5.64	4.43	4.68	4.57	4.54	5.17
P60709	5.34	6.33	5.33	5.01	6.59	4.69	6.3	6.35	6.06	4.58	5.29	5.07	6.02	5.42	5.97	4.42	5.01	5.8	5.17	4.65	5.01	5.75	4.44	5.58	5.31	5.01	5.81	4.66	5.67	5.85	4.76	5.55	4.96	5.79	5.35	5.75	5.08	5.71	4.91	5.42	5.72	5.53	4.6	5.38	6.13	5.33	6.13	4.95	5.24
P02774	5.33	4.71	5.27	5.17	4.34	5.58	4.65	4.22	5.05	5.53	5.46	4.34	4.72	6.44	5.36	6.11	5.8	5.12	4.82	5.37	5.69	5.16	5.52	4.74	5.99	5.13	4.87	5.5	5.1	4.73	5.05	5.01	5.49	4.99	5.26	4.95	5.3	5.35	5.08	4.91	5.11	4.57	4.8	5.06	4.01	4.88	4.06	4.9	5.11
P04406	5.28	6.42	5	5.47	6.66	4.81	6.71	6.86	6.29	4.91	5.65	5.26	6.5	5.44	6.05	5.04	4.89	6.33	5.74	5.07	4.67	5.94	4.64	6.21	4.34	4.76	6.3	4.92	6.35	6.45	4.97	5.82	5.01	6.18	5.48	5.88	5.03	5.97	4.86	5.74	5.77	5.38	4.77	5.52	5.68	5.47	5.96	5.48	5.35
P06733	5.25	6.14	5.1	5.14	6.73	4.71	6.74	6.68	5.96	4.39	4.98	4.6	6.31	5.24	5.9	4.77	4.66	5.99	5.42	4.77	4.59	5.6	4.18	5.91	4.21	4.22	6.06	4.99	6.13	6.35	4.61	5.51	4.59	5.83	5.22	5.64	5.29	5.47	4.31	5.62	5.61	4.93	4.55	5.42	6.18	5.51	5.59	5.17	4.76
P01876	5.24	4.85	5.37	4.81	4.61	5.04	4.3	4.29	4.65	4.61	5.12	5.24	4.92	6.03	5.13	5.09	5.43	5.19	5.09	4.62	4.96	4.54	5.12	4.93	5.86	5.39	5.15	5.61	5.12	5.74	5.25	5.46	4.98	5.07	5.01	5.05	5.31	5.41	4.89	4.87	5.54	5.03	5.5	5.73	4.63	5.15	4.66	5.29	5.45
P11021	5.2	6.11	5.53	5.93	6.45	5.45	6.17	6.23	5.7	5.5	5.91	4.94	5.85	4.95	5.65	5.91	5.31	6.08	6.02	5.33	5.47	5.73	5.82	5.96	5.59	5.62	6.23	5.43	5.58	6.6	5.46	5.59	5.75	5.88	5.67	5.77	5.76	5.9	5.39	5.4	5.64	5.57	5.77	5.1	5.88	5.38	5.8	5.8	5.53
O75369	5.19	6.06	5.44	5.15	5.7	4.45	6.35	6.29	5.49	4.35	5.12	3.51	5.51	4.83	5.11	3.74	4.25	5.47	5.28	4.5	4.04	5.47	3.7	5.82	4.86	3.88	5.3	4.03	5.58	5.69	4.5	5.14	4.54	5.36	4.9	5.64	4.28	4.9	4.32	5.79	4.75	4.32	4.14	4.84	4.92	4.66	5.61	3.85	4.54
P08758	5.13	5.77	4.92	5.18	5.53	5.75	5.92	5.75	5.5	5.68	5.06	4.84	5.67	5.17	5.52	5.83	5.62	5.59	5.42	5.08	4.92	5.73	5.05	5.51	4.95	4.48	5.65	5.34	5.53	5.71	5.52	5.44	5.22	5.62	5.7	5.69	5.61	5.61	5.84	5.42	5.25	5.4	5.24	5.31	5.67	5.07	5.83	5.7	5.33
P33778	5.12	5.9	4.61	5.09	6.2	4.99	6.19	6.29	5.49	4.77	4.96	5.34	5.62	5.16	5.24	5.16	4.67	5.93	5.43	4.72	4.64	4.99	4.17	5.42	4.48	4.42	5.21	5.26	5.35	5.69	4.72	5.24	4.85	5.68	4.69	5.12	4.97	4.74	4.74	5.77	5.56	5.5	3.99	5.2	6	5.26	6.01	5.48	4.75
P15090	5.11	1.6	3.86	4.58	2.67	5.86	3.34	3.56	4.22	5.59	3.77	4.45	2.71	4.09	4.66	5.09	5.32	4.12	4.08	5.47	4.8	2.3	5.68	4.41	3.8	3.85	4.6	3.78	3.16	3.43	5.56	4.16	5.79	3.17	5.81	5.09	5.62	4.86	5.86	4.52	4.24	4.34	5.07	3.13	1.6	4.51	4.32	3.75	5.88
P04083	5.09	4.94	4.96	5.14	5.42	5.37	5.12	5.29	4.99	5.63	5.08	5.81	5.04	5.4	5.22	5.55	5.3	5.23	5.54	5.33	4.86	5.38	5.04	5.39	5.22	5.61	5.27	5.66	5.27	6	4.94	5.26	5.48	5.1	5.21	4.96	5.63	5.04	5.54	5.14	5.14	5.3	5.2	5.35	5.88	5.37	5.54	5.81	5.64
P41219	5.09	4.92	4.99	4.5	4.71	4.63	4.41	4.85	5.06	4.89	4.92	3.98	4.33	4.72	5.02	4.52	4.85	4.77	4.71	4.49	4.61	4.81	5.52	5.14	5.17	5.19	5.09	5.1	4.96	4.87	5.38	4.88	5.22	5.01	5.37	4.96	5.54	5.45	5.23	4.74	4.82	4.73	5.11	4.9	4.36	4.97	4.61	4.32	5.16
P02042	5.06	4.09	4.18	4.4	4.1	4.43	3.78	4.12	4.21	4.79	4.02	4.7	4.11	3.95	5.58	4.43	5.04	4.41	4.92	5.3	4.82	3.97	5.29	4.27	4.29	5	3.6	5.81	3.39	4.14	5.37	4.48	4.67	4.14	5.83	4.04	5.15	4.1	5.24	4.8	5.36	5.5	5.11	5.4	3.3	4.24	4.27	3.69	5.47
O43707	5.05	5.2	4.6	4.49	5.2	4.45	5.46	5.21	4.74	4.59	4.78	3.84	5.2	4.24	4.75	4.26	4.37	5.02	4.71	4.61	4.05	4.66	4.08	5	4.26	3.94	5.23	3.59	4.75	5.26	4.34	4.82	4.34	4.93	4.73	4.83	4.56	4.55	4.62	5	4.59	4.33	4.26	4.54	4.8	4.5	4.63	4.31	4
P02766	5.03	4.62	5.03	3.47	3.97	4.08	4.09	3.59	4.45	4.81	4.71	4.53	3.91	5.57	4.65	4.36	4.67	4.32	4.18	4.59	4.78	4.39	4.73	4.15	5.1	4.29	3.77	3.33	4.63	4.41	4.83	4.59	4.73	4.37	4.47	4.57	4.28	4.31	4.62	4.64	4.41	3.98	5.28	4.95	3.76	4.61	4.29	4.16	5.09
P60660	5.01	4.62	4.28	4.72	4.8	4.82	4.87	4.8	4.61	4.63	4.66	4.92	4.57	4.67	4.46	5.04	4.55	4.64	4.5	4.77	4.85	4.57	4.81	4.71	4.85	4.94	4.57	5.24	4.74	4.77	4.6	4.73	4.97	4.59	4.42	4.65	4.42	4.59	4.79	4.56	4.49	4.88	4.99	4.34	4.53	4.62	4.45	4.24	4.47
P14618	5.01	6.14	5.11	5.19	6.33	4.48	6.34	6.31	5.84	4.45	5.34	5.47	6.06	4.78	5.81	4.48	4.69	6.02	5.33	4.25	4.48	5.83	3.83	5.93	4.87	4.41	6	4.2	5.84	6.19	4.57	5.51	4.48	5.88	4.62	5.51	4.65	5.67	4.68	5.63	5.4	5.07	4.06	5.22	5.71	4.91	5.66	5.24	4.11
P09382	4.96	5.35	4.64	5.39	4.3	5.81	5.52	4.97	5.12	5.65	4.56	4.5	4.8	3.73	5.14	4.89	4.92	4.74	4.82	5.31	4.38	4.86	5.25	4.44	3.87	4.14	4.81	4.1	4.95	4.44	5.09	4.74	5.32	4.72	5.1	5.18	5.7	5.39	5.77	4.73	4.68	4.95	4.78	4.62	5.12	4.6	5.2	4.77	5.03
P51888	4.95	4.98	4.85	4.66	4.25	4.56	4.65	4.77	4.59	4.78	5.2	5.04	4.96	5.24	4.94	4.48	5.14	4.82	4.98	4.88	5.23	5.27	4.76	5.04	5.14	5.28	5.16	5	5.38	5.14	4.91	5.07	4.51	5.13	4.75	5.39	4.95	4.74	4.81	5.13	4.71	5.07	4.88	5.33	3.93	4.86	4.87	5.15	5.03
P04217	4.94	4.19	5.1	4.63	4.11	4.63	4.33	4.32	4.55	5.06	4.91	4.34	4.18	5.9	4.89	5.12	5.06	4.48	4.33	4.95	5.27	4.75	5.08	4.39	5.5	4.82	4.35	5.11	4.59	4.34	4.89	4.64	4.9	4.69	4.98	4.85	4.79	4.77	4.93	4.68	4.92	4.82	5.11	5.16	4.1	4.86	3.79	3.39	4.78
P08133	4.93	5.13	4.28	4.78	5.46	4.73	5.16	5.62	4.93	4.6	4.8	3.48	4.98	4.82	4.99	4.38	4.71	5.18	4.72	4.82	4.52	5.1	3.91	4.89	4.38	4.2	5.05	3.97	4.99	5.12	4.31	4.77	4.86	5.06	4.98	5.08	4.9	4.78	4.85	4.92	4.77	4.23	3.88	4.6	5.22	4.44	5.1	4.38	4.59
Q05682	4.93	4.6	4.44	4.66	4.54	4.67	4.06	4.55	4.66	4.39	4.62	5.65	4.74	3.75	4.44	4.37	4.18	4.34	4.52	4.45	4.91	4.24	4.83	4.57	4.61	4.67	4.6	4.57	4.43	4.58	4.62	4.55	4.62	4.49	4.54	4.43	4.59	4.56	4.8	4.57	4.3	4.93	5	4.46	4.36	4.72	4.39	4.7	4.16
P00450	4.93	4.32	5.05	4.24	3.84	3.23	3.18	4.15	4.75	4.06	4.82	3.28	4.34	5.81	4.82	4.22	4.82	4.56	4.29	4.02	4.38	4.7	4.29	4.4	4.88	3.8	4.36	3.45	4.7	4.31	4.37	4.8	4.49	4.58	4.58	4.51	4.07	4.92	3.88	4.46	4.54	3.8	4.04	5	3.88	4.15	3.18	4.29	3.91
P0C0L4	4.92	5.18	4.84	4.64	4.85	3.05	4.26	5.01	5.36	3.78	5.18	4.19	5.44	5.86	5.16	3.97	4.79	5.14	5.11	4.32	4.37	5.3	4.39	4.88	4.22	4.57	5.66	4.68	5.43	5.38	5	5.46	4.76	5.18	4.7	4.98	4.39	5.26	4.23	5.24	4.72	4.47	4.04	5.64	4.86	3.77	5.12	5.66	4.55
P07237	4.89	5.88	4.87	6.13	5.82	5.77	6.29	5.94	5.46	5.42	5.37	4.16	5.63	5.09	5.65	5.86	5.38	6.01	5.45	5.22	4.8	5.6	5.28	5.51	4.27	3.96	5.76	3.63	5.32	6.01	5.33	5.07	5.67	5.6	5.16	5.26	5.25	5.78	5.21	5.22	5.2	4.87	5.07	4.8	5.34	5.06	5.55	4.81	5.19
P25311	4.89	4	5.39	4.66	4.37	5.09	4.29	3.66	3.5	4.73	4.5	5.25	3.24	5.52	4.31	4.69	5.31	4.15	4.21	4.74	5.22	4	5.03	4.67	5.12	4.88	4.81	4.35	4.15	4.43	4.66	4.19	4.49	3.88	4.19	4.45	4.2	3.88	4.16	4.14	5.01	4.6	5.54	4.82	1.92	4.43	3.76	3.93	4.42
P49327	4.88	5.59	2.83	4.07	5.48	4.31	6.53	6.35	5.08	3.89	4.96	3.77	4.59	4.13	4.41	4.57	3.92	5.16	4.45	4.93	3.66	4.76	3.98	4.82	4.64	3.58	5.4	2.85	4.24	6	3.78	4.49	5.32	5.36	5.58	5.24	4.87	3.23	4.09	4.94	4.9	2.79	3.06	3.59	4.74	4.43	5.06	4.41	5.17
Q6NZI2	4.87	3.89	4.58	4.94	3.63	6.45	3.63	4.12	3.45	6.62	4.63	5.73	3.88	4.17	3.81	6.54	5.47	4.32	4.93	5.94	5.33	4.09	6.24	4.39	4.57	5.75	4.26	5.88	4.05	4.43	6.11	4.68	6.37	3.86	5.57	4.87	6.24	4.32	6.45	4.46	4.53	5.52	6.21	4.05	3.34	5.02	4.56	5.15	6.39
P11047	4.83	4.41	4.51	4.56	3.91	5.29	4.14	4.35	4.15	5.01	4.48	4.25	4.43	4.69	4.34	4.99	5.08	4.36	4.63	5.1	4.81	3.67	4.91	4.55	4.8	4.59	4.1	4.62	3.85	4.36	4.99	4.37	5.24	3.92	5.01	4.52	5.06	4.26	5.24	4.58	4.4	4.6	4.79	3.83	3.35	4.62	4.24	3.73	4.95
Q13885	4.83	5.8	4.68	4.91	5.75	4.85	5.78	5.79	5.21	4.5	4.82	4.04	5.37	4.72	5.24	4.99	4.65	5.13	5.12	4.89	4.62	5.3	4.39	5.11	4.15	4.95	5.4	4.9	5.21	5.31	4.54	5.12	4.84	5.33	4.62	5.29	4.93	5.12	5	5.07	5.11	4.62	4.76	5	5.06	5.08	5.48	4.86	4.93
P62158	4.82	4.77	4.43	5.4	5.18	5.78	4.93	4.97	4.66	5.49	4.63	4.77	4.25	4.46	4.37	5.88	5.1	5.06	4.78	5.75	5.54	4.82	5.49	4.91	4.96	5.23	4.57	4.5	4.65	4.58	5.35	4.6	5.74	4.77	5.19	4.96	5.26	4.84	5.8	4.89	4.42	5.02	5.84	4.25	4.58	4.86	4.57	4.19	5.24
P00739	4.82	3.82	4.62	4.37	2.84	3.69	3.16	3.31	4.42	4.53	4.51	3.26	3.79	4.75	3.4	4.81	4.84	4.25	4.2	4.56	4.89	4.49	4.75	3.96	4.79	4.51	4.07	3.43	3.56	3.42	4.76	4.48	4.29	3.91	4.29	3.97	4.37	4.43	4.69	4.23	4.58	4.59	4.99	4.24	3.61	4.12	3.73	4.5	4.55
B9A064	4.81	4.29	4.62	4.2	4.48	4.3	4.23	3.97	4.5	4.5	4.75	3.37	4.22	5.59	4.55	4.39	4.54	4.58	4.44	4.15	4.45	4.43	4.34	4.44	5.08	4.27	4.19	4.14	4.94	4.7	4.69	4.77	4.2	4.55	4.51	4.26	4.42	4.78	4.3	4.2	4.9	4.26	4.75	4.92	1.99	4.66	4.14	4.25	4.59
P00738	4.8	3.76	5.15	4.6	3.91	3.63	3.65	3.89	4.32	4.54	4.65	4.84	4	4.84	3.6	4.67	4.77	4.33	4.38	4.7	5.09	4.31	4.71	4.06	4.96	4.92	4.14	4.2	3.48	3.99	4.84	4.6	4.3	4.17	4.27	3.73	4.45	4.63	4.62	4.54	4.65	4.4	5.33	4.48	4.49	4.46	3.83	4.09	4.53
Q15063	4.77	6.77	5.88	6.33	5.15	4.05	6.36	6.75	6.75	4.98	5.67	4.98	6.54	6.41	6.26	4.83	4.53	5.99	6.19	4.53	3.98	6.83	4.93	6.12	6.17	4.24	6.33	4.57	6.67	5.92	4.38	5.24	5.09	6.63	4.17	6.33	4.24	6.57	4.86	6.04	5.94	4.61	4.18	5.84	6.3	5.7	6.48	6.02	3.71
P37802	4.77	5.32	4.11	4.68	5.1	4.38	5.22	5.54	4.7	4.44	4.3	4.21	4.83	4.3	4.64	3.91	4.21	4.66	4.16	4.37	3.98	4.59	3.78	4.81	4.05	3.59	4.58	3.84	4.57	5.01	3.78	4.5	4.15	5.01	4.56	4.77	4.53	4.64	4.52	4.32	4.54	4.64	3.94	4.54	5.03	4.41	4.31	4.25	4.04
P25705	4.73	5	4.4	4.53	5.6	4.82	5.85	5.59	4.88	5.23	4.6	5.45	5.15	4.38	4.82	5.27	4.51	4.97	4.77	5.02	4.05	4.87	4.31	5.06	4.26	4.28	5.13	4.84	4.8	5.35	4.39	4.45	5.35	4.88	5.07	4.9	4.81	4.68	5.27	4.81	4.48	4.8	4.33	4.53	5.23	4.71	5.2	4.68	5.24
P01859	4.71	4.45	4.78	3.49	4.04	4	4.12	3.84	4.63	4.19	4.89	3.71	4.58	5.27	4.73	4.23	4.62	4.51	4.3	4.54	4.08	4.31	4.55	4.22	5.11	4.74	4.15	4.37	4.91	4.13	4.07	4.4	3.93	4.29	4.31	4.16	4.32	4.69	4.29	4.42	4.88	4.3	4.6	4.99	3.65	4.74	4.43	3.61	4.35
Q8WZ42	4.71	4.92	5.13	4.41	5.18	4.24	5.16	4.63	4.34	4.47	4.08	5.23	4.65	5.18	4.63	4.67	4.39	4.39	4.45	4.54	4.58	4.49	4.58	4.2	4.73	4.52	4.5	4.75	4.69	4.51	4.48	4.49	4.77	4.55	4.64	4.56	4.47	4.35	4.63	4.45	4.76	4.67	4.67	4.67	5.4	4.65	5.04	5.39	4.93
P10809	4.68	6.49	4.32	5.59	6.5	5.43	6.61	6.37	5.44	4.96	5.38	4.74	5.91	4.26	5.14	5.34	4.64	5.91	4.8	5.02	4.08	5.33	5.1	6.07	3.46	4.43	5.94	5.44	5.45	5.34	4.55	4.91	5.64	5.84	5.33	5.08	5.32	4.82	5.25	5.24	5.13	4.54	4.22	4.44	5.82	4.88	5.4	5.43	5.42
P60174	4.68	5.38	4.87	5	5.33	5.45	5.48	5.44	4.9	5.34	5.01	6.43	5.19	4.71	4.94	5.5	5.07	5.09	5.19	4.98	4.9	4.71	5.34	5.11	5.4	5.33	5.14	5.24	5.1	5.11	4.65	4.76	5.13	4.97	5.01	5.13	5.2	4.97	5.22	5.34	5.05	5.44	5.66	4.8	5.5	5.35	5.2	5.12	5.49
P02790	4.65	4.51	5.28	4.25	3.88	4.83	3.5	3.84	4.41	5.36	4.88	5.73	4.08	5.56	4.14	5.09	5.2	4.13	4.46	4.76	5.46	4.85	5.9	4.03	5.44	5	4.03	4.45	4.52	4.35	5.25	4.59	5.28	4.45	5	4.57	4.71	4.47	5.16	4.71	4.98	4.83	5.89	4.94	1.98	4.9	3.93	3.34	5.32
P07585	4.63	5.31	5.91	4.86	3.82	5.3	5.23	5.61	5.56	5.51	5.32	6.06	4.55	6.44	5.76	4.85	5.71	5.08	5.53	5.2	5.61	5.53	5.05	5.15	6.34	5.85	5.38	4.84	5.25	5.69	5.61	5.49	4.96	5.55	5.49	5.28	5.13	5.31	5.49	5.82	5.67	5.76	4.79	6	5.02	5.45	5.06	5.37	5.45
P01011	4.6	4.68	4.4	3.71	3.38	3.06	4.71	3.48	3.65	3.29	4.07	3.51	4.35	5.17	4.11	3.14	4.28	3.68	3.64	3.83	4.39	4.37	3.45	3.7	4.28	3.61	3.78	3.68	4.21	5.35	4.26	4.45	4.23	4.13	4.47	4.41	3.61	4.2	3.41	3.99	4.27	3.61	4.27	4.63	1.74	3.9	3.71	3.01	3.47
P55072	4.6	5.41	4.18	4.7	5.2	4.81	5.33	5.17	4.84	4.65	4.66	4.46	5.02	4.46	5.03	4.8	4.56	4.93	4.64	4.72	4.3	4.63	4.48	4.8	3.87	4.29	4.93	4.32	4.76	5.18	4.38	4.58	4.6	5.04	4.79	4.71	4.75	4.66	4.7	4.68	4.97	4.5	4.43	4.63	4.69	4.7	4.64	4.57	4.7
Q71U36	4.57	5.87	4.53	4.51	5.8	4.61	5.93	5.62	5.13	4.72	4.75	5.02	5.33	4.83	5.22	4.4	4.8	4.97	4.9	4.37	4.56	5.18	4.1	5	4.59	4.5	5.25	4.68	5.17	5.33	4.48	5	4.69	5.24	4.63	5.04	4.84	5.08	4.65	5.1	5.1	4.63	4.2	4.93	5.39	4.74	5.42	5.11	4.52
P04114	4.55	4.45	4.48	3.84	4.34	3.29	4.49	4.39	5.01	3.62	4.81	4.36	4.74	5.92	5.27	3.69	4.16	4.49	4.3	3.87	4.2	4.88	3.7	4.04	4.42	4.02	4.89	4.05	5.07	3.51	4.03	4.77	4.32	4.81	4.81	4.29	4.26	5.25	3.57	4.46	4.39	3.93	3.68	5.61	4.61	4.21	4.1	4.71	3.87
P55268	4.55	3.13	4.02	3.86	3.24	4.72	3.65	3.51	2.81	4.61	4.3	1.71	3.28	4.11	3.8	4.45	4.42	3.86	4.28	4.28	4.18	2.99	4.47	4.05	4.36	4.16	3.85	4.36	3.54	3.86	4.14	4.08	4.46	3.55	4.37	3.65	4.47	3.28	4.56	3.92	3.85	3.89	4.19	3.18	1.71	4.19	2.96	3.77	4.67
P06727	4.49	4.16	4.61	4.39	3.64	5.24	3.66	4.14	4.14	5.1	4.24	1.96	3.86	5.32	4.7	5.18	4.84	4.03	4.2	4.98	5.03	4.86	4.74	1.96	4.19	4.55	4.53	4.14	4.41	4.16	4.7	4.58	5.07	4.15	4.92	4.28	4.57	4.28	4.76	4.17	3.97	4.37	4.45	4.86	3.96	4.39	4.09	4.11	4.74
P02461	4.49	4.52	5.09	4.8	3.92	4.29	4.12	4.45	4.76	4.82	4.92	5.91	4.19	5.52	5.12	4.28	5.06	4.49	4.57	4.88	5.15	4.94	5.02	4.54	5.4	4.75	4.67	4.86	4.71	4.33	5.03	4.8	4.42	4.62	4.51	4.78	4.51	4.92	4.92	4.66	4.74	4.82	5.28	5.16	5.48	4.92	5.08	5.96	4.87
P27816	4.49	4.63	4.21	4.38	4.4	4.98	4.92	4.66	4.27	5.29	4.4	5.51	4.42	3.76	4.36	5.48	5.06	4.09	4.47	5.12	4.87	4.3	5.09	4.51	4.46	4.68	4.25	4.55	3.89	4.49	4.88	4.06	5.36	4.44	4.51	4.14	5.37	4.49	5.11	4.26	4.44	4.5	5.47	4.27	4.9	4.75	4.58	4.34	5.01
P01008	4.47	4.19	4.69	3.88	3.62	3.92	3.74	4.03	4.25	3.78	4.7	4.46	3.95	5.57	4.42	4.19	4.86	2.95	4.16	4.24	4.55	4.48	4.11	4.07	4.99	4.28	4.05	4.23	4.57	4.28	4.49	4.65	4.82	4.23	4.64	4.54	3.97	4.57	3.91	4.6	4.22	3.83	4.12	4.82	1.88	4.33	3.46	3.58	3.98
P46940	4.47	5.33	4.37	4.49	5.43	3.62	5.69	5.27	4.93	4.29	4.53	4.02	5.4	4.09	4.75	3.68	3.46	5.03	4.68	3.93	3.65	4.88	3.69	4.84	3.86	4.07	4.92	3.27	4.67	5.18	4.3	4.74	4.1	5.01	4.38	4.79	4.1	5.01	4.15	4.81	4.54	4.17	3.59	4.38	4.74	4.37	5.07	4.24	3.64
Q96Q06	4.45	2.46	3.48	4.06	3.34	5.26	3.46	3.78	2.66	5.37	4.21	4.02	2.89	4.06	3.73	5.63	5.13	4.21	4.42	5.33	4.68	1.68	4.92	4.07	3.67	4.43	4.55	5.27	3.66	4.43	4.69	3.78	5.6	3.55	5.43	4.61	5.71	3.55	5.3	4.25	4.49	4.46	4.78	3.72	3.08	4.5	4.01	4.06	5.6
P07951	4.45	3.74	3.81	4.12	3.48	4.37	3.59	3.66	3.72	4	4.27	4.87	3.88	3.98	3.92	4.54	4.03	3.7	3.97	4.16	4.63	3.79	4.05	3.89	3.93	4.01	3.64	3.79	3.76	3.48	4.08	4.3	3.8	3.68	4.11	3.76	4.17	3.95	4.51	3.61	3.62	4.08	4.6	3.45	3.71	4.06	4.05	3.98	3.91
Q16363	4.44	3.7	3.36	3.98	3.76	4.81	3.98	3.67	3.71	4.89	4.03	4.67	4.38	3.93	4.01	4.77	4.73	3.74	4.18	4.88	4.41	2.98	4.64	4.41	4.46	4.56	4.2	4.27	3.34	3.78	4.59	3.97	4.99	3.52	4.74	4.32	4.66	3.66	4.92	4.18	4.13	4.35	4.57	2.84	3.16	4.22	3.51	3.94	4.89
P62805	4.42	5.34	4.34	4.64	5.7	4.73	5.6	5.7	4.88	4.42	4.46	5.15	5.08	4.48	4.55	4.7	4.17	4.97	4.75	4.67	4.55	4.43	4.13	4.68	4.25	4.65	4.76	4.78	4.76	5.15	4.23	4.58	4.32	4.92	4.12	4.79	4.66	4.4	4.23	4.84	4.79	4.65	3.95	4.37	5.28	4.62	5.33	4.99	4.33
P26038	4.41	4.99	4.1	4.48	5.15	4.49	4.94	4.71	4.57	4.71	4.41	4.59	4.84	4.2	4.78	4.89	4.24	4.77	4.55	4.77	4.07	4.46	4.31	4.77	4	4.65	4.6	4.16	4.3	4.71	4.53	4.46	4.66	4.44	4.66	4.15	4.56	4.59	4.7	4.35	4.6	4.49	4.45	4.2	4.61	4.36	4.5	4.13	4.86
Q9NZN4	4.36	3.04	3.8	3.66	2.92	4.57	3.77	3.87	3.49	4.35	3.78	3.93	3.56	4.13	3.6	4.18	4.47	4.17	4.2	4.26	4.11	4.02	4.14	3.88	3.79	4.2	4.24	4.25	3.6	4.29	4.29	4.17	4.7	4.06	4.65	4.03	4.6	3.91	4.58	3.93	3.73	3.93	4.41	3.86	3.07	4.03	3.92	4.08	4.6
P34931	4.34	5.32	4.56	4.11	4.22	3.52	4.46	5.37	4.31	3.79	4.5	4.3	4.3	4.31	4.32	4.03	4.17	4.34	4.61	4.23	4.15	4.46	4.1	4.55	4.01	4.6	4.58	4.17	4.36	4.55	4.25	4.31	3.77	4.76	4.31	4.74	3.89	4.24	3.97	4.63	4.51	4.71	4.22	4.47	4.74	4.48	4.1	4.41	3.77
P00558	4.34	5.38	4.62	4.4	5.67	4.47	5.52	5.57	5.08	4.21	4.61	4.09	5.3	4.32	4.88	4.32	4.28	5.14	4.69	4.72	4.11	4.79	3.69	5.1	3.94	3.65	5.31	4.21	5.32	5.34	4.22	4.88	4.58	5.09	4.62	4.84	4.5	4.69	4.41	5.04	4.9	4.4	3.82	4.7	5.14	4.52	4.99	4.96	4.74
P0CG05	4.33	4	4.35	4.32	4.2	4.42	4.28	3.98	4.22	4.24	4.63	4.03	4.03	5.11	4.43	4.58	4.72	4.21	4.2	4.2	4.46	4.46	4.48	4.28	5.08	4.55	4.25	4.89	4.9	4.53	4.22	4.68	4.28	4.22	4.22	4.06	4.63	4.44	4.24	4.02	4.65	4.37	4.43	4.59	4.41	4.56	4.05	4.37	4.28
P68104	4.29	5.45	4.02	4.42	5.37	4.06	5.51	5.39	4.84	3.97	4.61	4.46	5.1	4.17	4.85	4.05	3.97	5.02	4.69	4.19	3.54	4.53	3.69	4.71	3.86	4.07	5.08	4.04	4.65	5.04	3.93	4.64	4.47	4.87	3.73	4.64	4.21	4.68	3.74	4.65	4.61	3.81	3.74	4.41	5.05	4.23	5.05	4.46	3.98
P30101	4.29	5.52	5.07	5.28	5.91	5.2	5.55	5.44	5.01	5.07	5.21	4.48	5.38	4.28	5.23	5.15	3.98	5.41	4.83	4.62	4.63	5.1	5.04	5.06	4.32	4.05	5.54	4.1	4.9	5.74	4.89	4.76	4.66	4.95	4.91	5.13	4.94	4.93	4.93	4.84	4.93	4.4	3.94	4.72	5.49	4.75	4.85	4.83	4.98
P21810	4.28	4.66	4.14	3.72	4.02	3.51	4.37	4.26	4.68	3.89	3.79	5.14	4.56	5.16	4.78	3.53	4.75	4.44	4.18	4.38	4.63	4.33	3.59	3.89	4.86	4.37	4.4	3.66	4.28	4.33	4.44	4.54	2.65	4.17	4.33	4.58	3.64	4.53	3.91	4.74	4.53	4.86	4.24	4.88	4.1	4	4.26	4.41	3.94
P07737	4.28	4.7	3.76	4.27	5.15	3.75	4.7	4.63	4.43	4.05	4.27	3.61	4.42	3.51	4.58	3.82	3.73	4.58	4.19	4.09	4.02	4.17	3.55	4.29	3.07	3.3	4.5	3.14	4.22	4.31	3.89	4	4.13	4.53	3.72	4.53	4.19	4.1	4.12	4.11	4.48	4.08	3.25	3.9	4.83	3.84	4.63	4.07	3.95
P31946	4.25	4.77	3.81	4.49	4.91	4.75	4.81	5.14	4.5	4.35	4.57	3.36	4.5	4.39	4.43	4.72	4.36	4.66	4.68	4.57	4.18	4.46	4.13	4.67	4.11	3.59	4.73	3.95	4.71	4.87	4.1	4.46	4.68	4.69	4.76	4.72	4.64	4.2	4.55	4.72	4.44	3.88	3.69	4.3	5.24	4.24	4.77	4.83	4.43
Q9Y6C2	4.24	4.13	3.99	4.24	3.8	3.8	4	4.28	4.38	3.35	4.09	3.8	4.36	3.94	4.41	3.84	3.98	4.05	4.24	4	4.04	3.82	3.91	4.04	3.66	3.9	4.21	3.91	4.29	3.97	4.01	4.23	3.66	4.07	3.72	4.11	3.85	4.01	3.55	4.16	3.99	4.22	3.96	4.27	4.05	4.17	3.87	4.12	2.78
P35555	4.21	4.03	2.75	3.97	2.78	3.58	3.47	3.65	3.49	2.56	2.61	2.83	3.54	2.96	3.16	3.02	3.72	3.8	3.99	3.69	3.53	3.82	2.62	3.41	2.7	3.65	3.64	2.77	3.98	3.7	3.94	3.66	3.49	3.32	4.36	3.73	3.76	3.2	3.4	3.98	3.6	3.71	3.97	3.83	3.57	4.04	3.12	3.78	3.25
P08572	4.16	4.16	4.23	4.28	3.74	4.02	4.06	3.91	3.69	4.18	4	5.13	4.09	4.62	4.16	4.11	4.2	4.04	3.92	4.3	4.25	3.65	3.89	4.02	4.39	4.43	4.14	4.3	4.07	3.88	4.26	4.27	4.02	3.7	4.24	4.1	4.23	3.75	4.47	4.07	4.11	4.21	4.4	4.18	4.02	4.05	3.72	4.79	4.36
O60240	4.16	1.62	3.04	3.78	1.62	4.76	3.54	3.54	2.23	4.59	3.71	4.95	2.62	3.93	3.61	4.71	4.55	4.14	3.94	4.58	4.13	2.25	4.32	3.88	3.88	3.98	4.15	4.43	3.22	4.1	4.56	3.96	4.7	2.91	4.88	4.45	4.83	3.23	4.78	3.98	3.84	4.06	4.55	3	1.62	4.11	3.54	3.99	4.7
Q00610	4.14	5.64	4.23	4.44	5.56	3.35	5.56	6.16	5.03	3.13	4.15	1.8	5.29	4.19	5.06	3.62	3.91	5.02	4.35	3.54	3.16	4.96	3.03	4.85	3.68	3.19	5.28	2.81	5.08	5.37	3.96	4.79	3.99	5.34	3.75	4.86	4.29	4.77	3.76	4.77	4.65	3.69	3.01	4.64	5.1	4.35	4.77	4.19	3.74
P11142	4.14	5.31	4.36	4.93	5.58	4.59	5.46	5.32	5.02	4.47	4.82	3.42	5.02	4.48	4.9	4.58	3.97	4.89	4.74	4.51	3.91	4.74	3.78	4.73	4.27	3.86	5.05	4.12	4.69	5.06	4.25	4.73	4.39	5.16	4.56	4.84	4.36	4.54	4.27	4.59	4.57	4.28	4.06	4.43	4.87	4.28	4.82	4.94	4.47
P07942	4.14	3.58	3.02	4.02	3.52	4.69	3.63	4.04	3.64	4.2	3.67	3.91	4.22	4	3.89	4.47	4.59	3.88	3.84	4.69	4.12	3.35	4.38	4.14	3.9	3.79	3.84	3.98	3.64	3.14	4.22	3.33	4.88	3.86	4.56	4.15	3.89	3.78	4.73	3.91	3.69	3.7	3.75	3.11	3.05	3.99	3.4	3.65	4.34
P14625	4.11	5.38	3.77	5.01	5.65	4.41	5.62	5.38	4.68	4.37	4.21	3.36	5.48	3.26	5.09	4.44	4.2	5.56	4.74	3.9	3.02	4.67	3.55	4.79	3.21	4.12	5.05	3.99	4.64	5.85	4.22	4.62	4.4	5.02	4.3	4.74	4.55	4.52	3.99	4.21	4.66	4.58	3.41	4.33	5.34	4.55	4.6	4.69	4.21
P30041	4.09	4.63	3.63	4.14	4.09	3.82	4.69	4.25	4.09	4.16	4.03	3.19	4.33	4.14	4.44	4.09	4.23	4.36	4.11	4.25	3.72	4.12	3.66	4.36	3.85	3.52	4.24	1.85	3.97	4.26	4.11	4.36	4.1	4.4	4.58	4.4	4.41	4.25	4.45	4.32	4.13	3.52	3.34	4	4.36	4.02	4.26	4.52	4.33
Q99497	4.09	4.86	4.47	4.13	4.78	4.25	5.17	4.68	4.1	3.96	3.85	3.28	4.34	4.19	4.36	4.36	3.94	4.61	4.41	3.71	3.82	3.68	4.31	4.39	3.87	4.03	4.66	3.75	4.19	4.36	4.33	4.22	4.41	4.49	4.56	4.81	4.38	4.47	4.16	4.99	4.32	4	4.24	3.6	4.04	4.1	4.2	3.83	4.57
P19105	4.08	4.26	3.92	3.76	4.13	4.28	3.94	3.97	3.59	4.21	3.66	3.74	4.13	3.4	3.84	4.29	3.76	3.75	3.76	4.04	3.86	3.43	4.44	3.54	3.69	3.89	3.77	3.98	3.64	3.77	3.91	3.64	4.23	3.74	3.81	3.69	4.09	3.89	4.39	3.73	3.75	3.99	4.43	3.83	3.85	4.03	3.75	3.02	4.19
Q15075	4.07	3.75	4	4.29	3.67	4.5	3.84	3.87	3.99	4.37	4.11	3.48	3.57	2.64	3.49	4.36	4.34	3.77	4.08	4.35	4.26	3.74	4.44	3.92	4.17	4.4	3.88	2.67	3.79	3.44	4.18	3.86	4.42	3.52	3.7	3.81	4.25	4.24	4.13	3.82	3.65	3.72	4.27	3.32	3.03	3.94	3.84	1.75	3.9
Q14112	4.06	3.45	3.14	3.56	3.44	4.18	3.74	3.64	3.61	3.86	3.29	3.54	3.82	2.82	3.76	4.17	3.91	3.74	3.52	4.07	3.85	3.56	3.89	3.58	3	3.13	3.66	3.98	3.33	3.4	3.8	3.44	4.25	3.45	4.19	3.53	3.91	3.54	4.06	3.79	3.41	3.35	3.63	3.03	2.85	3.37	3.29	1.59	4.01
P06748	4.06	4.65	4.1	4.52	5.02	4.28	4.69	4.95	4.64	4.44	4.39	4.44	4.47	3.8	4.16	4.18	4.36	4.47	4.38	3.87	3.97	4.19	4.3	4.83	4.39	4.55	4.49	4.86	4.19	4.26	4.13	4.12	4.33	4.4	4.08	4.39	4.3	4.26	4.1	4.28	4.35	4.44	4.3	3.77	4.13	4.52	4.4	4.34	3.46
P02652	4.04	3.6	3.99	4.05	3.74	4.83	3.91	3.25	3.91	4.48	4.04	3.6	3.95	4.99	4.61	4.68	4.47	3.85	4.31	4.39	4.19	3.76	4.23	3.24	3.45	3.29	4.1	4.33	4.29	3.7	4.41	4.21	4.76	4.42	4.74	4.3	4.03	4.34	4.37	4.27	3.95	3.46	3.65	4.53	3.95	4.01	4.25	4.16	4.4
P02792	4.04	4.75	3.43	4.16	4.36	4.33	4.23	4.39	4.57	4.76	4.09	4.83	3.64	2.82	5.2	4.95	4.26	5.04	4.49	4.62	4.43	4.16	5.16	4.46	2.78	4.31	4.08	4.31	4.35	3.87	4.6	4.35	4.27	3.8	3.81	3.82	4.66	4.9	4.58	4.51	3.94	3.85	4.97	3.9	3.23	3.61	4.45	3.19	4.29
P10909	4.03	3.44	4.08	4.21	3.41	3.97	3.97	3.51	3.57	4.08	3.87	3.53	3.73	4.62	3.83	4.12	4.24	3.82	3.75	3.97	3.6	4.49	3.85	3.9	3.87	4.01	3.93	3.71	3.43	4.96	4.22	4.01	4.17	3.51	4.19	3.97	3.96	3.36	4.16	3.71	3.98	4.29	3.97	4.32	3.71	3.56	3.04	3.44	3.69
Q02952	4.02	2.83	4.23	4.56	3.09	4.95	3.34	3.03	3.53	4.68	3.2	5.07	3.03	3.05	3.49	5.31	4.91	3.39	4.3	5.01	4.3	3.73	3.93	3.69	3.24	3.86	3.67	4	3.28	3.9	4.88	3.89	5	3.66	4.45	3.68	4.73	3.81	4.85	3.52	3.59	4.53	4.7	3.82	3.09	4.14	3.83	4.04	3.77
P22626	4.02	5.74	4.85	4.89	5.88	4.33	5.89	5.86	5.07	4.19	4.99	4.2	5.29	3.82	4.52	4.58	4.15	5.24	4.79	4.1	4	4.79	4.5	4.91	4.22	4.41	4.8	4.53	4.54	4.75	4.24	4.35	4.42	5.07	4.27	5.17	4.77	4.75	4.41	4.89	4.81	4.63	4.72	4.57	5.57	4.97	4.76	5.08	4.65
Q99715	4.01	5.94	4.65	4.62	3.95	3.34	5.37	5.87	6.11	3.24	4.69	3.72	6.15	5.36	5.85	2.62	4.16	5.67	4.56	3.09	3.71	5.78	3.18	5.66	4.27	3.17	5.16	3.44	6.33	5.16	3.57	3.89	2.46	4.61	2.79	5.41	3.7	5.89	3.71	4.49	4.48	3.9	3.78	5.02	5.06	3.38	5.5	4.1	3.21
P21695	4	1.56	2.66	2.96	1.56	4.15	2.58	3.27	2.8	3.86	3.55	2.9	2.67	4.22	3.44	3.99	4.28	4.14	3.84	4.25	4.02	3.14	3.81	3.75	4.05	3.88	4.03	4.02	3.48	3.78	4.07	3.92	4.43	3.57	4.72	4.41	4.11	3.83	4.33	4.11	3.55	3.29	3.62	3.13	2.84	3.85	3.43	4.33	4.42
Q9HBL0	3.99	3.11	3.29	3.44	3.18	4.38	3.56	3.6	3.04	4.29	3.64	4.21	3.73	3.34	3.24	4.45	3.95	3.38	3.77	4.04	4.08	3.16	4.25	3.53	3.57	4.16	3.46	4.18	3.39	3.34	4.03	3.62	4.41	2.95	4.15	3.77	4.4	3.21	4.2	3.68	3.54	3.54	4.28	3.04	1.58	3.5	3.1	1.58	4.6
Q03252	3.98	3.99	4.32	4.26	4.26	4.16	4.1	4.25	3.89	3.78	4.3	3.19	3.81	3.81	3.59	3.86	3.78	4.17	4.37	4.02	3.89	4.16	4.12	4.12	4.04	4.02	4	4	3.99	4.3	4.16	3.93	3.44	4.12	4.29	4.07	4.07	3.9	3.98	4.2	4.1	4.19	3.63	3.96	4.07	4.11	4.13	4.03	3.96
P00915	3.97	3.66	3.39	3.04	3.12	3.26	2.21	3.22	3.52	3.68	3.17	2.85	3.67	3.14	4.81	3.64	3.89	3.63	4.26	4.47	3.8	3.36	4.16	3.32	3.23	3.68	2.8	4.31	2.6	3.11	4.38	4.02	3.79	3.44	4.96	3.27	4.28	3.28	4.22	4.12	4.39	4.06	3.94	4.28	3.19	3.27	3.03	1.51	4.59
P24821	3.97	3.93	2.64	4.49	4.63	1.97	3.72	4.44	5.15	1.91	4.25	1.29	5.02	2.63	4.84	1.29	1.29	4.4	3.69	2.02	2.63	4.54	1.29	4.68	2.59	2.08	4.49	2.28	4.99	5.84	2.85	3.86	2.37	4.38	1.29	3.84	2.89	4.99	2.33	4.29	3.61	2.6	1.94	3.16	3.91	2.52	3.94	3.65	1.98
P14543	3.96	3.37	3.83	3.68	3.33	4.4	3.51	3.5	3.28	4.28	3.81	1.65	3.67	3.51	3.38	4.49	4.08	3.58	3.97	4.39	4.05	3.14	4.38	3.73	3.71	3.76	3.71	3.96	3.11	3.59	4.28	3.68	4.55	3.41	4.27	3.9	4.19	3.52	4.35	3.84	3.72	3.87	3.89	3.56	1.65	4.19	2.67	2.89	4.57
Q6ZN40	3.96	2.63	3.2	3.22	2.35	3.65	2.94	2.61	2.78	3.24	3.22	4.32	2.95	2.86	2.41	3.42	3.43	2.53	2.68	3.05	3.93	2.13	3.14	2.96	2.65	3.19	2.04	2.72	2.93	2.59	3.32	3.1	3.37	2.47	3.18	2.81	3.16	2.79	3.85	2.98	2.46	3.4	3.83	2.56	1.2	3.07	2.24	1.2	2.52
Q13228	3.94	4.39	4.2	4.46	3.71	5.12	4.54	4.1	3.78	5.5	4.08	6.05	3.03	3.41	4.14	5.34	4.6	4.35	4.53	4.68	4.8	3.53	5.42	3.92	4.33	5.19	4.59	5.21	3.88	4.45	5.03	4.06	5.37	4.03	4.96	4.84	4.52	3.17	4.99	4.32	3.95	4.43	5.11	3.83	1.85	4.9	3.75	3.59	5.4
Q14980	3.93	4.58	4.47	4.69	4.51	4.6	4.96	4.96	4.43	4.06	4.33	4.07	4.15	3.38	3.79	4.05	3.77	4.34	4.67	4.09	4.21	3.86	4.39	4.31	4.16	4.52	4.08	3.71	3.83	4.14	4.25	4	4.13	3.97	4.14	4.52	3.48	3.55	3.83	4.92	4.24	4.42	4.3	3.89	4.57	4.34	4.36	4.1	3.74
P61978	3.91	5.24	4.41	4.24	5.17	3.97	5.32	5.06	4.58	4.21	4.43	4.51	4.64	3.97	4.4	4.04	3.95	4.74	4.51	3.99	4.14	4.45	4.49	4.42	4.3	4.5	4.71	3.75	4.62	4.66	4.25	4.22	4.39	4.81	4.26	4.71	4.41	4.41	4.41	4.61	4.67	4.33	4.3	4.25	5.18	4.49	4.87	4.73	3.92
P49748	3.9	4.25	3.44	3.81	3.94	4.58	4.38	4.34	4.13	4.06	3.78	1.85	4.1	3.64	4.18	4.72	3.81	4.16	3.79	4.31	3.87	3.78	4.77	3.9	1.85	4.21	4.31	4.53	3.8	4.57	4.59	3.96	4.65	4.04	4.45	4.39	4.7	3.81	4.81	4.12	3.98	4.17	4.68	3.05	4.11	4.31	3.68	3.76	4.88
P38646	3.88	5.07	3.68	4.2	5.23	3.97	4.81	4.92	4.03	3.84	4.23	1.88	4.17	3.14	4.11	4.19	3.96	4.46	4.05	4	3.63	4.35	4.38	4.42	3.33	3.66	4.73	3.99	3.83	4.54	3.64	3.78	4.01	4.41	4.33	4.22	4.35	4.1	4.01	3.91	4.11	3.96	3.89	3.71	4.57	3.83	4.52	4.21	3.94
P08603	3.84	3.38	4.14	4.08	2.28	3.74	2.89	3.43	3.93	3.76	4.17	1.65	3.81	4.57	3.94	4.17	3.88	3.84	4.04	4.09	4.34	4.01	4.33	3.79	4.2	4.21	3.83	4.06	3.95	3.41	4.23	3.96	3.92	3.73	4.29	4.02	4.1	4.13	3.65	3.27	3.85	3.76	3.98	4.11	3.32	3.64	2.89	3.28	4.19
P08107	3.84	4.79	3.92	3.82	4.31	3.34	4.2	4.91	4.07	3.87	4.12	3.8	4.18	3.79	4.26	3.49	4.02	4.12	4.28	3.71	3.76	4	3.98	4.41	3.74	4.32	4.52	3.82	4.36	4.41	3.67	4.19	3.58	4.47	4.14	4.64	3.47	3.88	3.92	4.58	4.12	4.41	3.96	4.08	4.48	4	4.23	3.46	3.81
P51911	3.83	2.38	2.54	2.5	0.93	2.58	1.66	2.6	2.8	2.41	2.77	4.01	3.05	2.95	0.93	2.64	2.43	1.5	2.79	2.57	3.17	2.24	2.57	2.94	2.4	3.24	2.66	3.46	2.8	2.94	2.5	3.31	0.93	2.81	2.69	2.23	3.37	2.06	3.54	2.85	2.49	3.73	2.92	3.01	0.93	3.24	2.5	0.93	2.11
O15061	3.83	2.04	3.71	3.4	2.93	3.45	2.84	2.03	1.34	3.32	1.94	4.18	2.1	3.19	2.31	3.26	3.24	1.88	3.07	3.73	3.91	1.34	3.64	3.2	3.8	4.1	2.61	3.92	3.23	2.92	3.37	3.32	3.49	2.42	2.95	2.13	3.29	1.93	3.94	2.56	3.14	4.15	3.85	3.38	3.64	3.43	2.56	3.19	3.08
P23528	3.8	4.7	4.09	4.25	5.32	4.2	5.07	4.95	4.56	4.11	4.46	4.89	4.64	3.61	4.35	4.23	3.76	4.59	4.55	3.66	4.03	4.37	4.67	4.68	3.7	4.42	4.48	4.47	4.41	4.67	4.42	4	4.4	4.54	4.07	4.53	4.46	4.74	4.46	4.44	4.55	4.66	4.94	4.25	4.66	4.5	4.56	4.18	4.67
P48681	3.79	3.48	3.31	3.47	2.83	4.15	3.62	3.56	3.01	3.81	2.81	4.39	3.5	3.41	3.2	3.76	3.22	2.58	3.49	3.9	3.82	2.66	3.69	3.58	3.36	3.44	3.02	2.82	2.14	3.03	3.42	3.54	4.16	3.46	3.57	3.06	3.37	3.1	3.8	3.76	3.33	3.64	3.19	3.11	3.45	3.56	3.25	3.41	3.42
P32119	3.78	4.15	3.43	3.18	4.01	3.82	4.15	4.05	3.73	3.95	3.5	3.62	3.47	3.69	4.25	3.93	3.58	3.79	3.85	4.14	3.83	3.85	3.46	3.5	3.08	2.93	3.78	3.65	3.57	3.75	3.8	3.69	3.7	3.62	4.32	3.65	4.04	3.58	3.7	3.88	4.09	3.82	3.23	4.02	3.87	3.54	3.52	4.04	4.34
P19827	3.77	4.35	3.13	4.17	2.48	2.18	4.47	4.34	3.93	2.12	3.29	1.54	5.02	4.52	4.27	2.36	3.42	4.11	3.87	2.55	2.58	3.93	1.54	3.58	2.76	2.28	4.5	2.83	3.68	4.07	3.35	3.93	3.7	4.61	3.56	4.03	3.2	3.91	1.54	4.33	3.46	3.08	2.15	4.1	1.54	3.56	3.74	3.2	2.99
O15230	3.77	3.14	3.03	2.78	3.19	3.23	3.4	3.55	3.02	2.85	3.37	2.59	3.43	3.61	3.19	1.22	2.94	2.9	3.64	2.61	3.19	2.64	2.53	3.36	3.09	2.68	3.15	2.52	3.08	3.41	2.93	3.41	2.85	3.28	3.26	2.7	3.39	2.5	3.11	3.44	3.31	3.23	3.15	3.33	2.93	3.41	2.49	3.56	2.68
Q9BX66	3.76	2.37	3.3	2.96	2.26	4.08	3.19	2.72	1.93	4.07	3.17	3.8	2.94	2.96	2.31	4.08	3.79	2.52	3.08	3.93	3.64	2.44	3.8	2.84	3.32	3.57	2.81	3.4	2.57	2.82	3.75	2.88	3.63	2.58	3.8	3.41	4.18	2.43	4.19	2.57	3.03	3.21	4.04	2.51	2.61	3.17	2.36	2.96	4.2
P04179	3.76	4.37	4.5	4.29	4.26	5.5	4.16	3.8	3.89	4.91	4.01	6.28	3.62	3.63	4.52	4.98	4.27	4.31	4.09	4.24	4.89	4.05	5.48	4.12	4.22	4.97	4.15	4.18	4.24	4.91	5.35	4.42	4.89	4.15	4.57	4.46	4.79	4.41	5.2	4.02	4.54	4.76	5.29	4.49	4.37	4.44	4	3.64	4.6
Q06830	3.73	4.58	3.4	3.93	4.54	3.81	4.81	4.6	4.07	3.54	4.12	3.1	4.39	3.52	4.43	3.77	3.61	4.31	3.95	3.7	3.69	4.1	3.26	4.06	3.48	3.42	4.5	3.42	4.14	4.28	3.84	3.97	3.59	4.1	4.12	4.31	3.77	3.81	3.4	4.09	4.01	3.43	3.24	3.87	4.27	3.64	4.01	3.94	3.64
P00352	3.73	3.46	3.53	2.83	3.12	2.72	2.83	3.17	3.08	3.04	3.55	1.3	2.87	3.98	3.43	2.68	3.69	3.73	3.84	3.2	3.18	3.55	3.59	3.46	4.01	3.99	3.47	3.31	3.07	3.32	3.4	3.6	2.8	3.14	3.68	3.34	3.08	3.14	3.16	3.69	3.32	3.39	2.57	3.5	1.3	3.58	3.11	3.19	3.14
P29401	3.73	4.46	3.68	4.11	5.11	3.72	4.89	4.68	4.41	3.9	4.27	3.3	4.43	4.45	4.51	4.42	4.03	4.65	4.26	4.23	3.2	4.44	3.71	4.64	3.98	3.73	4.84	4.36	4.19	5	3.95	4.39	4.35	4.35	4.57	4.56	4.33	4.23	3.94	4.62	4.2	3.64	3.07	4.3	4.2	4.15	4.27	3.85	4.46
P04075	3.71	5.03	3.72	4.3	5.08	4.08	5.28	4.69	4.57	4.02	3.84	3.62	4.54	3.95	4.3	3.84	4.06	4.72	3.97	4.08	3.69	4.46	3.38	4.6	3.3	3.55	4.86	3.38	4.67	4.71	3.21	4.18	3.95	4.67	4.13	4.5	4.13	3.87	3.75	4.38	4.22	3.67	3.25	4.09	3.99	3.74	4.93	4.09	4.3
Q16853	3.71	1.27	2.93	3.28	2.21	3.38	2.91	3.27	2.65	3.17	3.36	2.62	2.61	3.86	2.76	3.57	3.7	3.65	3.24	3.46	3.38	2.87	2.88	3.36	3.67	3.36	3.64	3.5	3.16	3.34	3.6	3.4	3.63	2.76	3.85	3.82	3.73	2.92	3.56	3.49	3.33	3.07	3.35	3.02	2.56	3.17	3.22	2.53	3.9
P78527	3.69	5.43	4.11	4.25	5.1	3.27	5.55	5.17	4.76	3.6	3.8	5.44	5.25	4.47	3.95	3.12	3.87	4.72	3.69	3.48	4.16	4.23	4.07	4.58	4.54	4.15	4.83	4.24	4.42	4.52	3.32	4.21	3.18	5.07	3.42	3.86	3.64	4.33	3.92	4.56	4.47	4.26	4.23	4.09	4.55	4.01	4.38	4.21	3.52
P62937	3.68	4.45	3.15	3.8	4.54	3.76	4.49	4.29	3.75	3.55	3.87	3.4	3.94	3.95	3.82	3.21	3.6	4.1	3.8	4	3.3	3.74	3.58	3.97	3.59	3.33	3.95	3.47	3.81	4.07	3.51	4	3.5	4.03	3.71	4.03	3.24	3.64	3.76	3.95	3.67	3.6	3.45	3.54	4.24	3.88	3.98	3.72	3.91
Q15582	3.67	4.61	3.9	3.17	4.33	2.25	4.23	4.49	4.87	2.49	3.86	3.62	4.84	4.4	4.79	2.44	3.75	4.48	3.68	3	2.88	4.38	2.76	4.14	3.47	2.69	4.31	2.55	4.68	4.68	3.44	3.8	3	4.27	3.64	3.8	3.01	4.76	2.8	3.69	3.69	3.24	3.22	4.1	3.32	3.89	3.63	2.88	2.94
Q9BXN1	3.66	4.01	4.1	3.62	1.69	3.29	3.72	3.85	4.22	3.52	4.25	4.45	3.71	4.8	4.18	1.69	4.09	3.62	3.96	3.51	3.86	4.61	2.61	3.7	3.93	4.13	4.07	3.59	4.34	3.58	3.92	3.65	3.68	4.14	4.14	4.5	3.9	4.35	3.13	4.16	3.58	3.73	4.22	4.33	3.36	3.77	3.97	3.32	4.09
P02750	3.66	2.88	3.12	2.76	1.85	3.56	1.93	2.25	3	3.47	3.31	1.22	2	3.79	2.58	3.74	3.72	2.94	2.47	3.24	3.83	3.38	2.98	1.7	3.54	3.37	2.63	3.24	2.94	3.34	3.36	2.87	3.24	2.71	3.36	3.17	3.01	2.88	3.03	3.15	3.42	2.91	3.85	3.11	1.22	2.82	2.47	2.88	2.77
P02743	3.65	2.68	3.39	3.29	1.43	3.17	2.45	2.45	3.19	3.62	3.27	4.33	3.28	3.46	3.09	3.36	3.61	2.99	3.33	3.69	3.63	3.89	3.28	2.94	3.14	4.05	3.26	3.99	3.12	2.64	3.31	3.5	3.47	2.8	3.57	3.98	3.51	3.51	3.66	2.89	2.19	3.64	3.61	3.34	1.43	2.78	2.13	1.43	3.69
Q15942	3.65	3.74	3.9	3.69	3.72	3.61	3.8	3.27	3.52	3.56	3.55	4.42	3.58	3.19	3.68	3.83	3.41	3.5	3.75	3.56	3.73	3.4	3.89	3.86	3.75	3.58	3.44	3.93	3.7	3.56	3.16	3.6	3.51	3.68	3.33	3.4	3.33	3.61	3.47	3.51	3.26	3.49	3.96	2.54	2.84	3.44	3.35	2.81	3.18
P04908	3.64	3.8	2.93	2.26	4.02	2.49	4.41	4.74	3.81	2.76	3.39	3.82	3.73	3.83	3.21	2.36	2.84	3.92	3.24	3.14	2.79	3.53	3.14	3.5	3.27	2.82	3.72	3.62	3.58	3.99	3.22	3.46	3.38	3.67	3.25	3.74	3.63	2.92	2.72	3.74	2.97	3.89	2.66	3.35	4.05	3.6	4.42	3.19	3.08
P67936	3.64	3.82	3.6	4.05	4	4.26	3.7	4.11	4	4.04	3.84	4.05	3.76	3.02	3.64	4.16	3.96	3.75	3.72	4.1	4.23	3.43	4.31	4.07	3.9	4.12	3.73	3.43	3.64	3.72	4	3.64	4.3	3.48	3.76	3.83	3.92	3.69	4.12	3.53	3.59	4.02	4.28	3.57	3.99	3.96	3.85	3.82	4.14
P31949	3.62	4.79	3.63	4.41	4.59	3.68	4.51	4.36	4.4	3.41	3.9	3.48	4.35	2.98	4.35	3.11	3.61	4.58	3.37	3.1	3.8	4.29	3.02	4.49	2.58	3.3	4.24	3.01	3.99	4.45	3.64	3.94	3.89	4.38	3.79	4.41	3.81	4.11	3.81	3.79	4	3.87	3.32	3.73	4.41	3.71	3.97	3.94	3.74
P20908	3.61	4.11	4.34	4.21	3.67	3.85	3.79	4.13	4.41	3.44	4.53	4.89	4.18	4.35	4.12	3.69	4.45	4.5	3.61	3.81	3.96	4.42	4.14	3.88	4.26	3.67	4.05	4.5	4.33	3.61	4.07	3.74	4.1	3.89	3.46	3.95	3.85	4.47	3.98	4.18	4.23	3.76	4.28	4.27	4.35	4.04	4.46	4.54	4.11
O75874	3.61	3.93	3.16	3.24	3.83	3.77	3.99	3.72	3.44	3.56	3.36	1.54	3.57	3.48	3.84	4.01	3.44	3.87	3.33	4.11	3.5	3.31	2.65	3.66	2.95	2.95	4.42	3.02	3.43	3.99	3.12	3.52	4.05	3.88	3.88	3.93	3.97	3.29	3.61	3.87	2.94	3.3	3.45	3.49	3.94	2.78	3.31	3.81	4.06
P54652	3.6	4.04	3.26	3.72	4.16	3.47	4.42	3.82	3.78	3.33	3.78	3.28	3.75	3.31	3.62	3.49	3.13	3.94	3.87	3.31	3.18	3.61	3.35	3.69	3.54	3.38	3.78	3.21	3.59	3.79	3.08	3.55	3.14	3.56	3.49	3.89	3.26	3.63	3.27	3.65	3.39	3.66	2.66	3.12	3.76	3.3	3.89	3.59	3.43
P40926	3.6	4.59	3.45	3.31	4.64	3.36	4.68	4.54	3.68	3.46	3.75	3.65	4.15	2.93	3.75	3.69	3.53	4.16	3.81	3.81	3.55	3.99	2.96	3.94	3.11	3.24	4.41	2.96	3.94	4.37	3.28	3.82	3.81	4.19	3.99	4.09	4.07	3.65	3.4	4.01	3.85	3.51	2.29	3.65	4.25	3.77	4.23	4.14	3.79
P62987	3.6	3.85	3.39	3.46	3.89	2.66	4.13	3.98	3.42	2.8	3.69	1.37	3.53	3.76	3.04	2.52	3.3	3.81	3.81	2.86	3.09	3.32	2.65	3.6	3.56	3.2	3.53	2.64	3.37	3.21	2.9	3	2.57	3.62	3.21	3.22	3.15	3.2	2.82	3.63	3.22	3.04	2.94	3.03	3.7	3.37	3.69	3.42	3.26
P05787	3.59	5.97	5.4	5.79	5.68	4.68	6.36	6.36	5.8	4.35	5.43	4.77	4.69	5.09	4.72	3.27	4.47	6.23	5.47	1.88	4.79	5.84	4.35	5.69	5.04	4.68	5.96	4.74	5.09	6.09	4.61	5.53	4.51	5.7	3.61	6.19	3.21	4.02	2.66	6.28	5.31	5.14	3.78	5.27	5.27	5.3	6.06	5.58	3.6
P01042	3.59	3.5	4.01	3.9	2.91	3.78	3.14	2.64	3.82	3.86	3.68	1.63	3.18	4.59	3.77	4.16	3.92	3.26	3.57	3.82	4.12	3.85	3.97	3.35	4.3	4.05	3.74	3.61	3.76	3.3	4.1	3.76	4.06	3.74	3.87	3.67	3.8	3.83	3.67	3.43	3.97	3.62	3.99	3.8	2.9	3.7	3.14	3.8	3.83
P52272	3.57	5.08	3.82	4.37	4.73	3.76	5.04	5.12	4.59	3.48	4.13	4.04	4.55	3.65	4.38	3.42	2.61	4.64	4.36	3.24	3.41	4.43	3.39	4.51	3.96	3.55	4.55	4.61	4.39	4.64	3.56	4.13	3.72	4.68	4.02	4.53	3.95	4.08	3.61	4.67	4.54	3.82	3.26	4.08	4.89	3.95	4.5	4.52	4.01
P40939	3.57	4.5	2.78	3.32	4.23	3.27	4.65	4.12	3.66	3.63	3.36	3.66	4.16	3.39	3.71	3.65	2.97	3.89	3.55	3.46	2.76	3.59	3.03	3.87	2.73	2.79	3.99	3.02	3.66	4.28	3.31	3.48	3.61	3.6	3.77	3.91	3.76	3.49	3.69	3.55	3.41	2.73	2.63	2.86	3.94	3.11	3.97	3.39	3.62
Q14315	3.56	2.5	3.02	2.56	1.82	0.68	1.93	1.71	2.66	0.68	2.48	0.68	2.18	2.56	2.85	1.5	1.77	1.72	2.04	1.68	1.72	2.48	1.61	2.46	2.28	0.68	2.43	1.6	1.93	2.18	1.55	2.56	0.68	1.58	2	0.68	1.59	2.78	1.86	1.77	1.93	1.25	1.79	1.66	2.78	1.68	2.32	2.57	1.99
Q16836	3.56	3.83	3.04	2.72	3.83	3.7	4.08	4.09	3.11	3.83	2.74	3.2	3.58	3.1	3.34	3.6	3.33	3.69	3.57	3.6	3.1	3.31	3.38	3.65	2.9	2.75	4.06	3.14	3.43	3.96	3.52	3.23	4.12	3.62	4.21	3.68	3.74	2.95	3.82	3.54	3.32	2.81	3.36	2.66	1.48	3.43	3.6	1.48	4.1
Q9H4B7	3.55	4.08	3.07	3.63	3.91	3.47	4.29	3.99	3.81	3.33	3.22	1.51	3.86	3.13	3.75	3.63	3.35	3.58	3.63	3.67	3.22	3.76	3.01	3.61	3.22	3.16	3.88	2.78	3.57	3.84	2.94	3.57	3.63	3.88	3.53	3.55	3.51	3.62	3.05	3.7	3.64	3.23	2.88	3.47	3.17	3.2	3.67	3.14	3.19
Q14204	3.54	4.94	3.45	3.61	4.87	2.47	4.79	4.84	4.36	2.76	3.22	3.54	4.71	3.02	4.22	2.69	3.01	4.37	3.6	2.53	1.51	4.11	2.14	4.1	2.75	2.82	4.83	3.22	4.14	4.5	3.16	4.07	3.24	4.5	3.09	3.74	3.27	3.82	2.5	3.48	3.8	2.99	2.65	3.64	3.91	3.36	4.07	3.44	2.69
O14558	3.54	2.03	3.02	3.03	1.33	3.78	2.34	2.34	1.91	4.04	3.34	3.04	1.82	2.94	2.98	4.17	3.5	2.88	3.12	3.48	3.52	2.97	3.73	2.99	2.9	3.62	3.15	3.87	2.56	3	3.72	3.07	3.73	2.69	3.56	3.34	3.78	3.14	3.82	3.01	3.04	3.61	3.99	3.23	2.6	3.37	2.71	2.95	3.97
P19652	3.53	2.65	4.02	3.12	2.54	3.56	2.43	2.11	3.22	3.56	3.65	2.74	2.81	4.37	3.14	3.58	4.03	2.71	3.09	3.64	3.9	2.79	3.51	2.92	4.19	3.64	2.57	2.68	3.03	3.08	3.81	3.1	3.29	3.04	3.55	3.39	3.33	3.22	3.49	3.15	3.77	3.4	4.46	3.37	1.41	3.74	2.43	2.65	3.94
P04040	3.53	3.04	2.56	3.24	3.36	3.06	3.68	3.33	2.86	2.97	2.69	2.64	3.12	2.2	4.13	3.38	3.23	3.06	3.92	3.77	3.29	2.96	2.23	2.94	1.31	2.73	3.23	3.1	3	3.91	3.39	3.27	3.35	3.43	4.12	3.11	3.6	3.07	3.63	3.41	3.84	3.19	2.95	3.11	3.39	2.82	2.7	1.31	3.92
P36955	3.53	4.01	3.42	3.34	2.22	2.22	2.82	3.28	3.54	2.35	2.95	2.63	3.75	3.91	4.05	2.83	3.4	3.05	2.92	2.89	3.43	3.87	2.42	2.98	3.49	2.56	3.48	2.8	3.74	3.13	3.31	3.12	3.35	3.35	3.19	3.56	3.18	3.81	2.62	2.99	2.96	2.15	2.78	3.37	3.21	3.18	3.09	2.54	2.44
P00441	3.53	3.5	3.65	3.49	3.43	4.07	3.42	3.08	3.12	3.78	3.35	4.37	3.18	2.46	3.23	4.13	3.7	3.13	3.55	3.8	3.65	2.83	3.74	3.01	3.48	3.58	3.19	3.23	3.48	3.56	3.49	3.48	4	3.2	3.34	3.26	3.86	2.94	3.76	3.52	3.41	3.92	4.38	3.22	4.26	3.84	3.84	4.1	4.32
Q01518	3.52	4.46	3.66	3.82	4.69	3.66	4.39	4.4	3.99	3.69	3.68	3.79	4.4	3.28	4.08	3.42	3.34	4.08	3.9	3.41	3.05	3.82	3.16	3.94	3.08	3.21	4.29	2.57	3.85	4.05	3.26	3.57	3.65	4.16	3.43	3.74	3.48	4.08	3.95	3.72	3.94	3.38	2.76	3.45	3.87	3.68	3.86	3.53	3.42
Q9BYT8	3.51	4.3	2.94	3.32	4.62	2.6	4.66	4.26	3.54	2.79	2.85	3.43	3.97	3.5	3.61	2.61	2.75	3.94	3.68	2.82	2.49	3.12	1.47	3.31	2.32	2.52	3.42	3.25	3.63	3.51	2.99	3.5	2.46	3.84	2.11	3.54	3.29	3.02	3.01	3.85	3.69	3.6	2.37	3.52	4.1	3.42	3.74	3.64	2.61
P19338	3.51	4.88	3.64	4.37	5.38	4.46	5.3	4.97	4.36	4.27	4.08	5.08	4.65	3.46	4.04	4.38	4	4.58	4.44	4.29	4.05	3.79	4.01	4.88	3.41	4.26	4.4	4	4.01	4.33	4.33	3.87	4.75	4.26	4.2	4.18	4.54	3.98	4.15	4.22	4.03	4.32	4.24	3.56	4.74	4.36	4.33	4.06	3.89
P02549	3.51	2.52	2.01	2.98	2.25	4.08	2.63	2.13	2.36	4.05	2.02	2.45	2.53	2	4.3	3.73	3.11	1.95	3.89	4.42	3.25	1.71	3.45	2.89	2.31	1.84	1.1	3.27	1.1	2.32	4.4	2.2	3.64	2	4.76	1.1	4.38	2.36	4.3	3.35	4.09	3.77	2.76	4.25	1.1	2.25	1.81	1.1	4.4
A8MW06	3.51	3.42	3.66	2.94	4.32	4.12	3.62	3.55	3.39	4.08	3.59	4.45	3.46	3.98	3.85	4.29	3.84	3.74	3.64	4.11	4.1	3.27	4.11	3.85	4.07	3.65	3.81	3.19	3.25	3.29	4.02	3.56	4.11	3.33	4	3.8	3.88	3.61	3.99	3.76	3.61	4.01	4.26	3.26	4.02	3.97	3.86	3.87	4.34
O00159	3.5	3.63	3.05	3.11	3.3	3.58	3.89	3.76	3.25	3.41	3.33	4.12	3.62	3.77	2.95	3.71	3.72	3.5	3.71	3.57	3.11	3.38	3.22	3.33	2.34	2.91	3.55	3.39	3.44	3.54	3.09	3.44	3.79	3.64	3.56	3.79	4.09	3.31	3.89	3.48	3.25	3.37	3.26	3.5	3.7	3.41	3.57	3.78	4.08
P14314	3.48	4.05	2.22	4.04	4.02	4.1	4.18	3.81	3.95	4	1.62	3.58	3.57	1.62	3.08	4.33	3.71	3.83	3.74	4.07	2.32	3.55	2.54	3.77	3.04	3.17	3.84	3.11	3.24	3.79	3.81	3.37	4.14	3.44	3.32	3.6	3.88	3.44	3.78	3.75	3.55	4.09	3.1	3.41	3.69	3.78	3.33	3.66	3.31
Q5TCU3	3.47	1.65	2.05	2.49	1.56	2.9	1.64	2.48	2.2	2.48	2.87	3.26	2.64	2.73	2.3	2.1	2.75	2.46	2.59	1.94	3.2	2.22	2.88	2.65	2.89	2.52	2.52	3.36	2.59	2.32	2.99	2.84	3.07	2.33	2.92	2.48	2.74	2.33	3.19	2.51	2.12	2.01	3.32	2.29	0.92	2.61	2.19	2.2	2.49
Q8IVF2	3.46	3.03	3.42	3.12	3.3	3.62	3.57	3.2	3.12	4	3.33	4.25	3.05	3.6	3.23	3.35	3.27	2.53	3.3	2.85	3.48	3.43	3.64	3.26	3.21	4.21	2.88	3.86	3.19	2.98	3.98	3.05	3.86	3.05	2.93	2.85	3.65	3.41	3.81	3.25	3.19	3.5	4.11	3.29	2.77	3.48	3.35	3.78	3.52
P02511	3.44	2.66	2.66	3.29	1.37	4.61	3.13	2.42	2.49	4.69	3.14	1.37	3.32	3.18	2.99	4.77	3.67	3.23	3.23	4.61	3.47	2.8	3.77	3.41	2.25	2.68	3.31	3.94	3.67	3.1	4.61	3.34	4.19	2.89	4.26	2.76	4.96	3.25	4.81	3.11	2.88	3.31	3.36	2.58	1.37	3.35	2.42	2.65	4.21
P06744	3.44	4.25	3.25	3.2	4.49	3.23	4.38	4.06	3.62	2.81	3.68	3.21	4.08	3.35	3.82	2.63	3.4	3.67	3.34	3.23	2.72	3.42	2.88	3.64	3.07	3.31	4.23	3.38	3.7	3.69	3.08	3.76	2.69	3.77	3.42	3.67	3.36	3.48	2.8	3.43	3.41	2.05	2.74	3.28	3.15	2.62	3.68	2.73	3.41
P50454	3.43	4.37	3.25	4.06	4.41	3.2	4.21	4.37	4.32	3.79	3.82	3.83	4.69	3.45	4.59	3.34	2.98	3.77	3.88	3.27	3.21	4.53	2.96	4.2	1.68	3.24	4.26	3.48	4.18	3.93	3.35	3.76	3.68	3.84	3.58	3.85	3.61	4.29	3.59	3.64	3.73	3.35	2.79	3.66	4.26	3.44	3.93	3.56	3.71
P27797	3.4	4.33	2.73	4.43	4.85	4.09	4.59	4.51	4.18	3.24	1.61	1.61	4.02	1.61	4.16	3.72	2.93	4.46	3.98	3.96	2.33	3.72	2.24	4.31	1.61	1.61	4.5	1.61	3.89	4.85	3.8	3.77	4.13	4.17	4.05	4.2	3.7	4	3.5	3.76	4.17	3.76	2.22	3.76	4.47	3.8	3.74	4.13	3.26
P00488	3.39	2.88	3.34	2.78	2.07	2.27	2.67	3.56	3.33	2.2	3.22	1.12	3.49	3.62	3.31	1.94	2.43	3.32	3.14	2.5	2.54	3.36	1.12	3.04	2.73	2.7	3.56	2.81	3.71	3.58	2.36	3.62	2.83	3.43	3.1	3.07	2.52	3.12	2.1	2.69	2.94	2.58	2.24	3.84	1.12	2.85	3.24	3.02	2.29
P14649	3.39	2.71	3.07	2.81	3.06	3.25	3.11	2.69	2.54	3.02	2.43	2.91	2.85	2.41	2.36	3.2	2.87	2.58	2.24	2.86	2.9	2.28	3.1	2.81	2.77	3.01	2.56	3.18	2.88	2.95	2.85	2.81	3.08	3.01	2.71	2.62	3.16	2.42	3.2	2.88	2.94	3.36	3.45	2.99	3.1	2.98	3.17	2.82	3.12
P05091	3.37	3.58	2.65	2.93	3.41	3.76	3.88	2.92	3.03	3.57	3.24	2.74	3.17	2.87	3.33	3.58	3.39	3.76	2.95	3.7	2.92	2.67	2.99	3.63	3.12	3.06	3.76	3.47	2.29	3.09	3.24	2.87	4.25	2.96	4.1	3.81	3.7	2.87	3.75	3.6	2.95	3.23	2.78	2.97	3.48	3.1	3.26	3.27	4.11
P13611	3.37	3.46	2.87	3.49	2.64	2.51	3.02	2.94	3.28	2.75	3.02	1.19	3.68	3.28	3.81	1.19	2.81	3.13	2.98	1.88	2.46	3.63	1.19	2.8	2.42	3.13	3.39	3.14	3.15	3.49	2.96	3.1	2.82	3.32	2.93	3.64	2.94	3.56	2.78	3.04	3.08	3.24	2.71	2.69	1.19	3.16	3.16	2.47	2.15
Q9UJU6	3.36	3.58	3.1	3.43	3.56	3.45	3.57	3.6	2.94	3.44	3.42	3.12	3.16	2.62	3.32	3.72	2.68	3.25	3.34	3.22	3.11	3.11	3.55	3.24	3.22	3.72	3.23	3.29	2.94	3.15	3.06	2.85	3.67	3.4	3.09	3.39	3.41	3.03	3.53	3.25	3.29	3.54	3.65	2.85	3.06	3.48	2.78	2.63	3.22
P01620	3.36	3.49	3.82	3.24	3.66	2.91	3.13	3	3.43	3.13	3.92	1.63	3.57	4.55	3.87	3.15	3.84	4.08	3.52	3.44	3.41	3.6	3.91	3.42	4.16	3.51	3.4	4.1	4.2	3.66	3.66	3.69	3.61	3.49	3.32	3.26	3.32	3.66	3.33	3.16	3.84	3.28	3.67	3.89	2.9	3.67	3.01	3.79	3.49
Q9C0C2	3.35	3.33	3.57	4.08	3.56	4.1	3.76	3.62	2.96	3.67	3.32	3.98	3.32	2.49	2.79	4.39	3.86	3.17	3.62	4.03	3.63	2.87	4.09	3.84	3.02	4.22	3.62	3.96	2.96	3.43	3.92	3.23	4.35	3.64	3.59	3.73	3.86	3.47	3.99	3.63	3.39	3.84	4.34	2.78	3.68	3.97	3.52	3.47	3.86
P05997	3.35	3.78	4.3	4.13	3.44	4.04	3.63	3.76	3.96	3.88	4.35	5.15	3.61	4.31	4.03	3.91	3.94	3.24	3.83	3.59	4.19	4.1	4.06	4.11	4.48	4.09	3.68	4.05	4.07	3.52	3.92	3.8	3.93	3.99	3.61	4.06	4.17	4.14	4.01	3.88	4	3.77	4.48	3.95	4.42	4.34	3.92	4.66	4.02
Q9BYX7	3.35	3.55	2.86	2.48	3.44	2.36	3.44	3.57	3.43	1.93	2.74	1.05	3.3	2.96	3.07	2.22	2.37	3.26	3.12	2.43	2.6	3.08	2.2	3.04	2.27	2.13	3.16	1.05	3.3	3.34	2.52	3.13	2.44	3.49	2.79	2.93	2.17	3.01	2.4	3.09	3.13	2.41	2.33	3.01	3.86	2.33	3.63	2.96	2.5
P09211	3.34	3.17	3.36	3.16	4	3.5	3.45	3.56	3.16	3.26	3.32	2.87	3.73	3	3.68	3.3	3.45	3.54	3.75	3.57	3.25	3.32	2.93	3.64	3.35	2.27	4.24	2.45	3.49	3.84	3.26	3.53	3.02	3.61	3.56	3.41	3.62	3.3	3.38	3.34	3.51	3.31	2.44	3.67	3.61	3.52	3.39	3.4	3.06
P20700	3.34	4.32	3.47	4.2	4.31	3.01	4.04	4.43	4.01	3.11	3.97	3.56	3.86	2.49	3.94	3.36	3.05	4.18	4.04	3.42	2.84	3.17	3.63	4.21	2.8	3.15	3.91	3.09	3.55	3.69	3.03	3.67	2.96	4.04	3.36	4.06	3.3	3.88	3.04	3.84	3.99	3.26	2.98	3.39	4.01	3.58	3.87	3.64	2.9
Q9P2E9	3.34	4.08	3.64	4.81	4.79	4.07	4.52	4.61	4.43	4.33	4.37	3.9	4.25	2.8	4.39	3.87	3.79	4.97	4.33	4.15	3.45	4.17	4.21	4.45	3.76	4.35	4.55	4.26	4.17	4.92	4.11	4.11	4.34	4.29	3.55	4.22	4.03	4.5	4.07	3.74	4.01	4.19	4.07	3.85	5.33	4.02	4.72	4.67	3.81
Q8NFW1	3.33	3.15	3.67	3.23	2.65	2.93	3.14	2.91	3.38	2.85	3.3	4.27	2.48	3.97	3.18	2.33	3.78	3.37	3.26	3.1	3.68	3.09	3.66	3.03	3.88	3.72	2.91	3.96	3.59	2.88	3.4	3.33	3.11	3.22	2.95	3.16	3.08	2.99	3.56	3.32	3.62	3.71	3.86	3.69	4.01	3.6	3.68	4.36	3.69
P00751	3.33	3.46	3.52	3.5	2.88	2	2.76	3.22	3.77	3.25	3.68	1.38	3.67	4.25	3.71	3.44	3.05	3.63	3.59	3.04	3.09	3.72	2.5	3.38	3.7	2.64	3.54	2.64	3.94	3.9	3.04	3.84	3.26	3.55	3.31	3.53	3.38	3.55	2.82	2.99	3.13	2.89	2.85	3.93	1.38	3.07	2.99	3.41	2.98
Q14624	3.32	3.4	3.47	3.07	2.77	1.37	3.07	2.97	3.68	3.43	3.8	1.37	3.66	4.29	3.8	2.17	3.49	3.6	3.42	3.39	2.98	3.69	2.86	3.24	3.42	2.91	3.88	2.28	3.81	2.95	3.46	3.68	3.56	3.67	3.76	3.38	3.23	3.56	3.26	3.52	3.29	3.08	1.37	4.11	3.03	3.27	2.75	3.4	3.56
P13639	3.31	4.41	3	3.43	4.77	2.05	4.71	4.57	4	2.29	3.51	1.42	4.27	2.9	3.7	2.58	3.12	4.04	3.3	2.63	2.83	3.7	1.42	3.97	3.15	2.7	4.52	1.42	3.48	4.05	2.65	3.55	2.92	4.38	2.97	3.75	2.91	3.63	2.6	3.51	3.91	2.49	2.03	3.36	4.2	3.19	3.57	3.49	2.96
P15311	3.31	4.62	3.12	4.01	4.45	3.42	4.57	4.23	4.1	3.39	3.66	3.52	3.98	3.02	3.98	3.32	3.01	4.13	3.83	3.31	2.8	3.78	2.48	3.8	2.98	2.61	3.97	3.22	3.78	4.07	3.34	3.56	3.38	4.17	3.26	3.97	3.53	3.38	3.2	3.69	3.88	3.56	3.13	3.48	4.31	3.35	3.83	3.73	3.54
P07900	3.31	4.12	2.4	3.74	4.34	3.25	4.27	4.7	3.8	2.83	3.22	1.51	3.87	3.45	3.57	3.43	3.35	3.74	3.59	3.44	3.02	3.78	2.78	3.83	2.36	1.51	3.96	2.77	3.63	4.03	2.94	3.7	3.09	3.94	3.57	3.77	3.62	3.13	3.28	3.87	3.6	3.22	2.76	3.23	4.34	3.34	3.58	3.67	3.26
Q99798	3.3	4.16	2.45	2.83	3.79	2.72	4.38	3.48	3.32	2.53	2.78	1.19	3.49	2.09	3.28	2.35	2.49	3.45	2.95	3.09	2.23	3.19	2.12	3.41	1.19	1.93	3.62	2.7	3.28	3.6	1.77	3.07	2.88	3.36	3.24	3.13	2.97	2.91	2.84	3.2	2.96	2.53	2.1	2.86	3.29	2.79	3.07	2.45	3.18
Q562R1	3.3	4.18	3.34	2.04	4.51	2.47	4.06	3.93	3.69	2.67	3.12	3.06	3.65	3.09	3.7	1.35	2.63	3.5	3.19	2.02	2.04	3.47	2.26	3.39	3.05	1.35	3.01	1.35	2.88	3.54	2.67	3.2	2.92	3.59	3.03	3.32	2.9	3.38	3.23	2.88	3.55	3.11	2.44	3.13	4.25	2.92	3.9	3.86	1.97
O75368	3.3	4.1	3.4	3.81	3.11	3.52	3.6	3.67	3.25	3.21	3.69	1.43	3.04	2.67	3.3	3.75	3.11	3.18	3.42	3.32	3.52	3.27	3.43	3.16	3.02	2.7	3.35	2.34	3.06	3.61	3.36	3.3	3.56	3.07	3.32	3.18	3.36	3.48	3.52	2.98	3.41	3.15	3.87	3.16	3.34	3.57	3.51	3.3	3.31
P00734	3.28	2.66	2.01	2.65	2.25	2.81	2.52	2.64	2.69	3.25	2.51	1.09	3.03	3.99	3.22	3	3.46	2.77	2.94	3.08	3.28	2.79	1.72	2.91	2.55	2.56	2.29	3.22	3.14	2.73	2.8	2.9	2.97	2.6	3.13	2.65	2.97	2.84	3.15	3	2.64	3.02	3.08	3.37	1.09	2.65	2.36	1.09	3.17
P63104	3.27	4.59	3.32	3.69	4.65	3.98	4.67	4.61	4.39	3.48	4.04	3.09	4.19	3.87	4.08	3.89	3.95	4.31	3.95	3.8	3.62	4.04	3.8	4.44	3.82	3.18	4.26	1.75	3.99	4.04	3.99	3.83	4.18	4.25	4.26	4.15	3.97	3.77	3.71	4.13	3.92	3.72	3.33	3.73	4.34	3.56	4.04	3.8	3.64
Q08380	3.27	2.88	2.72	3.49	3.16	3.16	3.89	3.33	3.22	3.13	3.07	3.5	2.57	3.39	3.16	2.88	3.59	3.44	2.97	2.93	3.49	3.19	3.44	3.12	3.42	3.56	3.39	3.5	3.17	4.21	3.36	3.05	3.4	3.12	2.78	3.27	2.91	3.28	3.07	3.1	3.27	3.4	3.45	3.27	3.58	3.35	3.14	4.18	2.64
Q86UP2	3.27	4.21	3.74	4.18	4.1	4.26	4.04	4.61	3.7	4.05	3.79	1.6	3.55	1.6	3.4	3.9	3.78	3.7	3.81	3.92	3.87	2.5	3.98	3.97	3.5	4.02	4.14	3.25	2.95	4.01	3.76	3.22	4.1	3.51	3.36	3.89	3.42	2.84	3.75	3.94	3.55	3.78	3.65	2.57	3.5	3.51	3.51	2.84	3.96
Q14847	3.27	3.91	3.3	4.11	3.84	3.9	3.83	3.51	3.22	3.69	3.75	4.28	3.44	3.06	3.4	3.71	3.17	3.44	3.49	3.72	3.72	3.37	3.83	3.6	3.3	3.9	3.51	3.95	3.14	3.8	3.26	3.29	3.68	3.23	3.42	3.61	3.74	3.59	3.54	3.5	3.48	3.81	4.02	3.24	3.8	3.75	3.79	3.46	3.73
P27824	3.26	4.52	3.09	3.43	4.46	3.19	4.11	4.14	3.59	2.96	2.94	3.41	4.07	3.2	3.56	3.1	3.3	3.97	3.87	2.8	2.48	3.67	2.07	3.76	2.3	2.18	4.05	1.45	3.55	4.3	2.78	3.67	3.12	3.89	3.22	3.53	2.92	3.62	3.29	3.4	3.55	2.97	2.93	3.41	3.52	3.2	3.24	1.45	2.59
P08294	3.26	1.2	3.5	2.6	2.13	3.7	1.2	2.22	2.29	3.59	3.23	3.17	1.7	3.38	2.55	3.78	3.47	2.39	3.34	3.29	3.8	2.47	3.45	2.83	3.54	3.81	2.68	3.35	2.96	2.2	3.67	3.2	3.41	2.3	2.91	2.79	3.25	2.67	3.5	2.96	3.09	3.52	3.92	3	1.2	3.56	2.6	2.84	3.5
P05155	3.26	2.97	2.72	3.29	2.65	2.76	2.63	3.17	3.49	2.1	2.9	1.23	3.3	4.13	3.36	2.9	3.39	3.05	2.79	2.83	3.18	3.54	1.85	3.02	2.66	2.8	3.57	2.74	3.58	3.7	3.56	3.65	3.25	3.22	3.75	3.36	3.17	3.46	2.56	3.11	3.16	2.45	2.14	3.64	3.16	2.68	3.04	3.29	2.77
Q16555	3.25	3.32	3.51	3.37	3.62	2.9	3.25	3.59	3.15	3.35	3.28	3.35	3.59	3.01	3.46	2.91	3.16	3.36	3.19	2.74	3.25	3.56	2.66	3.34	2.8	3.04	3.42	3.46	3.5	4.08	3.36	3.65	3.21	3.68	2.81	3.08	3.4	3.31	3.02	3.49	3.3	3.11	2.48	3.36	1.37	3.08	2.9	3.26	3.21
P30043	3.24	3.51	3.2	3.31	3.45	3.07	3.85	3.77	3.33	3.2	3.05	1.32	2.94	2.56	3.94	2.98	3.18	3.26	3.49	3.27	2.85	3.17	1.93	3.24	1.32	2.05	3.65	2.24	3.24	3.54	3.16	3.08	2.52	3.29	3.92	3.32	3.57	3.15	3.28	3.43	3.69	2.99	2.89	3.81	3.41	2.58	3.36	3.2	3.96
P13796	3.23	4.28	3.45	3.89	5.07	3.08	4.36	4.22	4.27	3	4.03	2.81	4.11	3.6	4.52	2.28	3.26	4.37	4.16	1.46	2.71	3.89	2.08	3.89	2.32	2.2	3.9	2.39	3.63	4.09	2.54	3.93	2.84	4.18	3.37	3.37	3.25	4.14	2.92	3.34	4.23	2.68	2.73	3.59	4.3	3.32	4.1	3.95	2.41
Q15233	3.21	4.21	3.62	4.06	4.33	3.45	4.32	4.29	3.97	3.31	3.67	1.54	4.17	3.16	3.72	3.3	3.31	3.92	3.96	3.21	3.06	3.73	2.66	3.77	3.52	3.77	3.89	3.43	3.57	3.81	3.13	3.4	3.42	3.96	3.24	3.83	2.91	3.77	2.98	3.81	3.72	3.41	3.51	3.26	3.86	3.64	3.66	2.78	3.06
P31150	3.21	4.11	2.77	3.22	3.97	2.58	3.94	4.21	3.46	2.5	3.31	1.3	3.54	2.76	3.48	2.1	2.74	3.53	2.98	2.28	2.53	3.32	2.21	3.24	2.71	3.04	3.74	2.56	3.29	3.5	2.81	3.2	2.78	3.53	3.12	3.37	3.06	3.21	2.46	3.64	3.25	2.89	2.4	3.21	2.96	3.04	3.37	2.54	1.93
Q13509	3.21	3.12	2.8	3.46	3.3	2.65	3.93	3.52	3.11	2.83	2.62	2.57	3.38	2.47	3.36	2.9	2.52	3.14	2.86	2.83	2.87	3.23	2.15	3.2	2.08	2.5	3.31	2.9	2.94	3.07	2.57	3.11	3	3.21	2.67	2.89	2.88	3.29	2.56	3	2.97	2.29	2.81	2.57	2.91	2.59	3.33	3.29	3.07
P02765	3.18	2.89	3.54	3.13	3.07	2.86	2.97	2.96	2.89	3.09	3.33	1.22	2.66	3.87	3.13	3.02	3.5	2.55	2.94	3.15	3.19	3.29	2.84	2.7	3.76	3.16	2.99	3.26	3.22	3.09	2.99	3.13	3.01	2.72	2.88	2.9	2.5	2.96	2.8	2.8	3.15	2.45	3.15	3.06	1.22	3.14	2.48	2.89	3.14
Q9UPN3	3.18	4.1	3.48	2.95	3.35	3.11	4.23	4.05	3.25	3.21	3.46	3.4	3.61	3.47	2.77	2.96	3.2	3.13	3.18	3.02	2.95	3.01	3.55	3.71	3.76	3.45	3.49	3.33	3.13	3.43	2.87	2.9	2.92	3.31	3.2	2.95	3.31	3.07	3.22	3.53	3.43	3.43	3.52	3.35	3.1	3.23	3.51	3.07	3.12
P62258	3.17	4.1	3.48	3.38	4.06	4.11	4.3	4.55	3.73	3.38	3.55	1.67	3.86	3.13	3.88	3.42	3.75	4.12	3.85	3.14	2.9	3.55	3.66	3.96	3.65	3.09	3.86	2.93	3.73	4.13	3.83	3.7	4.14	4.18	4.37	4.29	3.67	3.62	3.56	4.21	3.75	3.09	3.23	3.31	3.57	3.8	3.78	3.29	3.59
Q13561	3.16	3.35	2.53	3.33	3.26	3.74	3.38	3.08	3.05	3.71	3.19	3.26	2.84	2.52	3.03	3.91	2.97	3.1	2.91	3.57	3.16	2.67	3.6	2.65	2.71	2.95	3.22	3.29	3.05	2.77	3.13	2.75	3.61	2.93	3.18	2.93	3.57	2.99	3.65	2.83	2.45	2.88	3.01	2.62	2.96	2.64	2.91	1.25	3.36
P23246	3.16	4.2	3.53	3.84	4.26	3.37	4.18	4.16	3.63	3.28	3.5	3.7	3.58	2.8	3.13	3.32	3.24	3.75	3.72	3.31	3.08	2.82	3.46	3.69	3.47	3.83	3.58	3.06	3.02	3.56	3.44	3.02	3.24	3.52	2.87	3.61	3.03	3.12	3.56	3.62	3.68	3.39	3.57	3.02	3.23	3.72	3.68	3.84	2.98
P12277	3.15	1.3	1.18	1.83	2.51	2.46	3.17	1.28	1.17	2.11	2.24	2.32	2.14	1.83	0.58	1.74	2.27	1.13	1.67	2.48	1.83	1.98	2.09	2.16	1.44	1.64	2.8	1.5	2.05	1.26	1.8	2.14	2.84	1.68	2.74	2.23	2.36	1.18	2.31	1.17	1.47	0.58	1.85	1.56	0.58	1.84	1.82	0.58	2.73
P00338	3.15	3.96	2.61	3.1	4.1	2.52	4.31	4.04	3.27	2.45	2.5	2.57	3.78	2.48	3.45	3	2.69	3.52	3.26	2.72	1.25	3.17	1.86	3.47	2.44	1.25	3.64	2.15	3.77	3.57	2.57	3.27	2.82	3.35	2.86	3.31	3.11	3	2.78	3.23	3.19	2.57	2.49	2.8	3.31	2.49	3.44	3.1	3.06
P01871	3.13	2.51	2.9	1.96	3.07	2.39	3.19	3.12	3.34	2.78	3.46	1.25	2.81	4.13	3.69	2.63	3.41	3.92	2.34	2.94	2.28	2.65	2.85	3.27	3.68	2.31	2.08	3.05	3.4	3.4	2.86	3.52	2.46	3.14	2.41	2.61	3.48	3.14	2.71	2.62	3.74	2.59	2.16	3.94	3.84	3.18	1.96	3.31	2.88
P20810	3.12	3.18	2.94	3.09	3.73	3.6	3.09	2.89	2.74	3.67	2.95	4.01	2.78	2.61	3.24	4.02	3.23	3.35	2.99	3.68	3.69	2.76	3.62	3.1	2.8	3.49	3.06	2.29	2.73	3.27	3.57	2.74	3.71	2.85	3.26	2.96	3.56	3.08	3.57	2.61	3	3.45	4.05	2.94	1.37	3.07	2.61	1.37	3.7
Q07065	3.12	4	3.44	3.96	4.24	2.92	4.03	4.05	4.06	3.11	3.91	3.24	4.24	3.38	4.12	3.17	2.81	4.16	3.37	2.72	2.22	3.77	3.37	3.83	3.23	3.41	3.76	3.17	3.47	4	2.95	3.21	3	3.77	2.95	3.65	3.15	4.09	2.68	2.75	3.38	3.24	3.08	2.85	3.93	3.5	3.63	3.69	3.04
P07954	3.12	4.07	3.53	3.47	4.03	3.29	4.15	3.97	3.42	3.27	3.1	4.55	3.71	3.56	3.53	3.14	3.38	3.74	3.06	3.28	3.47	3.67	3.2	3.52	3.67	3.62	3.75	4.13	3.68	3.78	3.21	3.3	3.2	3.43	3.5	3.69	2.98	3.61	3.25	3.16	3.71	3.53	3.7	3.75	3.51	3.72	3.47	2.86	3.74
Q93052	3.12	2.79	2.86	2.92	2.11	2.66	2.78	2.6	2.54	2.77	2.77	3.13	2.84	1.86	2.32	2.51	2.43	1.81	2.67	2.93	2.7	0.96	2.94	2.75	2.57	2.64	2.6	2.25	2.68	3.04	2.19	2.68	2.66	2.35	2.13	2.63	2.23	2.07	2.77	2.53	2.28	2.41	3.01	2.55	2.65	2.83	2.21	0.96	2.97
E9PJL5	3.12	2.35	2.54	1.94	0.66	2.64	1.38	1.93	2.83	2.6	3.01	2.03	2.43	3.65	2.98	0.66	0.66	0.66	0.66	0.66	0.66	0.66	0.66	2.22	3.02	2.74	2.75	3.27	3.06	2.94	2.6	2.96	2.6	2.99	3.06	2.64	2.81	3.2	2.67	0.66	0.66	0.66	0.66	0.66	0.66	0.66	0.66	2.34	2
P02649	3.11	3.29	2.95	2.86	3.11	3.25	3.1	2.85	3.24	3.28	3.08	1.22	2.64	3.53	3.96	3.1	3.55	2.73	2.69	3.06	3.37	4.12	2.15	2.81	3.06	2.99	3.2	2.9	3.41	2.83	2.76	2.87	2.43	3.06	3.7	3.35	3.12	3.16	3.25	2.59	3.28	2.09	2.61	3.39	2.51	2.22	2.63	2.48	3.06
P09972	3.11	3.39	2.48	2.63	3.21	3.34	3.53	3.03	2.6	3.25	2.81	1.2	2.79	2.7	2.81	3.48	3.17	3.33	3.15	3.49	2.63	2.72	2.51	2.87	2.82	2.66	3.03	3.04	3.11	3	2.84	2.47	3.62	3.01	3.24	2.88	3.58	2.48	3.34	2.59	2.83	2.97	2.61	2.41	2.51	2.88	3.17	1.2	3
P07327	3.1	1.55	2.69	2.25	1.46	2.73	2.24	2.89	0.82	2.18	2.65	2.18	1.33	2.91	2.19	3.19	2.71	2.67	2.77	2.81	2.48	0.82	1.97	2.43	2.05	2.41	2.82	0.82	1.93	2.87	2.88	2.94	3	2.79	3.21	3.15	2.57	1.73	2.65	2.9	2.27	2.37	2.23	2.97	0.82	2.29	2.24	0.82	3.2
Q5VV42	3.1	3.24	3.21	3.3	3.02	3.28	3.03	1.71	2.96	3.28	2.53	3.02	2.81	2.27	3.43	3.06	3.5	2.85	2.79	2.63	2.56	2.89	2.9	2.89	2.23	3.22	2.2	1.94	1.91	2.24	2.64	1.91	2.63	2.97	2.67	2.55	3.27	3.42	3.62	1.6	2.55	2.24	2.76	2.21	2.31	2.74	1.72	1	2.56
Q15751	3.1	2.43	3.12	2.13	2.91	2.58	2.93	2.51	2.66	2.41	2.38	2.23	2.31	3.19	2.56	2.66	2.67	1.44	1.97	2.25	2.42	2.84	1.81	2.27	2.48	1.62	1.91	0.88	2.66	2.9	2.57	2.81	1.88	2.46	2.52	2.41	2.46	2.87	2.54	2.44	2.56	1.75	2.47	2.63	2.57	2.25	2.13	2.53	2.51
P98095	3.09	2.76	1.47	2.6	2.49	2.49	2.11	2.4	2.35	2.09	2.14	0.86	2.55	2.75	2.87	2.03	2.33	2.64	2.5	2.24	2.12	3.28	1.49	2.95	1.73	2.44	2.57	0.86	3.12	2.48	2.09	2.8	1.87	2.25	2.59	2.68	1.98	2.71	0.86	2.43	2.58	2.4	1.98	2.34	2.16	2.01	2.51	3.18	0.86
P01766	3.09	2.4	3.22	2.88	2.76	2.67	1.84	2.16	2.79	2.36	3.11	2.89	2.64	3.51	3.15	2.93	3.16	3.06	2.91	2.14	3.03	2.82	2.9	2.73	3.6	3.24	2.54	3.68	3.78	2.75	2.95	3.13	2.51	2.63	2.59	2.51	2.99	3.09	2.47	2.51	3.13	2.76	3.15	3.19	2.43	3.16	2.68	1.12	2.58
P19823	3.09	4.01	3.05	3.82	2.5	2.71	3.97	3.81	3.61	2.78	3.41	3.3	4.44	4.75	4.06	2.38	3.15	3.93	3.64	2.93	2.97	3.36	2.19	3.82	3.39	2.84	4.12	2.84	3.8	3.57	3.62	3.86	4.08	4.13	3.98	3.66	3.34	3.78	3.12	4.06	3.39	2.78	2.68	4.01	3.24	3.01	3.65	3.75	3.55
P05090	3.08	1.34	3.41	3.37	1.34	4.05	2.04	2.72	2.23	3.21	3.22	1.34	1.84	4.55	2.99	3.68	4.25	2.97	2.87	3.01	3.19	2.91	3.81	3.63	3.74	3.57	3.36	2.25	2.57	2.7	3.06	3.2	3.63	3.59	3.51	3.38	3.72	2.8	2.78	2.96	4.44	3.62	4.44	4.19	2.61	3.13	2.36	3.79	3.47
P21291	3.08	2.79	2.46	2.7	2.66	2.27	2.5	3.01	2.22	2.31	2.47	2.96	2.6	1.86	2.32	2.12	2.27	2.28	2.84	2.18	2	2.09	2.78	2.56	2.57	2.73	2.72	2.48	2.85	2.34	2.58	2.61	2.18	2.75	2.52	1.96	2.23	2.22	2.3	2.74	2.53	2.87	2.7	2.64	2.26	2.63	2.7	2.86	1.6
P15924	3.08	4.62	3.66	3.73	3.57	2.62	4.47	4.06	4.13	2.91	3.42	2.81	4.21	3.35	2.95	2.85	3.25	3.23	3.78	2.47	3.41	3.46	3.07	4.24	2.68	2.75	3.32	3.27	4.39	2.97	2.82	3.29	2.48	4	2.12	3.89	2.85	2.58	3.03	3.83	3.42	3.4	2.86	3.28	3.56	3.56	3.6	3.52	3.24
P08727	3.08	5.51	5	5.43	5.89	4.41	6.09	5.86	5.33	3.53	4.95	3.77	4.58	4.62	4.42	2.71	4	5.58	5.12	2.55	3.76	4.73	3.61	5.45	5.08	4.32	5.72	4.33	4.72	5.99	4.1	5.02	4.08	5.41	2.87	5.79	2.46	4.14	1.77	5.78	4.94	4.89	3.05	4.9	4.9	4.84	5.5	5.31	3.42
P11277	3.08	2.03	1.89	2.23	2.51	3.44	1.7	2.01	2.09	3.43	1.61	1	2.1	1.88	4.13	2.65	1.74	1	3.55	3.85	2.51	2.38	2.73	2.28	1	1	1.54	3.06	1.88	2.36	3.83	2.08	3.08	1.89	4.25	1.52	3.98	2.09	3.76	2.94	3.78	3.06	2.71	4.01	2.27	1.99	1.7	2.63	3.73
P61981	3.07	3.56	2.94	3.26	3.72	4.02	3.81	3.94	3.23	3.3	3.36	1.47	3.14	3.1	3.34	3.82	3.61	3.86	3.57	3.41	3.1	3.41	3.58	3.65	3.59	2.9	3.62	2.96	3.38	3.56	3.86	3.17	4.23	3.62	3.88	3.72	3.83	3.23	3.87	3.46	3.13	2.9	2.95	2.8	3.68	3.17	2.99	2.71	3.84
O43852	3.07	3.64	1.99	3.84	3.51	3.81	3.78	3.83	3.5	3.74	2.78	3.35	3.97	1.4	3.19	3.98	3.53	3.24	3.19	3.68	3.59	3.17	3.68	3.45	1.4	3.14	3.34	1.4	2.94	3.63	3.61	3.08	3.59	3.35	3.37	3.18	3.5	3.53	3.58	2.63	2.85	3.17	4.01	1.4	2.67	3.09	3.18	1.4	3.68
P04275	3.07	2.69	2.22	2.15	1.68	2.16	2.37	2.14	2.11	1.81	2.4	2.48	2.24	2.62	2.41	1.55	2.53	2.76	2.29	2.57	2.27	0.74	1.87	2.26	1.6	2.18	3.03	1.66	2.11	2.11	2.48	2.67	2.23	2.9	2.91	2.63	2.31	2.63	2.07	2.86	2.21	2.18	0.74	2.67	2.66	2.45	1.77	1.99	1.89
P18669	3.06	3.51	2.8	2.96	3.81	3.41	3.89	3.9	3.29	2.67	3.19	1.22	3.17	2.87	3.12	3.25	2.53	3.26	3.41	3.07	2.76	3.19	2.74	3.52	2.43	2.29	3.63	2.9	2.94	3.62	3.18	3.16	3.07	3.43	3.28	3.33	2.88	3.07	2.79	3.45	3.32	2.91	2.49	2.7	3.33	2.76	3.04	2.48	2.86
P01019	3.05	2.91	2.5	2.42	0.99	2.15	2.26	2.25	3	2.23	2.76	0.99	2.64	4.13	3.31	2.17	3.14	2.89	2.38	2.22	2.26	2.76	2.62	2.21	3.11	2.29	3.04	2.29	3.04	2.99	2.63	3.08	2.71	2.59	2.93	2.92	2.27	3.23	2.58	2.9	2.7	2.55	2.12	3.47	2.3	2.38	2.55	2.27	2.56
P07339	3.05	4.35	2.89	3.27	4.11	3.5	4.57	4.03	4.18	3.36	3.48	3.6	3.63	3.5	4.15	3.3	3.49	4.08	3.39	3.68	3.35	4.38	2.92	3.45	2.84	3.39	4.05	3.3	3.71	4.23	3.31	3.5	3.12	4.1	4.07	4.28	3.85	3.95	3.35	3.59	3.85	3.42	3.29	3.78	4.06	3.34	4.09	3.27	3.52
O60437	3.04	2.67	4.08	3.8	2.56	4.32	3.61	2.86	1.63	4.03	3.79	4.01	2.95	3.09	2.3	3.81	3.67	3.12	4.01	3.3	4.26	3.21	4.4	3.79	3.91	4.57	3.66	4.08	3.32	4.62	4.37	3.18	4.22	3.19	3.66	4.1	3.64	2.73	4.18	3.66	3.26	4.15	4.3	3.28	3.71	4.04	3.02	3.5	3.83
P04004	3.04	3	3	3.23	2.64	3.04	2.98	2.98	3.06	3.08	3.08	2.69	3.39	3.4	3.02	3.02	3.13	2.93	3.05	3.3	3.16	3.93	2.48	2.42	3.49	3.32	2.83	3.63	3.44	3.41	2.79	3.28	2.56	2.83	3.55	3.35	3	3.23	3.45	2.9	3.28	3.44	3.29	3.38	1.34	3.24	2.05	2.6	3.39
P13667	3.03	4.15	3.08	4.03	4.54	3.33	4.21	4.49	3.96	3.48	3.75	2.85	4.24	2.98	3.87	3.18	3.2	4.44	3.62	2.88	3.04	3.78	2.64	3.98	2.37	2.25	4.05	1.52	3.59	4.64	3.19	3.52	2.88	4.08	3.46	3.66	3.29	3.57	2.97	3.27	3.65	3.11	3.35	3.44	4.16	3.36	3.38	3.39	2.94
P06702	3.01	3.88	3.66	4.28	4.39	3	3.86	3.34	3.81	3.7	3.45	4.39	3.5	3.19	4	4.24	3.93	4.43	4.51	4.08	3.52	3.45	3.47	3.58	3.31	3.63	3.52	3.39	3.08	4.19	4.14	4.17	3.4	3.89	3.89	3.31	3.61	4.21	4.24	3.42	3.94	3.74	4.38	3.75	4.25	3.16	3.35	4.47	4.01
P22314	3.01	4.56	3.87	3.81	4.64	3.11	4.71	4.65	4.17	3.11	3.38	2.93	4.43	3.47	4.12	2.96	3.28	4.3	3.73	2.58	2.62	3.94	2.51	4.05	3.18	3.02	4.4	3.39	3.46	4.02	2.93	3.86	3.42	4.11	3.75	4.2	3.31	3.61	2.76	3.93	3.98	3.19	1.59	3.33	3.68	3.4	4	3.64	3.02
P09622	3	3.19	2.34	2.64	3.67	3.85	3.24	3.46	2.48	3.45	3.19	4.08	2.47	2.12	2.71	3.69	3.02	3.06	2.94	3.53	3.05	2.35	3.61	3.2	2.67	3.46	3.04	3.25	2.48	3.08	3.3	2.8	3.71	3.13	3.33	3.17	3.27	2.61	3.52	2.7	2.71	2.45	3.27	1.89	2.92	2.89	2.48	2.49	3.92
P12270	2.98	3.85	3.49	3.94	3.72	3.87	4.04	3.98	3.67	3.73	3.5	3.29	3.64	3.03	3.04	3.63	3.02	3.54	3.63	3.32	3.09	3.22	3.89	3.93	3.69	3.73	3.59	3.36	3.43	3.4	3.4	2.81	3.51	3.49	3.1	3.55	3.04	3.33	3.41	3.67	3.43	3.29	3.28	3.03	3.64	3.62	3.64	3.74	3.26
Q9UMS6	2.98	1.69	2.3	1.46	1.73	1.57	1.46	1.84	1.31	1.65	1.33	2.19	0.91	2.09	1.63	2.12	1.74	1.26	1.51	0.38	1.85	1.33	2.13	1.63	2.04	2.22	1.25	2.56	1.52	1.43	1.29	1.52	1.64	0.38	1.59	0.38	1.53	0.38	1.77	1.31	1.18	1.78	2.46	0.38	0.38	1.57	0.38	0.38	1.37
P02760	2.95	2.61	3	2.77	1.88	2.38	1.65	1.97	2.44	2.4	2.23	2.71	2.38	3.22	2.31	1.76	2.75	2.27	2.19	2.56	2.6	2.76	2.37	2.15	2.8	3.15	2.77	2.47	2.43	1.95	2.95	2.67	2.73	2.21	2.68	2.68	2.21	2.53	2.29	2.32	2.38	2.3	2.81	2.84	0.93	2.49	0.93	0.93	1.89
P31943	2.94	4.15	3.19	3.46	4.15	2.94	4.03	4.06	3.5	2.63	3.4	3.39	3.41	3.18	3.45	2.57	3.1	3.61	3.45	2.9	2.94	3.31	2.55	3.64	3.41	2.98	3.1	2.34	3.38	3.51	3.02	3.18	3.01	3.78	3.12	3.26	3.13	3.24	2.87	3.56	3.46	3.08	2.33	3.52	3.84	3.44	3.59	3.06	2.36
P30086	2.93	4.03	3.63	3.44	4.19	3.52	4.06	3.85	3.43	3.39	3.62	3.65	3.57	3.55	3.44	3.58	3.7	3.53	3.68	3.4	3.14	3.3	3.89	3.32	3.7	3.47	3.43	3.41	3.55	3.61	3.56	3.55	3.51	3.52	3.55	3.81	3.56	3.34	3.42	3.71	3.57	3.52	3.84	3.43	1.52	3.81	3.14	2.76	4.18
P07858	2.91	3.83	3.36	2.94	3.46	2.83	3.58	3.63	3.52	2.43	3.12	3.38	3.16	2.1	4.1	2.88	2.29	3.66	2.57	2.81	2.46	3.34	2.82	3.21	2.81	2.98	3.36	3.02	3.04	3.18	2.83	2.99	2.81	3.69	2.93	3.19	2.79	3.67	1.85	3.52	3.19	2.95	3.16	3.03	2.5	2.66	3.21	1.19	2.36
O95865	2.91	3.5	3.22	3.39	2.68	3.81	3.02	3.48	2.76	3.57	3.5	3.12	3.21	3.27	2.97	3.96	3.32	2.96	3.08	3.71	3.26	3.12	3.4	3.38	2.82	3.42	3.36	3.39	2.95	3.45	3.13	3.09	3.65	3.03	3.1	3.24	3.41	2.95	3.73	2.85	3.13	3.7	3.56	2.73	3.31	3.32	3.02	3.27	3.47
Q9Y4G6	2.91	2.71	2.35	2.21	1.89	3	2.5	2.91	2.44	2.77	2.36	2.31	2.08	0.94	2.32	2.93	2.76	2.28	2.79	3.04	2.61	2.56	2.57	2.35	1.81	2.24	2.72	2.89	2.53	2.67	2.58	2.06	3.42	2.69	2.98	3.02	3.15	1.85	3.48	2.8	2.39	2.71	2.7	2.44	0.94	2.5	2.5	0.94	3.02
P39060	2.9	3.16	3.19	2.44	3.03	2.73	2.6	2.6	2.08	2.73	2.47	2.95	3.34	3.09	2.79	3.08	2.79	2.85	2.76	3.27	2.84	2.6	3.31	2.79	3.04	2.64	2.37	3.37	2.44	2.7	3.31	2.91	3.54	2.3	2.92	2.86	3.35	2.68	3.18	2.91	3.01	3	3.16	2.78	1.17	3.11	3.08	3.41	3.16
P05556	2.9	2.72	2.48	1.86	1.77	2.44	2.23	2.82	2.54	2.17	2.33	2.17	3.02	2.3	2.31	1.64	2.29	2.48	2.46	2.52	2.36	2.42	2.11	2.61	2.43	2.39	2.46	2.34	2.08	2.43	2.68	1.72	2.43	2.31	3.03	2.48	2.55	2.08	2.16	2.7	2.47	2.36	2.22	2.02	2.12	2.42	2.36	0.83	2.6
O43491	2.89	3.1	2.62	3.24	3.06	3.43	2.61	3.08	2.84	3.74	3.03	3.86	3.3	2.84	2.95	3.81	3.65	3.07	3.23	3.37	3.59	3.16	3.42	2.74	2.96	3.34	3.06	3.37	2.61	3.06	3.68	3.19	3.47	3.01	3.37	2.89	3.39	3.34	3.58	2.73	3.04	3.52	3.73	2.71	2.65	3.46	3.24	3.01	3.62
P28838	2.89	4.33	3.48	3.88	4.51	3.28	4.41	3.9	3.71	3.32	3.49	3.74	3.68	3.07	3.79	4.31	3.37	4.03	3.92	3.64	1.61	3.32	3.19	3.82	2.46	3.43	3.59	3.59	3.46	4.45	3.27	3.41	3.77	3.68	3.63	3.56	3.87	3.42	3.24	3.15	3.75	3.64	3.97	3.25	4.52	3.04	3.76	1.61	3.21
P63241	2.89	3.64	3.56	3.24	3.66	3.12	3.97	3.58	3.42	3.45	3.32	2.7	3.46	2.61	3.25	3.03	3.23	3.35	3.06	2.86	3	3.22	3.38	3.29	3.2	2.93	2.66	2.64	3.07	3.75	3.16	2.73	3.26	3.7	3.27	3.52	3.3	3.34	3.28	2.73	3.14	2.7	3.73	2.94	3.46	3.37	3.17	2.62	3.56
Q96QV6	2.89	4.1	3.04	3.34	4.31	3.23	4.14	4.36	3.55	2.81	3.26	3.21	3.58	3.11	3.14	3.41	2.56	3.87	3.43	2.96	2.88	3.58	2.88	3.59	3.39	2.91	3.75	2.75	3.83	4.01	3	3.71	3.16	3.77	3.31	3.77	3.56	3.4	2.14	3.93	3.41	3.26	2.39	3.34	4.22	3.18	3.95	3.52	2.63
P25054	2.88	2.84	2.98	2.89	3.02	2.71	2.75	2.18	2.72	3.01	2.68	0.92	2.77	2.19	2.95	2.97	3.11	2.86	2.5	2.63	2.68	2.86	2.87	2.73	2.54	2.38	0.92	0.92	2.19	1.94	2.89	2.03	2.55	2.79	3.04	2.47	3.34	2.97	3.14	0.92	2.12	2.62	2.9	2.52	2.87	2.39	2.47	2.59	2.25
P46821	2.88	3.6	2.5	2.85	2.73	3.2	2.65	2.92	2.36	3.02	2.71	3.43	3.2	2	2.7	3.47	3.19	2.77	2.35	2.96	2.85	2.39	2.87	1.85	2.72	2.79	2.75	2.03	2.36	2.49	2.65	2.68	3.32	2.69	2.06	2.25	3.59	2.77	3.31	2.2	2.49	3.15	3.16	2.69	3.37	2.1	2.76	3.19	2.66
P50395	2.88	3.89	2.77	3.22	3.94	1.75	3.92	4.05	3.18	2.34	3.27	2.47	3.36	2.6	3.54	2.28	2.42	3.53	2.75	2.49	2.37	2.98	2.26	3.32	1.98	2.19	3.48	2.93	3.09	3.38	2.35	2.83	1.13	3.01	2.76	2.98	2.77	3.1	2.45	3.17	3.12	2.19	1.73	2.7	3.04	2.12	3.12	2.77	2.28
Q14247	2.88	3.1	2.84	3.36	2.88	3.53	3.98	3.74	3.29	3.48	3.26	3.65	3.22	1.36	3.11	3.6	3.05	3.12	3.12	3.41	3.24	2.95	3.77	3.44	3.09	3.78	3.33	3.16	2.73	3.47	3.34	2.83	3.68	3.29	3.36	3.51	3.38	3.42	3.22	3.23	3	3.65	3.94	2.93	1.36	3.61	2.89	1.36	3.25
P31948	2.87	3.79	3.18	3.73	4.05	3.44	3.52	4.28	3.53	3.35	3.66	1.35	3.53	2.82	3.61	2.72	2.1	3.71	3.3	2.94	2.38	3.66	3.26	3.65	2.55	2.08	3.44	2.27	3.46	3.63	3.08	3.39	3.24	3.78	3.34	3.31	2.6	3.5	2.99	3.21	3.35	2.87	2.92	2.69	3.26	3.15	2.97	2.99	3.38
Q0VDD8	2.86	2.57	2.91	3.03	1.86	1.55	2.73	2.32	2.64	2.45	2.66	2.67	2.42	2.81	2.68	2.6	2.71	2.74	2.56	1.92	2.33	2.72	2.44	2	1.78	1.65	2.22	1.84	2.49	2.77	1.99	2.57	2.29	2.5	2.24	2.29	2.5	3.02	2.38	2.69	2.6	2.45	2.58	2.91	0.92	2.29	2.65	2.18	2.55
P54727	2.86	3.41	3.12	3.61	3.16	3.41	3.67	3.6	3.17	3.13	3.53	1.33	2.11	2.59	3.16	3.63	3.21	3.33	3.55	3.49	2.87	2.73	3.44	3.52	3.42	2.61	3.32	1.33	3.27	3.11	3.14	2.98	3.45	3.51	3.35	3.44	3.33	3.28	3.45	3.5	3.14	2.78	3.38	2.91	3.02	3.28	3.07	2.99	3.46
P07437	2.85	4.28	2.5	2.49	4.02	2.18	3.92	3.69	3.16	2.58	2.9	1.26	3.47	3.11	3.27	2.4	2.54	3.05	3.05	1.93	1.96	3.18	2.37	3.19	1.26	2.67	3.3	3.04	3.24	3.38	2.77	3.11	2.83	3.58	3.01	3.13	3.12	3.39	1.9	3.34	3.22	2.11	2.5	3.42	2.91	2.94	3.61	3.42	2.67
Q32P51	2.84	3.92	2.8	2.96	3.99	2.37	4.07	3.86	3.25	2.44	3.08	3.64	3.1	2.48	2.81	2.04	2.31	3.47	3.27	1.22	1.22	2.97	2.51	3.34	2.83	2.29	2.92	2.74	3.24	3.38	2.84	2.94	2.92	3.62	2.78	3.2	2.33	3.01	2.4	3.28	3.36	2.44	3.18	2.8	3.76	3.13	3.28	3.12	2.38
P20929	2.84	2.37	2.53	1.65	2.94	1.57	3.01	1.97	2.32	2.29	2.22	3.37	2.52	3.26	2.3	2.1	2.41	2.45	2.42	2.44	2.36	2.69	2.23	2.14	1.8	2.52	2.59	2.76	2.2	2.16	2.49	2.04	2.32	2.33	2.39	2.09	2.68	2.43	2.82	2.32	2.73	2.98	2.61	2.7	2.88	1.94	2.76	3.16	2.58
P02749	2.83	2.71	3.01	3.26	1.03	2.68	2.3	2.08	2.9	2.8	3.19	1.03	2.97	3.38	3.01	2.73	3.01	2.56	2.76	2.97	2.79	3.03	2.94	2.52	2.9	3.21	2.46	2.87	3.08	2.84	3.42	3.2	2.75	2.78	3.2	3.01	3.21	3.01	3.04	2.53	2.87	2.4	2.72	3.37	2.75	2.51	1.75	2.31	3.15
Q5VU66	2.83	3.31	2.96	3.52	3.21	3.52	2.94	3.16	2.63	3.33	2.92	3.65	2.69	2.54	3.01	1.05	1.05	1.05	1.05	1.05	1.05	1.05	1.98	2.93	2.79	3.15	3	3.4	2.77	3.22	3.34	2.7	3.13	2.78	3.02	3.04	3.3	2.95	2.86	1.05	1.41	1.92	1.96	1.05	1.05	1.57	1.05	2.95	3.41
P17980	2.82	3.29	2.97	2.66	3.24	3.28	3.56	3.46	2.96	3.07	2.62	2.46	2.91	2.36	2.88	3	2.58	3.12	2.68	3.14	1.81	2.93	2.73	3.13	1.09	2.39	3.14	3.29	2.59	3.1	2.74	2	3.14	2.91	2.67	3.03	3.24	2.5	2.68	2.68	2.55	2.56	2.51	2.3	2.4	2.65	2.76	2.37	2.55
Q8WX93	2.81	2.61	2.44	1.56	2.48	1.79	2.68	3.27	2.93	1.72	2.83	3.17	3.05	0.83	2.45	1.66	1.6	2.58	2.5	1.85	2.6	2.61	2.15	2.65	1.71	2.14	2.99	2.37	2.8	2.72	1.93	2.34	1.53	2.71	2.02	2.73	1.96	2.76	2.32	1.44	2.34	2.77	1.45	2.44	2.8	2.12	2.97	2.11	2.01
P13489	2.81	2.94	2.77	2.6	3.18	2.48	3.53	3.49	3.13	2.53	2.78	1.16	3.21	2.67	3.24	1.16	3.13	3.19	3.01	1.85	2.92	3.1	2.7	3.1	2.62	2.76	3.45	2.7	3.08	3.35	2.41	3.13	3.1	3.34	3.2	3.27	2.85	3.22	2.75	3.25	2.94	2.63	2.58	3.13	2.88	3.01	3.46	3.08	2.62
P04196	2.8	3.07	4.08	4.06	2.59	3.41	2.69	3.17	3.57	3.66	3.72	3.79	3.58	4.11	3.68	4.08	4.06	3.55	3.72	3.33	3.58	3.6	4.15	3.29	4.51	4.3	3.61	3.56	3.76	3.49	4.1	3.57	3.6	3.36	4.13	3.82	3.95	3.53	3.66	3.52	3.84	3.97	3.88	3.93	3.98	3.82	3.18	3.53	3.42
O00151	2.8	2.44	2.93	2.91	2.79	2.97	2.56	2.26	2.67	2.83	2.62	2.37	2.59	1.91	2.22	2.99	2.82	2.21	2.66	2.63	2.76	1.62	2.96	2.67	3.18	2.95	2.84	3.2	1.6	2.4	2.71	2.27	2.63	2.68	2.18	2.39	2.93	2.81	2.76	2.39	2.59	2.83	3.31	2.21	2.71	2.62	1.72	2.68	2.81
Q07954	2.8	2.85	2.95	1.8	2.8	2.4	2.74	3.05	3.17	2.55	2.97	3.1	2.94	2.88	3.43	2.48	2.18	2.93	3.03	2.31	1.8	3.55	2.39	2.85	2.54	2.78	3.32	2.01	2.58	2.32	2.17	3.34	2.71	3	2.55	2.82	1.07	3.63	2.56	2.58	2.58	2.64	2	2.58	3.04	2.88	3.22	3	2.25
P30084	2.79	3.15	1.91	2.43	2.72	2.96	2.83	2.9	2.5	2.63	2.29	0.99	2.85	1.9	2.37	3.18	2.32	2.79	2.38	2.39	2.26	2.52	2.63	2.61	1.87	0.99	3.01	1.93	2.39	3.15	2.24	1.59	3.53	2.97	3.49	2.88	3.14	2.59	3.25	2.58	2.59	2.08	1.92	2.2	2.31	2.28	2.42	2.27	3.19
Q15746	2.79	2.26	1.61	2.12	2.41	2.14	1.42	1.74	2.09	1.93	1.83	2.7	2.66	2.19	1.38	1.52	1.8	1.26	2.42	1.92	2.72	2.31	1.64	2.24	1.57	2.48	2.01	2.39	2.19	1.93	2.16	2.28	1.39	2.37	1.35	2.08	1.98	1.31	2.52	1.81	1.89	2.61	2.21	2.46	2	2.58	1.96	1.97	0.7
P30085	2.79	2.76	2.67	3.26	3.18	3.01	3.51	3.02	2.66	2.55	3.07	2.36	2.93	2.26	2.69	2.39	1.75	2.73	2.65	2.71	1.71	2.41	2.43	2.66	0.98	2.07	3.43	2.94	2.38	3.1	2.55	2.39	2.93	2.39	2.66	2.79	2.97	2.74	3.09	2.26	2.44	2.23	2.6	2.59	0.98	2.47	2.55	2.27	2.65
P07195	2.77	3.7	2.41	1.14	3.96	2.57	3.66	2.78	2.98	3	2.74	2.49	3.64	3.03	3.29	3.18	3.21	3.22	2.85	2.99	2.56	2.55	1.14	3.15	2.58	2.21	3.23	1.14	2.71	2.65	2.49	2.92	2.99	2.99	3.29	2.92	3.18	2.93	3.07	2.98	2.92	2.37	2.54	2.97	3.5	2.86	2.68	3.04	3.1
P46939	2.77	2.84	2.46	2.42	2.5	2.99	2.52	1.59	1.99	2.94	2.16	0.89	2.62	2.94	1.87	2.66	2.35	2.75	2.59	2.57	2.29	2.84	2.64	2.47	1.75	2.16	2.78	2.69	2.45	2.79	2.33	2.36	2.66	2.37	2.67	2.6	2.83	2.14	2.95	2.45	2.63	1.95	2.38	2.55	2.18	2.65	2.88	0.89	2.66
P05387	2.76	3.7	3.24	3.27	3.84	3.39	3.9	3.55	3.17	3.07	3.31	2.81	3.43	1.47	3.55	3.6	2.76	3.49	3.16	3.3	2.87	3.13	3.55	3.24	2.67	3.3	3.47	3.37	3.29	3.48	3.59	2.94	3.84	3.63	3.1	3.43	3.49	3.3	3.6	3.38	3.43	3.67	3.8	3.04	3.69	3.56	3.34	3.65	3.17
Q9Y5Z4	2.76	2.69	2.52	2.68	2.07	3.54	2.54	2.54	2.02	3.24	2.81	2.48	2.25	1.11	2.49	3.45	3.09	2.56	2.7	3.3	2.88	2.25	3.53	2.89	3.23	2.71	2.9	1.11	2.38	3.06	3.28	2.51	3.34	2.62	3	2.96	3.14	2.24	3.17	2.7	2.62	2.94	3.64	2.61	3.25	2.8	2.78	2.39	3.53
P53420	2.75	2.71	3.24	2.3	2.19	2.35	2.3	2.58	1.94	2.67	2.17	3.87	2.62	3.32	2.25	2.21	2.76	2.37	2.29	2.42	2.87	2.65	2.99	2.7	3.38	3.33	2.76	3.23	2.53	2.27	2.4	2.3	2.83	2.43	2.61	2.51	2.15	2.71	2.38	3.08	3.04	3.09	3.06	2.73	2.99	2.92	2.46	2.95	2.69
P35232	2.75	3.74	2.56	2.51	3.49	2.4	3.95	3.7	2.63	2.32	2.65	2.32	3.28	0.95	2.74	2.76	2.05	2.98	2.8	2.34	2.22	2.25	1.58	2.77	0.95	2.42	2.88	2.66	2.87	2.95	2.04	2.62	2.95	2.93	2.42	3.06	2.71	2.63	2.63	2.81	2.69	2.51	2.24	1.95	2.67	2.58	2.86	2.23	2.94
Q9Y2L5	2.75	2.8	2.78	2.69	1.03	2.58	2.58	2.68	2.83	2.73	2.72	4.57	2.16	3.37	2.81	2.2	3	2.09	2.69	2.54	2.46	2.64	2.81	2.24	3.42	3.09	2.22	3.35	2.76	2.42	2.5	1.63	2.04	2.7	2.37	2.71	2.43	2.3	2.38	2.76	3.17	3.04	3.13	3.14	2.34	3.03	2.45	1.03	2.48
Q15417	2.74	3.02	2.11	2.1	1.78	2.27	2.91	2.58	2.96	2.19	2.25	3.02	2.99	0.83	2.68	2.23	1.59	2.68	2.09	1.52	2.26	2.52	2.26	2.5	0.83	2.53	2.83	2.36	3.14	2.97	2.2	2.33	2.06	2.75	1.49	2.51	1.95	2.57	2.18	2.22	2.33	1.91	2.24	2.52	0.83	2.22	1.88	2.1	1.79
Q14195	2.74	2.92	2.28	2.33	2.74	0.77	2.43	2.67	2.82	2.01	2.39	2.79	3.07	2.04	2.47	1.6	0.77	2.62	2.43	1.46	1.82	2.99	1.4	2.18	0.77	2.56	2.78	2.61	2.73	2.57	2.24	2.51	1.79	2.79	1.74	2.7	2.28	2.58	2.25	2.27	2.4	2.01	2.06	1.98	2.48	1.59	2.74	2.05	1.73
Q92945	2.72	3.99	3.25	3.74	3.71	3.35	3.6	4.09	3.57	3.31	3.69	1.43	3.59	2.89	3.24	3.36	2.5	3.62	3.77	3.1	2.82	3.21	3.43	3.78	3.01	3.45	3.63	3.99	2.89	3.48	2.95	2.98	3.18	3.75	2.86	3.69	2.99	3.35	3.14	3.46	3.52	3.09	3.21	2.99	3.76	3.51	3.22	3.61	2.85
P11216	2.72	3.66	2.32	1.86	3.06	1.44	3.21	2.83	2.61	1.68	2.1	2.17	3.27	2.61	2.73	0.8	1.57	3.13	2.96	1.82	1.52	2.84	0.8	2.53	0.8	1.55	3.07	0.8	3.31	3.15	1.69	2.48	1.82	2.82	2.27	2.74	1.93	2.48	0.8	2.39	2.26	1.89	1.94	2.17	0.8	2.19	2.47	2.08	2.37
Q02818	2.72	3.51	3.25	3.18	3.45	3.52	3.03	3.17	2.55	3.2	3.04	2.64	2.98	2.19	2.78	3.76	3.31	3.01	3.12	2.99	3.36	3.04	3.51	3.39	3.32	3.44	3.24	3.31	2.77	3.27	3.2	2.55	3.69	3.02	2.62	3.31	3.09	3.14	2.86	2.86	2.87	2.91	3.68	2.27	2.99	3.24	2.83	2.55	3.2
Q16352	2.7	2.04	2.65	2.25	2.62	2.62	2.4	2.02	2.25	2.9	2.5	2.99	2.11	2.89	2.35	2.78	2.08	2.58	2.47	2.6	2.73	2.5	2.93	2.64	2.93	2.57	2.63	2.81	2.71	2.5	2.54	2.64	3.23	2.48	2.44	2.53	3.07	2.72	2.65	1.88	2.71	3.27	2.85	2.34	2.69	2.77	2.24	2.25	3.23
P16403	2.7	3.63	2.93	3.09	3.56	2.97	3.7	3.97	3.26	2.61	2.39	4.22	3.22	3.05	2.75	2.82	2.74	3.72	2.51	2.48	2.92	2.94	2.79	2.66	3.11	3.42	2.97	2.78	3.16	3.86	2.81	2.65	3.29	3.45	2.91	2.8	2.38	2.17	1.92	2.98	3.02	2.8	2.86	2.94	3.52	2.87	3.98	2.92	2.71
Q04760	2.69	3.56	2.92	2.61	3.27	3.02	3.23	3.23	2.64	2.98	2.67	4.04	2.41	2.86	2.27	3.34	2.87	2.49	2.63	2.68	2.61	2.67	3.01	2.95	2.81	2.84	3.06	2.89	2.72	2.78	1.93	2.64	2.85	2.8	2.8	3.02	2.56	2.45	3.2	3.1	2.45	2.93	2.99	2.55	2.36	2.79	2.81	1.04	2.79
Q15084	2.69	3.99	3.19	3.63	4.18	3.47	3.82	4.02	3.55	2.98	3.2	1.56	3.99	3.42	3.8	3.73	3.53	4.06	3.54	3.23	3.18	3.78	3.05	3.96	2.75	3.38	4.23	3.05	3.69	4.1	3.28	3.55	3.96	3.89	3.66	3.74	3.56	3.37	3.45	3.46	3.66	3.47	3.03	3.47	4.34	3.54	3.34	4.08	3.24
P21980	2.69	2.82	0.37	1.4	2.66	0.37	2.17	1.39	2.14	1.23	1.64	0.37	2.43	0.37	2.04	0.37	0.37	3.05	1.45	0.37	1.07	1.28	0.37	1.82	0.37	0.37	2.26	0.37	1.73	2.8	0.94	2.14	0.37	2.08	1.68	1.51	0.97	0.96	1.33	1.73	1.68	0.94	1.27	1.83	2.46	1.17	1.4	1.62	1
P07108	2.68	3.02	2.79	3.01	3.41	2.83	3.37	3.06	2.71	3.01	3.19	1.03	3.01	2.84	2.82	2.85	2.85	3.06	3.08	3.37	3.01	2.73	2.57	2.93	2.66	1.78	3.44	1.03	3.26	2.84	2.87	2.3	3.08	2.71	3.17	3.28	3.14	2.15	2.99	3.42	2.71	2.4	3.4	2.4	1.03	3.04	2.46	2.31	3.33
P49411	2.68	3.48	2.16	2.59	3.51	2.82	3.58	3.25	2.53	2.5	2.56	2.4	3.04	1.02	2.54	1.02	2.13	2.88	2.76	2.42	1.75	2.8	2.18	2.96	2.49	2.11	2.87	1.02	2.53	3.37	2.4	2.15	2.75	3.13	2.61	3.04	2.16	2.43	2.39	2.7	2.84	2.59	2.32	2.4	3.31	2.42	3.3	2.31	2.84
P02656	2.67	2.33	2.36	2.04	1.42	2.4	1.5	1.49	2.04	2.58	2.06	2.13	2.12	3.09	2.54	2.74	2.48	1.63	2.15	2.55	2.32	2.18	2.07	1.54	2.22	2.07	1.97	3.17	2.43	2	2.23	2.26	2.56	1.89	2.5	2.05	2.63	1.89	2.76	2.49	2.16	2.52	2.18	2.53	2.08	2.15	2.19	2.43	2.56
O75947	2.67	2.8	2.43	2.46	3.31	3.34	3.16	2.99	1.93	3.22	2.45	1.02	2.84	2.3	2.24	3.58	3	2.47	2.69	3.17	3	2.16	3.27	2.69	1.9	3.15	2.75	3.23	2.29	2.97	3.05	2.3	3.45	2.43	3.23	2.96	3	2.53	3.38	2.82	2.73	3.08	3.28	2.23	1.02	2.87	2.29	1.02	3.38
P02462	2.67	2.47	2.84	2.46	1.98	2.67	2.58	2.07	2.53	3.04	2.45	3.48	2.84	2.83	2.4	2.43	2.93	2.09	2.13	2.55	2.79	2.32	2.57	2.64	2.65	3.15	2.69	2.98	1.63	1.72	3.37	2.83	2.66	2.31	2.85	2.71	2.84	1.94	2.86	2.52	2.62	3.04	2.32	2.52	3.42	2.82	2.58	3.13	3.15
A6NMZ7	2.67	2.32	3.39	2.59	2	1.7	2.1	3.3	2.31	2.5	1.98	2.8	2.18	3.97	3.14	2.44	2.75	1.62	3.55	2.43	2.7	1.08	2.81	3.37	3.52	2.13	2.99	1.99	2.98	2.66	2.67	2.16	2.75	3.66	2.23	2.21	1.08	1.67	2.24	2.93	3.27	3.07	2.64	3.74	2.35	3.46	2.69	1.08	1.71
B4DW52	2.67	1.85	1.8	1.01	1.6	1.24	1.71	1.83	1.2	0.87	1.42	0.29	1.94	1.95	1.99	0.29	1.05	1.5	1.86	0.98	1.55	1.98	0.29	1.39	1.16	0.29	1.71	0.29	1.55	1.92	1.17	2.09	0.29	1.96	1.26	1.76	1.41	1.41	1.48	1.78	1.56	1.52	1.57	1.65	1.6	1.84	2.12	0.29	1.46
P00918	2.66	2.46	1.82	1.75	1.86	1.65	1.41	1.41	2.09	2.16	1.31	2.06	2.29	1.6	3.39	1.52	2.59	2.59	1.59	2.92	1.96	2.63	1.64	2.18	0.69	1.44	2.21	2.53	2.36	2.42	2.75	2.19	2.09	1.97	3.35	3.07	2.45	1.82	2.37	2.36	2.78	2.46	0.69	2.81	2.41	1.22	1.41	0.69	2.67
Q03001	2.66	2.6	2.81	2.03	2.54	2.08	2.96	2.02	1.88	2.31	1.9	2.12	2.35	2.83	1.98	2.32	2.37	1.34	1.87	1.78	1.49	1.7	2.38	1.72	0.78	2.35	2.48	2.46	2.03	2.16	1.85	2.35	2.38	2.04	1.74	1.78	2.27	1.68	2.11	2.34	2.35	2.31	2.17	2.13	2.88	2.55	2.03	2.67	1.94
Q96AC1	2.66	2.08	1.3	0.37	1.55	0.37	1.1	2.77	0.99	1.47	1.81	0.37	2.34	0.37	2.1	1.57	1.71	2.07	0.37	1.07	0.37	2.09	1.01	1.8	0.37	1.13	1.99	0.37	1.89	2.03	1.48	1.79	1.79	2	2.06	1.95	1.8	1.8	1.75	1.5	1.5	1.27	0.37	1.38	1.7	1.68	1.1	1.67	1.96
Q8NF91	2.66	2.85	2.68	2.54	3.04	2.19	2.7	2.52	2.54	2.34	2.4	2.64	2.63	2.67	2.57	1.71	2.49	2.09	0.9	1.89	2.3	1.81	2.58	2.28	2.33	1.63	1.92	2.57	2.67	3.01	2.43	2.15	1.9	2	2.61	2.04	2.38	2.38	2.46	2.45	2.37	2.5	2.74	2.37	2.18	2.16	2.62	3.09	2.73
Q96JQ0	2.66	1.93	2.84	2.13	1.5	0.86	2.29	1.91	2.83	2.57	2.29	3.81	2	3.47	2.95	0.86	3.2	2.2	2.36	1.88	2.78	2.48	2.41	2.08	3.3	2.74	2.46	2.99	2.6	1.89	2.93	2.46	2.1	2.27	2.21	2.15	1.99	1.99	2.22	2.66	2.54	2.92	2.69	2.98	2.58	2.25	2.29	2.96	2.67
P30048	2.66	3.56	3.21	2.54	3.02	2.75	3.6	3.44	2.97	2.34	2.87	2.47	2.82	2.91	2.72	2.51	2.83	3.13	3.06	2.5	2.78	3	2.95	2.72	3.15	3.23	3.08	2.04	2.7	3.38	2.75	3.16	2.74	3.08	3.1	3.12	2.51	2.71	2.79	2.96	2.91	2.88	2.39	2.95	3.07	2.85	3.24	1.1	2.57
Q96JG9	2.66	1.68	2.86	2	2.11	2.39	2.61	1.67	2.22	2.03	2.47	3.48	2.3	3.1	2.55	2.64	2.43	2.28	2.33	2.34	2.21	2.24	2.48	1.9	2.98	2.41	1.99	2.89	2.74	2.58	2.65	2.61	1.64	2.35	2.69	2.33	2.23	2.62	1.93	2.61	2.44	2.5	2.55	2.71	3.07	2.33	2.78	2.86	2.28
P80748	2.65	2.37	2.47	2.36	2.51	2.24	2.23	1.52	1.92	2.04	2.68	0.82	1.94	2.88	2.57	1.98	2.69	2.59	2.18	2.51	1.53	2.22	1.44	1.9	3.08	2.39	2	2.63	1.92	2.2	2.43	2.84	2.19	2.39	2.37	2.09	2.4	2.3	2.15	2.29	2.39	1.89	2.31	2.17	2.11	2.09	1.85	2.47	2.45
P24844	2.65	1.86	1.71	2.02	0.57	2.23	1.3	1.84	1.98	2.14	1.51	1.95	1.72	1.49	1.96	1.99	1.91	1.44	1.69	2.1	2.02	1.2	2.37	1.8	2.21	2.18	1.63	2.29	1.69	1.82	1.83	2.09	2.21	1.19	2.05	1.39	2.19	1.49	2.54	1.98	1.85	2.41	2.74	1.79	0.57	2.48	1.3	0.57	2.32
P22695	2.64	3.41	2.69	2.65	3.61	2.64	3.43	3.6	2.83	2.17	2.51	3.11	3.2	3.01	2.7	2.27	2.41	2.77	2.75	3.14	2.76	2.86	2.24	2.86	2.72	2.55	3.21	2.62	2.89	3.19	2.8	2.49	2.72	2.96	3.03	2.98	2.84	2.37	2.85	2.95	2.95	2.33	2.22	2.46	2.4	2.83	3.06	2.37	3.02
P21399	2.64	3.09	2.2	2.06	1.96	2.11	2.76	2.91	2.46	1.88	2.09	0.81	2.5	2.07	2.76	1.97	2.12	2.23	2.06	2.72	2.22	2.77	1.43	2.6	2.02	0.81	2.83	1.74	2.52	3.51	2.43	2.46	2.88	2.75	2.77	2.79	2.92	1.92	1.99	2.29	2.42	2.03	2.21	2.48	0.81	2.08	2.91	2.07	1.97
P09525	2.63	2.52	2.24	2.6	3.02	2	3.1	2.86	2.85	1.71	2.26	2.86	2.74	2.11	2.34	1.66	1.94	2.37	2.42	1.52	1.55	2.99	0.83	2.69	1.71	2.3	3.07	2.14	2.43	3.24	2.31	2.58	1.53	2.59	2.72	2.88	1.96	2.34	2.03	2.57	2.7	2.3	1.45	2.53	2.97	2.22	2.1	0.83	1.48
P24752	2.62	3.48	2.25	2.02	3.03	2.83	3.24	2.63	2.71	2.61	2.11	2.74	2.98	2.64	2.35	2.37	2.59	2.92	2.08	3.02	2.24	2.91	2.12	2.9	1.84	2.27	2.98	2.92	2.64	2.85	2.53	2.94	3.02	2.48	3.25	2.82	3.04	2.57	2.33	2.36	1.99	2.21	1.59	2.34	0.97	2.36	2.4	2.25	3.09
P02794	2.62	2.98	2.59	3.21	2.94	3.6	2.86	3.12	3.1	3.56	2.83	3.48	2.66	2.22	3.82	3.7	3.38	3.56	3.53	3.38	3.51	3.06	3.64	3.48	1.33	3.09	2.81	2.25	3.25	4.05	3.31	3.34	2.82	3.04	2.77	2.69	3.27	3.73	3.34	3.09	2.89	3.64	3.59	2.99	2.62	2.85	2.73	1.33	3.22
Q15181	2.62	3.33	2.49	2.82	3.23	2.53	3.66	3.2	2.78	1.56	3.13	0.97	2.92	2.25	2.76	2.79	2.3	3.04	2.71	1.99	1.7	2.4	2.13	2.7	2.21	0.97	3.21	0.97	2.57	3.75	2.86	2.84	2.61	3.18	2.55	2.66	2.49	2.1	2.33	2.24	2.92	2.06	2.67	2.19	2.29	2.45	2.41	0.97	2.54
P48735	2.62	3.63	1.77	2.91	3.65	1.8	3.83	3.81	3.02	1.43	2.77	2.2	3.47	1.76	2.9	1.68	1.95	3.29	2.68	2.07	0.86	3.08	0.86	2.91	0.86	0.86	3.42	1.78	2.87	3.44	1.44	2.63	1.86	3.12	2.3	2.99	2.12	2.64	0.86	2.57	2.66	1.73	0.86	1.53	3.3	2.23	3.33	0.86	2.49
O95810	2.62	0.88	2.43	2.27	2.16	3.77	0.88	1.57	0.88	3.54	2.26	3.15	0.88	1.76	1.54	3.88	3.33	2.18	2.62	3.56	3.04	0.88	3.46	2.06	0.88	2.94	2.04	3.66	1.46	2.24	3.26	2.42	3.83	1.97	3.3	2.39	3.3	1.77	3.52	2.42	1.96	2.6	3.57	1.53	0.88	2.52	0.88	0.88	3.8
P23381	2.62	3.29	2.11	2.41	3.7	2.62	3.24	3.93	2.94	2.34	2.74	0.99	3.13	0.99	2.83	2.38	2.6	3.57	2.71	2.91	2.54	2.86	1.62	3.17	1.86	1.73	3.09	2.28	2.72	4.05	1.87	2.84	2.21	2.95	2.97	2.82	2.39	2.9	1.97	2.56	3.07	2.34	2.11	2.58	3.68	2.37	3.06	2.26	2.44
P12107	2.61	3.02	3.04	2.43	2.48	2.33	2.83	2.71	2.67	2.4	2.69	3.79	2.52	3.33	2.54	2.34	2.89	2.77	2.55	2.39	2.83	2.99	2.7	2.83	3.51	3.34	2.95	3.59	3.55	2.4	2.64	2.56	2.56	2.76	2.63	2.85	2.08	2.67	2.15	2.96	2.67	3.29	2.68	2.94	2.88	3.21	3.3	3.89	2.62
P12956	2.61	3.98	2.66	2.82	4.08	2.38	3.95	3.81	3.34	2.43	2.94	3.07	3.41	2.56	3.22	2.24	1.84	3.35	3.09	2.09	1.09	2.59	2.01	3.29	1.09	2.15	3.1	2.6	3.24	3.2	2.43	2.86	2.3	3.15	2.72	3.02	2.47	2.74	2.54	3.17	3.18	2.15	1.69	2.75	2.77	2.9	3.42	1.09	2.4
O60506	2.6	3.62	3.03	3.41	3.72	3.07	3.61	3.75	3.56	2.91	3.16	3.05	3.53	2.2	3.06	3.09	2.39	3.55	3.35	3	2.55	2.58	2.44	3.42	2.74	2.98	3.36	2.81	3.02	3.42	2.17	2.95	2.68	3.33	3.09	3.12	3.2	2.79	2.48	3.08	3.16	2.75	2.8	2.65	3.75	2.76	3.18	3.2	2.85
Q02218	2.59	3.16	1.81	1.95	2.98	2.12	2.96	2.92	2.53	1.27	1.82	0.7	2.64	1.6	2.53	1.86	2.29	2.69	2.4	1.7	0.7	2.56	0.7	2.44	1.56	0.7	2.81	0.7	2.07	2.72	2.05	2.72	1.38	2.64	2.61	2.23	2.36	2.27	2.16	2.34	2.13	1.57	1.61	2.17	2.39	1.85	2.11	2.35	1.65
Q8NE71	2.59	2.72	2.85	0.71	2.64	2.01	2.59	2.7	1.96	2.45	1.83	2.69	2.39	3.06	2.06	2.49	2.3	2.03	1.6	1.92	2.12	2.21	1.84	1.46	2.79	1.77	1.74	0.71	1.81	1.4	2.32	2.19	2.48	2.09	2.43	1.98	2.2	1.81	2.04	2.27	2.66	2.39	2.44	2.18	2.63	2.24	1.74	1.97	2.42
P29692	2.59	2.84	2.87	3.54	3.45	2.91	3.24	3.44	2.94	3.04	3.16	3.29	3.17	1.27	2.88	3.17	2.59	3.17	3.12	3.2	2.32	2.8	3.11	3.16	2.5	3.14	3.47	3.59	2.86	3.42	3.1	2.94	3.26	3.14	3.21	3.16	3.02	3.14	3.03	2.77	3.21	2.98	3.03	2.96	3.23	2.75	3.11	2.95	3.01
Q04637	2.59	3.29	2.65	2.81	3.61	2.69	3.57	3.53	2.88	2.7	2.28	2.91	2.95	2.42	2.65	2.84	2.63	2.67	2.87	2.94	2.98	2.56	3.04	2.95	3.18	2.93	2.57	2.84	3.14	3.41	3.24	3	2.94	2.95	2.61	2.31	3.11	2.89	3.03	3.14	3.32	3.54	3.66	3.66	3.41	3.41	3.17	3.74	3.46
P23284	2.59	3.59	2.94	3.51	3.9	2.71	3.78	3.99	3.44	2.51	3.4	2.63	3.74	3.41	3.67	2.67	2.75	3.84	3.36	2.78	2.7	3.58	2.22	3.41	2.16	2.03	3.88	2.57	3.26	3.95	2.64	3.26	2.89	3.59	2.84	3.53	2.94	3.59	2.85	3.16	3.26	2.96	2.21	3.1	3.87	2.95	3.82	2.94	3.18
P78371	2.59	4	2.43	2.9	3.77	1.8	3.66	3.81	3.26	2.23	3.12	2.51	3.71	2.06	3.37	1.98	1.92	3.4	2.8	2.17	1.17	3.02	1.79	2.86	1.17	2.44	3.56	2.84	3.04	3.18	2.78	2.81	3.07	3.33	3.12	3.24	2.55	2.81	2.62	3.09	3.27	2.84	2.28	3.15	3.09	2.98	2.89	2.42	3
Q9Y4W6	2.58	3.51	2.71	2.08	2.82	2.34	3.16	2.68	2.3	2.58	2.64	3.04	2.88	2.94	2.03	1.85	2.35	2.55	1.92	2.65	2.94	2.45	2.81	2.84	2.65	2.1	2.81	1.96	2.69	2.05	2.74	2.62	2.26	2.53	2.77	2.71	2.15	1.94	2.01	2.82	2.8	2.49	2.54	2.52	3.51	2.5	2.29	3.96	2.68
P49454	2.58	2.47	1.9	2.59	2.63	1.78	2.45	2.04	1.74	2.17	2.14	1.99	2.06	2.12	2.47	1.45	2.34	1.48	0.63	1.64	2.18	2.23	2.4	1.94	1.5	2.08	1.67	0.63	2.12	1.32	1.51	0.63	2.01	2.36	1.6	1.64	2.71	2.29	2.62	1.73	1.74	2.17	2.14	1.99	0.63	2.09	1.67	0.63	1.27
P36871	2.57	3.12	2.62	2.93	3.04	2.18	3.24	3.24	3.11	1.6	2.79	3.22	3.23	2.93	3	2.83	2.84	3.01	2.6	2.89	2.45	3.01	1.01	2.91	1.89	2.1	3.46	2.86	3.11	3.78	1.9	2.69	2.65	2.94	2.9	2.57	2.95	3.16	2.5	2.6	2.47	2.26	1.63	2.23	3.5	2.64	2.78	2.29	2.67
P13861	2.56	2.58	1.92	2.28	2.8	2.86	2.98	3.3	2.87	2.78	2.62	2.37	2.98	2.28	2.51	2.71	2.33	3.07	2.59	3.1	2.06	2.7	2.85	2.73	1.88	2.88	3.12	2.85	2.28	3.24	2.38	2.12	3	2.93	2.82	3.08	2.82	2.41	2.77	2.59	2.4	1.89	2.42	2.78	2.32	2.69	2.76	1	2.34
Q9Y3Z3	2.55	3.36	2.51	3.02	3.64	1.47	3.17	3.29	2.84	1.91	2.6	2.6	2.77	2.5	3.18	0.82	2.15	3.25	2.49	1.52	1.55	2.72	1.98	2.95	0.82	1.91	2.95	1.77	2.5	3.48	0.82	2.42	2.06	3.18	2.17	2.31	2.11	2.7	1.49	2.33	2.66	2.19	1.44	2.85	2.14	1.36	2.74	2.11	1.47
Q13011	2.53	3.27	2.39	1.93	3.03	2.43	3.45	3.22	2.56	2.25	2.58	0.87	3.05	2.38	2.59	2.06	2.37	2.95	1.48	2.4	0.87	2.41	1.82	2.82	2.11	1.62	2.89	2.18	2.38	2.83	2.13	2	2.76	2.7	3.4	3.24	2.95	2	2.47	2.79	2.43	2.12	0.87	2.25	2.6	2.05	2.31	2.56	3.04
P30837	2.52	2.04	0.95	1.79	1.91	1.3	2.34	2.19	2.23	0.92	1.49	0.32	2.07	0.32	2.06	0.32	0.32	1.56	0.93	1.74	1.06	1.65	0.32	2.68	1.22	0.32	1.67	1.28	1.86	1.03	1.23	1.46	1.88	1.47	1.53	1.36	0.95	1.86	1.33	1.25	1.55	0.32	0.95	1.01	1.66	0.86	2.27	0.32	1.68
P02748	2.52	2.7	2.07	2.5	1.63	1.32	1.93	2.09	2.75	1.26	2.6	0.69	2.47	2.94	2.04	1.5	2.28	2.64	2.05	1.37	2.22	3.05	1.98	2.33	1.9	1.97	2.74	0.69	2.46	2.76	2.37	2.52	0.69	2.26	2.6	2.73	1.59	2.53	0.69	1.94	1.87	1.56	1.8	2.43	0.69	1.69	1.93	1.95	0.69
Q14697	2.51	4.14	2.85	3.41	4.35	3.06	4.06	4.29	3.73	2.81	3.36	2.71	4.02	3.14	3.82	2.19	2.95	3.93	3.65	2.58	3.09	3.63	2	3.58	1.39	2.11	4.09	2.3	3.68	4.04	3.05	3.58	3.13	3.78	3.45	3.71	2.75	3.64	2.93	3.72	3.55	2.71	2.48	3.29	3.95	3.08	3.62	2.62	3.14
A6NL28	2.51	2.36	2.07	3.04	2.79	2.64	1.84	2.53	2.74	2.55	2.93	2.16	2.15	2.29	2.29	2.83	3.02	2.76	2.57	2.31	2.81	2.72	2.33	2.45	2.02	2.09	2.45	2.09	2.52	2.42	2.61	2.38	2.5	2.75	1.98	2.52	2.39	2.75	2.54	2.28	2.29	2.34	2.85	2.39	2.5	2.47	2.45	3.01	2.35
Q14166	2.51	2.85	3.13	1.6	2.51	2.19	2.84	3.12	2.67	2.43	2.63	2.24	2.46	2.37	2.09	1.71	2.36	1.45	2.53	1.57	2.3	2.02	2.65	1.98	2.33	2.17	2.53	2.18	2.54	1.9	2.43	1.79	1.58	2.47	2.06	1.89	2.28	2.38	1.86	1.99	2.58	2.51	2.16	2.78	2.58	1.89	2.7	2.96	2.21
Q13765	2.5	3.11	2.94	3.03	3.29	2.98	3.09	3.31	2.69	3.24	2.88	3.96	3	2.09	2.8	3.09	3.08	2.86	2.57	3.23	3.16	2.61	3.32	3	2.81	3.36	2.91	3.45	2.58	2.82	2.55	2.45	3.28	2.59	2.15	2.87	3.29	2.78	2.86	2.77	2.73	3.11	2.87	2.18	2.49	3.15	2.94	2.46	2.99
Q15847	2.49	2.74	2.46	2.6	2.34	4.26	3.64	3.33	2.09	3.99	2.47	3.35	1.19	1.19	2.39	4.28	3.36	2.7	2.75	3.9	3.14	2.11	4.08	2.58	2.05	3.78	2.6	4.41	1.19	2.41	3.81	2.57	4.31	2.1	3.46	3.01	3.91	2.45	4.15	2.83	2.45	3.46	4.12	2.18	3.12	3.17	2.6	3.08	4.22
P02753	2.49	2.21	2.52	1.82	0.77	1.72	0.77	0.77	1.68	0.77	2.53	0.77	1.56	3.05	2.38	0.77	2.38	2.56	1.87	2.63	1.82	2.38	2.72	1.25	3.54	3.2	2.19	1.7	2.16	2.16	3.17	2.44	2.49	2.05	3.01	2.05	2.05	1.38	2.25	2.56	2.44	2.69	2.52	2.61	0.77	2.7	1.82	0.77	2.23
Q00341	2.49	3.38	2.25	2.28	3.16	1.48	3.44	3.28	2.77	2.21	2.27	2.62	2.89	2.12	2.88	2.25	0.84	3.29	2.64	2.37	0.84	2.84	0.84	2.97	1.72	0.84	3.16	1.78	1.96	2.9	1.73	2.24	1.54	2.82	1.5	2.53	1.97	3.15	2.2	1.96	2.52	2.4	1.77	2.06	2.81	2.24	2.93	2.12	1.81
P01596	2.48	2.33	2.36	2.2	1.73	1.73	1.82	2.03	1.89	2.23	2.06	2.13	2.12	2.84	2.46	2.17	2.48	2.5	2.15	2	2.2	2.06	2.3	1.87	2.39	1.52	2.09	2.7	2.35	2.39	2.13	2.16	2	2.05	2.11	1.79	2.63	1.89	1.96	1.38	2.35	2.46	2.28	2.53	2.71	2.5	1.5	2.04	2.42
O60361	2.48	3.58	2.44	2.11	3.58	2	3.76	3.69	2.85	2.2	2.46	0.83	2.95	2.51	2.92	1.66	2.16	2.94	2.1	2.23	1.56	2.54	1.47	3.06	0.83	1.58	2.99	0.83	2.7	2.72	2.31	2.43	2.56	3.33	2.59	2.73	2.52	2.44	1.82	2.75	2.95	1.42	1.45	2.54	0.83	2.58	2.51	2.12	2.5
P43121	2.47	1.9	2.13	1.89	1.79	2.47	1.35	1.35	1.24	2.7	1.92	0.64	2.07	2.12	0.64	2.42	2.8	1.96	1.53	2.7	1.89	1.26	2.25	2.03	2.08	2.08	2.21	1.57	1.54	2.25	2.54	2.28	2.55	0.64	2.69	2.1	2.75	1.75	2.71	1.74	1.96	2.32	2.49	1.31	0.64	1.91	0.64	0.64	2.84
P14866	2.47	3.77	3.21	3.46	4.08	1.96	3.94	4.1	3.66	1.9	3.11	3.06	3.6	2.57	3.36	2.99	2.91	3.52	3.52	2.53	2.57	3.36	2.73	3.73	2.92	2.6	3.67	2.25	3.37	3.7	2.85	2.96	2.69	3.65	3.1	3.38	2.81	3.54	2.65	3.36	3.33	2.93	2.59	2.98	3.9	3.03	3.5	3.2	2.95
O60664	2.47	3.25	2.66	3.19	3.4	3.01	3.45	3.48	3.47	3.03	2.98	2.52	2.86	1.15	3.4	3.48	2.77	2.83	2.88	3.02	3.13	3.09	2.69	3.04	2.02	3.02	3.3	2.68	2.82	3.3	2.39	2.55	3.02	3.12	2.33	3.32	3.08	2.9	3.1	2.88	3.24	2.92	1.77	2.65	3.54	2.77	3.18	3.07	2.81
Q16851	2.47	3.09	2.03	1.8	2.54	1.91	2.83	2.3	1.36	2.57	1.89	0.75	2.72	2.55	1.75	2.15	2.23	2.81	1.35	2.46	1.47	2.04	1.9	2.23	2.2	1.83	2.86	2.05	1.66	4.13	1.84	1.86	2.27	2.34	2.98	2.37	2.35	1.87	2.23	1.86	2.29	2.21	1.67	2.24	0.75	2.03	2.01	2.02	2.67
Q03135	2.46	2.03	2.15	1.81	1.71	2.07	2.41	2.17	1.87	2.38	2.04	0.77	2.11	2.25	2.12	2.44	2.83	2.08	2.4	2.61	2.3	2.36	2.06	1.71	1.98	1.83	1.8	0.77	2.33	2.14	2.62	2.41	2.37	2.25	2.97	2.03	2.49	2.03	2.83	2.24	2.08	1.34	2.62	2.12	0.77	2.22	1.8	2.03	2.93
P50213	2.46	3.05	2.32	2.18	3	2.46	3.33	3.07	2.5	2.38	2.6	0.93	2.67	2.41	1.92	2.48	2.23	2.51	2.02	2.3	1.97	2.05	1.86	2.01	1.79	2	2.63	2.21	2.64	2.9	2.38	2.71	2.89	2.65	3.1	2.59	2.32	2.31	2.11	2.02	2.5	2.15	2.32	2.4	2.86	2.3	1.64	2.58	2.56
P40925	2.46	3.62	2.42	2.28	3.33	3.3	3.58	3.23	2.76	2.89	2.44	1.01	3.12	1.92	2.87	3.39	2.34	3	3.1	3.44	1.01	2.54	2.16	2.57	2.47	1.76	3.39	2.85	2.98	3.12	2.38	2.41	3.01	2.83	3.15	3.06	3.08	2.61	3.37	2.97	2.96	2.48	2.62	2.01	2.97	2.49	2.44	2.69	3.25
Q9NZM1	2.46	3.79	2.69	2.68	2.18	1.66	3.93	3.8	3.14	2.1	2.71	1.03	3.51	2.68	2.62	2.19	2.34	3.14	2.96	2.25	1.74	2.84	1.65	2.98	2.47	1.77	3.05	2.55	2.68	3.79	1.03	2.92	1.71	3.36	2.2	3.44	2.42	2.88	2.21	2.41	2.9	2.38	1.03	2.38	2.72	2.81	3.34	2.69	2.19
P55084	2.46	3.45	2.42	1.96	3.16	2.55	3.57	3.5	2.88	2.62	2.05	2.68	3.2	0.9	2.61	3.03	0.9	3.24	2.64	2.84	1.63	2.33	2.54	2.91	1.78	1.99	3.15	2.21	2.71	3.31	2.89	2.31	2.14	2.72	2.9	2.8	2.89	2.03	3.13	2.58	2.36	2.55	2.43	2.12	2.62	2.75	2.34	0.9	2.94
P02730	2.45	1.65	0.59	1.31	1.91	2.39	1.31	2.14	2.19	2.61	0.59	1.96	1.95	1.5	3.52	2	2.21	2.03	2.44	2.92	1.86	0.59	1.22	1.35	1.47	1.67	1.15	2.92	0.59	1.99	2.85	1.86	2.22	1.51	3.64	1.41	3.25	1.2	3.15	2.5	3.39	2.52	1.73	3.62	1.9	1.41	1.31	0.59	2.75
P58107	2.45	2.75	2.77	2.33	2.81	1.86	4	3.14	3.06	1.79	3.01	2.27	2.55	2.7	2.81	1.74	2.01	3.02	2.56	1.92	2.46	3.65	2.21	3.36	1.78	1.99	4.11	2.21	3.3	3.87	2.27	2.57	2.3	3.13	1.88	2.64	2.19	2.31	2.26	2.85	2.81	1.99	1.83	1.9	2.21	2.07	3.07	3.23	1.87
P00387	2.45	3.04	2.31	2.46	2.96	2.35	3.03	2.86	2.7	2.14	2.43	0.92	2.79	2.9	2.12	2.71	2.23	2.64	2.01	2.42	2.33	2.78	1.54	2.75	1.78	2.36	2.9	2.84	2.76	3.12	2.54	2.57	2.7	2.41	1.56	2.74	3.13	2.82	2.49	2.49	2.45	2.46	1.53	2.59	2.61	2.58	2.46	2.18	2.63
P62834	2.45	3.08	2.18	2.33	2.68	2.8	2.91	2.32	2.48	1.99	1.83	0.92	2.6	2.56	2.59	2.46	2.61	2.63	2.38	2.13	2.17	2.77	2.43	2.56	2.35	2.59	2.72	2.2	2.29	2.52	2.72	2.63	2.41	2.4	2.63	2.68	2.49	2.57	2.78	2.79	2.23	1.79	2.19	2.73	3.02	2.37	2.45	2.17	2.69
Q9UKK9	2.44	2.47	2.2	2.36	2.51	2.64	2.7	2.75	1.72	2.26	1.94	2.16	2.45	0.82	2.17	3.07	2.28	2.32	2.52	2.51	1.86	2.22	2.42	2.6	1.68	2.26	2.39	2.1	1.71	1.83	2.36	2.07	2.66	2.3	1.98	2.27	2.4	1.92	2.55	2.29	1.83	2.35	2.67	0.82	0.82	1.97	2.22	0.82	2.13
Q14764	2.44	3.43	2.5	3.21	3.58	1.63	3.5	3.2	3.12	2.35	2.68	2.35	2.88	1.9	3.19	2.17	2.48	3.33	3.03	2.22	0.99	3.02	2.42	2.76	1.86	2.07	3.36	2.52	2.58	3.67	2.08	2.79	2.01	3.05	2.73	3.09	2.86	3.36	1.66	2.99	2.79	2.07	1.92	2.36	2.94	2.38	3.32	2.66	1.95
Q7Z7G0	2.44	1.47	2.4	2	0.75	1.89	1.46	1.77	1.34	2.19	2.25	2.09	1.25	2	2.23	1.91	2.44	1.79	1.99	2.44	2.56	2.7	2.43	1.68	2.35	3.08	2.24	2.03	1.64	1.96	2.73	2.22	2.24	2.4	1.91	1.74	2.92	2.64	2.55	1.99	2.46	2.49	2.65	2.56	0.75	2.51	2.15	0.75	2.37
Q07092	2.43	1.53	3.04	2.22	1.44	2.11	1.84	1.84	2.19	1.68	2.21	3.21	2.23	2.69	0.81	1.63	2.11	2	2.05	1.49	2.91	2.08	2.62	2.33	2.65	2.38	2.3	2.32	1.7	2.03	2.49	1.41	2.18	2.29	2.36	2.41	2.39	2.38	2.14	2.37	2.49	2.49	2.08	2.55	2.49	2.52	2.34	3.12	1.97
P08729	2.43	1.76	4.53	4.95	5.4	4.07	5.07	4.35	4.66	2.68	4.64	4.05	3.98	3.94	4.35	1.76	3.56	4.69	4.87	2.48	4.12	4.49	3.13	4.92	4.55	4.11	5.14	4.18	4.51	5.47	3.72	4.58	1.76	4.29	2.77	4.92	2.94	3.81	1.76	4.66	4.6	4.73	3.34	4.75	4.51	4.51	4.9	4.85	2.99
A6NNC1	2.43	2.43	3.09	2.55	2.15	1.94	2.04	2.54	2.1	2.62	2.28	4.22	2.24	3.33	2.69	1.82	2.96	2.52	2.09	1.68	2.96	2.75	2.42	2.09	3.63	2.78	2.19	3.5	2.65	0.99	2.55	2.1	2.71	2.39	1.96	2.27	2.27	2.49	2.66	1.89	3.09	2.81	3.13	3.14	2.7	2.73	2.96	2.26	2.64
[truncated: 6,744 more rows]
[truncated: 69 more columns]

## Sheet: PAM50
Tumor characterized based on PAM50
Sample	HER2	Luminal.A.Subtype	Basal.like.Subtype
LHC10249	1	0	0
LHC10669	1	0	0
[truncated: 63 more rows]
