# Supplementary material for: Integrated proteotranscriptomics of breast cancer reveals globally increased protein-mRNA concordance associated with subtypes and survival
Source: Genome Med. 2018 Dec 3;10:94. doi: 10.1186/s13073-018-0602-x (PMC6276229; doi:10.1186/s13073-018-0602-x)
Supplement: Supplementary file 4 — Tables S2. Enrichment of differently expressed protein-coding genes in KEGG pathways (tumor vs. adjacent non-cancerous tissue). (XLSX 13 kb) [file 13073_2018_602_MOESM4_ESM.xlsx]

## Sheet: up-regulated pathway
Table S2. Enrichment of differently expressed protein-coding genes in KEGG pathways (tumor vs. adjacent non-cancerous tissue)
NAME	SIZE	ES	NES	NOM p-val	FDR q-val
KEGG_SYSTEMIC_LUPUS_ERYTHEMATOSUS	128	0.642389	2.84046	0	0
KEGG_DNA_REPLICATION	36	0.72967	2.55009	0	0
KEGG_CELL_CYCLE	123	0.529886	2.35942	0	0
KEGG_PRIMARY_IMMUNODEFICIENCY	35	0.660769	2.30643	0	0
KEGG_HOMOLOGOUS_RECOMBINATION	26	0.670581	2.18276	0	0.000334249
KEGG_AMINOACYL_TRNA_BIOSYNTHESIS	41	0.595019	2.11812	0	0.000568388
KEGG_SPLICEOSOME	124	0.469035	2.07551	0	0.000717831
KEGG_LYSOSOME	121	0.44811	1.98573	0	0.00103435
KEGG_PYRIMIDINE_METABOLISM	96	0.467992	1.97863	0	0.00110712
KEGG_ANTIGEN_PROCESSING_AND_PRESENTATION	85	0.475873	1.96877	0	0.00126877
KEGG_PROTEASOME	44	0.536623	1.96671	0	0.00122884
KEGG_BASE_EXCISION_REPAIR	33	0.572094	1.948	0	0.00161327
KEGG_MISMATCH_REPAIR	23	0.599078	1.90141	0	0.00256355
KEGG_SELENOAMINO_ACID_METABOLISM	26	0.582645	1.89752	0.00207469	0.00259795
KEGG_N_GLYCAN_BIOSYNTHESIS	46	0.500537	1.87668	0	0.00306302
KEGG_PROTEIN_EXPORT	23	0.590927	1.86607	0.0060241	0.00312986
KEGG_RNA_DEGRADATION	57	0.459727	1.77249	0.00207469	0.00761648

## Sheet: down-regulated pathway
Supplementary Table S2. Enrichment of differently expressed protein-coding genes (tumor vs. adjacent non-cancerous tissue)
NAME	SIZE	ES	NES	NOM p-val	FDR q-val
KEGG_FATTY_ACID_METABOLISM	39	-0.72204	-2.54041	0	0
KEGG_DRUG_METABOLISM_CYTOCHROME_P450	63	-0.640208	-2.50306	0	0
KEGG_RETINOL_METABOLISM	55	-0.638796	-2.43646	0	0
KEGG_METABOLISM_OF_XENOBIOTICS_BY_CYTOCHROME_P450	61	-0.610109	-2.38681	0	0
KEGG_PROPANOATE_METABOLISM	32	-0.690788	-2.34705	0	0
KEGG_BUTANOATE_METABOLISM	33	-0.66361	-2.2763	0	0
KEGG_PPAR_SIGNALING_PATHWAY	68	-0.570102	-2.24936	0	0
KEGG_VALINE_LEUCINE_AND_ISOLEUCINE_DEGRADATION	44	-0.589753	-2.17642	0	0
KEGG_ADIPOCYTOKINE_SIGNALING_PATHWAY	66	-0.536591	-2.11117	0	0.000400005
KEGG_CITRATE_CYCLE_TCA_CYCLE	30	-0.620261	-2.05174	0	0.000483534
KEGG_TGF_BETA_SIGNALING_PATHWAY	85	-0.469118	-1.92173	0	0.00287182
KEGG_BETA_ALANINE_METABOLISM	22	-0.591708	-1.83868	0.00400802	0.00848243
KEGG_BIOSYNTHESIS_OF_UNSATURATED_FATTY_ACIDS	22	-0.581743	-1.82706	0.0020202	0.00902432
KEGG_VASCULAR_SMOOTH_MUSCLE_CONTRACTION	114	-0.424603	-1.81811	0	0.00997774
KEGG_COMPLEMENT_AND_COAGULATION_CASCADES	68	-0.456609	-1.80946	0.0021322	0.00968623
KEGG_FOCAL_ADHESION	197	-0.388191	-1.80497	0	0.00957832
KEGG_WNT_SIGNALING_PATHWAY	150	-0.392655	-1.75634	0	0.014835
