# Supplementary material for: Integrated proteotranscriptomics of breast cancer reveals globally increased protein-mRNA concordance associated with subtypes and survival
Source: Genome Med. 2018 Dec 3;10:94. doi: 10.1186/s13073-018-0602-x (PMC6276229; doi:10.1186/s13073-018-0602-x)
Supplement: Supplementary file 6 — Tables S4. Most differentially expressed proteins between LumA, HER2-positive, and TN/basal-like breast cancer subtypes. (XLSX 195 kb) [file 13073_2018_602_MOESM6_ESM.xlsx]

## Sheet: tumor_group.anova_sig
Table S4. Most differentially expressed proteins between LumA, HER2-postive, and TN/basal-like breast cancer subtypes
ANOVA test for statistical analysis; colors highlight over- and under-expression of the proteins by subtype
UNIPROT	baseMean	LumA_log2FC	HER2_log2FC	TNBC_log2FC	lfcSE	stat	P value	P adj	Symbol	CHR	GENE NAME
P04626	2.2263	-1.28194	2.91741	-3.37787	1.12544	54.9326	7.09717e-12	4.61103e-08	ERBB2	17	v-erb-b2 avian erythroblastic leukemia viral oncogene homolog 2
Q14568	6.58958	-2.44583	-0.810199	2.16181	0.986262	45.7491	6.4127e-10	2.08317e-06	NA	NA	NA
P08238	12.1691	-0.839971	0.200877	0.863406	0.375602	41.338	5.54399e-09	9.73904e-06	HSP90AB1	6	heat shock protein 90kDa alpha (cytosolic), class B member 1
Q9BXS5	1.28871	-2.3905	1.22566	0.637142	0.744485	41.1776	5.99602e-09	9.73904e-06	AP1M1	19	adaptor-related protein complex 1, mu 1 subunit
O43252	1.91497	-1.50648	-0.322281	1.71398	0.766331	38.7142	1.99529e-08	2.59268e-05	PAPSS1	4	3'-phosphoadenosine 5'-phosphosulfate synthase 1
P02786	4.08286	-1.23646	0.289058	0.362594	1.41473	37.5332	3.54864e-08	3.84259e-05	TFRC	3	transferrin receptor
P68871	314.785	0.464142	-0.90796	-1.65108	0.519891	37.0599	4.46897e-08	3.88718e-05	HBB	11	hemoglobin, beta
P06702	28.6308	-1.6301	-0.50507	1.79087	0.481955	36.9191	4.78643e-08	3.88718e-05	S100A9	1	S100 calcium binding protein A9
P11413	5.66677	-1.40181	0.729488	0.676871	0.466942	35.9021	7.85399e-08	5.66971e-05	G6PD	X	glucose-6-phosphate dehydrogenase
P50990	13.2954	-0.650383	0.298469	0.566811	0.306354	35.6795	8.75287e-08	5.68674e-05	CCT8	21	chaperonin containing TCP1, subunit 8 (theta)
P11215	2.53622	-1.57922	-0.845192	2.22823	0.780093	35.3516	1.02671e-07	6.06411e-05	ITGAM	16	integrin, alpha M (complement component 3 receptor 3 subunit)
P62244	4.12055	-1.15138	0.0785563	1.19271	0.540465	34.951	1.24766e-07	6.75504e-05	RPS15A	16	ribosomal protein S15a
Q92597	5.40887	-1.13894	-0.122854	1.36252	0.518255	34.4875	1.56309e-07	7.27668e-05	NDRG1	8	N-myc downstream regulated 1
P45880	8.82331	-1.0766	0.0141408	1.18344	0.457693	34.3336	1.68457e-07	7.27668e-05	VDAC2	10	voltage-dependent anion channel 2
P04181	3.47957	-1.22857	-0.19198	1.44212	0.546071	34.1971	1.80013e-07	7.27668e-05	OAT	10	ornithine aminotransferase
Q92820	5.46654	-1.24103	0.525535	0.897923	0.58945	34.1306	1.85935e-07	7.27668e-05	GGH	8	gamma-glutamyl hydrolase (conjugase, folylpolygammaglutamyl hydrolase)
Q96HE7	2.03405	-1.26058	-0.651969	1.77293	0.727199	33.9668	2.01345e-07	7.27668e-05	ERO1L	14	ERO1-like (S. cerevisiae)
O76070	6.44152	0.295485	-0.276833	-2.89433	0.7712	33.9642	2.01601e-07	7.27668e-05	SNCG	10	synuclein, gamma (breast cancer-specific protein 1)
P02042	31.9915	0.766608	-1.04143	-1.59952	0.524904	33.5443	2.47235e-07	8.45414e-05	HBD	11	hemoglobin, delta
Q09666	233.597	0.37361	-0.152333	-0.924105	0.273913	33.031	3.17253e-07	0.00010306	AHNAK	11	AHNAK nucleoprotein
P69905	286.002	0.820844	-0.701886	-1.54738	0.567338	32.4278	4.25215e-07	0.000131553	HBA1	16	hemoglobin, alpha 1
Q14451	1.06428	-1.89085	3.38987	-2.67164	1.65496	32.0173	5.18962e-07	0.000153259	GRB7	17	growth factor receptor-bound protein 7
P68363	16.1739	-1.16992	-0.426686	1.63751	0.528736	31.8451	5.642e-07	0.000159374	TUBA1B	12	tubulin, alpha 1b
P05164	5.79113	-1.42834	-1.13398	2.28118	0.734721	31.7407	5.93501e-07	0.000160666	MPO	17	myeloperoxidase
P13639	33.5425	-0.845106	0.255945	0.805599	0.357801	31.6148	6.3089e-07	0.000163956	EEF2	19	eukaryotic translation elongation factor 2
Q9H0A0	1.9193	-1.3374	-1.04701	2.16937	0.854785	30.5599	1.0522e-06	0.000252505	NAT10	11	N-acetyltransferase 10 (GCN5-related)
Q99832	7.57937	-0.967875	0.463233	0.669053	0.410655	30.4106	1.13112e-06	0.000252505	CCT7	2	chaperonin containing TCP1, subunit 7 (eta)
P68104	50.6989	-0.760831	0.16758	0.72343	0.279717	30.3744	1.15113e-06	0.000252505	EEF1A1	6	eukaryotic translation elongation factor 1 alpha 1
A8K2U0	0.902142	-1.65047	-1.50033	2.73376	1.58874	30.3729	1.15199e-06	0.000252505	NA	NA	NA
P00558	52.1292	-0.630325	0.0978743	0.736461	0.281869	30.2753	1.20775e-06	0.000252505	PGK1	X	phosphoglycerate kinase 1
P69891	9.64005	-0.140172	-1.29022	-0.863588	0.675281	30.2224	1.2391e-06	0.000252505	HBG1	11	hemoglobin, gamma A
Q15084	20.3041	-0.565657	-0.140501	0.786637	0.253262	30.2148	1.24368e-06	0.000252505	PDIA6	2	protein disulfide isomerase family A, member 6
Q16658	9.57975	-0.7991	-0.492282	1.22054	0.364715	29.7975	1.52228e-06	0.000299016	FSCN1	7	fascin actin-bundling protein 1
Q9UJS0	2.23272	-1.49827	0.391777	1.15767	0.890948	29.7406	1.56481e-06	0.000299016	SLC25A13	7	solute carrier family 25 (aspartate/glutamate carrier), member 13
P05362	1.67689	-0.994459	-1.32698	2.06434	0.773294	29.41	1.83637e-06	0.000340882	ICAM1	19	intercellular adhesion molecule 1
P49756	2.23677	-1.137	0.277702	1.00048	0.767629	29.2804	1.95532e-06	0.000352175	RBM25	14	RNA binding motif protein 25
P04406	120.061	-0.691551	0.138794	0.764997	0.311842	29.2279	2.00562e-06	0.000352175	GAPDH	12	glyceraldehyde-3-phosphate dehydrogenase
P61106	3.85507	-0.738463	0.140332	0.76063	0.448539	29.1044	2.12916e-06	0.000364031	RAB14	9	RAB14, member RAS oncogene family
Q06210	5.60132	-1.33759	0.676677	0.772872	0.527148	28.8559	2.40118e-06	0.000394372	GFPT1	2	glutamine--fructose-6-phosphate transaminase 1
Q9BXJ9	2.15717	-0.757342	0.461419	0.612748	1.07458	28.8329	2.42803e-06	0.000394372	NAA15	4	N(alpha)-acetyltransferase 15, NatA auxiliary subunit
P40763	9.1392	-0.636458	-0.111326	0.910748	0.364943	28.2159	3.27218e-06	0.00051131	STAT3	17	signal transducer and activator of transcription 3 (acute-phase response factor)
P80404	1.82155	1.53505	-0.406556	-2.03298	0.643667	28.195	3.30538e-06	0.00051131	ABAT	16	4-aminobutyrate aminotransferase
P11277	13.3999	0.67055	-1.48907	-1.89515	0.717118	27.9476	3.72515e-06	0.000562844	SPTB	14	spectrin, beta, erythrocytic
Q02487	1.30905	-2.6803	-0.11218	1.91205	0.784481	27.7693	4.06029e-06	0.000589758	DSC2	18	desmocollin 2
P07195	13.7374	-1.06473	-0.0104611	1.07579	0.390177	27.7569	4.08482e-06	0.000589758	LDHB	12	lactate dehydrogenase B
Q93008	3.55493	-1.22115	0.309643	0.992549	0.553072	27.5211	4.5777e-06	0.00064655	USP9X	X	ubiquitin specific peptidase 9, X-linked
O15540	2.97747	-4.69944	-2.09317	4.65936	1.79285	27.3678	4.92948e-06	0.000681422	FABP7	6	fatty acid binding protein 7, brain
P12757	4.1354	0.567297	-0.55102	-1.56581	0.539572	27.18	5.39738e-06	0.000730558	SKIL	3	SKI-like proto-oncogene
Q96Q45	1.72168	1.05813	-1.3364	-1.21339	0.587481	27.103	5.60177e-06	0.000742749	TMEM237	2	transmembrane protein 237
Q9HB71	3.53263	-1.17924	0.317052	1.03817	0.692011	26.9805	5.94294e-06	0.000772226	CACYBP	1	calcyclin binding protein
Q9P035	1.75877	-0.960362	1.19151	-0.0362328	1.4045	26.8513	6.32552e-06	0.000789802	PTPLAD1	15	protein tyrosine phosphatase-like A domain containing 1
Q02809	4.30314	-1.12387	-0.640405	1.63594	0.536814	26.8231	6.41214e-06	0.000789802	PLOD1	1	procollagen-lysine, 2-oxoglutarate 5-dioxygenase 1
Q6NZI2	25.6694	0.860251	-0.352954	-1.36691	0.526807	26.8132	6.4429e-06	0.000789802	PTRF	17	polymerase I and transcript release factor
Q9BRK3	1.48111	0.790338	0.413801	-4.09658	1.15662	26.6642	6.92324e-06	0.000832969	MXRA8	1	matrix-remodelling associated 8
P14868	5.15048	-0.870121	0.041334	0.996556	0.486308	26.3331	8.12226e-06	0.000959461	DARS	2	aspartyl-tRNA synthetase
P55060	7.92448	-1.11679	0.482946	0.864278	0.603777	26.2241	8.56046e-06	0.000993166	CSE1L	20	CSE1 chromosome segregation 1-like (yeast)
Q9NZQ8	2.24515	0.554845	-1.64243	-0.828096	0.625761	26.0967	9.103e-06	0.00103758	TRPM5	11	transient receptor potential cation channel, subfamily M, member 5
P42704	15.2762	-0.951512	0.509877	0.751331	0.589715	25.7975	1.05151e-05	0.0011382	LRPPRC	2	leucine-rich pentatricopeptide repeat containing
P08779	3.07129	-1.64583	-1.65151	2.49398	0.720363	25.7902	1.05525e-05	0.0011382	KRT16	17	keratin 16
O00429	5.42295	-0.673161	-0.0351456	0.960783	0.537758	25.7682	1.06647e-05	0.0011382	DNM1L	12	dynamin 1-like
P25311	33.2375	1.04615	-1.03419	-1.57298	0.569461	25.764	1.06865e-05	0.0011382	AZGP1	7	alpha-2-glycoprotein 1, zinc-binding
P08865	9.01149	-0.501439	0.162088	0.603331	0.3883	25.644	1.13225e-05	0.00116435	RPSA	3	ribosomal protein SA
Q53GQ0	1.96312	-1.47146	0.553403	0.804208	0.606753	25.602	1.15544e-05	0.00116435	HSD17B12	11	hydroxysteroid (17-beta) dehydrogenase 12
Q5T0N5	1.04385	-1.04653	0.796261	0.455521	1.50029	25.595	1.15931e-05	0.00116435	FNBP1L	1	formin binding protein 1-like
P36871	11.1562	-0.461037	-0.38259	0.92894	0.321748	25.5851	1.16488e-05	0.00116435	PGM1	1	phosphoglucomutase 1
Q02952	16.1884	0.464137	-0.394739	-1.36629	0.506876	25.4976	1.21501e-05	0.00118219	AKAP12	6	A kinase (PRKA) anchor protein 12
P00915	21.7703	0.443872	-0.831916	-1.61502	0.606266	25.4906	1.21913e-05	0.00118219	CA1	8	carbonic anhydrase I
Q9UIJ7	2.89712	-0.348758	-0.312323	0.878942	0.58809	25.3306	1.31678e-05	0.0012581	AK3	9	adenylate kinase 3
P07814	10.82	-0.983534	0.226009	0.94854	0.486613	25.2793	1.34973e-05	0.0012639	EPRS	1	glutamyl-prolyl-tRNA synthetase
P02792	28.1269	-0.530995	-0.141718	-0.308988	0.407286	25.2609	1.36175e-05	0.0012639	FTL	19	ferritin, light polypeptide
P21266	7.03912	0.527913	0.879931	-1.57592	0.696893	25.1781	1.41719e-05	0.00129683	GSTM3	1	glutathione S-transferase mu 3 (brain)
Q09161	1.36466	-0.929238	0.166703	1.0054	1.36527	24.9697	1.56677e-05	0.00140102	NCBP1	9	nuclear cap binding protein subunit 1, 80kDa
P41252	4.16367	-0.957391	0.296944	0.858188	0.583633	24.9599	1.57418e-05	0.00140102	IARS	9	isoleucyl-tRNA synthetase
Q9UGP8	2.79188	-1.45243	0.42058	1.01204	0.56875	24.8025	1.69801e-05	0.00146046	SEC63	6	SEC63 homolog (S. cerevisiae)
P10809	76.9691	-0.672715	0.16355	0.730553	0.340301	24.7866	1.71113e-05	0.00146046	HSPD1	2	heat shock 60kDa protein 1 (chaperonin)
P08195	4.0899	-1.44719	0.314749	1.10823	0.573551	24.7764	1.71954e-05	0.00146046	SLC3A2	11	solute carrier family 3 (amino acid transporter heavy chain), member 2
P34897	2.97439	-0.910033	0.390514	0.782924	0.700191	24.7627	1.73088e-05	0.00146046	SHMT2	12	serine hydroxymethyltransferase 2 (mitochondrial)
P46977	3.17781	-1.34509	-0.043298	1.30793	0.558769	24.6229	1.85134e-05	0.00153903	STT3A	11	STT3A, subunit of the oligosaccharyltransferase complex (catalytic)
P17844	3.88206	-1.02266	0.444729	0.798317	0.614653	24.6005	1.87138e-05	0.00153903	DDX5	17	DEAD (Asp-Glu-Ala-Asp) box helicase 5
P01613	2.35558	0.568778	0.0689732	-1.90798	0.595748	24.5522	1.91539e-05	0.00154449	NA	NA	NA
P32455	5.11205	-1.43325	-0.307007	1.57672	0.562749	24.5412	1.92556e-05	0.00154449	GBP1	1	guanylate binding protein 1, interferon-inducible
O00400	0.609168	-2.31177	0.0716007	1.72307	1.3927	24.4602	2.00211e-05	0.00158631	SLC33A1	3	solute carrier family 33 (acetyl-CoA transporter), member 1
P11142	45.2911	-0.38125	0.332492	0.186779	0.196455	24.3223	2.13934e-05	0.00167461	HSPA8	11	heat shock 70kDa protein 8
Q9NW07	1.30772	0.483626	-0.672746	-3.79116	1.24855	24.2117	2.25624e-05	0.00174509	ZNF358	19	zinc finger protein 358
Q9Y277	2.71894	-1.32071	0.669395	0.733069	0.675741	24.1406	2.33473e-05	0.00178456	VDAC3	8	voltage-dependent anion channel 3
P33991	2.45583	-1.31044	-0.117328	1.52844	0.962737	24.0441	2.4456e-05	0.00184756	MCM4	8	minichromosome maintenance complex component 4
P48643	16.0958	-0.541596	0.194769	0.566282	0.323908	23.9388	2.57252e-05	0.00191658	CCT5	5	chaperonin containing TCP1, subunit 5 (epsilon)
P06493	1.44542	-1.60822	0.325146	1.34555	1.61769	23.92	2.59595e-05	0.00191658	CDK1	10	cyclin-dependent kinase 1
P26639	5.42168	-1.03846	0.410338	0.765277	0.495289	23.7372	2.83427e-05	0.00206622	TARS	5	threonyl-tRNA synthetase
Q9NR30	3.12421	-1.69926	0.044329	1.59555	0.818277	23.7168	2.86225e-05	0.00206622	DDX21	10	DEAD (Asp-Glu-Ala-Asp) box helicase 21
Q9BQG0	3.30808	-1.19718	0.163245	1.18462	0.741959	23.4483	3.25628e-05	0.0022864	MYBBP1A	17	MYB binding protein (P160) 1a
Q92626	3.29491	-1.52973	-0.279723	1.77059	0.735229	23.4481	3.25661e-05	0.0022864	PXDN	2	peroxidasin homolog (Drosophila)
Q8NH61	3.56258	0.855436	-0.718458	-2.13507	0.704928	23.4378	3.27281e-05	0.0022864	OR51F2	11	olfactory receptor, family 51, subfamily F, member 2
O14828	2.19575	-1.18761	0.0814085	1.1001	0.53777	23.3959	3.33932e-05	0.00230804	SCAMP3	1	secretory carrier membrane protein 3
Q9BPW8	2.67746	-0.642265	0.498097	0.440561	0.705946	23.329	3.44825e-05	0.00235824	NIPSNAP1	22	nipsnap homolog 1 (C. elegans)
P49588	9.65684	-0.864808	0.585209	0.540605	0.493599	23.1131	3.82493e-05	0.0025886	AARS	16	alanyl-tRNA synthetase
P30419	2.86129	-0.909457	0.164199	0.884894	0.565625	23.0122	4.01479e-05	0.00268908	NMT1	17	N-myristoyltransferase 1
Q9HB55	4.0531	0.536074	-1.06806	-0.878861	0.702713	22.9737	4.08959e-05	0.00271123	CYP3A43	7	cytochrome P450, family 3, subfamily A, polypeptide 43
P10321	2.26411	-0.633274	-0.945703	-2.92557	1.17484	22.8871	4.26312e-05	0.00278249	HLA-C	6	major histocompatibility complex, class I, C
P35221	9.27756	-0.272813	0.205745	0.366968	0.406618	22.8775	4.28272e-05	0.00278249	CTNNA1	5	catenin (cadherin-associated protein), alpha 1, 102kDa
P06744	21.8182	-0.589324	0.397151	0.370153	0.298005	22.8169	4.40915e-05	0.00280443	GPI	19	glucose-6-phosphate isomerase
P61019	5.79126	-0.664285	0.440434	0.460295	0.464449	22.8152	4.41268e-05	0.00280443	RAB2A	8	RAB2A, member RAS oncogene family
Q8WX94	4.68243	1.51753	-1.19185	-1.45247	0.600062	22.7876	4.4717e-05	0.00280443	NLRP7	19	NLR family, pyrin domain containing 7
P40227	14.9219	-0.599702	0.0833959	0.659954	0.314477	22.77	4.50956e-05	0.00280443	CCT6A	7	chaperonin containing TCP1, subunit 6A (zeta 1)
Q5SRE7	0.825268	2.01767	-0.706087	-3.4634	1.16597	22.7595	4.53233e-05	0.00280443	PHYHD1	9	phytanoyl-CoA dioxygenase domain containing 1
P06733	102.435	-0.533505	-0.0349502	0.743351	0.286176	22.6573	4.76013e-05	0.0029176	ENO1	1	enolase 1, (alpha)
Q9Y4L1	17.8997	-0.818493	0.173941	0.776772	0.365771	22.6148	4.85811e-05	0.00294983	HYOU1	11	hypoxia up-regulated 1
P04843	16.7958	-0.732292	0.178827	0.709402	0.348446	22.5816	4.93608e-05	0.00296942	RPN1	3	ribophorin I
P14618	96.0807	-0.561327	0.137936	0.624737	0.286771	22.5228	5.07708e-05	0.00302622	PKM	15	pyruvate kinase, muscle
O00566	0.608623	-2.38312	0.289051	1.42839	0.952848	22.4693	5.20916e-05	0.00306712	MPHOSPH10	2	M-phase phosphoprotein 10 (U3 small nucleolar ribonucleoprotein)
Q14596	1.01134	1.28503	-2.98601	-0.851411	0.811876	22.4469	5.26547e-05	0.00306712	NBR1	17	neighbor of BRCA1 gene 1
P27824	24.3489	-0.611435	0.375207	0.401805	0.300701	22.4382	5.28732e-05	0.00306712	CANX	5	calnexin
Q99623	11.434	-0.50417	0.271569	0.49073	0.388285	22.4106	5.35795e-05	0.00307843	PHB2	12	prohibitin 2
O00571	8.88046	-0.570926	0.198317	0.547598	0.329472	22.3836	5.42755e-05	0.00307843	DDX3X	X	DEAD (Asp-Glu-Ala-Asp) box helicase 3, X-linked
P49736	2.15682	-1.58924	0.282859	1.29442	0.841448	22.3754	5.44897e-05	0.00307843	MCM2	3	minichromosome maintenance complex component 2
P16615	3.64883	-1.23998	0.618387	0.66413	0.531723	22.3262	5.57902e-05	0.00312473	ATP2A2	12	ATPase, Ca++ transporting, cardiac muscle, slow twitch 2
Q96A65	1.87882	-0.849948	0.725768	0.323648	0.824541	22.2607	5.75692e-05	0.00318549	EXOC4	7	exocyst complex component 4
Q9BX66	7.14045	0.180856	0.0517096	-1.40921	0.527782	22.2504	5.78555e-05	0.00318549	SORBS1	10	sorbin and SH3 domain containing 1
Q96QK1	8.30692	-0.648615	0.329549	0.54483	0.397754	22.2063	5.90901e-05	0.00322612	VPS35	16	vacuolar protein sorting 35 homolog (S. cerevisiae)
P02763	44.6774	0.524174	-0.807435	-1.02382	0.545202	22.0801	6.27757e-05	0.00339138	ORM1	9	orosomucoid 1
Q12931	5.31934	-0.515143	-0.259311	0.999004	0.536638	22.0673	6.3161e-05	0.00339138	TRAP1	16	TNF receptor-associated protein 1
A6NNC1	8.09505	0.648087	-0.274662	-1.7698	0.568338	22.0341	6.4173e-05	0.00341748	NA	NA	NA
P13674	5.63449	-0.852057	-0.183815	1.11825	0.473486	22.0139	6.47994e-05	0.00342278	P4HA1	10	prolyl 4-hydroxylase, alpha polypeptide I
Q15075	16.3868	0.123225	0.0792548	-0.780213	0.319889	21.9553	6.66431e-05	0.00346603	EEA1	12	early endosome antigen 1
Q08J23	3.24555	-1.37793	0.283208	1.05036	0.615242	21.9534	6.67043e-05	0.00346603	NSUN2	5	NOP2/Sun RNA methyltransferase family, member 2
P26196	4.84745	-0.830475	0.339028	0.693999	0.531943	21.9277	6.75311e-05	0.00346603	DDX6	11	DEAD (Asp-Glu-Ala-Asp) box helicase 6
Q92598	5.50969	-0.710857	0.485402	0.49679	0.545878	21.9109	6.80769e-05	0.00346603	HSPH1	13	heat shock 105kDa/110kDa protein 1
P27348	10.6025	-0.603555	0.0951701	0.666392	0.349219	21.9045	6.82857e-05	0.00346603	YWHAQ	2	tyrosine 3-monooxygenase/tryptophan 5-monooxygenase activation protein, theta
P01889	3.55109	-1.0478	0.227661	0.882078	0.483481	21.8512	7.00513e-05	0.00352809	HLA-B	6	major histocompatibility complex, class I, B
P78371	16.221	-0.649949	0.393939	0.450515	0.345296	21.7832	7.23706e-05	0.00359645	CCT2	12	chaperonin containing TCP1, subunit 2 (beta)
Q6NXR4	1.77097	1.64142	-0.631232	-2.76024	0.906798	21.779	7.25158e-05	0.00359645	TTI2	8	TELO2 interacting protein 2
Q13488	0.556198	-1.27335	-0.72912	1.93443	1.5513	21.7319	7.41686e-05	0.00365056	TCIRG1	11	T-cell, immune regulator 1, ATPase, H+ transporting, lysosomal V0 subunit A3
O60568	1.91329	-1.14123	-0.353028	1.46962	0.667418	21.689	7.57081e-05	0.00369831	PLOD3	7	procollagen-lysine, 2-oxoglutarate 5-dioxygenase 3
E9PRT5	0.857592	-2.4825	0.0316316	1.87469	1.48145	21.6431	7.73924e-05	0.00375237	NA	NA	NA
O00629	1.19576	-1.3	0.628285	0.761269	1.09804	21.5962	7.915e-05	0.00380851	KPNA4	3	karyopherin alpha 4 (importin alpha 3)
P54578	5.41721	-0.537357	0.336001	0.460446	0.463866	21.5771	7.98772e-05	0.00380851	USP14	18	ubiquitin specific peptidase 14 (tRNA-guanine transglycosylase)
P19652	12.7118	0.141803	-0.450629	-1.14698	0.577546	21.5658	8.03087e-05	0.00380851	ORM2	9	orosomucoid 2
O94925	2.20407	-1.64251	-0.089949	1.55072	0.668604	21.5224	8.19963e-05	0.00386036	GLS	2	glutaminase
Q6PCB5	1.23994	1.00142	-1.50765	-0.782418	0.608553	21.4163	8.62669e-05	0.0040322	RSBN1L	7	round spermatid basic protein 1-like
Q96JJ7	0.94996	-1.80342	0.895159	0.71092	0.947453	21.3362	8.96357e-05	0.00415974	TMX3	18	thioredoxin-related transmembrane protein 3
Q7Z3B4	0.99239	-0.447716	0.077884	0.69334	1.49033	21.3083	9.08397e-05	0.00418571	NUP54	4	nucleoporin 54kDa
P26641	8.46727	-0.6234	0.253178	0.55819	0.380038	21.2704	9.2505e-05	0.00423243	EEF1G	11	eukaryotic translation elongation factor 1 gamma
P28074	2.21098	-0.816433	0.499385	0.607268	0.846635	21.2267	9.44594e-05	0.00429163	PSMB5	14	proteasome (prosome, macropain) subunit, beta type, 5
Q68CZ2	2.30076	-1.14171	-0.0341588	1.12892	0.526317	21.1869	9.62722e-05	0.00434362	TNS3	7	tensin 3
P23368	2.54446	-1.54061	0.317084	1.08731	0.588836	21.1527	9.78633e-05	0.00435564	ME2	18	malic enzyme 2, NAD(+)-dependent, mitochondrial
P22105	38.3407	0.744687	-0.412012	-1.47738	0.513674	21.1523	9.78796e-05	0.00435564	TNXB	6	tenascin XB
Q6UXB8	0.816376	0.755855	-0.440681	-3.54904	1.32507	21.136	9.86453e-05	0.00435985	PI16	6	peptidase inhibitor 16
P00338	20.3197	-0.576027	0.306372	0.51175	0.345002	21.115	9.96428e-05	0.00437419	LDHA	11	lactate dehydrogenase A
P62136	6.98382	-0.290595	0.172907	0.327297	0.348816	21.089	0.000100889	0.00439918	PPP1CA	11	protein phosphatase 1, catalytic subunit, alpha isozyme
O95573	3.22475	-1.09227	0.280494	0.955216	0.636348	21.0556	0.000102514	0.00444024	ACSL3	2	acyl-CoA synthetase long-chain family member 3
P10620	1.14874	-1.122	0.620976	0.69446	1.38133	21.0403	0.000103266	0.00444316	MGST1	12	microsomal glutathione S-transferase 1
P11166	2.4576	-1.46653	-0.703323	1.75071	0.623535	20.9749	0.000106547	0.00454116	SLC2A1	1	solute carrier family 2 (facilitated glucose transporter), member 1
Q9HCG7	1.41817	0.625598	-1.71142	-0.433869	0.605856	20.9672	0.000106941	0.00454116	GBA2	9	glucosidase, beta (bile acid) 2
P62820	8.20934	-0.517912	-0.07739	0.717962	0.321014	20.93	0.000108861	0.00459265	RAB1A	2	RAB1A, member RAS oncogene family
O00410	3.426	-0.80311	0.490519	0.563029	0.669202	20.851	0.000113048	0.00473854	IPO5	13	importin 5
Q9Y262	2.97749	-1.17321	0.677115	0.588197	0.62499	20.7625	0.000117933	0.00491161	EIF3L	22	eukaryotic translation initiation factor 3, subunit L
O75781	1.59879	0.0224968	0.0130556	-2.08993	0.82439	20.7046	0.000121242	0.00501727	PALM	19	paralemmin
P31949	34.832	-0.624991	-0.106414	0.846247	0.316036	20.6781	0.000122788	0.00504908	S100A11	1	S100 calcium binding protein A11
P43490	8.00695	-1.22356	0.0970536	1.20449	0.567023	20.6322	0.000125513	0.00512868	NAMPT	7	nicotinamide phosphoribosyltransferase
Q8TCT9	1.91126	-1.77963	0.4254	1.19597	0.738398	20.6171	0.000126422	0.00513354	HM13	20	histocompatibility (minor) 13
Q01813	5.06905	-1.53134	0.116179	1.3034	0.574649	20.5918	0.000127958	0.00516362	PFKP	10	phosphofructokinase, platelet
Q9Y4F4	2.52093	-0.19494	0.0191207	-0.914967	0.511333	20.4529	0.000136738	0.00548386	FAM179B	14	family with sequence similarity 179, member B
O94874	4.12001	-1.19911	0.293592	0.865504	0.49029	20.4325	0.000138075	0.00550352	UFL1	6	UFM1-specific ligase 1
P67809	3.4838	-0.80226	-0.113149	1.11314	0.616411	20.4145	0.000139268	0.00551721	YBX1	1	Y box binding protein 1
Q9H1I8	2.12381	0.172892	-0.296665	-1.26575	0.636674	20.3537	0.000143373	0.00561647	ASCC2	22	activating signal cointegrator 1 complex subunit 2
O00299	4.74335	-0.554296	-0.0310813	0.666958	0.340561	20.3518	0.000143502	0.00561647	CLIC1	6	chloride intracellular channel 1
P49321	5.54308	-0.945359	-0.158502	1.17047	0.50176	20.3066	0.000146635	0.00570472	NASP	1	nuclear autoantigenic sperm protein (histone-binding)
Q15847	7.57792	0.886052	-0.164591	-1.95012	0.691744	20.2578	0.00015009	0.00580438	ADIRF	10	adipogenesis regulatory factor
P02549	17.268	1.74457	-0.929632	-2.45575	0.912723	20.2201	0.000152815	0.00587477	SPTA1	1	spectrin, alpha, erythrocytic 1
Q14697	24.4129	-0.416953	0.0816835	0.508054	0.274191	20.1856	0.00015535	0.00593467	GANAB	11	glucosidase, alpha; neutral AB
Q00056	4.9645	1.23849	-1.61823	-1.17501	0.683358	20.1742	0.0001562	0.00593467	HOXA4	7	homeobox A4
Q9UIA9	1.31482	-1.38459	0.513549	0.990161	1.15211	20.1337	0.000159252	0.00598645	XPO7	8	exportin 7
O75533	8.70478	-0.759439	0.516192	0.425027	0.433478	20.1317	0.000159405	0.00598645	SF3B1	2	splicing factor 3b, subunit 1, 155kDa
P17812	1.89056	-1.23904	-0.408258	1.69066	0.991025	20.1022	0.000161663	0.00603636	CTPS1	1	CTP synthase 1
P02794	11.4423	-0.447216	-0.420083	0.32702	0.327419	19.9834	0.00017109	0.00635183	FTH1	11	ferritin, heavy polypeptide 1
Q9UBT2	2.43645	-0.953307	0.200997	0.933857	0.692921	19.9621	0.000172839	0.0063803	UBA2	19	ubiquitin-like modifier activating enzyme 2
Q99973	2.6511	2.18203	-1.6647	-1.36001	0.844261	19.9168	0.00017662	0.00642875	TEP1	14	telomerase-associated protein 1
P52630	1.70111	-1.38931	0.237051	1.18268	0.767983	19.9073	0.000177415	0.00642875	STAT2	12	signal transducer and activator of transcription 2, 113kDa
Q99426	2.11417	-0.613222	0.822611	-0.025309	0.667902	19.8992	0.000178106	0.00642875	TBCB	19	tubulin folding cofactor B
Q9UM00	0.798981	-1.56299	-0.258314	1.68432	0.973634	19.8992	0.000178109	0.00642875	TMCO1	1	transmembrane and coiled-coil domains 1
Q7Z5J4	4.07053	0.385919	-0.518902	-1.24075	0.565347	19.8199	0.000184971	0.006636	RAI1	17	retinoic acid induced 1
E9PML7	1.12227	1.91786	-1.40772	-2.80487	1.0823	19.8063	0.000186176	0.006636	NA	NA	NA
P04259	0.788527	-2.92412	-0.607148	2.47824	0.983217	19.797	0.000187007	0.006636	KRT6B	12	keratin 6B
O14558	8.87254	0.463931	-0.452013	-1.55199	0.63109	19.7866	0.000187937	0.006636	HSPB6	19	heat shock protein, alpha-crystallin-related, B6
Q03518	3.55838	-1.46203	-0.634217	1.86789	0.662918	19.7351	0.000192606	0.0067641	TAP1	6	transporter 1, ATP-binding cassette, sub-family B (MDR/TAP)
Q58FF7	12.8491	-0.91544	0.355931	0.757417	0.457643	19.7235	0.000193676	0.00676512	NA	NA	NA
P14625	55.1721	-0.760478	0.0512258	0.836415	0.367827	19.6979	0.000196055	0.0067807	HSP90B1	12	heat shock protein 90kDa beta (Grp94), member 1
Q92621	3.50688	-0.700511	0.332147	0.662415	0.65991	19.6836	0.000197394	0.0067807	NUP205	7	nucleoporin 205kDa
Q7Z7G0	4.39563	0.648822	-0.313107	-1.37348	0.530836	19.6769	0.000198024	0.0067807	ABI3BP	3	ABI family, member 3 (NESH) binding protein
Q7Z6G8	0.562355	-2.52166	-0.247697	2.11934	1.38501	19.6741	0.000198297	0.0067807	ANKS1B	12	ankyrin repeat and sterile alpha motif domain containing 1B
O43707	41.718	-0.312413	0.117219	0.291798	0.174365	19.6389	0.000201649	0.00685924	ACTN4	19	actinin, alpha 4
O43776	4.84639	-0.637752	0.315423	0.57177	0.520747	19.6107	0.000204377	0.00691582	NARS	18	asparaginyl-tRNA synthetase
P07437	20.5723	-0.494195	0.0872657	0.640107	0.359036	19.5857	0.000206829	0.00696252	TUBB	6	tubulin, beta class I
Q6ZN40	8.91221	0.550342	-0.112943	-1.39717	0.499387	19.5268	0.000212723	0.00712402	TPM1	15	tropomyosin 1 (alpha)
P51114	1.79825	-1.02118	0.353469	0.871411	0.97137	19.4948	0.000215987	0.00719625	FXR1	3	fragile X mental retardation, autosomal homolog 1
Q9BXW7	1.68755	-0.795224	-0.189045	1.14277	0.828426	19.4576	0.000219852	0.00728764	CECR5	22	cat eye syndrome chromosome region, candidate 5
P55083	6.66	0.70262	-0.497979	-1.85744	0.68227	19.4052	0.000225409	0.00737667	MFAP4	17	microfibrillar-associated protein 4
P37840	2.69989	0.842057	-1.25026	-2.15712	0.903188	19.4022	0.000225732	0.00737667	SNCA	4	synuclein, alpha (non A4 component of amyloid precursor)
Q02790	11.159	-0.35781	0.291161	0.438824	0.497812	19.4002	0.000225944	0.00737667	FKBP4	12	FK506 binding protein 4, 59kDa
Q93034	1.59458	-0.742499	0.581607	0.431821	1.07841	19.3569	0.000230656	0.00749285	CUL5	11	cullin 5
O14983	2.51795	-0.942549	0.486839	0.649027	0.662864	19.3185	0.000234915	0.00758782	ATP2A1	16	ATPase, Ca++ transporting, cardiac muscle, fast twitch 1
Q9Y2Q3	5.22796	-0.683997	0.300248	0.495555	0.369851	19.3096	0.000235915	0.00758782	GSTK1	7	glutathione S-transferase kappa 1
P01909	0.496611	-3.26469	0.067733	1.77646	0.913095	19.285	0.000238702	0.00763963	HLA-DQA1	6	major histocompatibility complex, class II, DQ alpha 1
P18440	1.4256	2.80048	-1.22311	-3.47503	1.19844	19.2694	0.000240476	0.00765867	NAT1	8	N-acetyltransferase 1 (arylamine N-acetyltransferase)
O94826	3.53894	-0.698659	0.544991	0.327178	0.495976	19.2541	0.000242242	0.00767729	TOMM70A	3	translocase of outer mitochondrial membrane 70 homolog A (S. cerevisiae)
P62910	0.904549	-1.32934	-0.336761	1.67751	1.44669	19.2291	0.000245136	0.00773132	RPL32	3	ribosomal protein L32
Q99873	2.25329	-0.999766	0.468518	0.632856	0.614678	19.2071	0.000247722	0.00774738	PRMT1	19	protein arginine methyltransferase 1
P22234	3.05211	-0.889769	0.642768	0.496051	0.68931	19.2045	0.000248031	0.00774738	PAICS	4	phosphoribosylaminoimidazole carboxylase, phosphoribosylaminoimidazole succinocarboxamide synthetase
Q9H553	0.705474	-1.1827	1.2162	0.0866104	1.53795	19.1823	0.000250662	0.00776134	ALG2	9	ALG2, alpha-1,3/1,6-mannosyltransferase
P31151	2.74754	-2.01346	1.83142	-0.279078	0.822266	19.1806	0.000250867	0.00776134	S100A7	1	S100 calcium binding protein A7
Q13217	1.33074	-1.67932	0.159238	1.31804	0.803055	19.1514	0.000254387	0.00780634	DNAJC3	13	DnaJ (Hsp40) homolog, subfamily C, member 3
P00918	7.85519	0.952725	-1.44445	-0.762865	0.562886	19.1486	0.000254724	0.00780634	CA2	8	carbonic anhydrase II
Q9UQE7	3.80929	-0.233343	-0.0721184	0.651646	0.713908	19.128	0.000257229	0.00784607	SMC3	10	structural maintenance of chromosomes 3
P61619	2.58209	-1.16021	0.264148	0.961112	0.652439	19.0835	0.000262748	0.00796664	SEC61A1	3	Sec61 alpha 1 subunit (S. cerevisiae)
Q8IVF2	10.783	0.0174297	-0.348691	-0.275248	0.343821	19.0764	0.000263634	0.00796664	AHNAK2	14	AHNAK nucleoprotein 2
Q08211	18.8768	-0.498887	0.274653	0.518312	0.420643	19.0592	0.000265799	0.00799488	DHX9	1	DEAH (Asp-Glu-Ala-His) box helicase 9
P27797	33.0106	-0.762634	-0.0698147	0.953018	0.398075	19.0308	0.00026942	0.00804449	CALR	19	calreticulin
Q92614	4.45441	-0.89938	0.149027	0.777211	0.380043	19.0179	0.000271079	0.00804449	MYO18A	17	myosin XVIIIA
O15327	1.72699	0.256004	1.0737	-1.66236	1.22137	19.0084	0.000272307	0.00804449	INPP4B	4	inositol polyphosphate-4-phosphatase, type II, 105kDa
O60610	3.78853	-1.19638	0.165809	0.971789	0.46306	18.9971	0.000273777	0.00804449	DIAPH1	5	diaphanous-related formin 1
P35232	11.3347	-0.582768	0.492443	0.266955	0.36295	18.9827	0.000275657	0.00804449	PHB	17	prohibitin
O75694	2.61157	-0.543006	0.238204	0.605615	0.720526	18.9826	0.00027567	0.00804449	NUP155	5	nucleoporin 155kDa
Q9UNM6	3.5022	-0.836914	0.418283	0.622364	0.57154	18.973	0.000276934	0.00804449	PSMD13	11	proteasome (prosome, macropain) 26S subunit, non-ATPase, 13
P30443	8.47067	-1.27652	0.115832	1.15187	0.499001	18.9637	0.000278169	0.00804449	HLA-A	6	major histocompatibility complex, class I, A
Q13200	11.1141	-0.675667	0.127671	0.675286	0.352015	18.9605	0.000278592	0.00804449	PSMD2	3	proteasome (prosome, macropain) 26S subunit, non-ATPase, 2
Q92526	1.4776	-0.975688	0.403645	0.71769	0.908233	18.9508	0.00027988	0.00804594	CCT6B	17	chaperonin containing TCP1, subunit 6B (zeta 2)
Q9BUP0	4.49769	0.115008	0.911345	-1.0304	0.586485	18.918	0.000284279	0.00810095	EFHD1	2	EF-hand domain family, member D1
Q8TCJ2	1.3088	-1.39807	0.577376	0.862646	1.0221	18.918	0.000284287	0.00810095	STT3B	3	STT3B, subunit of the oligosaccharyltransferase complex (catalytic)
Q58FF8	10.6653	-0.485189	-0.00430986	0.615992	0.300715	18.8445	0.000294404	0.00835259	NA	NA	NA
Q5JTV8	2.13476	-0.848355	-0.0769591	1.03883	0.649686	18.8243	0.00029725	0.00839667	TOR1AIP1	1	torsin A interacting protein 1
P13688	0.720317	-2.96314	-0.909347	2.77927	0.992487	18.7632	0.000306014	0.0086068	CEACAM1	19	carcinoembryonic antigen-related cell adhesion molecule 1 (biliary glycoprotein)
Q96DH6	0.996083	-0.169238	0.947866	-0.553744	1.54981	18.7218	0.000312106	0.00872081	MSI2	17	musashi RNA-binding protein 2
P50991	9.8155	-0.482127	0.0613096	0.654035	0.385297	18.7174	0.000312752	0.00872081	CCT4	2	chaperonin containing TCP1, subunit 4 (delta)
P52789	1.5102	-1.4475	-0.0466047	1.25266	0.611506	18.6338	0.00032544	0.00899774	HK2	2	hexokinase 2
Q15392	0.887961	-1.68849	0.804475	0.876154	1.6192	18.6338	0.000325453	0.00899774	DHCR24	1	24-dehydrocholesterol reductase
Q01581	0.602652	-2.01615	2.08632	-0.472861	1.5055	18.6192	0.000327719	0.00902199	HMGCS1	5	3-hydroxy-3-methylglutaryl-CoA synthase 1 (soluble)
P51991	8.88947	-0.791557	0.384183	0.536973	0.369928	18.5817	0.000333606	0.0091453	HNRNPA3	2	heterogeneous nuclear ribonucleoprotein A3
Q71U36	52.9226	-0.279293	0.181595	0.282964	0.220587	18.5241	0.000342877	0.00935538	TUBA1A	12	tubulin, alpha 1a
Q96D15	6.15211	0.0491466	-0.82888	-0.0914125	0.463398	18.5163	0.000344149	0.00935538	RCN3	19	reticulocalbin 3, EF-hand calcium binding domain
P55884	5.90699	-0.52934	0.333049	0.456748	0.449735	18.4938	0.00034785	0.00941659	EIF3B	7	eukaryotic translation initiation factor 3, subunit B
Q9H4M9	5.2972	-0.541138	0.00777093	0.705424	0.427702	18.4746	0.000351048	0.00944927	EHD1	11	EH-domain containing 1
O76003	1.01754	-0.204061	-0.107197	0.667942	1.521	18.4691	0.000351966	0.00944927	GLRX3	10	glutaredoxin 3
P04062	1.08206	-1.20788	-0.129315	1.35155	0.855463	18.3921	0.000365087	0.00976112	GBA	1	glucosidase, beta, acid
P60842	17.4278	-0.70688	0.410275	0.41754	0.334601	18.3835	0.000366587	0.00976112	EIF4A1	17	eukaryotic translation initiation factor 4A1
Q9Y666	1.29088	-1.68833	0.745172	0.718248	0.733994	18.3662	0.000369609	0.0097941	SLC12A7	5	solute carrier family 12 (potassium/chloride transporter), member 7
P13995	0.640103	-1.58002	1.27791	0.251167	1.56194	18.3524	0.000372041	0.0097941	MTHFD2	2	methylenetetrahydrofolate dehydrogenase (NADP+ dependent) 2, methenyltetrahydrofolate cyclohydrolase
Q5T4S7	6.78438	-0.645704	0.246001	0.632465	0.462702	18.3507	0.000372348	0.0097941	UBR4	1	ubiquitin protein ligase E3 component n-recognin 4
Q13724	6.17632	-1.03491	0.295251	0.865682	0.511321	18.3381	0.000374583	0.00981318	MOGS	2	mannosyl-oligosaccharide glucosidase
P02787	391.555	0.503405	-0.549269	-1.22595	0.535501	18.3097	0.000379676	0.00989561	TF	3	transferrin
Q5TCU3	6.762	0.514318	-0.20314	-1.21844	0.495856	18.3036	0.000380776	0.00989561	TPM2	9	tropomyosin 2 (beta)
Q9Y2Z4	1.11436	-1.18819	-0.433738	1.66271	1.15086	18.2857	0.000384017	0.00994007	YARS2	12	tyrosyl-tRNA synthetase 2, mitochondrial
Q96A72	0.646399	-1.56548	0.19625	1.3097	1.39979	18.2309	0.000394159	0.0101621	MAGOHB	12	mago-nashi homolog B (Drosophila)
P63167	0.502461	-2.72201	0.686692	1.23341	1.39749	18.181	0.000403622	0.0103226	DYNLL1	12	dynein, light chain, LC8-type 1
Q14008	4.00767	-0.818454	0.507697	0.525177	0.545247	18.1709	0.000405552	0.0103226	CKAP5	11	cytoskeleton associated protein 5
Q9BXN1	23.6566	0.770145	-0.410928	-0.964496	0.389911	18.1686	0.000405999	0.0103226	ASPN	9	asporin
P60660	27.8671	0.00663886	-0.0460244	-0.364221	0.230429	18.1648	0.00040674	0.0103226	MYL6	12	myosin, light chain 6, alkali, smooth muscle and non-muscle
P05090	20.3792	1.43507	-1.22531	-1.69418	0.725037	18.1327	0.000412973	0.01044	APOD	3	apolipoprotein D
Q14296	2.50252	0.454074	-0.946926	-0.964134	0.629503	18.1243	0.000414641	0.0104416	FASTK	7	Fas-activated serine/threonine kinase
Q15124	2.04792	1.09741	0.155524	-1.74804	0.781714	18.0506	0.000429401	0.0107715	PGM5	9	phosphoglucomutase 5
P08571	5.49927	-0.5524	-0.490071	1.10361	0.453001	17.9992	0.000440021	0.0109796	CD14	5	CD14 molecule
P29762	1.38317	-0.47179	-0.743611	1.34048	0.971621	17.9887	0.00044222	0.0109796	CRABP1	15	cellular retinoic acid binding protein 1
P39656	6.81943	-0.748293	0.352779	0.482627	0.359978	17.9709	0.000445965	0.0109796	DDOST	1	dolichyl-diphosphooligosaccharide--protein glycosyltransferase subunit (non-catalytic)
O60296	3.54278	0.884737	-0.633858	-1.43158	0.588973	17.9665	0.000446913	0.0109796	TRAK2	2	trafficking protein, kinesin binding 2
P28906	0.982189	1.7371	-1.65658	-1.73552	0.886968	17.9634	0.000447561	0.0109796	CD34	1	CD34 molecule
P07900	22.903	-0.316305	0.124948	0.403688	0.289726	17.9621	0.000447837	0.0109796	HSP90AA1	14	heat shock protein 90kDa alpha (cytosolic), class A member 1
P15170	2.71049	-0.696474	0.149908	0.66308	0.469701	17.939	0.000452775	0.0110589	GSPT1	16	G1 to S phase transition 1
O00231	4.10344	-0.845682	0.432351	0.479545	0.417081	17.8478	0.000472814	0.0115052	PSMD11	17	proteasome (prosome, macropain) 26S subunit, non-ATPase, 11
Q92616	12.9595	-0.842159	0.455699	0.625101	0.505399	17.8262	0.000477675	0.0115801	GCN1L1	12	GCN1 general control of amino-acid synthesis 1-like 1 (yeast)
P98194	0.847673	-1.15196	-0.455257	1.66076	1.42674	17.812	0.000480919	0.0116154	ATP2C1	3	ATPase, Ca++ transporting, type 2C, member 1
Q9H583	2.39142	-0.632148	-0.549065	1.30139	0.713929	17.7539	0.000494358	0.0118957	HEATR1	1	HEAT repeat containing 1
Q16698	4.15683	-0.68206	0.0339826	0.770975	0.434348	17.7313	0.000499696	0.0119798	DECR1	8	2,4-dienoyl CoA reductase 1, mitochondrial
O00505	0.99894	-1.60442	0.771749	0.659741	0.944874	17.7159	0.000503347	0.012023	KPNA3	13	karyopherin alpha 3 (importin alpha 4)
P35749	52.8279	0.176411	0.225668	-1.11649	0.401687	17.6843	0.000510952	0.0121599	MYH11	16	myosin, heavy chain 11, smooth muscle
Q6NSI3	0.907213	1.3375	-2.26304	-0.701787	0.762747	17.6576	0.000517478	0.0122703	FAM53A	4	family with sequence similarity 53, member A
P02730	9.19301	0.884131	-2.28913	-1.32721	0.919325	17.6141	0.000528254	0.0124503	SLC4A1	17	solute carrier family 4 (anion exchanger), member 1 (Diego blood group)
Q8N5M9	0.706182	-1.20943	0.301687	1.07197	1.5436	17.6116	0.000528902	0.0124503	JAGN1	3	jagunal homolog 1 (Drosophila)
Q9BV40	0.92548	-1.22907	0.596421	0.804763	1.38078	17.5943	0.00053324	0.0125071	VAMP8	2	vesicle-associated membrane protein 8
Q9BTV4	2.79369	-0.678022	0.329963	0.546868	0.579268	17.5744	0.000538308	0.0125805	TMEM43	3	transmembrane protein 43
P21796	12.1511	-0.82621	0.0248604	1.02189	0.561902	17.5568	0.000542816	0.0126404	VDAC1	5	voltage-dependent anion channel 1
P46776	0.777468	-1.22602	0.622414	0.711971	1.38614	17.5322	0.000549183	0.012743	RPL27A	11	ribosomal protein L27a
O14980	7.51128	-0.671229	0.179772	0.750568	0.505432	17.4997	0.000557713	0.01288	XPO1	2	exportin 1
P26022	0.94345	-3.90354	0.50368	1.52067	1.06433	17.4947	0.000559053	0.01288	PTX3	3	pentraxin 3, long
O95373	3.41373	-0.930266	0.420875	0.660732	0.59631	17.4292	0.000576687	0.0132394	IPO7	11	importin 7
Q7KZF4	13.3217	-0.755897	0.306353	0.61029	0.40168	17.3946	0.000586231	0.013404	SND1	7	staphylococcal nuclease and tudor domain containing 1
Q9NYU2	11.2424	-0.944035	0.370924	0.684474	0.458059	17.3883	0.000587984	0.013404	UGGT1	2	UDP-glucose glycoprotein glucosyltransferase 1
F8VXI2	2.78038	0.490194	-0.400354	-1.01156	0.492772	17.3469	0.000599636	0.0136218	NA	NA	NA
Q8N5T2	1.08109	0.784058	-0.184166	-2.03811	0.840659	17.3186	0.000607731	0.0137116	TBC1D19	4	TBC1 domain family, member 19
O43242	5.73435	-0.516856	0.158412	0.555554	0.392281	17.3183	0.000607811	0.0137116	PSMD3	17	proteasome (prosome, macropain) 26S subunit, non-ATPase, 3
Q9Y305	2.6344	-0.891398	0.0587851	0.815364	0.437487	17.3081	0.000610759	0.0137305	ACOT9	X	acyl-CoA thioesterase 9
Q8IX04	3.68	-0.437711	-1.07797	-1.11563	0.884182	17.2878	0.000616652	0.0138151	UEVLD	11	UEV and lactate/malate dehyrogenase domains
P09488	2.29103	0.730609	1.10985	-1.37287	1.07012	17.2793	0.000619142	0.0138232	GSTM1	1	glutathione S-transferase mu 1
Q5T619	2.21265	0.245193	-0.642851	-2.39858	0.970425	17.2228	0.000635954	0.01415	ZNF648	1	zinc finger protein 648
Q9BYD3	1.40684	-1.40619	0.521969	0.766772	0.669469	17.2087	0.000640225	0.0141602	MRPL4	19	mitochondrial ribosomal protein L4
Q9NSD9	2.85305	-0.85797	0.396061	0.603327	0.558466	17.2069	0.000640773	0.0141602	FARSB	2	phenylalanyl-tRNA synthetase, beta subunit
O96008	1.56175	-1.17876	0.981866	0.338567	0.896432	17.1965	0.000643921	0.0141747	TOMM40	19	translocase of outer mitochondrial membrane 40 homolog (yeast)
P48147	3.40311	-0.824201	-0.0788636	0.93176	0.441432	17.1904	0.000645793	0.0141747	PREP	6	prolyl endopeptidase
Q969V3	1.18438	-1.06859	0.278693	0.892741	0.948423	17.1794	0.000649161	0.0142007	NCLN	19	nicalin
P48449	1.22	-1.22663	-0.122442	1.40809	1.03037	17.1654	0.000653477	0.0142122	LSS	21	lanosterol synthase (2,3-oxidosqualene-lanosterol cyclase)
Q15181	12.1848	-0.623742	0.17234	0.528147	0.304626	17.1635	0.000654065	0.0142122	PPA1	10	pyrophosphatase (inorganic) 1
P11586	6.73779	-0.465695	0.13779	0.571914	0.445013	17.1533	0.000657228	0.0142334	MTHFD1	14	methylenetetrahydrofolate dehydrogenase (NADP+ dependent) 1, methenyltetrahydrofolate cyclohydrolase, formyltetrahydrofolate synthetase
P20591	7.70264	-1.43403	-0.0583453	1.55067	0.745314	17.0988	0.000674442	0.0145493	MX1	21	MX dynamin-like GTPase 1
Q9Y285	2.98874	-0.714517	0.561394	0.269163	0.482153	17.093	0.000676293	0.0145493	FARSA	19	phenylalanyl-tRNA synthetase, alpha subunit
P00367	12.3899	-0.190319	0.346811	0.0568719	0.341808	17.0748	0.00068213	0.01458	GLUD1	10	glutamate dehydrogenase 1
Q9Y5M8	1.92273	-1.29101	0.513412	0.794207	0.668096	17.074	0.000682404	0.01458	SRPRB	3	signal recognition particle receptor, B subunit
P07948	0.629809	-1.40404	-0.205551	1.56329	1.40808	17.0669	0.000684699	0.01458	LYN	8	LYN proto-oncogene, Src family tyrosine kinase
Q13617	1.64135	-1.06761	0.0428279	1.13496	0.829361	17.0607	0.0006867	0.01458	CUL2	10	cullin 2
P17987	10.7503	-0.406315	0.281308	0.356535	0.357719	17.0475	0.00069101	0.0145816	TCP1	6	t-complex 1
P49247	6.40288	0.575097	-0.0171759	-1.34734	0.465901	17.0468	0.000691263	0.0145816	RPIA	2	ribose 5-phosphate isomerase A
Q9NZB2	4.24274	-0.247966	0.633587	-0.143114	0.527058	17.024	0.000698764	0.0145954	FAM120A	9	family with sequence similarity 120A
P11171	2.55709	0.0126181	-0.274333	-1.83241	0.796346	17.015	0.000701731	0.0145954	EPB41	1	erythrocyte membrane protein band 4.1
Q5VYK3	4.20627	-0.840985	0.187295	0.812934	0.506108	17.0106	0.000703219	0.0145954	KIAA0368	9	KIAA0368
Q6UB35	1.74868	-0.923531	-0.141283	1.36914	0.99843	17.0077	0.000704178	0.0145954	MTHFD1L	6	methylenetetrahydrofolate dehydrogenase (NADP+ dependent) 1-like
P17858	8.58413	-0.559369	0.373772	0.385721	0.381866	17.0062	0.000704678	0.0145954	PFKL	21	phosphofructokinase, liver
Q99615	1.00657	-1.38755	-0.395593	1.62155	0.971937	17.004	0.000705395	0.0145954	DNAJC7	17	DnaJ (Hsp40) homolog, subfamily C, member 7
Q8NB37	1.24755	-0.427738	-0.439983	-0.988401	0.797546	16.9816	0.00071294	0.0147047	PDDC1	11	Parkinson disease 7 domain containing 1
Q15848	1.12148	1.10176	-1.87257	-1.80109	1.03097	16.9677	0.00071763	0.0147546	ADIPOQ	3	adiponectin, C1Q and collagen domain containing
Q9H9E3	2.36966	-0.996188	-0.476519	-0.13799	0.712748	16.9326	0.000729649	0.0149544	COG4	16	component of oligomeric golgi complex 4
P15090	21.5283	1.01834	-0.661433	-1.95968	0.734174	16.9127	0.000736572	0.0150018	FABP4	8	fatty acid binding protein 4, adipocyte
Q53EP0	0.780214	-1.66285	-0.366988	1.76416	0.833376	16.9127	0.000736584	0.0150018	FNDC3B	3	fibronectin type III domain containing 3B
P20073	5.80225	-0.449511	-0.234493	0.783858	0.392555	16.8906	0.000744323	0.0150591	ANXA7	10	annexin A7
P20908	24.6189	0.287827	-0.408651	-0.486197	0.322426	16.8811	0.000747673	0.0150591	COL5A1	9	collagen, type V, alpha 1
Q6P2Q9	8.50951	-0.675082	0.147485	0.851772	0.634564	16.8774	0.000748973	0.0150591	PRPF8	17	pre-mRNA processing factor 8
P14678	1.26602	-0.37518	0.325129	0.394966	1.35974	16.8769	0.000749167	0.0150591	SNRPB	20	small nuclear ribonucleoprotein polypeptides B and B1
Q9UQ80	5.7286	-0.685448	0.105375	0.724341	0.434803	16.8718	0.000750984	0.0150591	PA2G4	12	proliferation-associated 2G4, 38kDa
Q9Y3A5	2.11664	-0.942501	0.38463	0.615687	0.553203	16.8595	0.000755368	0.0151004	SBDS	7	Shwachman-Bodian-Diamond syndrome
P60228	3.98635	-0.633832	0.224576	0.653327	0.545532	16.8462	0.000760125	0.0151489	EIF3E	8	eukaryotic translation initiation factor 3, subunit E
Q9HBL0	11.0556	0.491326	0.0443938	-1.16306	0.432689	16.8161	0.000771047	0.0153196	TNS1	2	tensin 1
O15460	1.93787	-0.280186	-1.04037	1.32115	0.799236	16.8001	0.000776884	0.0153885	P4HA2	5	prolyl 4-hydroxylase, alpha polypeptide II
Q7Z6Z7	10.7089	-0.624498	0.0233604	0.795163	0.425983	16.7699	0.00078809	0.015563	HUWE1	X	HECT, UBA and WWE domain containing 1, E3 ubiquitin protein ligase
P53992	3.21001	-0.547772	0.133473	0.663074	0.615958	16.7291	0.000803425	0.0158177	SEC24C	10	SEC24 family member C
P49327	64.2982	-0.392549	0.72715	-0.0711934	0.493209	16.6879	0.000819255	0.0160655	FASN	17	fatty acid synthase
Q7L014	2.7688	-0.615633	0.145235	0.655507	0.577865	16.6815	0.000821723	0.0160655	DDX46	5	DEAD (Asp-Glu-Ala-Asp) box polypeptide 46
F8W7G7	4.57775	0.524511	-0.244128	-1.03649	0.438736	16.6772	0.000823429	0.0160655	NA	NA	NA
O00151	6.76093	0.097205	0.131109	-0.800301	0.394612	16.6595	0.000830348	0.016152	PDLIM1	10	PDZ and LIM domain 1
P55957	2.10805	-0.707661	0.08706	0.772889	0.578508	16.6455	0.00083584	0.0162103	BID	22	BH3 interacting domain death agonist
O60524	3.3183	0.243997	-0.73691	-1.55806	0.754291	16.6372	0.000839141	0.0162259	NEMF	14	nuclear export mediator factor
Q15645	0.803861	-1.38717	0.561104	2.67596	1.81904	16.6044	0.000852277	0.016431	TRIP13	5	thyroid hormone receptor interactor 13
P05455	6.46631	-0.695298	0.148022	0.770378	0.51623	16.5892	0.000858423	0.0165005	SSB	2	Sjogren syndrome antigen B (autoantigen La)
P51571	3.13565	-0.776436	0.0503958	0.791228	0.452366	16.5758	0.000863872	0.0165563	SSR4	X	signal sequence receptor, delta
Q8IUC6	2.02627	0.834903	-0.434347	-1.52159	0.622662	16.5246	0.000885057	0.0169124	TICAM1	19	toll-like receptor adaptor molecule 1
P52597	15.9025	-0.650944	0.00691657	0.852332	0.457359	16.5041	0.000893644	0.0170264	HNRNPF	10	heterogeneous nuclear ribonucleoprotein F
Q92769	1.65552	-0.894293	0.121614	0.930998	0.747219	16.4514	0.000916203	0.0172509	HDAC2	6	histone deacetylase 2
Q9BQE5	1.32203	-1.3421	0.126099	1.23006	0.857809	16.4481	0.000917653	0.0172509	APOL2	22	apolipoprotein L, 2
P49419	4.97202	-0.17707	-0.133912	0.59377	0.514759	16.4438	0.000919501	0.0172509	ALDH7A1	5	aldehyde dehydrogenase 7 family, member A1
Q16851	8.4504	-0.790428	-0.254507	1.11132	0.498134	16.4399	0.000921211	0.0172509	UGP2	2	UDP-glucose pyrophosphorylase 2
P54920	4.60964	-0.448152	0.241856	0.393847	0.419508	16.4394	0.000921441	0.0172509	NAPA	19	N-ethylmaleimide-sensitive factor attachment protein, alpha
Q15008	3.71951	-0.499153	0.044106	0.677745	0.531303	16.4291	0.000925897	0.0172509	PSMD6	3	proteasome (prosome, macropain) 26S subunit, non-ATPase, 6
P17483	4.39519	1.15575	-1.42561	-1.31637	0.917155	16.4289	0.000925987	0.0172509	HOXB4	17	homeobox B4
Q9UNL2	0.76196	-2.09881	0.0732871	1.51019	0.799492	16.4274	0.000926668	0.0172509	SSR3	3	signal sequence receptor, gamma (translocon-associated protein gamma)
Q9UBE0	3.5134	-0.201306	0.237295	0.200623	0.516885	16.3984	0.000939458	0.017395	SAE1	19	SUMO1 activating enzyme subunit 1
P53420	7.45058	0.487495	-0.381065	-0.917667	0.429556	16.3977	0.000939765	0.017395	COL4A4	2	collagen, type IV, alpha 4
Q96RQ9	1.36861	-0.541773	-0.667218	1.30689	0.870266	16.3857	0.000945098	0.017444	IL4I1	19	interleukin 4 induced 1
P62826	6.72979	-0.443485	-0.0150093	0.592008	0.356211	16.3727	0.000950925	0.0175019	RAN	12	RAN, member RAS oncogene family
Q13885	57.4802	-0.260874	-0.00796709	0.415957	0.214178	16.3568	0.000958125	0.0175846	TUBB2A	6	tubulin, beta 2A class IIa
Q6UWY5	1.79371	0.809318	-0.0995264	-1.75841	0.665966	16.3279	0.000971296	0.0177761	OLFML1	11	olfactomedin-like 1
P12532	2.34621	-1.50643	1.09168	0.371984	0.836617	16.3206	0.000974621	0.0177868	CKMT1B	15	creatine kinase, mitochondrial 1B
P04430	1.29081	0.896951	-0.28071	-1.7578	0.708073	16.2975	0.000985343	0.0179055	NA	NA	NA
Q15363	3.89971	-0.661903	0.275212	0.511536	0.451781	16.2944	0.000986769	0.0179055	TMED2	12	transmembrane emp24 domain trafficking protein 2
P13010	20.4959	-0.152688	0.151709	0.254247	0.333527	16.2888	0.000989391	0.0179055	XRCC5	2	X-ray repair complementing defective repair in Chinese hamster cells 5 (double-strand-break rejoining)
P51884	200.353	0.523516	-0.170447	-1.19411	0.45198	16.2608	0.00100258	0.0180455	LUM	12	lumican
O95340	2.47952	-1.12588	-0.332019	0.67303	1.02802	16.2606	0.00100268	0.0180455	PAPSS2	10	3'-phosphoadenosine 5'-phosphosulfate synthase 2
Q9Y263	2.12316	-1.02034	0.657047	0.539545	0.77619	16.223	0.00102064	0.0182093	PLAA	9	phospholipase A2-activating protein
Q9NPQ8	1.56094	-0.60587	0.355109	0.585838	1.12293	16.2219	0.00102116	0.0182093	RIC8A	11	RIC8 guanine nucleotide exchange factor A
Q9NSE4	2.74409	-0.775398	0.305828	0.691762	0.630826	16.2138	0.00102507	0.0182093	IARS2	1	isoleucyl-tRNA synthetase 2, mitochondrial
O95487	1.26474	-0.106129	0.2735	0.181127	1.3543	16.2128	0.00102555	0.0182093	SEC24B	4	SEC24 family member B
P41208	2.27311	0.472566	-0.516229	-0.736503	0.489629	16.2069	0.00102842	0.0182093	CETN2	X	centrin, EF-hand protein, 2
O15269	1.10429	-0.55365	-0.551381	1.26619	1.11058	16.2065	0.0010286	0.0182093	SPTLC1	9	serine palmitoyltransferase, long chain base subunit 1
Q03519	2.32945	-1.23749	-0.122483	1.25891	0.572549	16.1935	0.00103496	0.018272	TAP2	6	transporter 2, ATP-binding cassette, sub-family B (MDR/TAP)
P01892	2.97965	-0.787815	-0.409006	1.27244	0.612149	16.1795	0.00104184	0.0182761	HLA-A	6	major histocompatibility complex, class I, A
P20810	9.42494	-0.136288	-0.0386146	-0.414774	0.373542	16.1776	0.00104278	0.0182761	CAST	5	calpastatin
P07951	16.32	-0.0333855	0.174996	-0.681074	0.348158	16.1695	0.00104676	0.0182761	TPM2	9	tropomyosin 2 (beta)
Q15599	1.51579	-0.502603	0.630741	-1.5205	0.790703	16.1619	0.00105051	0.0182761	SLC9A3R2	16	solute carrier family 9, subfamily A (NHE3, cation proton antiporter 3), member 3 regulator 2
P19878	0.772769	-1.3406	-0.832549	1.97045	0.995793	16.1595	0.00105171	0.0182761	NCF2	1	neutrophil cytosolic factor 2
Q9UBQ7	3.53075	-0.00582788	-0.205102	0.410436	0.476996	16.1588	0.00105206	0.0182761	GRHPR	9	glyoxylate reductase/hydroxypyruvate reductase
P50552	5.4676	-0.654949	0.129429	0.593882	0.347811	16.1499	0.0010565	0.0182781	VASP	19	vasodilator-stimulated phosphoprotein
P09874	11.4779	-0.559087	0.371994	0.462777	0.476689	16.1473	0.0010578	0.0182781	PARP1	1	poly (ADP-ribose) polymerase 1
Q7L576	5.76588	-0.516645	-0.00178004	0.712463	0.441394	16.1387	0.00106208	0.0183032	CYFIP1	15	cytoplasmic FMR1 interacting protein 1
P14927	1.63089	-1.04521	0.515867	0.585998	0.637185	16.1121	0.00107551	0.0184858	UQCRB	8	ubiquinol-cytochrome c reductase binding protein
P42224	16.1958	-1.29366	0.263711	1.06727	0.561628	16.1004	0.00108146	0.0185389	STAT1	2	signal transducer and activator of transcription 1, 91kDa
P14866	18.1435	-0.276356	0.072099	0.330364	0.22822	16.0812	0.00109132	0.0185783	HNRNPL	19	heterogeneous nuclear ribonucleoprotein L
Q96T76	1.02007	-0.748465	-0.730551	1.40806	0.83192	16.0792	0.00109234	0.0185783	MMS19	10	MMS19 nucleotide excision repair homolog (S. cerevisiae)
Q92608	2.35902	-0.81271	-0.137705	1.0629	0.59707	16.0748	0.00109466	0.0185783	DOCK2	5	dedicator of cytokinesis 2
O95810	4.52605	0.648216	-0.427522	-2.40404	0.954514	16.0737	0.00109519	0.0185783	SDPR	2	serum deprivation response
Q8N3U4	1.54153	-1.15193	0.0190093	1.11986	0.66795	16.048	0.00110858	0.0186579	STAG2	X	stromal antigen 2
P09884	2.58574	0.403426	-1.30855	-0.556529	0.650573	16.0387	0.00111347	0.0186579	POLA1	X	polymerase (DNA directed), alpha 1, catalytic subunit
O60506	14.8289	-0.440274	0.139537	0.404924	0.254907	16.0373	0.00111418	0.0186579	SYNCRIP	6	synaptotagmin binding, cytoplasmic RNA interacting protein
Q13085	5.60004	-0.344256	0.657723	-0.105051	0.481654	16.0345	0.00111567	0.0186579	ACACA	17	acetyl-CoA carboxylase alpha
Q9Y5S9	1.36065	-1.22973	-0.292059	1.51312	0.732566	16.0237	0.00112139	0.0186579	RBM8A	1	RNA binding motif protein 8A
Q96AY3	1.82279	-1.36067	-0.65787	1.71472	0.707842	16.0206	0.00112303	0.0186579	FKBP10	17	FK506 binding protein 10, 65 kDa
O00303	6.96093	-0.283152	-0.0702935	0.611543	0.439453	16.0186	0.00112407	0.0186579	EIF3F	11	eukaryotic translation initiation factor 3, subunit F
E9PFG6	1.60146	0.654082	-0.107946	-1.76873	0.718556	16.0166	0.00112512	0.0186579	NA	NA	NA
P49257	5.82342	-0.94394	0.267645	0.788793	0.497076	16.0102	0.00112856	0.0186579	LMAN1	18	lectin, mannose-binding, 1
Q15459	5.20753	-0.530259	0.247696	0.510681	0.450412	16.0101	0.00112861	0.0186579	SF3A1	22	splicing factor 3a, subunit 1, 120kDa
Q10713	2.0371	-0.615425	-0.0192736	0.862435	0.707541	16.001	0.00113344	0.0186903	PMPCA	9	peptidase (mitochondrial processing) alpha
Q13459	2.75486	-1.00264	0.883716	0.0945494	0.498784	15.9923	0.00113813	0.01872	MYO9B	19	myosin IXB
O95831	5.67987	-0.240984	0.1026	0.389049	0.444819	15.9761	0.00114683	0.0187903	AIFM1	X	apoptosis-inducing factor, mitochondrion-associated, 1
P60468	1.17504	-1.11166	0.500374	0.643035	0.695288	15.9736	0.00114818	0.0187903	SEC61B	9	Sec61 beta subunit
P35222	5.50676	-0.342234	-0.0810587	0.700014	0.505943	15.9629	0.00115403	0.0188069	CTNNB1	3	catenin (cadherin-associated protein), beta 1, 88kDa
P20340	1.127	-1.57119	0.474046	0.928372	0.746724	15.9581	0.00115664	0.0188069	RAB6A	11	RAB6A, member RAS oncogene family
P42025	1.90599	-0.541071	0.426434	0.35315	0.755505	15.9558	0.00115788	0.0188069	ACTR1B	2	ARP1 actin-related protein 1 homolog B, centractin beta (yeast)
Q99613	5.54776	-0.550552	0.418891	0.364391	0.511939	15.9408	0.00116613	0.0188594	EIF3C	16	eukaryotic translation initiation factor 3, subunit C
Q14152	11.0637	-0.350385	0.361834	0.192979	0.323232	15.9373	0.00116803	0.0188594	EIF3A	10	eukaryotic translation initiation factor 3, subunit A
O15347	0.649893	-1.25241	0.574422	0.857364	1.59169	15.9341	0.00116982	0.0188594	HMGB3	X	high mobility group box 3
P27695	4.46643	-0.613747	0.237597	0.620013	0.545468	15.9229	0.00117604	0.018898	APEX1	14	APEX nuclease (multifunctional DNA repair enzyme) 1
O43237	4.18609	-0.384475	0.263196	0.323663	0.413456	15.9155	0.0011801	0.018898	DYNC1LI2	16	dynein, cytoplasmic 1, light intermediate chain 2
P62306	0.433529	-2.28287	0.162358	1.71688	1.66642	15.914	0.00118094	0.018898	SNRPF	12	small nuclear ribonucleoprotein polypeptide F
P30519	1.7609	-1.15796	0.179831	1.01463	0.638231	15.8941	0.00119212	0.0190299	HMOX2	16	heme oxygenase (decycling) 2
Q8TE76	2.19666	-1.12288	0.400192	-0.626412	0.747002	15.8063	0.00124255	0.0197785	MORC4	X	MORC family CW-type zinc finger 4
Q15046	4.97421	-0.810366	0.163131	0.753503	0.446639	15.8019	0.0012451	0.0197785	KARS	16	lysyl-tRNA synthetase
Q9H0I2	0.773664	1.11038	-1.53142	-1.18195	0.817818	15.7885	0.001253	0.0198554	ENKD1	16	enkurin domain containing 1
Q07507	6.11099	0.025957	-0.0587336	-1.03727	0.573355	15.7811	0.00125736	0.0198761	DPT	1	dermatopontin
Q02978	2.87353	0.0634407	0.153379	0.0833693	0.656552	15.7601	0.0012699	0.0200256	SLC25A11	17	solute carrier family 25 (mitochondrial carrier; oxoglutarate carrier), member 11
Q10567	8.69862	-0.460972	0.1085	0.52171	0.359652	15.745	0.00127899	0.0201201	AP1B1	22	adaptor-related protein complex 1, beta 1 subunit
P10636	2.21386	0.780292	0.372341	-2.31181	0.790984	15.7055	0.00130304	0.0204489	MAPT	17	microtubule-associated protein tau
O00232	3.73469	-0.600073	0.100158	0.726018	0.553885	15.6994	0.00130679	0.020452	PSMD12	17	proteasome (prosome, macropain) 26S subunit, non-ATPase, 12
Q9Y2L5	9.57105	0.564731	-0.292656	-1.28909	0.51483	15.693	0.00131074	0.020452	TRAPPC8	18	trafficking protein particle complex 8
P62195	5.03417	-0.406369	0.0404789	0.564259	0.408471	15.6899	0.00131268	0.020452	PSMC5	17	proteasome (prosome, macropain) 26S subunit, ATPase, 5
O60763	6.89595	-0.910446	0.305203	0.735222	0.488541	15.6728	0.00132329	0.020568	USO1	4	USO1 vesicle transport factor
P11047	21.3867	0.203116	-0.047908	-0.720535	0.329413	15.647	0.00133947	0.0207328	LAMC1	1	laminin, gamma 1 (formerly LAMB2)
Q6NXG1	1.21891	-0.964012	0.447596	0.73724	1.13296	15.6457	0.00134028	0.0207328	ESRP1	8	epithelial splicing regulatory protein 1
Q8N0Y7	0.521133	-2.04965	0.845962	0.847739	1.40707	15.6389	0.00134458	0.02075	PGAM4	X	phosphoglycerate mutase family member 4
Q14204	40.7414	-0.650219	0.38248	0.506358	0.405054	15.6215	0.00135569	0.0208719	DYNC1H1	14	dynein, cytoplasmic 1, heavy chain 1
P51153	1.16554	-1.13169	-0.610898	1.52982	0.667696	15.5934	0.00137378	0.0211004	RAB13	1	RAB13, member RAS oncogene family
P62249	5.54383	-0.267477	0.270242	0.213168	0.392124	15.5718	0.00138784	0.0212661	RPS16	19	ribosomal protein S16
Q14019	4.35265	-0.601244	0.136899	0.639319	0.452267	15.5551	0.00139882	0.0213838	COTL1	16	coactosin-like F-actin binding protein 1
P19404	3.26762	0.592406	0.0387147	-1.30045	0.49131	15.55	0.00140217	0.0213847	NDUFV2	18	NADH dehydrogenase (ubiquinone) flavoprotein 2, 24kDa
Q08495	1.23547	-0.406901	0.376465	-1.78763	0.961468	15.5284	0.00141648	0.0215524	DMTN	8	dematin actin binding protein
P54709	2.0829	-0.838621	0.108383	0.821474	0.549768	15.5177	0.00142363	0.0215621	ATP1B3	3	ATPase, Na+/K+ transporting, beta 3 polypeptide
O75569	1.04484	-1.16528	0.668435	0.568357	0.960946	15.5176	0.00142376	0.0215621	PRKRA	2	protein kinase, interferon-inducible double stranded RNA dependent activator
Q9Y450	1.64286	-0.948819	1.00506	0.0267917	0.838179	15.4858	0.00144525	0.0217542	HBS1L	6	HBS1-like translational GTPase
P53007	5.04112	-0.311485	0.370583	0.245887	0.555754	15.4849	0.00144586	0.0217542	SLC25A1	22	solute carrier family 25 (mitochondrial carrier; citrate transporter), member 1
Q9BV38	0.634941	-0.827361	0.213632	0.889649	1.54794	15.484	0.00144648	0.0217542	WDR18	19	WD repeat domain 18
Q04917	5.16972	-0.522636	0.123556	0.533834	0.389889	15.4721	0.00145461	0.0218259	YWHAH	22	tyrosine 3-monooxygenase/tryptophan 5-monooxygenase activation protein, eta
P23396	10.0569	-0.585534	0.187152	0.577035	0.387686	15.4661	0.00145873	0.0218373	RPS3	11	ribosomal protein S3
P12273	16.784	1.98601	-1.65676	-3.33076	1.25404	15.4443	0.00147374	0.0220112	PIP	7	prolactin-induced protein
Q13263	12.6563	-0.130307	0.29642	0.063442	0.361535	15.4393	0.00147724	0.0220129	TRIM28	19	tripartite motif containing 28
Q9NXR7	0.458103	-1.87935	0.591694	1.0237	1.38809	15.4283	0.00148489	0.0220763	BRE	2	brain and reproductive organ-expressed (TNFRSF1A modulator)
Q5ZPR3	0.611115	-1.3283	0.449552	0.998683	1.56834	15.4189	0.00149149	0.0221048	CD276	15	CD276 molecule
O60244	2.78235	1.2928	-0.376964	-1.52991	0.625906	15.4159	0.00149361	0.0221048	MED14	X	mediator complex subunit 14
P35998	5.74922	-0.502908	-0.0670772	0.726302	0.411653	15.3619	0.00153212	0.0226231	PSMC2	7	proteasome (prosome, macropain) 26S subunit, ATPase, 2
Q9NZ08	4.17076	-0.734869	-0.138206	0.895071	0.429137	15.3467	0.00154308	0.0227332	ERAP1	5	endoplasmic reticulum aminopeptidase 1
Q9Y2W1	4.0838	-0.468175	0.303188	0.404309	0.481747	15.3312	0.00155441	0.0228041	THRAP3	1	thyroid hormone receptor associated protein 3
Q7Z3I7	2.19186	0.479865	-1.0292	-0.956125	0.684414	15.3305	0.0015549	0.0228041	ZNF572	8	zinc finger protein 572
P24928	2.78489	-0.472759	0.0078119	0.726961	0.656415	15.3159	0.00156564	0.0228971	POLR2A	17	polymerase (RNA) II (DNA directed) polypeptide A, 220kDa
Q3ZCQ8	1.4833	-0.508772	0.315916	0.514785	1.13527	15.3093	0.00157054	0.0228971	TIMM50	19	translocase of inner mitochondrial membrane 50 homolog (S. cerevisiae)
P15924	24.4258	-0.00731489	-0.281729	0.580864	0.433884	15.3076	0.00157182	0.0228971	DSP	6	desmoplakin
O95427	1.16139	-1.09044	0.506576	0.726886	0.953107	15.3026	0.00157553	0.0228998	PIGN	18	phosphatidylinositol glycan anchor biosynthesis, class N
P14780	1.08207	-1.23308	-0.954377	1.99421	0.960612	15.2922	0.00158325	0.0229606	MMP9	20	matrix metallopeptidase 9 (gelatinase B, 92kDa gelatinase, 92kDa type IV collagenase)
Q92551	1.10517	1.07233	-1.40611	-1.88303	0.989295	15.2874	0.00158679	0.0229607	IP6K1	3	inositol hexakisphosphate kinase 1
Q86VP6	15.3949	-0.407974	0.113496	0.530734	0.369809	15.2714	0.00159881	0.0230833	CAND1	12	cullin-associated and neddylation-dissociated 1
O14908	0.734468	-1.79287	1.19469	0.436321	1.1614	15.261	0.00160665	0.023141	GIPC1	19	GIPC PDZ domain containing family, member 1
Q99835	0.943118	-0.82481	-0.244972	-0.593033	0.804103	15.2567	0.00160993	0.023141	SMO	7	smoothened, frizzled class receptor
P63220	3.30954	-0.838446	0.744573	0.211666	0.489536	15.223	0.00163566	0.023459	RPS21	20	ribosomal protein S21
O15355	3.13006	-0.675876	-0.0293368	0.81974	0.514224	15.1939	0.0016582	0.0237298	PPM1G	2	protein phosphatase, Mg2+/Mn2+ dependent, 1G
P21980	8.10005	-1.158	0.206509	0.78751	0.434901	15.186	0.00166443	0.0237667	TGM2	20	transglutaminase 2
P04264	8.81168	-1.01894	0.0526711	-0.0386708	0.512889	15.1663	0.0016799	0.0239349	KRT1	12	keratin 1
P28161	2.20183	0.015303	1.00851	-1.41089	0.697799	15.1533	0.00169022	0.0240292	GSTM2	1	glutathione S-transferase mu 2 (muscle)
O75436	2.66523	-0.900316	0.0748614	0.812032	0.475951	15.1439	0.00169769	0.0240827	VPS26A	10	vacuolar protein sorting 26 homolog A (S. pombe)
O15294	1.15297	-0.494577	-0.170864	0.917106	1.08649	15.1388	0.00170178	0.0240882	OGT	X	O-linked N-acetylglucosamine (GlcNAc) transferase
Q5JRX3	2.86929	-0.60996	0.90222	-0.0537345	0.737267	15.1331	0.00170636	0.0241005	PITRM1	10	pitrilysin metallopeptidase 1
P49411	10.5709	-0.369577	0.186591	0.353704	0.304674	15.1285	0.0017101	0.0241009	TUFM	16	Tu translation elongation factor, mitochondrial
Q01844	4.03631	-0.381358	0.465281	0.125382	0.478514	15.1186	0.00171808	0.0241609	EWSR1	22	EWS RNA-binding protein 1
P13073	2.98364	-0.553786	0.164351	0.59446	0.529744	15.0846	0.00174576	0.0244972	COX4I1	16	cytochrome c oxidase subunit IV isoform 1
Q8NFF5	1.55941	-1.11054	0.400279	0.849563	0.840823	15.062	0.0017644	0.0247055	FLAD1	1	flavin adenine dinucleotide synthetase 1
P05198	4.28223	-0.895461	0.369277	0.499804	0.389966	15.0413	0.00178166	0.0248416	EIF2S1	14	eukaryotic translation initiation factor 2, subunit 1 alpha, 35kDa
P04080	6.39859	-0.796588	0.284066	0.37199	0.306095	15.0412	0.00178177	0.0248416	CSTB	21	cystatin B (stefin B)
Q9UMS4	3.44649	-0.570555	0.0399959	0.677062	0.45377	15.0244	0.00179592	0.0249852	PRPF19	11	pre-mRNA processing factor 19
P0CW18	0.889999	1.20569	0.20731	-2.18241	1.12842	15.0061	0.00181147	0.0251267	PRSS56	2	protease, serine, 56
P35908	8.08698	-0.287369	0.0476927	0.153021	0.524967	14.9936	0.00182211	0.0251267	KRT2	12	keratin 2
Q9Y394	1.10135	-1.00432	-0.022717	1.15003	0.985363	14.993	0.00182268	0.0251267	DHRS7	14	dehydrogenase/reductase (SDR family) member 7
Q14232	1.16008	-1.01204	-0.193759	1.26067	0.84752	14.9912	0.00182418	0.0251267	EIF2B1	12	eukaryotic translation initiation factor 2B, subunit 1 alpha, 26kDa
Q71UM5	0.975958	-1.27557	-0.00465675	1.20556	0.746253	14.9819	0.00183217	0.0251267	RPS27L	15	ribosomal protein S27-like
Q96AQ6	1.41906	-1.29704	0.276038	1.03875	0.800963	14.9817	0.00183232	0.0251267	PBXIP1	1	pre-B-cell leukemia homeobox interacting protein 1
Q14258	4.52844	-0.675761	0.263912	0.569007	0.458402	14.9767	0.00183669	0.0251267	TRIM25	17	tripartite motif containing 25
P13598	1.46334	0.723038	-0.473963	-1.17157	0.600017	14.9752	0.00183798	0.0251267	ICAM2	17	intercellular adhesion molecule 2
P14406	0.8101	-1.52358	1.10172	0.302149	0.980507	14.9718	0.0018409	0.0251267	COX7A2	6	cytochrome c oxidase subunit VIIa polypeptide 2 (liver)
P22061	4.21931	-0.640673	0.502867	0.245214	0.417129	14.962	0.0018494	0.0251898	PCMT1	6	protein-L-isoaspartate (D-aspartate) O-methyltransferase
Q5TYW2	2.46645	0.519771	-0.231937	-1.12083	0.521889	14.951	0.001859	0.0252302	ANKRD20A1	9	ankyrin repeat domain 20 family, member A1
Q00839	19.6827	-0.366235	0.275554	0.279476	0.307046	14.9475	0.00186207	0.0252302	HNRNPU	1	heterogeneous nuclear ribonucleoprotein U (scaffold attachment factor A)
Q15661	4.75583	0.997882	-0.439466	-1.2866	0.525957	14.9409	0.00186789	0.0252302	TPSAB1	16	tryptase alpha/beta 1
Q14558	1.01463	-1.24478	0.61638	0.796878	1.42448	14.9409	0.0018679	0.0252302	PRPSAP1	17	phosphoribosyl pyrophosphate synthetase-associated protein 1
Q13451	3.8005	-0.846641	-0.0060609	1.02155	0.635672	14.9349	0.00187316	0.0252488	FKBP5	6	FK506 binding protein 5
Q7Z2K6	1.95741	-0.340506	0.886786	-0.234574	1.21384	14.9288	0.00187851	0.0252684	ERMP1	9	endoplasmic reticulum metallopeptidase 1
Q8N766	2.33085	-0.975166	-0.125214	1.12769	0.60786	14.9144	0.00189129	0.0253878	EMC1	1	ER membrane protein complex subunit 1
Q00325	5.27871	-0.477632	0.416054	0.287842	0.453571	14.9027	0.00190168	0.0254747	SLC25A3	12	solute carrier family 25 (mitochondrial carrier; phosphate carrier), member 3
P00352	13.7111	0.699704	-0.0673816	-1.15368	0.410542	14.8678	0.00193314	0.0258428	ALDH1A1	9	aldehyde dehydrogenase 1 family, member A1
O95870	0.77001	-0.478746	-0.977598	1.49618	1.4137	14.8305	0.00196742	0.0262471	ABHD16A	6	abhydrolase domain containing 16A
P14543	12.5039	0.477035	-0.139416	-0.883758	0.382432	14.8083	0.00198803	0.0263357	NID1	1	nidogen 1
P28062	2.2823	-1.03016	0.357925	0.725082	0.558749	14.8056	0.00199055	0.0263357	PSMB8	6	proteasome (prosome, macropain) subunit, beta type, 8
P14923	6.73565	-0.319118	-0.208433	0.769929	0.493774	14.8047	0.0019914	0.0263357	JUP	17	junction plakoglobin
Q9GZT3	1.43378	-1.21137	0.60489	0.564628	0.641671	14.8025	0.00199348	0.0263357	SLIRP	14	SRA stem-loop interacting RNA binding protein
P13667	27.1387	-0.628791	0.135572	0.632497	0.346963	14.8016	0.00199433	0.0263357	PDIA4	7	protein disulfide isomerase family A, member 4
Q9Y5X4	2.01212	0.704369	-0.5631	-0.94579	0.527679	14.7925	0.00200282	0.026374	NR2E3	15	nuclear receptor subfamily 2, group E, member 3
P05787	95.9967	0.740864	0.0293822	-0.95152	0.40013	14.7898	0.00200535	0.026374	KRT8	12	keratin 8
Q16134	0.624085	-0.815654	-0.680721	1.46179	1.09311	14.7661	0.00202781	0.0266037	ETFDH	4	electron-transferring-flavoprotein dehydrogenase
P09467	4.97339	0.369265	0.517144	-1.18579	0.502253	14.7628	0.002031	0.0266037	FBP1	9	fructose-1,6-bisphosphatase 1
P42658	3.18498	-1.48306	-0.197431	1.77986	0.923803	14.7479	0.00204529	0.0266708	DPP6	7	dipeptidyl-peptidase 6
Q14839	3.55087	-0.709654	0.0378343	0.933838	0.650257	14.745	0.00204807	0.0266708	CHD4	12	chromodomain helicase DNA binding protein 4
Q96SM3	2.00718	0.225653	-0.341694	-1.14379	0.651946	14.7446	0.00204844	0.0266708	CPXM1	20	carboxypeptidase X (M14 family), member 1
P02675	78.4111	-0.59344	-0.573446	1.25454	0.493429	14.7391	0.00205374	0.0266863	FGB	4	fibrinogen beta chain
Q9H0S4	0.739763	-1.48433	-0.571836	1.89636	1.22276	14.7326	0.00205999	0.0266926	DDX47	12	DEAD (Asp-Glu-Ala-Asp) box polypeptide 47
O43175	5.04544	-0.72924	-0.178966	1.00524	0.508878	14.7301	0.00206244	0.0266926	PHGDH	1	phosphoglycerate dehydrogenase
O75027	0.766295	-1.47148	0.225334	1.20883	1.13702	14.7249	0.00206753	0.0267053	ABCB7	X	ATP-binding cassette, sub-family B (MDR/TAP), member 7
Q9H2U1	1.1837	-1.06842	0.022752	1.2037	1.1456	14.7142	0.0020779	0.026786	DHX36	3	DEAH (Asp-Glu-Ala-His) box polypeptide 36
P78406	0.784904	-0.221185	0.00970542	0.566153	1.52054	14.6918	0.00209985	0.0270153	RAE1	20	ribonucleic acid export 1
Q9BSJ8	7.39424	-0.444731	0.318054	0.322334	0.379331	14.6815	0.00211005	0.027065	ESYT1	12	extended synaptotagmin-like protein 1
Q13409	2.49026	-0.634692	0.227236	0.56139	0.526494	14.6795	0.00211205	0.027065	DYNC1I2	2	dynein, cytoplasmic 1, intermediate chain 2
P18085	4.67851	-0.754677	0.181651	0.743342	0.496916	14.6709	0.00212064	0.0271217	ARF4	3	ADP-ribosylation factor 4
Q9NR50	0.828433	-1.39075	0.261218	1.07527	0.942998	14.6368	0.00215489	0.0275056	EIF2B3	1	eukaryotic translation initiation factor 2B, subunit 3 gamma, 58kDa
Q7RTU5	1.45141	1.15818	-0.769374	-1.30175	0.672592	14.6023	0.0021901	0.0279002	NA	NA	NA
P54886	7.68786	-0.825908	0.361359	0.60787	0.474889	14.5944	0.00219818	0.0279482	ALDH18A1	10	aldehyde dehydrogenase 18 family, member A1
P62191	7.00463	-0.482083	0.297669	0.282377	0.302797	14.5858	0.00220712	0.028005	PSMC1	14	proteasome (prosome, macropain) 26S subunit, ATPase, 1
P62241	2.13713	-0.938014	0.427697	0.767611	1.00523	14.5818	0.00221126	0.028005	RPS8	1	ribosomal protein S8
Q96GW7	0.886147	0.382701	0.421523	-2.29402	0.889576	14.5727	0.00222077	0.0280707	BCAN	1	brevican
P46821	6.58911	-0.262281	0.525616	-0.666678	0.339854	14.5637	0.00223017	0.0281348	MAP1B	5	microtubule-associated protein 1B
P29144	2.38906	-1.24369	0.407	0.751821	0.533252	14.5539	0.00224041	0.0282092	TPP2	13	tripeptidyl peptidase II
P68400	1.97197	-0.732923	0.57012	0.372759	0.707364	14.5369	0.0022584	0.0283684	CSNK2A1	20	casein kinase 2, alpha 1 polypeptide
Q9H3K2	0.553701	-1.05003	-0.491952	1.57824	1.38806	14.5337	0.00226178	0.0283684	GHITM	10	growth hormone inducible transmembrane protein
C9JSB0	0.644116	1.72229	-0.8818	-2.83486	1.26155	14.5272	0.00226871	0.0284004	NA	NA	NA
Q14566	2.32507	-1.15468	-0.0137519	1.18827	0.715292	14.4982	0.00229978	0.0287313	MCM6	2	minichromosome maintenance complex component 6
Q92772	0.74289	1.07223	0.87629	-3.88689	1.57495	14.4943	0.00230398	0.0287313	CDKL2	4	cyclin-dependent kinase-like 2 (CDC2-related kinase)
Q16473	3.89232	1.23989	-0.736912	-1.50077	0.664893	14.4755	0.00232442	0.0289306	NA	NA	NA
Q9Y365	1.19213	-0.0648015	1.35139	-2.3657	1.00587	14.4674	0.00233324	0.0289787	STARD10	11	StAR-related lipid transfer (START) domain containing 10
P52790	1.37886	-1.57489	-0.715674	1.83024	0.708622	14.462	0.00233923	0.0289787	HK3	5	hexokinase 3 (white cell)
Q6DD88	4.54592	-0.53792	0.268755	0.539553	0.540999	14.4593	0.00234213	0.0289787	ATL3	11	atlastin GTPase 3
O00567	5.82364	-0.226396	0.275557	0.226368	0.507734	14.4557	0.00234613	0.0289787	NOP56	20	NOP56 ribonucleoprotein
P05023	10.0491	-0.488919	0.0752349	0.598465	0.36868	14.4348	0.00236929	0.0291778	ATP1A1	1	ATPase, Na+/K+ transporting, alpha 1 polypeptide
A0FGR8	2.71154	-0.864742	0.257048	0.66275	0.484585	14.433	0.00237123	0.0291778	ESYT2	7	extended synaptotagmin-like protein 2
Q13683	2.51232	0.932528	-1.08694	-0.440711	0.496001	14.4007	0.00240747	0.0295635	ITGA7	12	integrin, alpha 7
Q13496	0.952981	-1.06595	0.654072	0.546799	1.08886	14.397	0.00241167	0.0295635	MTM1	X	myotubularin 1
P11021	77.0804	-0.375799	0.0650695	0.323067	0.172466	14.3907	0.00241885	0.0295957	HSPA5	9	heat shock 70kDa protein 5 (glucose-regulated protein, 78kDa)
P21964	1.96946	-0.649701	0.336187	0.607054	0.887911	14.3821	0.00242858	0.0296588	COMT	22	catechol-O-methyltransferase
Q86UX7	3.72086	-1.18278	0.136404	0.990197	0.516463	14.3698	0.00244269	0.0297752	FERMT3	11	fermitin family member 3
Q9Y3C6	0.938208	-1.10232	0.631812	0.611405	1.11775	14.3561	0.00245843	0.0298964	PPIL1	6	peptidylprolyl isomerase (cyclophilin)-like 1
O75165	2.87513	-0.397169	-0.118658	0.689524	0.511712	14.3527	0.00246236	0.0298964	DNAJC13	3	DnaJ (Hsp40) homolog, subfamily C, member 13
Q9NTI5	1.61515	0.181819	0.0643602	0.0695093	1.10603	14.3461	0.00246999	0.0298964	PDS5B	13	PDS5, regulator of cohesion maintenance, homolog B (S. cerevisiae)
Q9NUJ1	0.735321	-0.825767	1.03523	0.0427516	1.57555	14.3452	0.00247104	0.0298964	ABHD10	3	abhydrolase domain containing 10
Q9Y3E0	1.2069	-0.827134	0.186266	0.745435	0.738688	14.3351	0.0024827	0.0299817	GOLT1B	12	golgi transport 1B
P33176	7.96411	-0.510413	0.375104	0.373878	0.452994	14.2991	0.00252506	0.0304366	KIF5B	10	kinesin family member 5B
Q96IJ6	1.67011	-0.748281	0.248663	0.665864	0.705999	14.2815	0.00254597	0.0306318	GMPPA	2	GDP-mannose pyrophosphorylase A
P12235	8.0501	-0.283903	0.239785	0.253311	0.344243	14.2639	0.00256711	0.0307881	SLC25A4	4	solute carrier family 25 (mitochondrial carrier; adenine nucleotide translocator), member 4
P49589	2.24389	-1.20185	0.697626	0.595738	0.715369	14.2628	0.00256844	0.0307881	CARS	11	cysteinyl-tRNA synthetase
O43172	0.898541	-1.14847	0.0470792	1.10193	0.92011	14.2586	0.00257352	0.0307922	PRPF4	9	pre-mRNA processing factor 4
P37837	13.592	-0.353504	0.290958	0.237713	0.297836	14.2318	0.00260601	0.0310672	TALDO1	11	transaldolase 1
Q27J81	3.79869	-0.808211	0.364595	0.589464	0.540043	14.2318	0.00260607	0.0310672	INF2	14	inverted formin, FH2 and WH2 domain containing
Q99758	0.726667	-1.32485	0.909221	-0.670789	0.714399	14.2192	0.0026215	0.0311505	ABCA3	16	ATP-binding cassette, sub-family A (ABC1), member 3
P17612	1.33988	-1.00023	-0.0730986	1.0565	0.675532	14.2182	0.00262264	0.0311505	PRKACA	19	protein kinase, cAMP-dependent, catalytic, alpha
Q92900	4.42131	-0.440844	0.40572	0.343638	0.587379	14.1936	0.00265318	0.0314557	UPF1	19	UPF1 regulator of nonsense transcripts homolog (yeast)
P31146	9.02691	-0.722956	0.269648	0.4697	0.321693	14.1795	0.00267071	0.0315007	CORO1A	16	coronin, actin binding protein, 1A
P18621	3.81632	-0.580951	0.274835	0.504195	0.529966	14.1789	0.00267149	0.0315007	RPL17	18	ribosomal protein L17
P46379	2.23372	-0.752863	0.327541	0.651202	0.679044	14.1785	0.00267197	0.0315007	BAG6	6	BCL2-associated athanogene 6
Q8IZL8	1.04135	-0.451248	-0.835558	1.321	0.945455	14.175	0.00267637	0.0315007	PELP1	17	proline, glutamate and leucine rich protein 1
Q8TD06	1.83611	1.33108	-0.460463	-5.57204	1.75698	14.1684	0.00268471	0.0315038	AGR3	7	anterior gradient 3
P00403	3.95143	-0.295792	0.143368	0.397284	0.521309	14.1671	0.00268633	0.0315038	COX2	MT	cytochrome c oxidase subunit II
P31944	1.10702	-1.10189	0.397992	-0.278656	1.71866	14.1311	0.00273196	0.0319812	CASP14	19	caspase 14, apoptosis-related cysteine peptidase
P51788	3.06494	-1.04933	0.393919	0.810575	0.669433	14.1261	0.00273844	0.0319994	CLCN2	3	chloride channel, voltage-sensitive 2
P08670	326.138	0.216891	-0.204009	-0.408875	0.239008	14.1092	0.0027602	0.0321957	VIM	10	vimentin
Q9Y617	0.726895	-1.87872	-0.524551	1.92869	0.839253	14.0918	0.00278282	0.0324013	PSAT1	9	phosphoserine aminotransferase 1
P35610	0.395125	-3.01363	0.0652756	1.90111	1.29312	14.0764	0.00280299	0.0325778	SOAT1	1	sterol O-acyltransferase 1
O00148	8.59921	-0.422601	0.388804	0.219661	0.36225	14.0699	0.00281151	0.0326185	DDX39A	19	DEAD (Asp-Glu-Ala-Asp) box polypeptide 39A
P48200	2.08952	0.690058	-0.397858	-0.140955	0.835518	14.0608	0.00282351	0.0326594	IREB2	15	iron-responsive element binding protein 2
P01625	5.16685	0.689449	-1.07473	-0.637766	0.564654	14.0596	0.00282508	0.0326594	NA	NA	NA
Q9NZN4	15.5215	0.720446	-0.373208	-0.915876	0.422062	14.0523	0.00283486	0.0327142	EHD2	19	EH-domain containing 2
P26373	3.0907	-0.782235	0.278581	0.727235	0.656608	14.0481	0.00284043	0.0327204	RPL13	16	ribosomal protein L13
O00337	3.27471	0.535566	-0.258434	-2.89904	1.0483	14.0372	0.00285496	0.0328295	SLC28A1	15	solute carrier family 28 (concentrative nucleoside transporter), member 1
P53396	9.95969	-0.67344	0.396941	0.516107	0.514107	14.0283	0.00286691	0.0328826	ACLY	17	ATP citrate lyase
P40261	2.96647	-0.833498	-0.121751	1.05383	0.568455	14.0262	0.0028697	0.0328826	NNMT	11	nicotinamide N-methyltransferase
O43396	3.56064	-0.361251	0.0537843	0.444287	0.398232	14.0201	0.00287794	0.0329189	TXNL1	18	thioredoxin-like 1
P30461	0.634053	-2.50874	-0.697903	2.20408	0.938235	13.97	0.00294631	0.0335517	NA	NA	NA
Q8NFV4	2.5509	-0.254702	0.764184	-0.233808	0.883219	13.9698	0.00294654	0.0335517	ABHD11	7	abhydrolase domain containing 11
A8MW06	13.9477	0.182743	-0.207778	-0.501414	0.323184	13.9682	0.00294875	0.0335517	NA	NA	NA
Q66K74	2.62548	-0.332583	0.369515	0.213188	0.640552	13.9625	0.00295669	0.0335832	MAP1S	19	microtubule-associated protein 1S
Q9UJZ1	4.03313	-0.526914	0.000194693	0.728891	0.490089	13.9587	0.00296191	0.0335838	STOML2	9	stomatin (EPB72)-like 2
P49915	3.41655	-0.630506	0.00748859	0.795691	0.54986	13.9547	0.00296742	0.0335877	GMPS	3	guanine monphosphate synthase
Q9NVI7	3.1731	-0.828828	0.292342	0.71994	0.597386	13.9321	0.00299909	0.0338871	ATAD3A	1	ATPase family, AAA domain containing 3A
Q9Y265	5.98398	-0.21844	-0.0952036	0.566529	0.452596	13.9262	0.00300738	0.0339217	RUVBL1	3	RuvB-like AAA ATPase 1
P62993	2.49421	-0.564707	0.958469	-0.641558	0.450171	13.9201	0.00301589	0.0339588	GRB2	17	growth factor receptor-bound protein 2
Q9NTJ5	1.68677	-1.10992	0.510396	0.668018	0.72552	13.905	0.00303742	0.0341421	SACM1L	3	SAC1 suppressor of actin mutations 1-like (yeast)
P22102	5.41518	-0.652791	0.588267	0.285919	0.536714	13.8995	0.00304514	0.0341697	GART	21	phosphoribosylglycinamide formyltransferase, phosphoribosylglycinamide synthetase, phosphoribosylaminoimidazole synthetase
Q9NZ01	2.01134	-0.864007	0.473659	0.489135	0.608159	13.8956	0.00305074	0.0341736	TECR	19	trans-2,3-enoyl-CoA reductase
Q15165	1.31926	-1.17449	0.6247	0.618603	0.732515	13.8597	0.00310244	0.0346928	PON2	7	paraoxonase 2
O14617	2.60852	-0.727889	0.120965	0.688973	0.477301	13.8434	0.00312629	0.0348995	AP3D1	19	adaptor-related protein complex 3, delta 1 subunit
P15088	6.01052	1.01518	-0.912669	-1.15094	0.601366	13.8182	0.00316334	0.0351696	CPA3	3	carboxypeptidase A3 (mast cell)
P84095	1.4508	-1.26183	0.795698	0.233868	0.601146	13.8162	0.00316636	0.0351696	RHOG	11	ras homolog family member G
O43865	2.30901	-0.603767	0.727135	0.0527929	0.624318	13.8159	0.00316672	0.0351696	AHCYL1	1	adenosylhomocysteinase-like 1
P08240	2.80864	-0.998564	0.276771	0.763408	0.549881	13.7951	0.00319768	0.0354528	SRPR	11	signal recognition particle receptor (docking protein)
Q96NH3	1.48502	0.0657684	0.366793	-1.84145	0.79267	13.7856	0.00321207	0.0355516	TBC1D32	6	TBC1 domain family, member 32
Q99567	0.610409	-2.08473	0.930946	0.868434	1.12378	13.7758	0.0032268	0.035654	NUP88	17	nucleoporin 88kDa
Q15274	0.822437	-2.03465	0.711152	1.06706	1.10692	13.7616	0.00324834	0.035831	QPRT	16	quinolinate phosphoribosyltransferase
O95777	2.06933	0.889107	-0.944556	-0.902359	0.629744	13.7531	0.00326124	0.0358517	LSM8	7	LSM8 homolog, U6 small nuclear RNA associated (S. cerevisiae)
Q96AG4	4.33059	-0.977144	0.521184	0.450052	0.447838	13.7475	0.00326973	0.0358517	LRRC59	17	leucine rich repeat containing 59
P34932	10.9116	-0.347946	-0.0416875	0.567032	0.354103	13.7439	0.00327526	0.0358517	HSPA4	5	heat shock 70kDa protein 4
Q9NRC6	2.67014	0.629753	0.0900493	-1.14481	0.472408	13.7407	0.00328017	0.0358517	SPTBN5	15	spectrin, beta, non-erythrocytic 5
P04075	43.083	-0.444958	0.0954968	0.604076	0.401342	13.7388	0.00328315	0.0358517	ALDOA	16	aldolase A, fructose-bisphosphate
P31946	31.0723	0.0489214	-0.00900657	0.102209	0.208325	13.7387	0.00328332	0.0358517	YWHAB	20	tyrosine 3-monooxygenase/tryptophan 5-monooxygenase activation protein, beta
Q12907	4.59027	-0.607757	0.298647	0.438327	0.431584	13.726	0.00330286	0.0360045	LMAN2	5	lectin, mannose-binding 2
P60323	1.26143	1.58187	-0.387984	-2.56647	1.00255	13.713	0.00332295	0.0361503	NANOS3	19	nanos homolog 3 (Drosophila)
P04844	15.0852	-0.624712	0.318992	0.492534	0.406372	13.7088	0.00332958	0.0361503	RPN2	20	ribophorin II
P08294	8.62064	0.462046	-0.00456357	-1.71208	0.68961	13.7066	0.00333293	0.0361503	SOD3	4	superoxide dismutase 3, extracellular
P16083	2.70873	0.0430257	-0.532298	-0.597685	0.674055	13.7029	0.00333882	0.0361539	NQO2	6	NAD(P)H dehydrogenase, quinone 2
Q16181	7.63044	-0.31191	0.355123	0.109299	0.312253	13.6914	0.00335676	0.0362876	2016-09-07	7	septin 7
A6NI72	0.913088	-1.92561	-0.71506	2.08115	0.926346	13.6718	0.00338778	0.0365524	NA	NA	NA
Q12906	8.65833	-0.352083	0.450266	0.156319	0.456455	13.6688	0.00339251	0.0365524	ILF3	19	interleukin enhancer binding factor 3, 90kDa
Q9Y2J8	2.15246	-1.14575	-0.63877	1.52291	0.699643	13.6435	0.00343283	0.0369257	PADI2	1	peptidyl arginine deiminase, type II
P35606	9.55046	-0.587584	0.245186	0.483657	0.375067	13.6185	0.0034732	0.0372981	COPB2	3	coatomer protein complex, subunit beta 2 (beta prime)
Q15631	4.38833	-0.580169	0.228819	0.549872	0.458516	13.5958	0.00351035	0.0376102	TSN	2	translin
Q6P587	0.834008	-0.25879	0.313512	0.327546	1.55119	13.5936	0.00351384	0.0376102	FAHD1	16	fumarylacetoacetate hydrolase domain containing 1
O75400	1.50449	-0.896939	0.572844	0.391081	0.662672	13.5888	0.0035219	0.0376345	PRPF40A	2	PRP40 pre-mRNA processing factor 40 homolog A (S. cerevisiae)
Q5H9R7	1.06976	-1.31516	0.376388	0.988743	1.02309	13.5719	0.0035498	0.037765	PPP6R3	11	protein phosphatase 6, regulatory subunit 3
Q8IU68	0.881484	-1.2124	0.346694	-0.69482	0.893368	13.5662	0.00355925	0.037765	TMC8	17	transmembrane channel-like 8
P16157	6.20273	-0.0290039	-1.2329	-1.96099	0.987363	13.5651	0.00356101	0.037765	ANK1	8	ankyrin 1, erythrocytic
Q14011	4.75024	0.733557	-0.269579	-0.903691	0.396261	13.5616	0.00356686	0.037765	CIRBP	19	cold inducible RNA binding protein
Q5SYB0	4.90037	0.493221	0.294726	-1.44966	0.520143	13.5585	0.00357212	0.037765	FRMPD1	9	FERM and PDZ domain containing 1
Q9H2W6	0.59821	-0.674995	0.631657	0.311385	1.51777	13.5571	0.00357438	0.037765	MRPL46	15	mitochondrial ribosomal protein L46
P02790	34.8574	0.427485	-0.306097	-1.08999	0.560209	13.5547	0.00357836	0.037765	HPX	11	hemopexin
Q9UMS6	3.40163	0.158181	-0.0655569	-0.710554	0.502083	13.5501	0.00358609	0.037765	SYNPO2	4	synaptopodin 2
Q9P0J0	0.681763	-0.0946567	0.123208	0.328623	1.52064	13.5499	0.00358642	0.037765	NDUFA13	19	NADH dehydrogenase (ubiquinone) 1 alpha subcomplex, 13
O95994	9.57766	0.513658	1.03819	-2.91549	1.01271	13.5449	0.0035949	0.037793	AGR2	7	anterior gradient 2
Q9Y6N5	6.46937	-0.927863	0.753517	0.201081	0.479753	13.5402	0.00360283	0.0378118	SQRDL	15	sulfide quinone reductase-like (yeast)
Q9H2T7	5.58245	0.839634	-0.862837	-0.853423	0.560033	13.5369	0.00360833	0.0378118	RANBP17	5	RAN binding protein 17
P02538	5.5424	-0.786512	-0.589914	1.31072	0.554614	13.5275	0.0036242	0.0378582	KRT6A	12	keratin 6A
Q15155	3.8084	-0.875385	0.5651	0.482496	0.617385	13.5274	0.00362442	0.0378582	NOMO1	16	NODAL modulator 1
P36222	2.11658	-0.289621	-3.57286	1.8058	1.10423	13.5021	0.00366759	0.0382477	CHI3L1	1	chitinase 3-like 1 (cartilage glycoprotein-39)
Q01518	23.8547	-0.410225	0.48476	0.0207514	0.270022	13.495	0.00367964	0.0383119	CAP1	1	CAP, adenylate cyclase-associated protein 1 (yeast)
Q9BSE5	3.11633	0.297085	-0.26166	-1.06099	0.591676	13.4828	0.00370083	0.0384157	AGMAT	1	agmatine ureohydrolase (agmatinase)
Q9Y5B9	3.24283	-0.38699	-0.303166	0.873229	0.591441	13.4824	0.00370144	0.0384157	SUPT16H	14	suppressor of Ty 16 homolog (S. cerevisiae)
P05114	2.16184	-0.69415	0.143368	0.804679	0.801092	13.4748	0.00371462	0.0384911	HMGN1	21	high mobility group nucleosome binding domain 1
Q9HC07	1.61269	-1.1165	0.366048	0.813004	0.687466	13.4671	0.00372811	0.0385694	TMEM165	4	transmembrane protein 165
P01859	32.2411	0.667367	-0.45674	-0.885372	0.432803	13.4609	0.00373882	0.0386186	NA	NA	NA
Q15365	8.11591	0.0570991	0.0280216	0.105521	0.340901	13.4557	0.00374794	0.0386513	PCBP1	2	poly(rC) binding protein 1
F2Z3E7	0.876864	1.67748	-1.93156	-0.834019	0.889021	13.4452	0.00376639	0.0387194	NA	NA	NA
P15144	8.22982	0.204056	-0.988804	0.747724	0.503312	13.4437	0.00376899	0.0387194	ANPEP	15	alanyl (membrane) aminopeptidase
Q9BW27	1.73035	-0.47575	0.472372	0.210764	0.688475	13.4418	0.00377242	0.0387194	NUP85	17	nucleoporin 85kDa
Q5JTH9	2.10462	-0.710538	-0.0874951	1.0096	0.735746	13.433	0.00378788	0.0388168	RRP12	10	ribosomal RNA processing 12 homolog (S. cerevisiae)
P61011	3.25531	-0.551597	0.465948	0.364499	0.733911	13.4242	0.00380351	0.0389156	SRP54	14	signal recognition particle 54kDa
O95786	1.94508	-1.09397	0.182655	0.978961	0.686773	13.4206	0.00380994	0.0389201	DDX58	9	DEAD (Asp-Glu-Ala-Asp) box polypeptide 58
Q14134	1.21581	-0.960771	-1.14322	1.7298	0.819331	13.4152	0.00381963	0.0389579	TRIM29	11	tripartite motif containing 29
Q9Y6K5	3.17226	-0.930574	0.269942	0.84563	0.631298	13.4026	0.00384211	0.0391257	OAS3	12	2'-5'-oligoadenylate synthetase 3, 100kDa
P27144	0.86959	-0.974632	-0.221825	1.2177	0.945837	13.3965	0.00385313	0.0391765	AK4	1	adenylate kinase 4
P07585	62.4823	0.508408	0.0968384	-1.28384	0.454659	13.3864	0.00387125	0.0392992	DCN	12	decorin
Q8IWB7	1.59036	-0.100294	-0.218052	0.537462	0.739479	13.3801	0.00388268	0.0393538	WDFY1	2	WD repeat and FYVE domain containing 1
Q969Y2	1.17524	0.437373	0.776687	-2.15423	0.907542	13.3756	0.00389088	0.0393755	GTPBP3	19	GTP binding protein 3 (mitochondrial)
Q8WUJ0	1.52238	0.801127	-0.575312	-1.21127	0.643218	13.3715	0.00389836	0.0393898	STYX	14	serine/threonine/tyrosine interacting protein
Q86X29	0.69504	-1.16267	-0.226096	1.50932	1.41838	13.3568	0.00392532	0.0395459	LSR	19	lipolysis stimulated lipoprotein receptor
O75390	4.98445	-0.401157	0.555035	0.120193	0.581603	13.3564	0.00392598	0.0395459	CS	12	citrate synthase
Q658N2	1.50427	0.395398	-0.182718	-1.44272	0.710676	13.3518	0.00393447	0.03957	WSCD1	17	WSC domain containing 1
E7EU03	0.696493	2.14671	-0.622009	-3.1802	1.61692	13.3459	0.00394527	0.0396169	NA	NA	NA
O00267	2.34579	-1.1786	0.121728	1.10653	0.676211	13.3426	0.00395132	0.0396169	SUPT5H	19	suppressor of Ty 5 homolog (S. cerevisiae)
Q8IXH7	0.592304	-1.30067	0.359717	0.96476	1.38721	13.3345	0.00396633	0.0397061	NELFCD	20	negative elongation factor complex member C/D
Q14699	0.921258	-0.291226	0.147837	0.470784	1.36211	13.3294	0.00397589	0.0397405	RFTN1	3	raftlin, lipid raft linker 1
P52701	1.57814	-1.39885	0.0417337	1.26768	0.810028	13.3235	0.00398669	0.0397873	MSH6	2	mutS homolog 6
P02750	9.71782	0.644173	-0.884475	-0.706016	0.55734	13.3121	0.00400798	0.0399384	LRG1	19	leucine-rich alpha-2-glycoprotein 1
O75643	11.7149	-0.491739	0.218155	0.514857	0.427411	13.3078	0.0040161	0.0399581	SNRNP200	2	small nuclear ribonucleoprotein 200kDa (U5)
Q5T1M5	2.36109	-0.456652	-0.311928	0.891964	0.546281	13.3034	0.00402429	0.0399783	FKBP15	9	FK506 binding protein 15, 133kDa
Q14CX7	0.998644	-0.420652	0.321291	0.407683	1.35175	13.3001	0.0040305	0.0399789	NAA25	12	N(alpha)-acetyltransferase 25, NatB auxiliary subunit
P18669	14.0569	-0.195129	0.167939	0.196818	0.27932	13.2968	0.00403677	0.03998	PGAM1	10	phosphoglycerate mutase 1 (brain)
Q12965	1.86534	-0.813369	-0.043159	0.863296	0.496546	13.2854	0.00405837	0.0401328	MYO1E	15	myosin IE
Q9UJ70	6.07924	-0.653793	0.435732	0.29997	0.369179	13.2698	0.00408803	0.04034	NAGK	2	N-acetylglucosamine kinase
P02753	6.53772	0.623117	-0.531796	-0.98034	0.538981	13.265	0.00409721	0.04034	RBP4	10	retinol binding protein 4, plasma
Q8N6R0	1.24737	-1.01324	1.0906	0.072342	0.997342	13.2646	0.00409795	0.04034	METTL13	1	methyltransferase like 13
Q6PIU2	0.954382	-1.74345	0.698448	0.726073	0.775997	13.2576	0.00411143	0.0404114	NCEH1	3	neutral cholesterol ester hydrolase 1
P22626	56.2106	-0.646859	0.173954	0.579626	0.341735	13.2507	0.00412462	0.0404799	HNRNPA2B1	7	heterogeneous nuclear ribonucleoprotein A2/B1
P25205	3.22062	-0.860614	-0.274755	1.25621	0.861502	13.2404	0.00414456	0.0406142	MCM3	6	minichromosome maintenance complex component 3
Q9Y3I0	5.83451	-0.385119	0.325838	0.210761	0.373029	13.2309	0.0041629	0.0407324	RTCB	22	RNA 2',3'-cyclic phosphate and 5'-OH ligase
Q99805	2.04525	-0.868686	0.645476	0.275746	0.564592	13.2229	0.00417853	0.0408239	TM9SF2	13	transmembrane 9 superfamily member 2
P10515	3.1702	-0.800242	0.258831	0.562005	0.432071	13.1984	0.00422662	0.0412127	DLAT	11	dihydrolipoamide S-acetyltransferase
P46063	4.22014	-0.803867	0.146554	0.755283	0.489225	13.1962	0.004231	0.0412127	RECQL	12	RecQ helicase-like
O14745	5.60748	-0.257689	0.748283	-0.421394	0.494555	13.184	0.00425512	0.0412255	SLC9A3R1	17	solute carrier family 9, subfamily A (NHE3, cation proton antiporter 3), member 3 regulator 1
P62701	5.40633	-0.597064	0.138664	0.584074	0.417732	13.1838	0.0042556	0.0412255	RPS4X	X	ribosomal protein S4, X-linked
Q9NR31	3.6203	-0.280564	-0.116892	0.547056	0.433633	13.1828	0.00425754	0.0412255	SAR1A	10	secretion associated, Ras related GTPase 1A
Q9HCC0	5.6162	-0.000542234	0.564763	-0.280348	0.695646	13.1801	0.00426293	0.0412255	MCCC2	5	methylcrotonoyl-CoA carboxylase 2 (beta)
P01714	2.8516	0.043821	-0.589031	-0.379889	0.529444	13.1755	0.00427208	0.0412255	NA	NA	NA
P13645	10.7123	0.0267262	-0.248878	-0.0150295	0.577871	13.1737	0.00427565	0.0412255	KRT10	17	keratin 10
P68036	3.08358	-0.53399	0.485474	0.17815	0.490393	13.1731	0.00427674	0.0412255	UBE2L3	22	ubiquitin-conjugating enzyme E2L 3
P33993	2.05575	-1.07412	0.101315	1.08293	0.725733	13.1596	0.00430385	0.0414254	MCM7	7	minichromosome maintenance complex component 7
P55268	15.2002	0.593194	-0.1064	-1.20654	0.483033	13.1467	0.00432978	0.0416133	LAMB2	3	laminin, beta 2 (laminin S)
P02545	105.019	0.22939	-0.215101	-0.356895	0.19957	13.1427	0.00433804	0.0416311	LMNA	1	lamin A/C
Q96HS1	1.14506	-1.00489	0.726907	0.444118	1.11905	13.1333	0.00435702	0.0417516	PGAM5	12	phosphoglycerate mutase family member 5
P49368	11.7423	-0.423683	0.273267	0.282653	0.314428	13.1287	0.00436642	0.0417739	CCT3	1	chaperonin containing TCP1, subunit 3 (gamma)
Q16891	8.7396	-0.338985	0.243659	0.351826	0.435855	13.1247	0.00437446	0.0417739	IMMT	2	inner membrane protein, mitochondrial
Q15393	7.40004	-0.586462	0.352864	0.435269	0.44632	13.1227	0.00437865	0.0417739	SF3B3	16	splicing factor 3b, subunit 3, 130kDa
Q53GI3	0.76673	1.53567	-1.13599	-1.65042	0.953937	13.1071	0.00441056	0.041862	ZNF394	7	zinc finger protein 394
Q15788	1.10087	-1.58186	-0.140612	1.32341	0.64868	13.1062	0.00441243	0.041862	NCOA1	2	nuclear receptor coactivator 1
A1L0T0	2.22464	-1.07597	1.13674	0.00321084	0.798292	13.1032	0.00441874	0.041862	ILVBL	19	ilvB (bacterial acetolactate synthase)-like
P52907	8.6695	-0.464371	0.313717	0.259903	0.309691	13.1026	0.00441997	0.041862	CAPZA1	1	capping protein (actin filament) muscle Z-line, alpha 1
Q2NL82	1.07412	-0.454653	0.208008	0.535319	1.11262	13.1018	0.00442158	0.041862	TSR1	17	TSR1, 20S rRNA accumulation, homolog (S. cerevisiae)
Q8NFQ8	0.621429	-1.61833	0.383923	1.07634	1.39874	13.0967	0.00443218	0.041862	TOR1AIP2	1	torsin A interacting protein 2
P21810	29.1616	0.37081	-0.136397	-0.730223	0.327781	13.0929	0.00443996	0.041862	BGN	X	biglycan
Q8NE62	0.600592	1.33489	-1.37955	-0.0839838	1.62037	13.0909	0.00444412	0.041862	CHDH	3	choline dehydrogenase
P16435	3.77517	-1.28999	0.354895	0.852992	0.582062	13.09	0.00444586	0.041862	POR	7	P450 (cytochrome) oxidoreductase
Q03252	20.578	0.358664	-0.0682786	-0.514199	0.215207	13.0855	0.00445529	0.04189	LMNB2	19	lamin B2
Q9Y266	3.38844	-0.703462	0.514509	0.354539	0.570646	13.0702	0.00448713	0.0421284	NUDC	1	nudC nuclear distribution protein
A8K6Z3	1.42071	0.524785	-0.616191	-0.941944	0.68264	13.058	0.00451294	0.0422587	NA	NA	NA
O75718	0.813084	-1.13028	-1.22526	1.85776	0.85024	13.0574	0.00451402	0.0422587	CRTAP	3	cartilage associated protein
P15121	2.08332	-0.876141	0.297089	0.604917	0.533238	13.0509	0.00452785	0.0423272	AKR1B1	7	aldo-keto reductase family 1, member B1 (aldose reductase)
G3V4Y4	4.70895	3.73145	-2.84664	-7.69676	2.49604	13.0348	0.00456191	0.0425843	NA	NA	NA
P49585	1.68278	-0.600459	0.637914	0.147191	0.746788	13.0257	0.00458139	0.0426439	PCYT1A	3	phosphate cytidylyltransferase 1, choline, alpha
Q9H3U1	3.02251	-0.551816	0.571268	0.0937997	0.485073	13.0257	0.00458141	0.0426439	UNC45A	15	unc-45 homolog A (C. elegans)
P62491	3.89616	-0.751194	0.533831	0.376307	0.485511	13.0108	0.00461323	0.0428223	RAB11A	15	RAB11A, member RAS oncogene family
Q96KA5	0.620594	-1.64467	-0.561005	1.8055	1.01247	13.0083	0.00461871	0.0428223	CLPTM1L	5	CLPTM1-like
P09651	9.05601	-0.763374	0.51082	0.433989	0.468908	13.0075	0.00462035	0.0428223	HNRNPA1	12	heterogeneous nuclear ribonucleoprotein A1
P25705	41.079	-0.182837	0.0831716	0.243402	0.232426	12.9978	0.00464147	0.0429567	ATP5A1	18	ATP synthase, H+ transporting, mitochondrial F1 complex, alpha subunit 1, cardiac muscle
E9PEH4	1.4066	1.35087	-1.27085	-1.49084	0.915157	12.9782	0.00468408	0.0432894	NA	NA	NA
Q969S9	2.02813	-0.509664	1.15812	-1.00358	0.58999	12.9542	0.00473681	0.0437146	GFM2	5	G elongation factor, mitochondrial 2
Q92734	2.9884	-0.551733	0.0308981	0.695365	0.528999	12.9476	0.00475125	0.0437423	TFG	3	TRK-fused gene
O75340	3.62152	-0.20954	-0.0154396	0.484408	0.548805	12.9467	0.00475328	0.0437423	PDCD6	5	programmed cell death 6
Q14139	1.77883	-0.711501	0.731971	0.208742	0.828363	12.9212	0.00481012	0.0441852	UBE4A	11	ubiquitination factor E4A
P08567	1.72127	-1.3693	0.221906	0.781563	0.563366	12.919	0.00481501	0.0441852	PLEK	2	pleckstrin
P84077	18.026	-0.40356	0.0943275	0.475612	0.330899	12.9127	0.00482929	0.0442538	ARF1	1	ADP-ribosylation factor 1
P50453	2.54488	-0.859965	0.56757	0.403193	0.584356	12.9011	0.00485547	0.0444309	SERPINB9	6	serpin peptidase inhibitor, clade B (ovalbumin), member 9
P52209	14.4537	-0.816254	0.131665	0.761673	0.427737	12.89	0.00488053	0.0445974	PGD	1	phosphogluconate dehydrogenase
A6NMZ7	15.1293	0.789718	-0.761631	-1.4898	0.700303	12.8687	0.00492931	0.04498	COL6A6	3	collagen, type VI, alpha 6
Q9HDC9	8.25367	-0.402061	0.171952	0.453064	0.413248	12.8655	0.00493658	0.0449831	APMAP	20	adipocyte plasma membrane associated protein
Q8NHW5	5.73301	-0.547262	0.187795	0.451575	0.353132	12.8623	0.004944	0.0449876	NA	NA	NA
Q02543	1.21648	-1.00145	0.463637	0.630461	0.742666	12.8584	0.00495305	0.0450014	RPL18A	19	ribosomal protein L18a
P30101	49.2093	-0.439089	0.240616	0.240641	0.221571	12.8557	0.00495937	0.0450014	PDIA3	15	protein disulfide isomerase family A, member 3
Q9NVJ2	1.75431	0.133153	-0.734598	-1.45064	0.901292	12.8524	0.00496681	0.0450061	ARL8B	3	ADP-ribosylation factor-like 8B
P19525	2.26132	-0.897363	0.141777	0.928017	0.703871	12.8458	0.00498215	0.0450273	EIF2AK2	2	eukaryotic translation initiation factor 2-alpha kinase 2
Q9NVP1	1.86883	-0.769373	-0.00363608	1.00121	0.745224	12.8397	0.00499652	0.0450273	DDX18	2	DEAD (Asp-Glu-Ala-Asp) box polypeptide 18
Q9H0R6	1.6957	0.366798	-0.601076	-0.771888	0.644245	12.8381	0.00500006	0.0450273	QRSL1	6	glutaminyl-tRNA synthase (glutamine-hydrolyzing)-like 1
Q8TDN6	0.646679	-1.60846	0.167099	1.34512	1.16813	12.8365	0.00500382	0.0450273	BRIX1	5	BRX1, biogenesis of ribosomes, homolog (S. cerevisiae)
O00160	2.86118	-0.866344	-0.0106039	0.979214	0.57271	12.8362	0.00500447	0.0450273	MYO1F	19	myosin IF
Q6IQ15	0.758984	-0.906502	-0.281337	1.1557	0.830809	12.8323	0.00501359	0.0450273	NA	NA	NA
Q13310	1.6667	-0.775805	-0.14962	1.04696	0.724266	12.8306	0.00501767	0.0450273	PABPC4	1	poly(A) binding protein, cytoplasmic 4 (inducible form)
Q15006	0.640046	-1.50121	1.06858	0.406151	1.45435	12.8162	0.00505148	0.0451712	EMC2	8	ER membrane protein complex subunit 2
O43809	2.49585	-0.615452	-0.0482726	0.916898	0.718001	12.8145	0.00505551	0.0451712	NUDT21	16	nudix (nucleoside diphosphate linked moiety X)-type motif 21
P63104	25.2819	-0.216829	0.0814832	0.282798	0.246093	12.8127	0.00505976	0.0451712	YWHAZ	8	tyrosine 3-monooxygenase/tryptophan 5-monooxygenase activation protein, zeta
P36405	1.76922	0.221772	0.516338	-0.62248	0.780595	12.8119	0.00506151	0.0451712	ARL3	10	ADP-ribosylation factor-like 3
P39019	5.5116	-0.715078	0.304167	0.481826	0.387317	12.8014	0.00508632	0.0453304	RPS19	19	ribosomal protein S19
Q8N6T3	2.02341	-0.666247	0.612322	0.206834	0.590435	12.793	0.00510632	0.0454463	ARFGAP1	20	ADP-ribosylation factor GTPase activating protein 1
P24844	3.95268	0.159161	0.126545	-0.870279	0.469592	12.7801	0.00513707	0.0456574	MYL9	20	myosin, light chain 9, regulatory
Q9NQW7	2.04425	-0.856374	-0.162327	0.965961	0.504378	12.7711	0.00515881	0.0457879	XPNPEP1	10	X-prolyl aminopeptidase (aminopeptidase P) 1, soluble
O60716	5.88162	-0.298431	0.0925849	0.36386	0.360186	12.7588	0.00518838	0.045936	CTNND1	11	catenin (cadherin-associated protein), delta 1
Q08170	1.50646	-0.545287	-0.149613	0.876126	0.689206	12.7583	0.00518962	0.045936	SRSF4	1	serine/arginine-rich splicing factor 4
P35241	2.08522	-0.527897	-0.386688	0.963479	0.561183	12.7493	0.00521138	0.0460657	RDX	11	radixin
Q6NX49	1.02996	1.40042	-0.60244	-1.54414	0.770327	12.7454	0.00522072	0.0460856	ZNF544	19	zinc finger protein 544
Q13838	2.3487	-0.604568	0.0412289	0.703234	0.536115	12.7354	0.00524512	0.0462382	DDX39B	6	DEAD (Asp-Glu-Ala-Asp) box polypeptide 39B
Q96M86	4.04803	-0.0478014	-0.0748667	-0.568726	0.47751	12.7258	0.0052688	0.046384	DNHD1	11	dynein heavy chain domain 1
Q8TDZ2	2.12113	-0.738107	0.0709909	0.7485	0.528852	12.7221	0.00527775	0.0463893	MICAL1	6	microtubule associated monooxygenase, calponin and LIM domain containing 1
O96019	1.95893	-0.62519	0.601089	0.256204	0.704824	12.7197	0.00528368	0.0463893	ACTL6A	3	actin-like 6A
Q9BV73	2.93114	0.605555	-0.434848	-0.866089	0.496286	12.7068	0.00531548	0.0466055	CEP250	20	centrosomal protein 250kDa
Q14137	1.16248	-0.927172	0.0395906	0.980419	0.860114	12.7029	0.00532515	0.0466273	BOP1	8	block of proliferation 1
P23526	11.7789	-0.220276	0.312238	0.0959542	0.348332	12.6961	0.0053421	0.0467129	AHCY	20	adenosylhomocysteinase
O15014	0.974688	-0.378591	0.298184	0.484532	1.55784	12.688	0.00536225	0.0467639	ZNF609	15	zinc finger protein 609
O43592	1.21443	-1.37115	0.578824	0.825063	0.871747	12.688	0.00536234	0.0467639	XPOT	12	exportin, tRNA
B4DLE8	2.014	-0.365778	0.25829	-0.700399	0.564641	12.666	0.00541745	0.0471812	CRYBG3	3	beta-gamma crystallin domain containing 3
Q15397	1.01549	-0.610537	-0.963804	1.51891	1.12546	12.6627	0.00542571	0.0471899	KIAA0020	9	KIAA0020
P46734	0.864185	-0.985881	-0.195507	1.26047	0.985878	12.6425	0.00547718	0.0475739	MAP2K3	17	mitogen-activated protein kinase kinase 3
Q8N6T7	2.76191	0.332289	-0.642522	-0.687398	0.557546	12.6358	0.0054943	0.0476588	SIRT6	19	sirtuin 6
Q6P2E9	1.63452	-0.390821	0.0221698	0.61964	0.829303	12.6262	0.00551888	0.0478083	EDC4	16	enhancer of mRNA decapping 4
Q96PZ0	1.01005	-0.637657	-0.462807	1.25569	1.15117	12.621	0.00553207	0.0478493	PUS7	7	pseudouridylate synthase 7 (putative)
P46937	1.9532	0.35212	-0.750527	-0.493777	0.671903	12.6186	0.00553836	0.0478493	YAP1	11	Yes-associated protein 1
P37802	38.1267	-0.172807	0.0131464	0.295812	0.214415	12.6144	0.00554918	0.0478792	TAGLN2	1	transgelin 2
A8MUU9	1.12007	0.746697	-1.04027	-0.794405	0.725495	12.6038	0.00557674	0.0480531	NA	NA	NA
Q14651	3.3026	-0.0864818	-0.021994	0.355753	0.555886	12.5959	0.00559733	0.0481667	PLS1	3	plastin 1
Q659A1	1.68101	0.738825	-0.250985	-1.46993	0.691739	12.5909	0.00561035	0.0482149	ICE2	15	interactor of little elongator complex ELL subunit 2
P63244	8.95294	-0.524188	0.155988	0.472846	0.330795	12.5778	0.00564453	0.0484446	GNB2L1	5	guanine nucleotide binding protein (G protein), beta polypeptide 2-like 1
Q9UHX1	4.20434	-0.20324	-0.152767	0.569286	0.512309	12.5592	0.00569372	0.0488022	PUF60	8	poly-U binding splicing factor 60KDa
P43246	1.58481	-1.15663	0.295578	0.923927	0.800617	12.5539	0.00570769	0.0488575	MSH2	2	mutS homolog 2
P01742	1.33221	-0.420069	-0.825646	0.523733	0.541958	12.5429	0.00573703	0.0489967	NA	NA	NA
P09914	1.88891	-1.32427	-0.0402858	1.37695	0.817049	12.5419	0.00573957	0.0489967	IFIT1	10	interferon-induced protein with tetratricopeptide repeats 1
Q96Q06	16.9892	0.978152	-0.949827	-0.95687	0.624092	12.5383	0.00574919	0.0489967	PLIN4	19	perilipin 4
Q8NBJ5	2.24533	-0.950086	-0.0483076	0.881873	0.489924	12.5365	0.00575412	0.0489967	COLGALT1	19	collagen beta(1-O)galactosyltransferase 1
O00116	1.27969	-1.57448	-0.037203	1.39726	0.766631	12.5319	0.00576645	0.049001	AGPS	2	alkylglycerone phosphate synthase
Q9NQS1	2.21006	0.225097	-1.64789	1.27537	0.769816	12.5307	0.0057697	0.049001	AVEN	15	apoptosis, caspase activation inhibitor
Q86T24	2.62925	-0.567453	0.184386	-1.23566	0.785056	12.5163	0.00580858	0.0492667	ZBTB33	X	zinc finger and BTB domain containing 33
Q9BZZ5	3.98573	-0.407072	-0.00507247	0.61869	0.462034	12.5087	0.00582902	0.0493757	API5	11	apoptosis inhibitor 5
P22314	30.2016	-0.251558	0.148042	0.304216	0.309658	12.4927	0.00587254	0.0496437	UBA1	X	ubiquitin-like modifier activating enzyme 1
O14744	1.76224	-0.324245	-0.0651116	0.63742	0.760493	12.4897	0.00588069	0.0496437	PRMT5	14	protein arginine methyltransferase 5
O14579	4.16177	-0.637142	0.271453	0.399899	0.384294	12.4887	0.00588359	0.0496437	COPE	19	coatomer protein complex, subunit epsilon
Q9GZZ1	0.577484	-1.37007	0.862832	0.465833	1.37815	12.4806	0.00590575	0.049744	NAA50	3	N(alpha)-acetyltransferase 50, NatE catalytic subunit
Q9UBS4	2.05356	-1.10248	0.208601	0.844326	0.581281	12.4788	0.00591078	0.049744	DNAJB11	3	DnaJ (Hsp40) homolog, subfamily B, member 11
A5YKK6	3.01931	-0.460821	0.646562	0.0539492	0.601806	12.4731	0.00592636	0.0498105	CNOT1	16	CCR4-NOT transcription complex, subunit 1
Q96RT1	3.81427	0.45759	-0.0276781	-1.02712	0.450102	12.4661	0.00594568	0.0498571	ERBB2IP	5	erbb2 interacting protein
O95153	4.3786	0.518178	-0.280865	-0.746689	0.403473	12.4655	0.00594724	0.0498571	BZRAP1	17	benzodiazepine receptor (peripheral) associated protein 1
P36551	2.04571	-0.807602	1.13479	-0.464311	0.635723	12.4533	0.00598131	0.050078	CPOX	3	coproporphyrinogen oxidase
Q07065	22.0902	-0.655043	0.229024	0.332003	0.286998	12.4402	0.00601789	0.0503194	CKAP4	12	cytoskeleton-associated protein 4
P55010	3.05863	-0.314376	0.036557	0.453358	0.485096	12.4359	0.00602988	0.0503549	EIF5	14	eukaryotic translation initiation factor 5
Q9Y2Z0	1.64749	-0.909253	0.504121	0.53805	0.673275	12.4283	0.00605117	0.0504289	SUGT1	13	SGT1, suppressor of G2 allele of SKP1 (S. cerevisiae)
Q5T013	1.06135	1.50875	-1.07827	-1.57545	0.902899	12.4272	0.00605426	0.0504289	HYI	1	hydroxypyruvate isomerase (putative)
P61221	2.74957	-0.803575	0.183426	0.704049	0.560528	12.4217	0.00606981	0.0504936	ABCE1	4	ATP-binding cassette, sub-family E (OABP), member 1
Q16576	0.766417	-1.22662	0.461198	0.782721	0.945109	12.4092	0.00610505	0.0507219	RBBP7	X	retinoblastoma binding protein 7
Q9UQ35	6.37526	-0.388983	-0.019591	0.574294	0.39212	12.3999	0.0061316	0.0508498	SRRM2	16	serine/arginine repetitive matrix 2
Q9ULC4	1.46427	-0.627536	0.401989	0.489703	0.858796	12.3983	0.0061361	0.0508498	MCTS1	X	malignant T cell amplified sequence 1
Q96C36	0.877967	-1.21602	1.15249	0.0812415	1.20754	12.3901	0.00615956	0.0509168	PYCR2	1	pyrroline-5-carboxylate reductase family, member 2
O00442	1.18721	-0.736544	0.659883	0.310134	1.10814	12.39	0.00615986	0.0509168	RTCA	1	RNA 3'-terminal phosphate cyclase
Q9UBQ5	0.746061	-1.77714	-0.0198188	1.4589	0.888486	12.3685	0.00622188	0.0513447	EIF3K	19	eukaryotic translation initiation factor 3, subunit K
Q99714	8.87404	-0.362872	0.26622	0.303163	0.396431	12.3652	0.00623125	0.0513447	HSD17B10	X	hydroxysteroid (17-beta) dehydrogenase 10
P54762	1.67429	-0.697549	0.757063	-2.89886	1.24797	12.3638	0.00623533	0.0513447	EPHB1	3	EPH receptor B1
Q8WUF5	1.53688	-0.613459	0.0587692	0.721536	0.655632	12.341	0.0063018	0.0518263	PPP1R13L	19	protein phosphatase 1, regulatory subunit 13 like
P51957	1.11336	0.881051	0.0323231	-1.71963	0.822675	12.3334	0.00632397	0.0518637	NEK4	3	NIMA-related kinase 4
O95433	1.85966	-0.794869	-0.115534	1.05452	0.696464	12.3317	0.00632923	0.0518637	AHSA1	14	AHA1, activator of heat shock 90kDa protein ATPase homolog 1 (yeast)
Q96TA1	5.77971	-0.694671	0.197587	0.679087	0.48383	12.3313	0.00633029	0.0518637	FAM129B	9	family with sequence similarity 129, member B
O60884	3.49936	-0.592773	0.167713	0.57661	0.476722	12.3218	0.00635837	0.0520281	DNAJA2	16	DnaJ (Hsp40) homolog, subfamily A, member 2
P33992	2.10382	-0.770058	0.0478955	0.888792	0.73995	12.3085	0.00639769	0.052284	MCM5	22	minichromosome maintenance complex component 5
Q12769	2.57047	-0.708795	0.163918	0.676228	0.570473	12.3015	0.00641848	0.052388	NUP160	11	nucleoporin 160kDa
O95292	2.83446	-0.348006	0.619914	-0.122583	0.506486	12.2959	0.00643523	0.0524588	VAPB	20	VAMP (vesicle-associated membrane protein)-associated protein B and C
Q9NVH1	1.38982	-1.07919	0.657769	0.458581	0.745101	12.2869	0.00646226	0.0526132	DNAJC11	1	DnaJ (Hsp40) homolog, subfamily C, member 11
Q8N129	0.761746	0.561246	-1.79488	0.0764562	0.66842	12.2809	0.00648018	0.052693	CNPY4	7	canopy FGF signaling regulator 4
P54577	5.64607	-0.668527	0.178966	0.532967	0.370229	12.2603	0.00654251	0.0531334	YARS	1	tyrosyl-tRNA synthetase
P55809	3.68532	-0.459529	-0.217623	0.845007	0.531341	12.2544	0.00656066	0.0531965	OXCT1	5	3-oxoacid CoA transferase 1
Q9Y2I1	0.756527	0.714098	0.317061	-2.0469	0.932965	12.2511	0.00657058	0.0531965	NISCH	3	nischarin
Q8N2K0	1.95577	-0.941003	0.958873	-0.0880606	0.635228	12.2497	0.00657485	0.0531965	ABHD12	20	abhydrolase domain containing 12
Q6P9A1	0.922904	0.60489	-0.505004	-1.77642	0.918213	12.2406	0.00660284	0.0533565	ZNF530	19	zinc finger protein 530
Q99798	16.0732	-0.384334	0.339235	0.166058	0.300963	12.2328	0.00662675	0.0534511	ACO2	22	aconitase 2, mitochondrial
Q13043	1.07766	-1.57532	0.824007	0.548227	0.731072	12.2314	0.00663099	0.0534511	STK4	20	serine/threonine kinase 4
Q9BXP5	2.88528	-0.230137	-0.499226	0.906268	0.624535	12.219	0.00666941	0.0536332	SRRT	7	serrate, RNA effector molecule
O15143	4.20108	-0.723401	0.388248	0.443624	0.453122	12.2188	0.0066701	0.0536332	ARPC1B	7	actin related protein 2/3 complex, subunit 1B, 41kDa
P38646	29.5534	-0.335232	0.332032	0.12768	0.247837	12.2034	0.00671805	0.0539484	HSPA9	5	heat shock 70kDa protein 9 (mortalin)
Q93050	1.29285	-1.20937	0.311269	0.84829	0.773926	12.1983	0.00673376	0.0539484	ATP6V0A1	17	ATPase, H+ transporting, lysosomal V0 subunit a1
F5GWR2	0.634564	-0.98872	2.14191	-1.5941	1.37395	12.1982	0.00673421	0.0539484	NA	NA	NA
Q96M27	2.38914	0.0307612	0.170046	0.0883638	0.71342	12.194	0.00674727	0.0539864	PRRC1	5	proline-rich coiled-coil 1
Q8N699	2.08623	1.0486	-1.18904	-1.68478	0.923674	12.1873	0.00676839	0.0540888	MYCT1	6	myc target 1
O60361	11.9798	-0.184841	0.362683	-0.0154546	0.347957	12.1803	0.00679022	0.0541553	NA	NA	NA
P36507	1.88159	-0.242229	0.301266	0.213257	0.77146	12.1771	0.00680041	0.0541553	MAP2K2	19	mitogen-activated protein kinase kinase 2
O14735	0.665876	-0.883222	0.291621	0.782137	1.36354	12.1767	0.00680171	0.0541553	CDIPT	16	CDP-diacylglycerol--inositol 3-phosphatidyltransferase
O60832	2.37348	-0.482379	0.362202	0.367497	0.662874	12.1532	0.00687623	0.0546816	DKC1	X	dyskeratosis congenita 1, dyskerin
Q12905	8.27002	-0.256987	0.237884	0.259791	0.434311	12.1475	0.00689475	0.0547127	ILF2	1	interleukin enhancer binding factor 2
O95470	1.06885	-0.908675	-0.137576	1.1398	0.885481	12.1445	0.00690415	0.0547127	SGPL1	10	sphingosine-1-phosphate lyase 1
P40145	2.43749	0.75639	-0.752607	-0.708968	0.547186	12.142	0.0069121	0.0547127	ADCY8	8	adenylate cyclase 8 (brain)
O14879	1.10785	-0.613187	-0.220914	1.02807	0.988977	12.1415	0.00691382	0.0547127	IFIT3	10	interferon-induced protein with tetratricopeptide repeats 3
O00762	0.84207	-0.287974	0.50008	0.142566	1.53393	12.1379	0.0069254	0.0547377	UBE2C	20	ubiquitin-conjugating enzyme E2C
Q13404	3.85274	-0.505571	0.444044	0.163158	0.405051	12.1236	0.00697148	0.054992	UBE2V1	20	ubiquitin-conjugating enzyme E2 variant 1
Q2KJY2	2.13844	-0.527619	0.733622	-0.0158286	0.688803	12.1202	0.0069827	0.054992	KIF26B	1	kinesin family member 26B
P51572	6.15052	-0.865845	0.360989	0.589503	0.456189	12.1201	0.00698297	0.054992	BCAP31	X	B-cell receptor-associated protein 31
Q53GS9	1.08478	-1.10265	0.0787331	1.10829	0.908021	12.1128	0.00700648	0.055053	USP39	2	ubiquitin specific peptidase 39
P30085	9.53118	-0.523964	0.193052	0.432376	0.319022	12.1125	0.00700767	0.055053	CMPK1	1	cytidine monophosphate (UMP-CMP) kinase 1, cytosolic
Q3KP66	1.7131	-0.0155006	-0.0748548	-0.949862	0.61139	12.1031	0.00703807	0.0551783	C1orf106	1	chromosome 1 open reading frame 106
Q96JB3	0.684421	1.3534	-0.388245	-1.01271	1.64572	12.1024	0.00704061	0.0551783	HIC2	22	hypermethylated in cancer 2
P38919	5.71001	-0.275297	0.0721234	0.491198	0.511897	12.0946	0.00706595	0.0553102	EIF4A3	17	eukaryotic translation initiation factor 4A3
P29373	3.95628	-0.754228	1.22209	-0.522208	0.685755	12.0858	0.00709492	0.0554702	CRABP2	1	cellular retinoic acid binding protein 2
P29590	5.84094	-0.449541	0.125817	0.43521	0.340333	12.0822	0.00710668	0.0554953	PML	15	promyelocytic leukemia
P23946	2.69604	1.23547	-0.553884	-1.27367	0.69171	12.0774	0.00712261	0.05554	CMA1	14	chymase 1, mast cell
P26368	4.2023	-0.425742	0.643445	-0.0491986	0.46653	12.0737	0.00713506	0.05554	U2AF2	19	U2 small nuclear RNA auxiliary factor 2
Q53H12	1.54344	-0.579865	0.481157	0.345143	0.868356	12.0728	0.00713804	0.05554	AGK	7	acylglycerol kinase
Q9H9J2	0.520524	-0.275389	-0.631057	1.12483	1.5403	12.0662	0.00715972	0.0556419	MRPL44	2	mitochondrial ribosomal protein L44
P31150	18.2462	-0.0544386	0.0577857	0.163804	0.26359	12.0453	0.00722949	0.0561171	GDI1	X	GDP dissociation inhibitor 1
Q6PJF5	2.77216	0.605834	-0.51712	-0.937644	0.569032	12.0385	0.00725258	0.0562291	RHBDF2	17	rhomboid 5 homolog 2 (Drosophila)
B4DRX1	1.12713	0.412359	0.047279	-1.73879	0.824038	12.01	0.00734899	0.0569087	NA	NA	NA
Q13595	1.67512	-0.592134	-0.254189	0.966908	0.707535	12.0063	0.00736168	0.0569391	TRA2A	7	transformer 2 alpha homolog (Drosophila)
Q96JM2	2.16358	0.38502	-0.245282	-0.861955	0.52652	11.999	0.00738648	0.057063	ZNF462	9	zinc finger protein 462
P20774	114.718	0.685321	-0.0479021	-1.48232	0.58568	11.9943	0.00740282	0.0571213	OGN	9	osteoglycin
O00186	1.52593	-0.153117	-0.00181338	0.430677	0.806404	11.9852	0.00743388	0.0572785	STXBP3	1	syntaxin binding protein 3
P16219	1.80447	1.5159	-0.770357	-1.37908	0.831222	11.9822	0.00744434	0.0572785	ACADS	12	acyl-CoA dehydrogenase, C-2 to C-3 short chain
C9JQJ2	0.528505	-0.453144	0.94892	-0.251423	1.57733	11.9807	0.00744964	0.0572785	NA	NA	NA
P19367	8.09133	-0.451635	0.170108	0.484259	0.429858	11.9762	0.00746509	0.0573294	HK1	10	hexokinase 1
P01031	9.74099	-0.246998	-0.902729	1.13746	0.561175	11.9583	0.00752747	0.0576821	C5	9	complement component 5
Q9Y2V7	0.44175	-0.547596	1.20274	-0.498817	1.57869	11.9579	0.00752878	0.0576821	COG6	13	component of oligomeric golgi complex 6
P08151	1.70441	-0.362464	0.172842	-0.564864	0.542191	11.9549	0.00753933	0.057695	GLI1	12	GLI family zinc finger 1
P26038	30.6999	-0.388626	0.0113056	0.391384	0.200842	11.9506	0.00755439	0.0577056	MSN	X	moesin
Q8TC12	0.598071	-1.80082	0.40094	1.32334	1.52252	11.9494	0.00755848	0.0577056	RDH11	14	retinol dehydrogenase 11 (all-trans/9-cis/11-cis)
Q7Z3K6	0.772325	1.69993	-1.21642	-2.27461	1.17987	11.9441	0.00757696	0.0577787	MIER3	5	mesoderm induction early response 1, family member 3
Q15424	3.40664	-0.251351	0.181549	0.322101	0.541491	11.941	0.00758802	0.0577952	SAFB	19	scaffold attachment factor B
P09493	41.6928	0.181018	0.0496891	-0.6549	0.317336	11.9313	0.00762235	0.0579888	TPM1	15	tropomyosin 1 (alpha)
P32119	17.7449	0.149661	-0.266067	-0.412479	0.297454	11.9026	0.00772441	0.0586483	PRDX2	19	peroxiredoxin 2
Q9Y570	1.08391	-1.28766	0.580973	0.71706	0.810316	11.9018	0.0077271	0.0586483	PPME1	11	protein phosphatase methylesterase 1
Q9UH62	1.00058	-0.969492	1.04264	0.085311	1.01746	11.897	0.0077444	0.058711	ARMCX3	X	armadillo repeat containing, X-linked 3
O75426	1.73757	0.506794	-0.227948	-1.01962	0.598483	11.8845	0.00778953	0.0589843	FBXO24	7	F-box protein 24
P07996	20.3425	-0.971013	0.623875	0.536985	0.537153	11.8747	0.00782491	0.0591833	THBS1	15	thrombospondin 1
Q8IYT1	4.49275	0.803989	-0.337919	-1.29974	0.582352	11.8648	0.00786111	0.0593684	FAM71A	1	family with sequence similarity 71, member A
O14880	1.67866	-0.43762	0.137156	0.514989	0.689222	11.863	0.00786766	0.0593684	MGST3	1	microsomal glutathione S-transferase 3
Q13155	1.73701	-0.708116	0.396884	0.435711	0.606556	11.8592	0.00788151	0.0594039	AIMP2	7	aminoacyl tRNA synthetase complex-interacting multifunctional protein 2
Q16718	1.34225	-1.22089	0.822096	0.173967	0.558005	11.8515	0.00790954	0.0595461	NDUFA5	7	NADH dehydrogenase (ubiquinone) 1 alpha subcomplex, 5
P60891	2.01163	-1.18869	0.0263673	1.07265	0.665663	11.846	0.00792973	0.0595859	PRPS1	X	phosphoribosyl pyrophosphate synthetase 1
Q99543	1.51085	-1.22143	-0.2624	1.00699	0.568197	11.8451	0.00793317	0.0595859	DNAJC2	7	DnaJ (Hsp40) homolog, subfamily C, member 2
Q14653	0.46676	-0.871564	0.539712	0.560757	1.54846	11.8268	0.00800046	0.060022	IRF3	19	interferon regulatory factor 3
Q15126	1.17704	-0.881563	0.779024	0.307105	1.00551	11.8122	0.00805505	0.0603617	PMVK	1	phosphomevalonate kinase
O43491	8.64676	0.123101	0.0383713	-0.532207	0.325719	11.8065	0.0080762	0.0603745	EPB41L2	6	erythrocyte membrane protein band 4.1-like 2
Q6PI48	2.11797	-1.1032	0.791239	0.424133	0.632387	11.805	0.00808197	0.0603745	DARS2	1	aspartyl-tRNA synthetase 2, mitochondrial
P09525	10.6131	0.0172628	-0.191255	0.325505	0.29252	11.8043	0.00808463	0.0603745	ANXA4	2	annexin A4
Q7Z4W1	5.14335	0.197498	0.131622	-0.0714515	0.519915	11.794	0.00812328	0.0605262	DCXR	17	dicarbonyl/L-xylulose reductase
O94776	1.87673	-1.01333	0.36411	0.82249	0.768161	11.7919	0.00813111	0.0605262	MTA2	11	metastasis associated 1 family, member 2
P09012	1.51305	-0.754997	-0.0560279	0.978122	0.813252	11.7892	0.00814112	0.0605262	SNRPA	19	small nuclear ribonucleoprotein polypeptide A
Q13308	1.83789	-0.395477	-0.154154	0.805104	0.788824	11.7869	0.00814999	0.0605262	PTK7	6	protein tyrosine kinase 7
O60256	1.27484	-1.50601	0.236377	0.974236	0.693496	11.7857	0.00815466	0.0605262	PRPSAP2	17	phosphoribosyl pyrophosphate synthetase-associated protein 2
O43847	1.48656	-0.446658	-0.547889	1.04917	0.694721	11.784	0.00816083	0.0605262	NRD1	1	nardilysin (N-arginine dibasic convertase)
Q9NY33	5.47345	-0.769869	0.532406	0.315977	0.459183	11.7815	0.0081704	0.060528	DPP3	11	dipeptidyl-peptidase 3
B2RTY4	2.26222	-0.93077	0.542656	0.479032	0.561875	11.7642	0.00823597	0.0609443	MYO9A	15	myosin IXA
Q01955	8.63509	0.461486	-0.668186	-0.585128	0.474812	11.7595	0.00825429	0.0609797	COL4A3	2	collagen, type IV, alpha 3 (Goodpasture antigen)
Q0VDD8	7.87316	0.439972	-0.248186	-0.663259	0.353222	11.7535	0.00827716	0.0609797	DNAH14	1	dynein, axonemal, heavy chain 14
O95394	1.4332	-1.24817	0.580667	0.648954	0.744054	11.7529	0.0082795	0.0609797	PGM3	6	phosphoglucomutase 3
Q9Y6M1	0.729242	-1.62401	-0.289281	1.70056	1.05165	11.7519	0.00828325	0.0609797	IGF2BP2	3	insulin-like growth factor 2 mRNA binding protein 2
Q9NS15	1.04342	-0.351958	-0.369267	1.03115	1.40334	11.7507	0.00828768	0.0609797	LTBP3	11	latent transforming growth factor beta binding protein 3
P09132	0.610652	-0.215182	-0.280872	0.804166	1.52869	11.7458	0.00830668	0.0610466	SRP19	5	signal recognition particle 19kDa
Q9H5X1	0.495643	-0.758113	-0.98743	1.63519	1.1315	11.7435	0.00831557	0.0610466	FAM96A	15	family with sequence similarity 96, member A
Q9UHK0	0.883076	0.637856	-1.71649	-0.513912	0.858872	11.7369	0.00834108	0.0611648	NUFIP1	13	nuclear fragile X mental retardation protein interacting protein 1
Q9UKM9	3.76662	0.0335962	0.178409	-0.0116963	0.477911	11.7138	0.00843053	0.0617511	RALY	20	RALY heterogeneous nuclear ribonucleoprotein
Q9HCY8	0.980396	-0.695781	0.982297	-0.0857876	1.18352	11.7096	0.00844705	0.0618024	S100A14	1	S100 calcium binding protein A14
O43670	1.32357	-0.773859	0.429105	0.449565	0.688837	11.706	0.00846108	0.0618354	ZNF207	17	zinc finger protein 207
E7EUN2	1.55602	-1.14894	0.630674	-0.989521	0.878206	11.7024	0.00847535	0.06187	NA	NA	NA
P05161	2.54527	-1.34543	0.981178	0.470497	0.91403	11.6902	0.00852336	0.0621507	ISG15	1	ISG15 ubiquitin-like modifier
Q15029	5.63864	-0.574076	0.134812	0.678336	0.526605	11.6802	0.00856305	0.0623701	EFTUD2	17	elongation factor Tu GTP binding domain containing 2
O43395	1.29305	-0.324983	-1.13048	1.29293	0.738324	11.663	0.00863154	0.0627986	PRPF3	1	pre-mRNA processing factor 3
Q9HCS7	0.676799	-0.392016	0.25254	0.494434	1.56325	11.6541	0.00866695	0.0629856	XAB2	19	XPA binding protein 2
Q9NP81	1.26245	-1.14754	-0.333691	1.42737	0.839819	11.6414	0.00871801	0.063286	SARS2	19	seryl-tRNA synthetase 2, mitochondrial
P15153	0.790702	-1.28239	-0.0710983	1.25969	0.856539	11.6386	0.0087294	0.0632979	RAC2	22	ras-related C3 botulinum toxin substrate 2 (rho family, small GTP binding protein Rac2)
Q9GZS3	1.58985	-1.15392	0.788165	0.393831	0.739039	11.6339	0.00874852	0.0633658	WDR61	15	WD repeat domain 61
P42226	0.606258	-0.295981	-0.120167	0.737779	1.52512	11.6253	0.00878332	0.063547	STAT6	12	signal transducer and activator of transcription 6, interleukin-4 induced
Q16760	1.03368	1.28937	-0.8729	-1.01671	0.729443	11.6208	0.00880159	0.0636083	DGKD	2	diacylglycerol kinase, delta 130kDa
Q9H4A4	6.28158	-0.485481	0.623465	0.0497338	0.463239	11.6026	0.00887608	0.0640273	RNPEP	1	arginyl aminopeptidase (aminopeptidase B)
P50395	17.5563	-0.484558	0.115321	0.471878	0.311381	11.5975	0.0088972	0.0640273	GDI2	10	GDP dissociation inhibitor 2
Q8N7Z2	4.02443	0.870271	-0.484141	-1.01472	0.545746	11.5969	0.00889981	0.0640273	NA	NA	NA
P28065	2.23525	-0.884622	-0.150042	0.856047	0.437451	11.5948	0.00890842	0.0640273	PSMB9	6	proteasome (prosome, macropain) subunit, beta type, 9
Q9Y606	1.08758	-0.639973	-0.701612	1.35609	0.878135	11.5943	0.00891029	0.0640273	PUS1	12	pseudouridylate synthase 1
Q99497	27.5322	0.350228	0.0385009	-0.74558	0.322162	11.5908	0.00892485	0.0640273	PARK7	1	parkinson protein 7
O75368	14.2947	0.0900624	0.288515	-0.648547	0.281744	11.5899	0.00892854	0.0640273	SH3BGRL	X	SH3 domain binding glutamate-rich protein like
P57086	1.98688	0.603459	-0.108045	-1.46321	0.678916	11.5771	0.00898176	0.064338	SCAND1	20	SCAN domain containing 1
P27816	24.1416	0.194382	-0.175247	-0.444294	0.340412	11.5681	0.00901904	0.0645338	MAP4	3	microtubule-associated protein 4
P50570	5.46764	-0.394207	0.384501	0.265429	0.505581	11.5609	0.0090491	0.0646003	DNM2	19	dynamin 2
P05452	3.87247	-0.0137958	0.230947	-0.835663	0.483662	11.5609	0.00904933	0.0646003	CLEC3B	3	C-type lectin domain family 3, member B
Q86X27	0.827694	-1.82903	0.564099	0.425086	0.757106	11.5588	0.00905816	0.0646003	RALGPS2	1	Ral GEF with PH domain and SH3 binding motif 2
Q6UXV3	1.50246	1.28381	-0.45522	-1.70645	0.807302	11.5557	0.00907111	0.0646217	NA	NA	NA
P62847	2.4842	-0.818198	0.609269	0.274807	0.552385	11.5529	0.00908265	0.064633	RPS24	10	ribosomal protein S24
P43304	5.38617	-0.573105	0.561999	0.195927	0.514515	11.5448	0.00911699	0.0648065	GPD2	2	glycerol-3-phosphate dehydrogenase 2 (mitochondrial)
O95249	0.854504	-0.842779	1.55497	-0.72931	1.54771	11.5336	0.00916437	0.0650309	GOSR1	17	golgi SNAP receptor complex member 1
Q96PX6	1.75119	0.559244	-1.28012	-0.280774	0.637351	11.5319	0.00917151	0.0650309	CCDC85A	2	coiled-coil domain containing 85A
O43299	2.24329	0.533126	0.167189	-1.33611	0.592309	11.5298	0.00918054	0.0650309	AP5Z1	7	adaptor-related protein complex 5, zeta 1 subunit
Q07092	5.96908	0.700638	-0.496285	-0.773624	0.456567	11.5279	0.00918861	0.0650309	COL16A1	1	collagen, type XVI, alpha 1
Q96EY1	0.769546	-0.694618	0.0474643	0.875541	1.3819	11.5241	0.00920466	0.0650736	DNAJA3	16	DnaJ (Hsp40) homolog, subfamily A, member 3
A6NEC2	2.63691	-0.407535	0.573915	0.026673	0.603233	11.5162	0.00923816	0.0652395	NA	NA	NA
Q5JSL3	3.88025	0.748524	-0.999918	-0.864989	0.654466	11.512	0.00925612	0.0652953	DOCK11	X	dedicator of cytokinesis 11
Q13642	3.40636	0.472311	-0.30155	-0.8962	0.557224	11.5054	0.00928466	0.0654256	FHL1	X	four and a half LIM domains 1
Q6ZRV3	1.04308	1.21637	-1.62784	-1.25456	0.949961	11.4953	0.00932791	0.0656592	NA	NA	NA
P01780	2.02974	0.30542	-0.815184	-0.45712	0.611861	11.487	0.00936407	0.0658023	NA	NA	NA
P54136	4.85899	-0.68804	0.096524	0.688531	0.454242	11.4859	0.0093685	0.0658023	RARS	5	arginyl-tRNA synthetase
P37108	1.67468	0.0608215	0.553886	-0.435917	0.806118	11.4756	0.00941344	0.0660466	SRP14	15	signal recognition particle 14kDa (homologous Alu RNA binding protein)
P14136	5.65044	-0.605112	-0.44789	-0.207252	0.694093	11.471	0.00943353	0.0660506	GFAP	17	glial fibrillary acidic protein
P40939	21.5539	-0.255443	0.0648863	0.372986	0.303776	11.4708	0.00943434	0.0660506	HADHA	2	hydroxyacyl-CoA dehydrogenase/3-ketoacyl-CoA thiolase/enoyl-CoA hydratase (trifunctional protein), alpha subunit
Q8N6Y0	1.43551	1.44065	-1.08614	-1.299	0.834602	11.4653	0.00945821	0.0661464	USHBP1	19	Usher syndrome 1C binding protein 1
Q9HCH3	1.22947	1.65342	-1.25419	-1.37059	0.987479	11.4617	0.009474	0.0661856	CPNE5	6	copine V
Q05707	129.547	0.649777	-0.506023	-0.813972	0.462554	11.4572	0.00949398	0.0662539	COL14A1	8	collagen, type XIV, alpha 1
Q9Y276	0.928208	-0.484751	-0.191925	0.91166	1.37316	11.4541	0.00950733	0.0662759	BCS1L	2	BC1 (ubiquinol-cytochrome c reductase) synthesis-like
P19971	15.7524	-0.638359	0.0512595	0.760611	0.430285	11.4385	0.00957638	0.0666478	TYMP	22	thymidine phosphorylase
Q08257	2.6364	-0.555853	0.198666	0.516863	0.512728	11.4374	0.0095812	0.0666478	CRYZ	1	crystallin, zeta (quinone reductase)
Q9BTT0	3.2066	-0.623379	-0.452819	0.970913	0.484224	11.4309	0.00960995	0.0666927	ANP32E	1	acidic (leucine-rich) nuclear phosphoprotein 32 family, member E
Q6XQN6	3.92778	-0.192613	-0.534048	0.913031	0.584762	11.4307	0.0096108	0.0666927	NAPRT	8	nicotinate phosphoribosyltransferase
O00220	0.996244	0.73645	-0.170609	-1.91788	0.951712	11.429	0.00961844	0.0666927	TNFRSF10A	8	tumor necrosis factor receptor superfamily, member 10a
Q8NCN5	1.39357	-0.830152	0.191884	0.709034	0.632917	11.4244	0.00963881	0.0667626	PDPR	16	pyruvate dehydrogenase phosphatase regulatory subunit
P36578	5.60643	-0.606123	0.514266	0.249215	0.483146	11.404	0.00973021	0.0672652	RPL4	15	ribosomal protein L4
O43747	2.25644	-0.694368	0.149238	0.71414	0.667229	11.4036	0.00973207	0.0672652	AP1G1	16	adaptor-related protein complex 1, gamma 1 subunit
Q6UW68	1.15501	-0.87896	0.44758	0.563966	0.799893	11.3983	0.00975593	0.0673584	TMEM205	19	transmembrane protein 205
Q9BY44	1.47349	-1.12263	0.690684	0.467611	0.722772	11.3882	0.00980158	0.0675382	EIF2A	3	eukaryotic translation initiation factor 2A, 65kDa
Q9UN36	2.09288	0.0961149	-0.363492	0.582934	0.920602	11.3841	0.00982015	0.0675382	NDRG2	14	NDRG family member 2
O15061	10.6653	0.877741	-0.986672	-1.03986	0.691743	11.3819	0.00983039	0.0675382	SYNM	15	synemin, intermediate filament protein
P23381	14.9365	-0.582245	-0.1232	0.766224	0.361803	11.3802	0.00983794	0.0675382	WARS	14	tryptophanyl-tRNA synthetase
Q8IXQ6	1.39794	-0.881367	0.463433	0.586635	0.94282	11.3801	0.00983834	0.0675382	PARP9	3	poly (ADP-ribose) polymerase family, member 9
Q9UBD0	1.2215	1.11888	-0.061067	-1.92963	0.814529	11.3788	0.00984434	0.0675382	HSFX2	X	heat shock transcription factor family, X linked 2
P52272	34.1144	-0.0813863	-0.0288498	0.266502	0.25456	11.3642	0.00991081	0.0679022	HNRNPM	19	heterogeneous nuclear ribonucleoprotein M
Q02318	2.13768	-1.26702	-0.295036	1.37733	0.677585	11.3626	0.00991829	0.0679022	CYP27A1	2	cytochrome P450, family 27, subfamily A, polypeptide 1
Q9NP72	1.60705	-0.544279	0.305065	0.545059	0.904649	11.3578	0.00994049	0.0679825	RAB18	10	RAB18, member RAS oncogene family
