# Supplementary material for: Integrated proteotranscriptomics of breast cancer reveals globally increased protein-mRNA concordance associated with subtypes and survival
Source: Genome Med. 2018 Dec 3;10:94. doi: 10.1186/s13073-018-0602-x (PMC6276229; doi:10.1186/s13073-018-0602-x)
Supplement: Supplementary file 7 — Tables S5. Significantly differentially expressed proteins between breast tumors and adjacent non-cancerous tissues (n = 52 tissue pairs). (XLSX 636 kb) [file 13073_2018_602_MOESM7_ESM.xlsx]

## Sheet: tumor_pairs
Table S5-1. Significantly differentially expressed proteins between breast tumors and adjacent non-cancerous tissues (n = 52 tissue pairs)
(adjacent non-cancerous tissues served as the reference for the fold change calculation)
UNIPROT	baseMean	log2FoldChange	lfcSE	stat	P value*	adj P value	SYMBOL	GENE NAME
Q6NZI2	63.1833	-2.76506	0.204231	-13.5389	9.21464e-42	6.58018e-38	PTRF	polymerase I and transcript release factor
Q99715	58.1046	3.10646	0.23956	12.9674	1.87325e-38	6.68846e-35	COL12A1	collagen, type XII, alpha 1
P13796	20.7252	2.6671	0.210162	12.6907	6.65956e-37	1.5852e-33	LCP1	lymphocyte cytosolic protein 1 (L-plastin)
P24821	34.0113	3.75607	0.300317	12.507	6.83525e-36	1.22026e-32	TNC	tenascin C
O95810	12.3062	-3.38041	0.270749	-12.4854	8.96981e-36	1.28107e-32	SDPR	serum deprivation response
Q96Q06	36.5456	-2.4545	0.200161	-12.2627	1.43714e-34	1.71044e-31	PLIN4	perilipin 4
P02751	91.2097	2.32743	0.19467	11.9558	6.05651e-33	6.1785e-30	FN1	fibronectin 1
Q14204	25.1759	2.77411	0.232249	11.9445	6.93247e-33	6.18809e-30	DYNC1H1	dynein, cytoplasmic 1, heavy chain 1
Q9BX66	13.2196	-2.18046	0.183373	-11.8908	1.3209e-32	1.04806e-29	SORBS1	sorbin and SH3 domain containing 1
P14618	59.4962	2.36481	0.200488	11.7953	4.12687e-32	2.947e-29	PKM	pyruvate kinase, muscle
P13639	20.9502	2.6791	0.240322	11.148	7.32613e-29	4.75599e-26	EEF2	eukaryotic translation elongation factor 2
Q15847	20.1538	-2.89091	0.259852	-11.1252	9.45721e-29	5.62783e-26	ADIRF	adipogenesis regulatory factor
Q00610	37.4948	2.33618	0.21318	10.9587	6.03433e-28	3.3147e-25	CLTC	clathrin, heavy chain (Hc)
P68104	32.785	1.89128	0.173589	10.8952	1.21544e-27	6.19963e-25	EEF1A1	eukaryotic translation elongation factor 1 alpha 1
Q15063	90.7741	2.34257	0.215453	10.8727	1.55465e-27	7.40115e-25	POSTN	periostin, osteoblast specific factor
Q08211	11.4967	3.14928	0.290047	10.8578	1.83066e-27	8.17047e-25	DHX9	DEAH (Asp-Glu-Ala-His) box helicase 9
O60240	25.4379	-2.32249	0.217998	-10.6537	1.67534e-26	7.03741e-24	PLIN1	perilipin 1
O76070	12.2128	-2.82016	0.267087	-10.559	4.61746e-26	1.83185e-23	SNCG	synuclein, gamma (breast cancer-specific protein 1)
P42224	9.63487	3.70667	0.352196	10.5245	6.66484e-26	2.50493e-23	STAT1	signal transducer and activator of transcription 1, 91kDa
P84077	11.0453	2.75913	0.26242	10.5142	7.43249e-26	2.65377e-23	ARF1	ADP-ribosylation factor 1
P46940	32.6738	1.93995	0.185693	10.4471	1.51096e-25	5.13797e-23	IQGAP1	IQ motif containing GTPase activating protein 1
Q02952	29.4451	-1.9852	0.193476	-10.2607	1.05941e-24	3.43875e-22	AKAP12	A kinase (PRKA) anchor protein 12
P04844	9.18287	2.85841	0.280962	10.1736	2.6004e-24	8.07369e-22	RPN2	ribophorin II
P06733	67.0854	1.88869	0.185927	10.1582	3.04579e-24	8.8627e-22	ENO1	enolase 1, (alpha)
P26641	5.03784	3.15983	0.311117	10.1564	3.10275e-24	8.8627e-22	EEF1G	eukaryotic translation elongation factor 1 gamma
P48643	10.1586	2.32636	0.229418	10.1403	3.6606e-24	1.0054e-21	CCT5	chaperonin containing TCP1, subunit 5 (epsilon)
P13010	12.7318	3.05629	0.304386	10.0408	1.00828e-23	2.66671e-21	XRCC5	X-ray repair complementing defective repair in Chinese hamster cells 5 (double-strand-break rejoining)
P04843	10.4352	2.72452	0.27286	9.98505	1.77208e-23	4.51943e-21	RPN1	ribophorin I
P60842	10.7607	2.67854	0.26904	9.95592	2.37605e-23	5.85083e-21	EIF4A1	eukaryotic translation initiation factor 4A1
P50454	18.6713	1.69016	0.169846	9.95113	2.49346e-23	5.93527e-21	SERPINH1	serpin peptidase inhibitor, clade H (heat shock protein 47), member 1, (collagen binding protein 1)
P04406	75.4381	2.08106	0.210546	9.88409	4.88003e-23	1.12414e-20	GAPDH	glyceraldehyde-3-phosphate dehydrogenase
Q86VP6	9.58547	2.71233	0.275923	9.83005	8.35808e-23	1.80864e-20	CAND1	cullin-associated and neddylation-dissociated 1
P15090	47.111	-2.66809	0.27139	-9.83122	8.26094e-23	1.80864e-20	FABP4	fatty acid binding protein 4, adipocyte
O15144	5.42605	3.30672	0.336557	9.82516	8.77339e-23	1.84267e-20	ARPC2	actin related protein 2/3 complex, subunit 2, 34kDa
P60709	56.6281	1.4093	0.144438	9.7571	1.72e-22	3.50929e-20	ACTB	actin, beta
P08294	11.4049	-2.00194	0.20551	-9.74135	2.0087e-22	3.98448e-20	SOD3	superoxide dismutase 3, extracellular
O14558	14.1393	-2.09783	0.218055	-9.62061	6.54436e-22	1.26306e-19	HSPB6	heat shock protein, alpha-crystallin-related, B6
Q14697	15.5861	2.17414	0.227333	9.56365	1.13679e-21	2.13626e-19	GANAB	glucosidase, alpha; neutral AB
Q16363	23.637	-1.52358	0.159906	-9.528	1.60342e-21	2.93591e-19	LAMA4	laminin, alpha 4
P19971	9.66555	2.79701	0.294316	9.50343	2.03079e-21	3.62546e-19	TYMP	thymidine phosphorylase
O75369	45.1315	1.84391	0.194136	9.49806	2.13829e-21	3.72427e-19	FLNB	filamin B, beta
Q14764	9.58929	2.06857	0.217929	9.49196	2.26736e-21	3.85505e-19	MVP	major vault protein
Q9UL46	6.50066	2.48535	0.262303	9.47514	2.66413e-21	4.42431e-19	PSME2	proteasome (prosome, macropain) activator subunit 2 (PA28 beta)
P42704	9.60505	3.01997	0.319017	9.46649	2.89413e-21	4.69704e-19	LRPPRC	leucine-rich pentatricopeptide repeat containing
P27824	15.8751	1.85922	0.197336	9.42159	4.4432e-21	7.05086e-19	CANX	calnexin
Q9Y2D5	8.76452	-2.04639	0.217705	-9.39984	5.46437e-21	8.48283e-19	AKAP2	A kinase (PRKA) anchor protein 2
Q12905	4.96211	3.32528	0.353849	9.39746	5.58968e-21	8.49275e-19	ILF2	interleukin enhancer binding factor 2
P12814	44.5953	1.52948	0.163299	9.36612	7.52495e-21	1.11949e-18	ACTN1	actinin, alpha 1
P61160	6.77275	2.73495	0.292203	9.35977	7.99087e-21	1.16455e-18	ACTR2	ARP2 actin-related protein 2 homolog (yeast)
P22314	19.6045	1.98979	0.212856	9.34804	8.92908e-21	1.27525e-18	UBA1	ubiquitin-like modifier activating enzyme 1
P38606	5.94623	2.99603	0.321628	9.31519	1.21732e-20	1.70448e-18	ATP6V1A	ATPase, H+ transporting, lysosomal 70kDa, V1 subunit A
P26599	9.46694	2.79017	0.300834	9.27478	1.7798e-20	2.44415e-18	PTBP1	polypyrimidine tract binding protein 1
P49588	5.89464	2.87594	0.310352	9.26671	1.91981e-20	2.58667e-18	AARS	alanyl-tRNA synthetase
Q9Y3Z3	8.31581	2.29335	0.247681	9.2593	2.05774e-20	2.72117e-18	SAMHD1	SAM domain and HD domain 1
P30443	5.17573	2.57187	0.277862	9.25592	2.12387e-20	2.75656e-18	HLA-A	major histocompatibility complex, class I, A
P07996	12.1436	2.3444	0.253338	9.25404	2.16171e-20	2.75656e-18	THBS1	thrombospondin 1
P50395	11.2397	2.11611	0.229047	9.23878	2.4932e-20	3.1235e-18	GDI2	GDP dissociation inhibitor 2
P21980	4.96751	2.55962	0.280088	9.13862	6.32559e-20	7.78811e-18	TGM2	transglutaminase 2
P40763	5.55766	2.76418	0.302757	9.13003	6.84824e-20	8.28869e-18	STAT3	signal transducer and activator of transcription 3 (acute-phase response factor)
Q13200	6.96852	2.30802	0.253187	9.11589	7.80306e-20	9.28695e-18	PSMD2	proteasome (prosome, macropain) 26S subunit, non-ATPase, 2
P40227	9.50778	2.14402	0.235304	9.11169	8.11116e-20	9.49538e-18	CCT6A	chaperonin containing TCP1, subunit 6A (zeta 1)
O00148	5.19687	2.84356	0.312251	9.10663	8.49805e-20	9.78783e-18	DDX39A	DEAD (Asp-Glu-Ala-Asp) box polypeptide 39A
P09651	5.7812	2.43654	0.267755	9.09989	9.04257e-20	1.02497e-17	HNRNPA1	heterogeneous nuclear ribonucleoprotein A1
P11142	30.8	1.37774	0.151613	9.08721	1.01612e-19	1.13376e-17	HSPA8	heat shock 70kDa protein 8
P35606	6.00112	2.69006	0.296759	9.0648	1.24832e-19	1.37142e-17	COPB2	coatomer protein complex, subunit beta 2 (beta prime)
P23284	12.2795	1.77648	0.196645	9.03393	1.65617e-19	1.79193e-17	PPIB	peptidylprolyl isomerase B (cyclophilin B)
O75083	6.62582	2.39546	0.265715	9.01516	1.96586e-19	2.09526e-17	WDR1	WD repeat domain 1
Q6P2Q9	5.41672	2.88674	0.320692	9.0016	2.22452e-19	2.33607e-17	PRPF8	pre-mRNA processing factor 8
P53621	7.55499	3.18774	0.35442	8.99424	2.37874e-19	2.41882e-17	COPA	coatomer protein complex, subunit alpha
P53618	6.24299	2.53459	0.28183	8.99332	2.39872e-19	2.41882e-17	COPB1	coatomer protein complex, subunit beta 1
Q9Y4L1	11.3817	2.22821	0.24777	8.99304	2.40493e-19	2.41882e-17	HYOU1	hypoxia up-regulated 1
P20700	15.5884	1.52167	0.169485	8.97821	2.7522e-19	2.72964e-17	LMNB1	lamin B1
P54886	4.66015	3.11729	0.348112	8.95487	3.40135e-19	3.32727e-17	ALDH18A1	aldehyde dehydrogenase 18 family, member A1
P48735	11.1636	2.64285	0.297359	8.88774	6.23625e-19	6.01798e-17	IDH2	isocitrate dehydrogenase 2 (NADP+), mitochondrial
P50990	8.43107	2.28475	0.258288	8.84573	9.09286e-19	8.65761e-17	CCT8	chaperonin containing TCP1, subunit 8 (theta)
P31150	12.159	1.65861	0.187607	8.84089	9.49557e-19	8.92208e-17	GDI1	GDP dissociation inhibitor 1
Q9BYX7	9.48858	1.83085	0.208028	8.80098	1.35627e-18	1.2578e-16	NA	NA
P39656	4.14966	2.55382	0.290348	8.79571	1.42141e-18	1.30132e-16	DDOST	dolichyl-diphosphooligosaccharide--protein glycosyltransferase subunit (non-catalytic)
P34932	7.01783	1.96897	0.223959	8.79166	1.4737e-18	1.33211e-16	HSPA4	heat shock 70kDa protein 4
P11047	26.8794	-1.15633	0.131875	-8.76834	1.81317e-18	1.5985e-16	LAMC1	laminin, gamma 1 (formerly LAMB2)
Q7KZF4	8.47163	2.24836	0.256414	8.7685	1.81063e-18	1.5985e-16	SND1	staphylococcal nuclease and tudor domain containing 1
P21333	104.337	1.26176	0.144087	8.75693	2.00641e-18	1.74729e-16	FLNA	filamin A, alpha
Q06323	7.9787	2.19531	0.251292	8.73609	2.41321e-18	2.05152e-16	PSME1	proteasome (prosome, macropain) activator subunit 1 (PA28 alpha)
Q15582	22.6431	2.06415	0.236254	8.73703	2.39327e-18	2.05152e-16	TGFBI	transforming growth factor, beta-induced, 68kDa
P00558	34.2736	1.60931	0.184436	8.7256	2.64779e-18	2.22445e-16	PGK1	phosphoglycerate kinase 1
P59998	3.28699	2.90724	0.333356	8.7211	2.75509e-18	2.28769e-16	ARPC4	actin related protein 2/3 complex, subunit 4, 20kDa
P20591	4.73213	2.75761	0.316499	8.71285	2.96333e-18	2.43231e-16	MX1	MX dynamin-like GTPase 1
Q99832	4.76556	2.37779	0.273247	8.70195	3.26217e-18	2.64718e-16	CCT7	chaperonin containing TCP1, subunit 7 (eta)
P43490	4.76679	3.55953	0.409423	8.69402	3.49844e-18	2.7817e-16	NAMPT	nicotinamide phosphoribosyltransferase
P07437	13.3192	1.9222	0.2211	8.69378	3.50585e-18	2.7817e-16	TUBB	tubulin, beta class I
Q15393	4.5785	2.85036	0.328412	8.67922	3.98482e-18	3.12699e-16	SF3B3	splicing factor 3b, subunit 3, 130kDa
P12956	10.8721	2.02915	0.233912	8.67484	4.14118e-18	3.21437e-16	XRCC6	X-ray repair complementing defective repair in Chinese hamster cells 6
Q92499	6.32137	2.5196	0.290961	8.6596	4.73431e-18	3.63523e-16	DDX1	DEAD (Asp-Glu-Ala-Asp) box helicase 1
Q05469	5.18685	-2.02754	0.234262	-8.65498	4.92977e-18	3.74505e-16	LIPE	lipase, hormone-sensitive
P0C0L4	38.2363	1.44558	0.167238	8.64384	5.43552e-18	4.08579e-16	C4A	complement component 4A (Rodgers blood group)
Q15436	3.58889	2.58229	0.298834	8.64124	5.56078e-18	4.13641e-16	SEC23A	Sec23 homolog A (S. cerevisiae)
O15061	14.2105	-1.98491	0.229839	-8.6361	5.81645e-18	4.28199e-16	SYNM	synemin, intermediate filament protein
Q9H4A4	3.87644	3.59487	0.417154	8.6176	6.83695e-18	4.96469e-16	RNPEP	arginyl aminopeptidase (aminopeptidase B)
P13667	18.0809	1.80309	0.209252	8.61684	6.88285e-18	4.96469e-16	PDIA4	protein disulfide isomerase family A, member 4
P49755	4.33875	2.62391	0.304657	8.61267	7.13776e-18	5.09707e-16	TMED10	transmembrane emp24-like trafficking protein 10 (yeast)
P00338	13.2349	2.0164	0.234373	8.60336	7.74153e-18	5.47349e-16	LDHA	lactate dehydrogenase A
Q9UJ70	3.73052	2.6455	0.307571	8.60128	7.88347e-18	5.5192e-16	NAGK	N-acetylglucosamine kinase
Q9NP74	2.71221	-2.91625	0.339231	-8.59664	8.20849e-18	5.69096e-16	PALMD	palmdelphin
Q09666	275.802	-1.00611	0.117071	-8.59405	8.39568e-18	5.76477e-16	AHNAK	AHNAK nucleoprotein
P11413	3.37044	3.1578	0.368371	8.57233	1.01413e-17	6.89705e-16	G6PD	glucose-6-phosphate dehydrogenase
P62826	4.20262	2.25168	0.263465	8.5464	1.26983e-17	8.55457e-16	RAN	RAN, member RAS oncogene family
O14980	4.65492	3.2856	0.385117	8.53145	1.44523e-17	9.64525e-16	XPO1	exportin 1
P48444	5.37048	2.23303	0.261963	8.52421	1.53851e-17	1.01727e-15	ARCN1	archain 1
P49368	7.50503	2.16464	0.254124	8.51805	1.6226e-17	1.06303e-15	CCT3	chaperonin containing TCP1, subunit 3 (gamma)
P05023	6.30177	2.74157	0.322163	8.50987	1.74129e-17	1.13042e-15	ATP1A1	ATPase, Na+/K+ transporting, alpha 1 polypeptide
P53396	6.34651	2.64577	0.311081	8.50509	1.81451e-17	1.16733e-15	ACLY	ATP citrate lyase
O94979	5.40248	2.61731	0.308129	8.49422	1.99261e-17	1.27047e-15	SEC31A	SEC31 homolog A (S. cerevisiae)
P63244	5.6051	2.35738	0.277635	8.49093	2.04987e-17	1.29541e-15	GNB2L1	guanine nucleotide binding protein (G protein), beta polypeptide 2-like 1
Q99439	3.39833	2.30498	0.271552	8.4882	2.0987e-17	1.31464e-15	CNN2	calponin 2
P31949	23.2249	1.68615	0.198833	8.48022	2.24765e-17	1.39569e-15	S100A11	S100 calcium binding protein A11
P62136	4.43986	2.16151	0.255073	8.4741	2.36907e-17	1.45841e-15	PPP1CA	protein phosphatase 1, catalytic subunit, alpha isozyme
O60437	16.5417	-1.39528	0.16485	-8.46392	2.58528e-17	1.5779e-15	PPL	periplakin
P16083	5.80233	-2.33575	0.276358	-8.45189	2.86617e-17	1.73452e-15	NQO2	NAD(P)H dehydrogenase, quinone 2
P15311	16.6458	1.68797	0.200059	8.43732	3.24683e-17	1.94837e-15	EZR	ezrin
P14866	12.1029	1.71986	0.204111	8.42609	3.57398e-17	2.12682e-15	HNRNPL	heterogeneous nuclear ribonucleoprotein L
P54578	3.36804	2.61217	0.310257	8.41938	3.78497e-17	2.23376e-15	USP14	ubiquitin specific peptidase 14 (tRNA-guanine transglycosylase)
Q9HBL0	17.6863	-1.5219	0.180975	-8.40942	4.12034e-17	2.41175e-15	TNS1	tensin 1
P07814	6.90133	2.90197	0.345621	8.39639	4.60409e-17	2.67299e-15	EPRS	glutamyl-prolyl-tRNA synthetase
Q13228	31.1419	-1.62672	0.19397	-8.38646	5.00993e-17	2.88515e-15	SELENBP1	selenium binding protein 1
Q13263	8.2832	2.02964	0.242051	8.38517	5.06505e-17	2.89356e-15	TRIM28	tripartite motif containing 28
Q9Y678	4.53607	3.15619	0.377095	8.36975	5.77407e-17	3.27243e-15	COPG1	coatomer protein complex, subunit gamma 1
Q14974	7.79208	2.35401	0.281307	8.36812	5.85427e-17	3.29176e-15	KPNB1	karyopherin (importin) beta 1
P52209	9.13355	2.39545	0.286365	8.36502	6.01061e-17	3.35326e-15	PGD	phosphogluconate dehydrogenase
P02511	25.0488	-2.12629	0.25422	-8.36395	6.06506e-17	3.35741e-15	CRYAB	crystallin, alpha B
O00571	5.66287	2.16645	0.259235	8.35709	6.4282e-17	3.53106e-15	DDX3X	DEAD (Asp-Glu-Ala-Asp) box helicase 3, X-linked
Q562R1	13.7252	1.77956	0.213069	8.35206	6.70828e-17	3.65678e-15	ACTBL2	actin, beta-like 2
Q02790	7.22508	2.7789	0.33334	8.33653	7.65019e-17	4.13864e-15	FKBP4	FK506 binding protein 4, 59kDa
P14543	16.8559	-1.3074	0.157214	-8.31609	9.09111e-17	4.88117e-15	NID1	nidogen 1
P46459	4.58712	3.10866	0.374013	8.31165	9.43793e-17	5.02957e-15	NSF	N-ethylmaleimide-sensitive factor
P19367	5.16479	2.30393	0.27755	8.30096	1.03274e-16	5.46279e-15	HK1	hexokinase 1
P60228	2.42645	3.03556	0.365733	8.29995	1.04155e-16	5.46889e-15	EIF3E	eukaryotic translation initiation factor 3, subunit E
P17858	5.42265	2.3948	0.288577	8.29867	1.05284e-16	5.48782e-15	PFKL	phosphofructokinase, liver
P55060	4.95476	3.3118	0.400309	8.2731	1.30517e-16	6.75378e-15	CSE1L	CSE1 chromosome segregation 1-like (yeast)
Q96QK1	5.2716	2.34305	0.283336	8.26951	1.34507e-16	6.91019e-15	VPS35	vacuolar protein sorting 35 homolog (S. cerevisiae)
P49257	3.58256	3.22598	0.390801	8.25479	1.52166e-16	7.76156e-15	LMAN1	lectin, mannose-binding, 1
P20618	4.02202	2.65385	0.321692	8.24967	1.58838e-16	8.04442e-15	PSMB1	proteasome (prosome, macropain) subunit, beta type, 1
P23526	7.45483	2.44798	0.296806	8.24775	1.61399e-16	8.11654e-15	AHCY	adenosylhomocysteinase
P47756	6.01039	2.20732	0.267739	8.24433	1.66092e-16	8.19177e-15	CAPZB	capping protein (actin filament) muscle Z-line, beta
P13674	3.36038	2.60219	0.315641	8.24415	1.66336e-16	8.19177e-15	P4HA1	prolyl 4-hydroxylase, alpha polypeptide I
Q6P996	3.27546	3.66906	0.445019	8.24473	1.65531e-16	8.19177e-15	PDXDC1	pyridoxal-dependent decarboxylase domain containing 1
P07384	6.79237	2.17868	0.264345	8.24178	1.6967e-16	8.24227e-15	CAPN1	calpain 1, (mu/I) large subunit
P40121	11.226	1.84359	0.22368	8.2421	1.69217e-16	8.24227e-15	CAPG	capping protein (actin filament), gelsolin-like
Q99613	3.45137	2.71043	0.329566	8.22424	1.96433e-16	9.47791e-15	EIF3C	eukaryotic translation initiation factor 3, subunit C
Q9NYU2	7.07888	2.30453	0.280409	8.21847	2.06117e-16	9.87842e-15	UGGT1	UDP-glucose glycoprotein glucosyltransferase 1
P21796	7.50453	2.83932	0.345571	8.2163	2.09871e-16	9.99125e-15	VDAC1	voltage-dependent anion channel 1
Q10567	5.37296	2.24352	0.273504	8.20287	2.34724e-16	1.11004e-14	AP1B1	adaptor-related protein complex 1, beta 1 subunit
Q15029	3.53046	2.92029	0.356837	8.18382	2.74984e-16	1.29188e-14	EFTUD2	elongation factor Tu GTP binding domain containing 2
Q9Y2Q3	3.28744	2.31569	0.282996	8.18277	2.77395e-16	1.29469e-14	GSTK1	glutathione S-transferase kappa 1
P13797	5.56911	2.2262	0.272274	8.17632	2.92643e-16	1.35699e-14	PLS3	plastin 3
P02787	458.023	-1.45957	0.178552	-8.17449	2.9711e-16	1.36882e-14	TF	transferrin
P35442	4.40343	3.69932	0.454775	8.1344	4.1399e-16	1.89507e-14	THBS2	thrombospondin 2
P18085	2.81537	3.27017	0.402405	8.12656	4.41641e-16	2.00876e-14	ARF4	ADP-ribosylation factor 4
Q9Y6N5	3.98957	2.61896	0.322402	8.12328	4.53765e-16	2.05085e-14	SQRDL	sulfide quinone reductase-like (yeast)
P62736	110.201	0.847391	0.104536	8.10623	5.22165e-16	2.34514e-14	ACTA2	actin, alpha 2, smooth muscle, aorta
P04271	8.64722	-2.19031	0.270244	-8.10491	5.27859e-16	2.3559e-14	S100B	S100 calcium binding protein B
O15145	3.33877	2.25373	0.278234	8.10012	5.49044e-16	2.43523e-14	ARPC3	actin related protein 2/3 complex, subunit 3, 21kDa
P61019	3.76245	2.29977	0.284042	8.09657	5.65282e-16	2.49178e-14	RAB2A	RAB2A, member RAS oncogene family
P08238	7.93479	2.09415	0.25873	8.09395	5.77615e-16	2.53052e-14	HSP90AB1	heat shock protein 90kDa alpha (cytosolic), class B member 1
Q6NUK1	2.84068	2.65762	0.328777	8.08334	6.3019e-16	2.74401e-14	SLC25A24	solute carrier family 25 (mitochondrial carrier; phosphate carrier), member 24
O15143	2.57996	2.76327	0.341921	8.08162	6.39133e-16	2.76609e-14	ARPC1B	actin related protein 2/3 complex, subunit 1B, 41kDa
Q13724	3.73756	3.29325	0.407558	8.08046	6.45219e-16	2.77561e-14	MOGS	mannosyl-oligosaccharide glucosidase
Q8IUX7	6.29736	2.20078	0.272994	8.06163	7.52844e-16	3.2192e-14	AEBP1	AE binding protein 1
P05783	30.0507	2.62154	0.325732	8.04816	8.40471e-16	3.5725e-14	KRT18	keratin 18
Q15046	3.12566	2.44755	0.304228	8.04511	8.61653e-16	3.64087e-14	KARS	lysyl-tRNA synthetase
P09960	4.42365	3.18201	0.395806	8.03931	9.03458e-16	3.79505e-14	LTA4H	leukotriene A4 hydrolase
P31146	5.71533	2.02491	0.252264	8.02694	9.99356e-16	4.17333e-14	CORO1A	coronin, actin binding protein, 1A
P39059	6.24783	-1.61542	0.201275	-8.02593	1.00756e-15	4.18312e-14	COL15A1	collagen, type XV, alpha 1
P38919	3.64494	2.52515	0.315104	8.01372	1.11294e-15	4.59395e-14	EIF4A3	eukaryotic translation initiation factor 4A3
O75643	7.56873	2.34463	0.292772	8.00836	1.16247e-15	4.77081e-14	SNRNP200	small nuclear ribonucleoprotein 200kDa (U5)
P04075	28.4589	1.61384	0.201639	8.00361	1.2082e-15	4.93013e-14	ALDOA	aldolase A, fructose-bisphosphate
Q9NZM1	10.2302	2.00574	0.250632	8.00271	1.21711e-15	4.93827e-14	MYOF	myoferlin
O43242	3.62823	2.16838	0.271293	7.99275	1.3196e-15	5.32386e-14	PSMD3	proteasome (prosome, macropain) 26S subunit, non-ATPase, 3
P23381	9.8857	1.77057	0.221556	7.99153	1.33279e-15	5.3469e-14	WARS	tryptophanyl-tRNA synthetase
O00303	4.34664	2.27095	0.284642	7.97827	1.48395e-15	5.92003e-14	EIF3F	eukaryotic translation initiation factor 3, subunit F
P00367	8.2012	1.9422	0.243546	7.97465	1.52818e-15	6.06261e-14	GLUD1	glutamate dehydrogenase 1
P17987	7.13378	1.92378	0.241602	7.96259	1.6848e-15	6.64704e-14	TCP1	t-complex 1
P52272	23.6396	1.49392	0.187731	7.95777	1.75166e-15	6.85947e-14	HNRNPM	heterogeneous nuclear ribonucleoprotein M
Q15233	14.9961	1.44376	0.181437	7.95733	1.75785e-15	6.85947e-14	NONO	non-POU domain containing, octamer-binding
Q07065	14.8265	1.48632	0.186842	7.95497	1.79179e-15	6.95389e-14	CKAP4	cytoskeleton-associated protein 4
P45880	5.53503	2.4549	0.309054	7.94326	1.96943e-15	7.60198e-14	VDAC2	voltage-dependent anion channel 2
P50991	6.31127	2.11096	0.265792	7.94212	1.98753e-15	7.63063e-14	CCT4	chaperonin containing TCP1, subunit 4 (delta)
P63010	3.95763	2.70797	0.341228	7.93594	2.08908e-15	7.9776e-14	AP2B1	adaptor-related protein complex 2, beta 1 subunit
P55268	19.3688	-1.39014	0.175326	-7.92889	2.21121e-15	8.39907e-14	LAMB2	laminin, beta 2 (laminin S)
Q96KP4	9.3903	1.9057	0.240556	7.92206	2.33616e-15	8.82673e-14	CNDP2	CNDP dipeptidase 2 (metallopeptidase M20 family)
P62244	2.49474	3.3537	0.423888	7.91175	2.53794e-15	9.53863e-14	RPS15A	ribosomal protein S15a
P17655	4.10688	1.97485	0.249728	7.908	2.61554e-15	9.77884e-14	CAPN2	calpain 2, (m/II) large subunit
P47897	3.11322	2.9503	0.373361	7.90201	2.74446e-15	1.02074e-13	QARS	glutaminyl-tRNA synthetase
P07900	15.4206	1.53909	0.195009	7.89237	2.9649e-15	1.09701e-13	HSP90AA1	heat shock protein 90kDa alpha (cytosolic), class A member 1
O43707	29.3689	1.18807	0.150688	7.88431	3.16271e-15	1.16417e-13	ACTN4	actinin, alpha 4
Q9UNM6	2.13253	3.36122	0.426579	7.87948	3.28744e-15	1.20388e-13	PSMD13	proteasome (prosome, macropain) 26S subunit, non-ATPase, 13
Q99536	5.88764	1.61671	0.205681	7.86027	3.83303e-15	1.39651e-13	VAT1	vesicle amine transport 1
P45974	5.12401	1.88732	0.240358	7.85211	4.09089e-15	1.4829e-13	USP5	ubiquitin specific peptidase 5 (isopeptidase T)
Q71U36	37.5936	1.07973	0.137839	7.83328	4.75308e-15	1.71423e-13	TUBA1A	tubulin, alpha 1a
Q14568	4.1513	3.1753	0.405567	7.8293	4.90579e-15	1.76041e-13	NA	NA
Q58FF7	8.59247	1.93571	0.247367	7.82523	5.06719e-15	1.80924e-13	NA	NA
P01903	2.72858	2.75377	0.352013	7.82291	5.16165e-15	1.8338e-13	HLA-DRA	major histocompatibility complex, class II, DR alpha
Q12907	2.85725	2.61105	0.334033	7.81673	5.42118e-15	1.91647e-13	LMAN2	lectin, mannose-binding 2
P46781	3.30732	2.49803	0.319691	7.81388	5.54542e-15	1.95073e-13	RPS9	ribosomal protein S9
P62701	3.37721	2.35003	0.301004	7.8073	5.84257e-15	2.04518e-13	RPS4X	ribosomal protein S4, X-linked
P09525	6.96697	1.67075	0.214338	7.79492	6.44491e-15	2.24503e-13	ANXA4	annexin A4
P61158	4.8273	2.41738	0.310499	7.78548	6.94484e-15	2.40743e-13	ACTR3	ARP3 actin-related protein 3 homolog (yeast)
O00231	2.49423	2.95934	0.380518	7.77713	7.4187e-15	2.55927e-13	PSMD11	proteasome (prosome, macropain) 26S subunit, non-ATPase, 11
Q32P51	10.4443	1.45906	0.187824	7.76825	7.95783e-15	2.73206e-13	HNRNPA1L2	heterogeneous nuclear ribonucleoprotein A1-like 2
Q12906	5.56994	2.29274	0.295535	7.75794	8.63231e-15	2.94944e-13	ILF3	interleukin enhancer binding factor 3, 90kDa
P32455	3.08323	3.00629	0.387875	7.75067	9.14076e-15	3.10829e-13	GBP1	guanylate binding protein 1, interferon-inducible
P19827	20.9873	1.78154	0.230068	7.74356	9.66676e-15	3.27158e-13	ITIH1	inter-alpha-trypsin inhibitor heavy chain 1
Q92616	8.45085	2.34755	0.303207	7.74238	9.75718e-15	3.2866e-13	GCN1L1	GCN1 general control of amino-acid synthesis 1-like 1 (yeast)
P37840	4.38499	-2.45841	0.317762	-7.73664	1.0208e-14	3.4223e-13	SNCA	synuclein, alpha (non A4 component of amyloid precursor)
Q00839	13.6197	1.58223	0.204548	7.73525	1.03197e-14	3.4436e-13	HNRNPU	heterogeneous nuclear ribonucleoprotein U (scaffold attachment factor A)
O60506	10.4215	1.22292	0.158226	7.72895	1.0844e-14	3.60172e-13	SYNCRIP	synaptotagmin binding, cytoplasmic RNA interacting protein
O60361	7.94284	1.79688	0.232613	7.72476	1.12065e-14	3.7049e-13	NA	NA
Q01518	16.5987	1.26104	0.163275	7.72341	1.13262e-14	3.71011e-13	CAP1	CAP, adenylate cyclase-associated protein 1 (yeast)
Q13885	40.759	1.14262	0.147936	7.72373	1.12973e-14	3.71011e-13	TUBB2A	tubulin, beta 2A class IIa
O60701	6.10478	2.69989	0.349788	7.71864	1.17574e-14	3.83377e-13	UGDH	UDP-glucose 6-dehydrogenase
Q06830	17.9353	1.14922	0.14893	7.71649	1.19576e-14	3.88134e-13	PRDX1	peroxiredoxin 1
O75396	5.26361	1.7604	0.228603	7.70068	1.35348e-14	4.37339e-13	SEC22B	SEC22 vesicle trafficking protein homolog B (S. cerevisiae) (gene/pseudogene)
P46937	3.657	-2.09756	0.27271	-7.69155	1.45362e-14	4.67581e-13	YAP1	Yes-associated protein 1
Q01813	3.18003	2.55006	0.332701	7.66473	1.79204e-14	5.73856e-13	PFKP	phosphofructokinase, platelet
P24539	4.61862	1.99061	0.259873	7.65991	1.8606e-14	5.93149e-13	ATP5F1	ATP synthase, H+ transporting, mitochondrial Fo complex, subunit B1
O75367	4.84041	2.60322	0.340028	7.6559	1.91956e-14	6.09225e-13	H2AFY	H2A histone family, member Y
O43143	3.53916	2.90339	0.379284	7.65494	1.93405e-14	6.11108e-13	DHX15	DEAH (Asp-Glu-Ala-His) box helicase 15
P26196	3.01239	2.70076	0.353269	7.64506	2.08847e-14	6.56993e-13	DDX6	DEAD (Asp-Glu-Ala-Asp) box helicase 6
Q9UMS4	2.05188	3.31813	0.434102	7.64367	2.11117e-14	6.61221e-13	PRPF19	pre-mRNA processing factor 19
P21695	19.0713	-1.61992	0.21203	-7.64003	2.17168e-14	6.77203e-13	GPD1	glycerol-3-phosphate dehydrogenase 1 (soluble)
P23142	6.45132	1.65206	0.216732	7.6226	2.48617e-14	7.71903e-13	FBLN1	fibulin 1
Q14258	2.89156	2.39031	0.313826	7.61667	2.60303e-14	8.04685e-13	TRIM25	tripartite motif containing 25
Q99623	7.5671	1.93675	0.254313	7.61562	2.62431e-14	8.07766e-13	PHB2	prohibitin 2
Q58FF8	7.21281	1.65112	0.217153	7.60349	2.88245e-14	8.83414e-13	NA	NA
P27348	6.97901	1.8789	0.248219	7.56953	3.74583e-14	1.14312e-12	YWHAQ	tyrosine 3-monooxygenase/tryptophan 5-monooxygenase activation protein, theta
Q15631	2.64935	2.8548	0.377499	7.56238	3.95752e-14	1.20258e-12	TSN	translin
O43776	2.98583	2.72432	0.360463	7.55784	4.09804e-14	1.24001e-12	NARS	asparaginyl-tRNA synthetase
Q15363	2.38391	2.66976	0.354041	7.54082	4.67027e-14	1.40719e-12	TMED2	transmembrane emp24 domain trafficking protein 2
P58107	10.7149	2.0415	0.270878	7.53658	4.82441e-14	1.44753e-12	EPPK1	epiplakin 1
P10253	5.99093	2.1023	0.279737	7.51526	5.67971e-14	1.69702e-12	GAA	glucosidase, alpha; acid
Q16401	3.51876	2.36357	0.314692	7.51074	5.87939e-14	1.74936e-12	PSMD5	proteasome (prosome, macropain) 26S subunit, non-ATPase, 5
P20073	3.77749	1.92522	0.256359	7.50987	5.91848e-14	1.75369e-12	ANXA7	annexin A7
P12110	74.76	1.27576	0.170045	7.50248	6.2621e-14	1.84784e-12	COL6A2	collagen, type VI, alpha 2
P37837	9.21205	1.61907	0.216381	7.48249	7.29262e-14	2.14307e-12	TALDO1	transaldolase 1
P00441	14.4497	-1.15874	0.155066	-7.47255	7.86567e-14	2.302e-12	SOD1	superoxide dismutase 1, soluble
Q9NZN4	18.6252	-1.12253	0.150526	-7.45734	8.8285e-14	2.57324e-12	EHD2	EH-domain containing 2
Q9Y3I0	3.75582	2.39736	0.32159	7.45471	9.00677e-14	2.61453e-12	RTCB	RNA 2',3'-cyclic phosphate and 5'-OH ligase
P09493	50.4013	-0.954758	0.128153	-7.45015	9.32348e-14	2.69551e-12	TPM1	tropomyosin 1 (alpha)
P06744	14.9996	1.50688	0.202302	7.44867	9.42871e-14	2.71493e-12	GPI	glucose-6-phosphate isomerase
P18124	3.5564	2.0778	0.279529	7.43322	1.05987e-13	3.03956e-12	RPL7	ribosomal protein L7
P14625	38.3176	1.50118	0.202002	7.43151	1.07364e-13	3.06675e-12	HSP90B1	heat shock protein 90kDa beta (Grp94), member 1
P62249	3.64067	1.97541	0.265865	7.43011	1.08509e-13	3.07484e-12	RPS16	ribosomal protein S16
Q07960	4.78761	1.90084	0.255828	7.43015	1.08471e-13	3.07484e-12	ARHGAP1	Rho GTPase activating protein 1
P17844	2.39353	3.02694	0.407779	7.42299	1.14505e-13	3.23194e-12	DDX5	DEAD (Asp-Glu-Ala-Asp) box helicase 5
P08865	5.91011	1.84857	0.249218	7.41746	1.19387e-13	3.35648e-12	RPSA	ribosomal protein SA
P61313	2.93837	2.44719	0.330043	7.41476	1.21846e-13	3.41217e-12	RPL15	ribosomal protein L15
P00491	4.64834	2.30644	0.311343	7.40804	1.28179e-13	3.57549e-12	PNP	purine nucleoside phosphorylase
Q9P1U1	2.28489	2.29473	0.309851	7.40592	1.30241e-13	3.60604e-12	ACTR3B	ARP3 actin-related protein 3 homolog B (yeast)
P37802	27.1151	1.16123	0.156799	7.40588	1.30284e-13	3.60604e-12	TAGLN2	transgelin 2
Q9BYT8	16.0332	1.65139	0.223073	7.40291	1.33232e-13	3.67338e-12	NLN	neurolysin (metallopeptidase M3 family)
P08727	49.6547	2.016	0.272376	7.40152	1.34631e-13	3.6977e-12	KRT19	keratin 19
Q9HB71	2.20587	3.12738	0.422964	7.39396	1.42522e-13	3.89942e-12	CACYBP	calcyclin binding protein
P05388	2.318	2.4986	0.339032	7.36983	1.70849e-13	4.6566e-12	RPLP0	ribosomal protein, large, P0
P22626	39.2788	1.27141	0.172601	7.36618	1.75591e-13	4.76765e-12	HNRNPA2B1	heterogeneous nuclear ribonucleoprotein A2/B1
P68431	4.3151	2.67746	0.36377	7.36031	1.83488e-13	4.9632e-12	HIST1H3A	histone cluster 1, H3a
P25788	2.80822	2.16696	0.294489	7.35836	1.86183e-13	5.01711e-12	PSMA3	proteasome (prosome, macropain) subunit, alpha type, 3
Q14019	2.72978	2.32254	0.316171	7.34583	2.04484e-13	5.46249e-12	COTL1	coactosin-like F-actin binding protein 1
P00488	10.0702	1.51079	0.205661	7.34601	2.04213e-13	5.46249e-12	F13A1	coagulation factor XIII, A1 polypeptide
P04181	2.03253	3.22597	0.439177	7.34549	2.05006e-13	5.46249e-12	OAT	ornithine aminotransferase
Q8NHW5	3.67886	2.03564	0.277341	7.33985	2.13837e-13	5.67662e-12	NA	NA
Q00341	8.19247	1.87238	0.255182	7.33743	2.17732e-13	5.75861e-12	HDLBP	high density lipoprotein binding protein
P27816	32.352	-1.0745	0.146639	-7.32749	2.34511e-13	6.1795e-12	MAP4	microtubule-associated protein 4
Q00325	3.39744	2.23239	0.30499	7.31955	2.48798e-13	6.50827e-12	SLC25A3	solute carrier family 25 (mitochondrial carrier; phosphate carrier), member 3
P18754	2.08297	2.77322	0.378879	7.31955	2.48811e-13	6.50827e-12	RCC1	regulator of chromosome condensation 1
Q92597	3.34241	2.35966	0.322686	7.31255	2.62112e-13	6.83118e-12	NDRG1	N-myc downstream regulated 1
P12235	5.29971	1.73455	0.237352	7.30794	2.71265e-13	7.04402e-12	SLC25A4	solute carrier family 25 (mitochondrial carrier; adenine nucleotide translocator), member 4
Q15365	5.45877	1.68359	0.23097	7.28921	3.1177e-13	8.06648e-12	PCBP1	poly(rC) binding protein 1
Q96AG4	2.67692	2.52786	0.346857	7.28789	3.1485e-13	8.11676e-12	LRRC59	leucine rich repeat containing 59
P07339	16.0303	1.1816	0.16231	7.27988	3.34105e-13	8.58217e-12	CTSD	cathepsin D
P54577	3.54135	2.03217	0.279316	7.27552	3.45095e-13	8.83269e-12	YARS	tyrosyl-tRNA synthetase
Q92820	3.41727	2.37654	0.326854	7.27097	3.56926e-13	9.1029e-12	GGH	gamma-glutamyl hydrolase (conjugase, folylpolygammaglutamyl hydrolase)
Q9P0L0	3.57492	1.95601	0.269341	7.26219	3.8087e-13	9.67898e-12	VAPA	VAMP (vesicle-associated membrane protein)-associated protein A, 33kDa
P05107	1.56677	3.46423	0.47747	7.25539	4.00493e-13	1.01416e-11	ITGB2	integrin, beta 2 (complement component 3 receptor 3 and 4 subunit)
O00429	3.65326	2.149	0.296343	7.25174	4.11454e-13	1.03823e-11	DNM1L	dynamin 1-like
P15880	3.5171	2.16004	0.298049	7.24729	4.25206e-13	1.06915e-11	RPS2	ribosomal protein S2
O95782	3.76366	2.35618	0.325367	7.24162	4.43372e-13	1.11092e-11	AP2A1	adaptor-related protein complex 2, alpha 1 subunit
P23396	6.66591	1.94983	0.269567	7.23319	4.71783e-13	1.17797e-11	RPS3	ribosomal protein S3
P46108	4.88127	-1.35217	0.187188	-7.2236	5.06307e-13	1.25977e-11	CRK	v-crk avian sarcoma virus CT10 oncogene homolog
P14868	3.28496	2.59512	0.359335	7.222	5.1229e-13	1.27023e-11	DARS	aspartyl-tRNA synthetase
Q13509	9.83823	1.36925	0.189657	7.21961	5.21371e-13	1.28827e-11	TUBB3	tubulin, beta 3 class III
Q15008	2.26361	2.96731	0.411076	7.21841	5.25986e-13	1.29519e-11	PSMD6	proteasome (prosome, macropain) 26S subunit, non-ATPase, 6
P21281	2.5968	2.20293	0.305385	7.21361	5.44883e-13	1.33712e-11	ATP6V1B2	ATPase, H+ transporting, lysosomal 56/58kDa, V1 subunit B2
Q969X5	1.61153	3.59885	0.499577	7.20379	5.85615e-13	1.43215e-11	ERGIC1	endoplasmic reticulum-golgi intermediate compartment (ERGIC) 1
P52597	10.528	1.90603	0.265024	7.1919	6.38974e-13	1.55731e-11	HNRNPF	heterogeneous nuclear ribonucleoprotein F
P31689	2.11704	3.06271	0.426624	7.17894	7.0253e-13	1.70638e-11	DNAJA1	DnaJ (Hsp40) homolog, subfamily A, member 1
P08670	380.964	-0.837875	0.11679	-7.1742	7.27291e-13	1.76054e-11	VIM	vimentin
Q6DD88	2.84511	2.3378	0.326187	7.16705	7.66288e-13	1.84867e-11	ATL3	atlastin GTPase 3
P01024	96.4084	1.1299	0.157737	7.16319	7.88214e-13	1.89516e-11	C3	complement component 3
P23434	2.66157	-1.73444	0.242674	-7.14719	8.85741e-13	2.12251e-11	GCSH	glycine cleavage system protein H (aminomethyl carrier)
P11021	56.861	0.743729	0.104098	7.14453	9.03036e-13	2.15672e-11	HSPA5	heat shock 70kDa protein 5 (glucose-regulated protein, 78kDa)
Q8WUM4	8.37755	1.57993	0.221672	7.12731	1.02351e-12	2.43629e-11	PDCD6IP	programmed cell death 6 interacting protein
Q86UX7	2.26767	2.55497	0.358651	7.12383	1.04971e-12	2.49037e-11	FERMT3	fermitin family member 3
P78371	11.1552	1.5937	0.223807	7.12088	1.07238e-12	2.53571e-11	CCT2	chaperonin containing TCP1, subunit 2 (beta)
Q9Y2X3	2.80963	2.40395	0.337899	7.1144	1.12399e-12	2.64899e-11	NOP58	NOP58 ribonucleoprotein
P25787	3.43862	2.24065	0.315008	7.113	1.13548e-12	2.66725e-11	PSMA2	proteasome (prosome, macropain) subunit, alpha type, 2
P30050	2.89661	2.17147	0.305363	7.11111	1.15109e-12	2.69507e-11	RPL12	ribosomal protein L12
Q99798	11.1832	1.51866	0.213635	7.10867	1.1717e-12	2.73434e-11	ACO2	aconitase 2, mitochondrial
Q13510	6.30434	1.47163	0.207293	7.09926	1.25427e-12	2.91749e-11	ASAH1	N-acylsphingosine amidohydrolase (acid ceramidase) 1
Q92598	3.62511	2.18679	0.308611	7.08591	1.38137e-12	3.20272e-11	HSPH1	heat shock 105kDa/110kDa protein 1
Q9UBE0	2.2301	2.4771	0.349721	7.08308	1.40981e-12	3.25808e-11	SAE1	SUMO1 activating enzyme subunit 1
P50570	3.57809	2.06071	0.291164	7.07749	1.46788e-12	3.38132e-11	DNM2	dynamin 2
P22234	1.9054	2.93263	0.414399	7.07683	1.47493e-12	3.38665e-11	PAICS	phosphoribosylaminoimidazole carboxylase, phosphoribosylaminoimidazole succinocarboxamide synthetase
Q9NY33	3.4499	2.49844	0.353072	7.07629	1.48064e-12	3.38887e-11	DPP3	dipeptidyl-peptidase 3
Q9Y490	56.3979	0.945108	0.13361	7.07364	1.50916e-12	3.44311e-11	TLN1	talin 1
Q15155	2.41213	2.88133	0.40765	7.06816	1.56999e-12	3.57048e-11	NOMO1	NODAL modulator 1
P02763	47.9458	-1.33135	0.189125	-7.03955	1.92868e-12	4.37229e-11	ORM1	orosomucoid 1
Q12874	2.22896	2.94428	0.41833	7.03818	1.94764e-12	4.4013e-11	SF3A3	splicing factor 3a, subunit 3, 60kDa
Q96A33	2.55012	2.41843	0.343682	7.03684	1.96651e-12	4.42992e-11	CCDC47	coiled-coil domain containing 47
P61106	2.45508	2.21804	0.315507	7.03007	2.06431e-12	4.63561e-11	RAB14	RAB14, member RAS oncogene family
P43121	4.85565	-1.52195	0.216754	-7.02156	2.1941e-12	4.89627e-11	MCAM	melanoma cell adhesion molecule
Q92841	7.58604	1.59953	0.227794	7.02183	2.18978e-12	4.89627e-11	DDX17	DEAD (Asp-Glu-Ala-Asp) box helicase 17
Q9NR45	4.51507	2.2532	0.320987	7.01962	2.22478e-12	4.94927e-11	NANS	N-acetylneuraminic acid synthase
P31939	4.2869	2.34349	0.334149	7.01331	2.32737e-12	5.16142e-11	ATIC	5-aminoimidazole-4-carboxamide ribonucleotide formyltransferase/IMP cyclohydrolase
Q9UQ80	3.73933	2.08547	0.297622	7.0071	2.43304e-12	5.37906e-11	PA2G4	proliferation-associated 2G4, 38kDa
P22307	2.64621	2.23057	0.318489	7.00359	2.49478e-12	5.49852e-11	SCP2	sterol carrier protein 2
Q9UHX1	2.65211	2.56381	0.366204	7.00104	2.54067e-12	5.58243e-11	PUF60	poly-U binding splicing factor 60KDa
O14579	2.62771	2.33208	0.333543	6.99186	2.71268e-12	5.94209e-11	COPE	coatomer protein complex, subunit epsilon
Q9ULZ3	1.90292	2.87659	0.411618	6.98851	2.77821e-12	6.06702e-11	PYCARD	PYD and CARD domain containing
P55786	4.36716	2.03553	0.291305	6.98761	2.79607e-12	6.08741e-11	NPEPPS	aminopeptidase puromycin sensitive
P55884	3.82573	2.12448	0.304163	6.98468	2.85516e-12	6.19717e-11	EIF3B	eukaryotic translation initiation factor 3, subunit B
P78527	29.5979	1.27802	0.183048	6.98187	2.91271e-12	6.30292e-11	PRKDC	protein kinase, DNA-activated, catalytic polypeptide
P23297	4.27729	-2.19198	0.314003	-6.98077	2.93575e-12	6.3336e-11	S100A1	S100 calcium binding protein A1
Q15717	3.40486	2.0391	0.292275	6.97667	3.02264e-12	6.50141e-11	ELAVL1	ELAV like RNA binding protein 1
P33778	49.4527	1.17796	0.169159	6.96362	3.31644e-12	7.11192e-11	HIST1H2BB	histone cluster 1, H2bb
O75781	2.38135	-1.94628	0.279585	-6.96133	3.37085e-12	7.20697e-11	PALM	paralemmin
P43304	3.44563	2.42118	0.347988	6.95765	3.45999e-12	7.37546e-11	GPD2	glycerol-3-phosphate dehydrogenase 2 (mitochondrial)
O00567	3.84446	1.98069	0.285232	6.94413	3.80787e-12	8.06884e-11	NOP56	NOP56 ribonucleoprotein
P26368	2.66424	2.44486	0.35207	6.94423	3.80537e-12	8.06884e-11	U2AF2	U2 small nuclear RNA auxiliary factor 2
P22105	40.7087	-1.29016	0.185847	-6.94205	3.86446e-12	8.16453e-11	TNXB	tenascin XB
P35527	5.37	-1.96514	0.283451	-6.93292	4.12243e-12	8.68386e-11	KRT9	keratin 9
P16671	2.20141	-2.59778	0.375231	-6.92314	4.41726e-12	9.27753e-11	CD36	CD36 molecule (thrombospondin receptor)
P53004	2.68426	2.37745	0.343714	6.91695	4.61476e-12	9.66393e-11	BLVRA	biliverdin reductase A
P31943	12.4283	1.29056	0.18666	6.91397	4.7129e-12	9.84059e-11	HNRNPH1	heterogeneous nuclear ribonucleoprotein H1 (H)
Q03518	2.24475	2.8634	0.414332	6.91087	4.81688e-12	1.00284e-10	TAP1	transporter 1, ATP-binding cassette, sub-family B (MDR/TAP)
Q9BZZ5	2.45281	2.53071	0.36662	6.90281	5.09833e-12	1.05528e-10	API5	apoptosis inhibitor 5
P52566	8.36311	1.17312	0.169947	6.90284	5.09739e-12	1.05528e-10	ARHGDIB	Rho GDP dissociation inhibitor (GDI) beta
Q8N163	2.75905	2.23607	0.323979	6.9019	5.13132e-12	1.05904e-10	CCAR2	cell cycle and apoptosis regulator 2
P14550	5.87606	1.89027	0.274098	6.89632	5.33683e-12	1.09828e-10	AKR1A1	aldo-keto reductase family 1, member A1 (aldehyde reductase)
P11216	7.44306	1.76085	0.255445	6.89324	5.45357e-12	1.11908e-10	PYGB	phosphorylase, glycogen; brain
Q9Y277	1.68176	3.13743	0.455689	6.88504	5.77714e-12	1.18208e-10	VDAC3	voltage-dependent anion channel 3
P02735	4.19639	-1.98545	0.288555	-6.88068	5.9567e-12	1.21534e-10	NA	NA
Q16795	2.18369	2.48852	0.362459	6.86567	6.61811e-12	1.34644e-10	NDUFA9	NADH dehydrogenase (ubiquinone) 1 alpha subcomplex, 9, 39kDa
P19652	13.5151	-1.35146	0.19701	-6.85986	6.89277e-12	1.39833e-10	ORM2	orosomucoid 2
P26639	3.61098	2.00196	0.292576	6.84255	7.77954e-12	1.57376e-10	TARS	threonyl-tRNA synthetase
P30153	5.37597	1.74842	0.256227	6.82372	8.87143e-12	1.78957e-10	PPP2R1A	protein phosphatase 2, regulatory subunit A, alpha
Q9Y224	3.04081	2.05909	0.302609	6.80448	1.01416e-11	2.04003e-10	C14orf166	chromosome 14 open reading frame 166
P02790	35.6421	-1.20032	0.176591	-6.79719	1.06677e-11	2.13983e-10	HPX	hemopexin
P12109	92.2067	1.207	0.177613	6.79567	1.07811e-11	2.15653e-10	COL6A1	collagen, type VI, alpha 1
P62841	2.37188	2.52526	0.371965	6.78897	1.1294e-11	2.25281e-10	RPS15	ribosomal protein S15
P62158	43.3915	-1.03024	0.151868	-6.78378	1.17068e-11	2.32864e-10	CALM1	calmodulin 1 (phosphorylase kinase, delta)
P28288	2.302	2.74158	0.404473	6.77816	1.21719e-11	2.41443e-10	ABCD3	ATP-binding cassette, sub-family D (ALD), member 3
P28906	1.90554	-2.27851	0.336506	-6.7711	1.27809e-11	2.52821e-10	CD34	CD34 molecule
Q13576	4.56314	2.1169	0.312684	6.77008	1.28708e-11	2.53896e-10	IQGAP2	IQ motif containing GTPase activating protein 2
Q96G03	3.93941	1.93452	0.285767	6.76959	1.29151e-11	2.54069e-10	PGM2	phosphoglucomutase 2
Q9Y265	3.9105	1.85653	0.274604	6.76075	1.37282e-11	2.69322e-10	RUVBL1	RuvB-like AAA ATPase 1
Q96TA1	3.75469	2.20768	0.326788	6.7557	1.42148e-11	2.78104e-10	FAM129B	family with sequence similarity 129, member B
P08133	31.2616	1.00789	0.14925	6.753	1.44814e-11	2.82546e-10	ANXA6	annexin A6
O76094	2.25259	2.43299	0.360306	6.75258	1.45242e-11	2.82608e-10	SRP72	signal recognition particle 72kDa
P19823	17.5897	1.35082	0.200402	6.74054	1.57801e-11	3.06211e-10	ITIH2	inter-alpha-trypsin inhibitor heavy chain 2
Q58FG0	3.97935	1.85113	0.274827	6.73562	1.63237e-11	3.15902e-10	NA	NA
Q02878	4.98416	2.0169	0.299571	6.73263	1.66626e-11	3.21588e-10	RPL6	ribosomal protein L6
Q8TCT9	1.1213	3.81896	0.567986	6.72368	1.77188e-11	3.41052e-10	HM13	histocompatibility (minor) 13
Q93009	2.44408	2.36799	0.35229	6.72169	1.79631e-11	3.44824e-10	USP7	ubiquitin specific peptidase 7 (herpes virus-associated)
P62906	2.61391	2.25742	0.336036	6.7178	1.84491e-11	3.53204e-10	RPL10A	ribosomal protein L10a
Q9Y6K5	2.07312	2.557	0.380757	6.71557	1.87332e-11	3.57684e-10	OAS3	2'-5'-oligoadenylate synthetase 3, 100kDa
Q9UGP8	1.74739	2.915	0.43413	6.71457	1.88617e-11	3.59178e-10	SEC63	SEC63 homolog (S. cerevisiae)
Q06210	3.69967	2.24832	0.334873	6.71396	1.89408e-11	3.59723e-10	GFPT1	glutamine--fructose-6-phosphate transaminase 1
P43243	7.38607	1.6034	0.239415	6.69716	2.12515e-11	4.02538e-10	MATR3	matrin 3
P46063	2.79781	2.13892	0.319828	6.68773	2.26656e-11	4.28188e-10	RECQL	RecQ helicase-like
P46977	1.93244	2.69071	0.402489	6.68517	2.30664e-11	4.3461e-10	STT3A	STT3A, subunit of the oligosaccharyltransferase complex (catalytic)
P52907	6.05453	1.39278	0.208449	6.68163	2.36296e-11	4.4405e-10	CAPZA1	capping protein (actin filament) muscle Z-line, alpha 1
P05787	61.3886	1.76171	0.263689	6.68102	2.3729e-11	4.44748e-10	KRT8	keratin 8
P40261	1.69687	2.85394	0.427569	6.6748	2.47571e-11	4.62802e-10	NNMT	nicotinamide N-methyltransferase
P60953	3.59293	1.90742	0.285924	6.67107	2.53945e-11	4.73479e-10	CDC42	cell division cycle 42
Q16658	6.16464	1.82607	0.273874	6.66757	2.60077e-11	4.83649e-10	FSCN1	fascin actin-bundling protein 1
Q04917	3.43824	1.7386	0.260849	6.66517	2.64359e-11	4.90334e-10	YWHAH	tyrosine 3-monooxygenase/tryptophan 5-monooxygenase activation protein, eta
P15531	4.51892	1.81021	0.271726	6.66189	2.7033e-11	5.0011e-10	NME1	NME/NM23 nucleoside diphosphate kinase 1
P35221	6.28621	1.55598	0.2336	6.66089	2.72177e-11	5.02226e-10	CTNNA1	catenin (cadherin-associated protein), alpha 1, 102kDa
P16615	2.32821	2.51957	0.379067	6.64676	2.99611e-11	5.51424e-10	ATP2A2	ATPase, Ca++ transporting, cardiac muscle, slow twitch 2
Q15459	3.48538	1.93245	0.291399	6.63163	3.32002e-11	6.09467e-10	SF3A1	splicing factor 3a, subunit 1, 120kDa
O43491	10.9409	-1.01449	0.153197	-6.62209	3.54145e-11	6.48449e-10	EPB41L2	erythrocyte membrane protein band 4.1-like 2
O94832	3.03288	2.01838	0.3051	6.61547	3.70385e-11	6.7645e-10	MYO1D	myosin ID
P61026	2.00026	2.34821	0.3553	6.6091	3.86659e-11	7.0437e-10	RAB10	RAB10, member RAS oncogene family
Q9NUV9	1.47032	2.81856	0.427169	6.59824	4.16073e-11	7.56025e-10	GIMAP4	GTPase, IMAP family member 4
P06756	3.05108	2.07725	0.314995	6.59453	4.26599e-11	7.71408e-10	ITGAV	integrin, alpha V
A0AVT1	2.47318	2.07169	0.314154	6.5945	4.26699e-11	7.71408e-10	UBA6	ubiquitin-like modifier activating enzyme 6
Q9Y262	1.87705	2.7839	0.42239	6.59083	4.37366e-11	7.88695e-10	EIF3L	eukaryotic translation initiation factor 3, subunit L
P51610	2.92535	1.90716	0.289638	6.58465	4.55965e-11	8.20163e-10	HCFC1	host cell factor C1
Q00765	2.36426	2.17676	0.332415	6.54832	5.81892e-11	1.04404e-09	REEP5	receptor accessory protein 5
Q9NVA2	4.17222	1.74129	0.266009	6.54598	5.91069e-11	1.05785e-09	SEPT11	septin 11
Q96HC4	4.92699	1.46693	0.224118	6.54535	5.93564e-11	1.05966e-09	PDLIM5	PDZ and LIM domain 5
Q15084	14.5539	1.05415	0.161262	6.53688	6.28146e-11	1.1186e-09	PDIA6	protein disulfide isomerase family A, member 6
Q14651	2.08611	2.34235	0.358566	6.53255	6.46595e-11	1.14859e-09	PLS1	plastin 1
P40926	16.5741	1.08641	0.166325	6.53184	6.49649e-11	1.15115e-09	MDH2	malate dehydrogenase 2, NAD (mitochondrial)
Q15005	1.43281	3.07556	0.47121	6.52694	6.71281e-11	1.18654e-09	SPCS2	signal peptidase complex subunit 2 homolog (S. cerevisiae)
Q8IXB3	1.05671	-3.28029	0.50323	-6.51846	7.10322e-11	1.25245e-09	TUSC5	tumor suppressor candidate 5
P27695	2.95276	2.04156	0.313508	6.51198	7.41667e-11	1.30449e-09	APEX1	APEX nuclease (multifunctional DNA repair enzyme) 1
P12111	308.352	0.898845	0.138063	6.5104	7.49492e-11	1.31502e-09	COL6A3	collagen, type VI, alpha 3
P31323	4.83746	-1.61327	0.247936	-6.50683	7.67526e-11	1.34336e-09	PRKAR2B	protein kinase, cAMP-dependent, regulatory, type II, beta
P05161	1.60398	3.30572	0.508149	6.50541	7.74815e-11	1.3528e-09	ISG15	ISG15 ubiquitin-like modifier
P04899	2.27343	1.92249	0.2956	6.50369	7.83737e-11	1.36504e-09	GNAI2	guanine nucleotide binding protein (G protein), alpha inhibiting activity polypeptide 2
P23258	1.1023	3.55427	0.546914	6.49877	8.09816e-11	1.40703e-09	TUBG1	tubulin, gamma 1
O60884	2.20248	2.29964	0.353999	6.49619	8.23785e-11	1.42783e-09	DNAJA2	DnaJ (Hsp40) homolog, subfamily A, member 2
P34931	24.411	0.946645	0.145869	6.48967	8.60252e-11	1.48742e-09	HSPA1L	heat shock 70kDa protein 1-like
O14773	7.26147	1.25177	0.193082	6.48308	8.98694e-11	1.55014e-09	TPP1	tripeptidyl peptidase I
P31948	11.713	1.18482	0.182847	6.47985	9.18112e-11	1.57982e-09	STIP1	stress-induced phosphoprotein 1
P46777	5.07428	1.60455	0.24798	6.47048	9.76944e-11	1.67701e-09	RPL5	ribosomal protein L5
P51149	6.18506	1.26926	0.196339	6.46462	1.01553e-10	1.73907e-09	RAB7A	RAB7A, member RAS oncogene family
O75390	3.36255	1.97933	0.306465	6.45859	1.05684e-10	1.80548e-09	CS	citrate synthase
Q9UM54	4.76257	1.82789	0.283284	6.45249	1.10025e-10	1.87516e-09	MYO6	myosin VI
P49327	45.6856	1.40278	0.21758	6.44718	1.13949e-10	1.9374e-09	FASN	fatty acid synthase
P29728	1.4434	2.98523	0.46312	6.44591	1.1491e-10	1.94911e-09	OAS2	2'-5'-oligoadenylate synthetase 2, 69/71kDa
Q15599	2.16982	-1.90232	0.295246	-6.44317	1.17004e-10	1.97992e-09	SLC9A3R2	solute carrier family 9, subfamily A (NHE3, cation proton antiporter 3), member 3 regulator 2
P05455	4.37361	2.05762	0.31937	6.44276	1.17322e-10	1.98061e-09	SSB	Sjogren syndrome antigen B (autoantigen La)
P11940	9.60372	1.42668	0.221495	6.44114	1.18579e-10	1.9971e-09	PABPC1	poly(A) binding protein, cytoplasmic 1
P51571	1.98085	2.09847	0.326551	6.42616	1.30864e-10	2.19882e-09	SSR4	signal sequence receptor, delta
Q5T4S7	4.73536	1.64306	0.255712	6.42541	1.31513e-10	2.20454e-09	UBR4	ubiquitin protein ligase E3 component n-recognin 4
Q9HDC9	5.621	1.39748	0.217523	6.42453	1.32278e-10	2.21218e-09	APMAP	adipocyte plasma membrane associated protein
Q969G5	5.25156	-1.23946	0.193205	-6.41529	1.40555e-10	2.3451e-09	PRKCDBP	protein kinase C, delta binding protein
Q92900	2.83876	2.29077	0.357138	6.41423	1.41535e-10	2.35594e-09	UPF1	UPF1 regulator of nonsense transcripts homolog (yeast)
Q9Y5M8	1.1738	3.39495	0.529386	6.413	1.42687e-10	2.3696e-09	SRPRB	signal recognition particle receptor, B subunit
P01889	2.22686	2.13621	0.333235	6.41054	1.45008e-10	2.40255e-09	HLA-B	major histocompatibility complex, class I, B
Q13148	2.68245	2.03873	0.318425	6.40254	1.52815e-10	2.52604e-09	TARDBP	TAR DNA binding protein
P49589	1.37786	3.16441	0.49499	6.39287	1.62804e-10	2.68496e-09	CARS	cysteinyl-tRNA synthetase
P00403	2.58615	2.01143	0.315049	6.38452	1.71935e-10	2.82901e-09	COX2	cytochrome c oxidase subunit II
P07737	22.1567	1.15442	0.180942	6.38003	1.77058e-10	2.9066e-09	PFN1	profilin 1
Q8IXS6	1.65119	-2.20645	0.345961	-6.37773	1.79736e-10	2.94379e-09	PALM2	paralemmin 2
P36776	3.92485	1.78279	0.27967	6.37462	1.83421e-10	2.99727e-09	LONP1	lon peptidase 1, mitochondrial
Q96FW1	3.37268	1.59689	0.250602	6.3722	1.86334e-10	3.03792e-09	OTUB1	OTU deubiquitinase, ubiquitin aldehyde binding 1
P68871	328.657	-1.24917	0.196048	-6.37174	1.86896e-10	3.04014e-09	HBB	hemoglobin, beta
Q96PK6	1.87543	2.58198	0.405998	6.35959	2.02296e-10	3.28317e-09	RBM14	RNA binding motif protein 14
P13646	22.4514	1.83531	0.288757	6.35589	2.07229e-10	3.35561e-09	KRT13	keratin 13
Q15257	1.76115	2.52013	0.396664	6.35331	2.10725e-10	3.4045e-09	PPP2R4	protein phosphatase 2A activator, regulatory subunit 4
P28062	1.38884	2.93968	0.46281	6.3518	2.12804e-10	3.43032e-09	PSMB8	proteasome (prosome, macropain) subunit, beta type, 8
P02042	35.8894	-1.2941	0.203871	-6.34764	2.18644e-10	3.51652e-09	HBD	hemoglobin, delta
P49915	2.19943	2.41713	0.380882	6.34614	2.20778e-10	3.54286e-09	GMPS	guanine monphosphate synthase
O75449	4.16317	-1.9885	0.31342	-6.34453	2.23101e-10	3.57211e-09	KATNA1	katanin p60 (ATPase containing) subunit A 1
O75533	5.77548	1.82231	0.287348	6.34182	2.27069e-10	3.62751e-09	SF3B1	splicing factor 3b, subunit 1, 155kDa
Q13347	1.99662	2.14901	0.339522	6.3295	2.45954e-10	3.92044e-09	EIF3I	eukaryotic translation initiation factor 3, subunit I
Q1KMD3	3.87908	1.61521	0.255574	6.31992	2.61705e-10	4.16222e-09	HNRNPUL2	heterogeneous nuclear ribonucleoprotein U-like 2
Q8IVF2	11.9833	-0.920898	0.145771	-6.31742	2.65959e-10	4.22047e-09	AHNAK2	AHNAK nucleoprotein 2
Q53GQ0	1.14948	3.16029	0.50076	6.31098	2.77274e-10	4.39027e-09	HSD17B12	hydroxysteroid (17-beta) dehydrogenase 12
Q9UMX5	2.93366	-1.51808	0.240853	-6.30294	2.9206e-10	4.61417e-09	NENF	neudesin neurotrophic factor
Q14195	6.49045	1.49868	0.238141	6.29325	3.10877e-10	4.9006e-09	DPYSL3	dihydropyrimidinase-like 3
P63104	18.4324	0.948589	0.150741	6.29285	3.11682e-10	4.90247e-09	YWHAZ	tyrosine 3-monooxygenase/tryptophan 5-monooxygenase activation protein, zeta
Q9UM22	1.16833	-2.54024	0.404231	-6.28412	3.29709e-10	5.17462e-09	EPDR1	ependymin related 1
Q07812	1.42898	2.5632	0.408114	6.2806	3.37274e-10	5.28173e-09	BAX	BCL2-associated X protein
O95433	1.1454	3.15393	0.502627	6.2749	3.49851e-10	5.46671e-09	AHSA1	AHA1, activator of heat shock 90kDa protein ATPase homolog 1 (yeast)
P16435	2.38523	2.35513	0.375409	6.27351	3.52996e-10	5.4975e-09	POR	P450 (cytochrome) oxidoreductase
P25311	32.6872	-1.18389	0.188718	-6.27335	3.53361e-10	5.4975e-09	AZGP1	alpha-2-glycoprotein 1, zinc-binding
O75844	1.51002	2.89156	0.461445	6.26632	3.69677e-10	5.73883e-09	ZMPSTE24	zinc metallopeptidase STE24
Q9BUP0	2.83009	1.96119	0.31317	6.26241	3.79083e-10	5.87208e-09	EFHD1	EF-hand domain family, member D1
Q9H9B4	1.34793	2.86926	0.458306	6.26056	3.83586e-10	5.92898e-09	SFXN1	sideroflexin 1
Q96QV6	13.0569	1.08479	0.173389	6.2564	3.93958e-10	6.07615e-09	HIST1H2AA	histone cluster 1, H2aa
O60749	1.83347	2.35426	0.376491	6.25317	4.02207e-10	6.19001e-09	SNX2	sorting nexin 2
P51665	1.72734	2.5134	0.402058	6.25134	4.06945e-10	6.24945e-09	PSMD7	proteasome (prosome, macropain) 26S subunit, non-ATPase, 7
Q6XQN6	2.49054	2.0605	0.329768	6.24832	4.14904e-10	6.358e-09	NAPRT	nicotinate phosphoribosyltransferase
P07942	17.7437	-0.946387	0.151519	-6.24601	4.21083e-10	6.43887e-09	LAMB1	laminin, beta 1
P08195	2.70673	2.06617	0.330835	6.24534	4.2288e-10	6.45254e-09	SLC3A2	solute carrier family 3 (amino acid transporter heavy chain), member 2
P27797	23.1052	1.4289	0.228832	6.24432	4.25658e-10	6.46728e-09	CALR	calreticulin
P02675	49.4764	1.37369	0.219982	6.24454	4.25045e-10	6.46728e-09	FGB	fibrinogen beta chain
P28070	2.79417	1.64826	0.264359	6.23494	4.51957e-10	6.85228e-09	PSMB4	proteasome (prosome, macropain) subunit, beta type, 4
Q12931	3.53986	1.86409	0.299454	6.22497	4.81645e-10	7.28692e-09	TRAP1	TNF receptor-associated protein 1
P05141	2.9777	2.00244	0.321804	6.22256	4.89116e-10	7.38431e-09	SLC25A5	solute carrier family 25 (mitochondrial carrier; adenine nucleotide translocator), member 5
P54136	3.19888	1.76877	0.284856	6.20934	5.32079e-10	8.01598e-09	RARS	arginyl-tRNA synthetase
P08571	3.43575	1.49944	0.241768	6.20198	5.57579e-10	8.38246e-09	CD14	CD14 molecule
P29350	2.22839	2.2193	0.357893	6.201	5.61071e-10	8.41724e-09	PTPN6	protein tyrosine phosphatase, non-receptor type 6
Q9UH99	2.33745	2.03724	0.328609	6.19959	5.66098e-10	8.47486e-09	SUN2	Sad1 and UNC84 domain containing 2
Q7Z7G0	5.44993	-1.23061	0.198771	-6.19108	5.97522e-10	8.92657e-09	ABI3BP	ABI family, member 3 (NESH) binding protein
P50453	1.55738	2.80582	0.453255	6.19038	6.00176e-10	8.94751e-09	SERPINB9	serpin peptidase inhibitor, clade B (ovalbumin), member 9
P40939	15.6859	1.20634	0.194964	6.1875	6.1124e-10	9.09347e-09	HADHA	hydroxyacyl-CoA dehydrogenase/3-ketoacyl-CoA thiolase/enoyl-CoA hydratase (trifunctional protein), alpha subunit
P78347	3.52312	1.92581	0.311641	6.17956	6.42798e-10	9.54308e-09	GTF2I	general transcription factor IIi
Q07866	1.79139	2.22298	0.359953	6.17574	6.58526e-10	9.7563e-09	KLC1	kinesin light chain 1
Q2VIR3	1.02003	3.18737	0.516183	6.17488	6.62142e-10	9.78955e-09	NA	NA
O94973	2.08317	2.09745	0.33977	6.17316	6.69363e-10	9.87587e-09	AP2A2	adaptor-related protein complex 2, alpha 2 subunit
P12004	1.71584	2.55365	0.414027	6.16782	6.92362e-10	1.01941e-08	PCNA	proliferating cell nuclear antigen
Q13547	1.39769	2.93047	0.475875	6.15806	7.364e-10	1.08202e-08	HDAC1	histone deacetylase 1
P62333	3.54528	1.39129	0.225984	6.1566	7.43214e-10	1.08979e-08	PSMC6	proteasome (prosome, macropain) 26S subunit, ATPase, 6
P35998	3.97172	1.58349	0.257293	6.15443	7.53462e-10	1.10256e-08	PSMC2	proteasome (prosome, macropain) 26S subunit, ATPase, 2
Q13642	4.11963	-1.28499	0.208969	-6.14917	7.78898e-10	1.13314e-08	FHL1	four and a half LIM domains 1
Q9Y5Z4	8.30424	-0.976352	0.158787	-6.1488	7.80712e-10	1.13314e-08	HEBP2	heme binding protein 2
O75340	2.33767	2.10743	0.342734	6.14889	7.80286e-10	1.13314e-08	PDCD6	programmed cell death 6
P63000	1.61354	2.34114	0.380734	6.14902	7.79654e-10	1.13314e-08	RAC1	ras-related C3 botulinum toxin substrate 1 (rho family, small GTP binding protein Rac1)
P02750	10.5274	-1.23039	0.200256	-6.14406	8.04392e-10	1.16514e-08	LRG1	leucine-rich alpha-2-glycoprotein 1
P62269	4.07878	1.57733	0.256792	6.14244	8.12647e-10	1.17472e-08	RPS18	ribosomal protein S18
O94826	2.32238	1.90677	0.310526	6.14043	8.22981e-10	1.18725e-08	TOMM70A	translocase of outer mitochondrial membrane 70 homolog A (S. cerevisiae)
Q13630	1.53215	2.32829	0.379988	6.12727	8.94006e-10	1.28712e-08	TSTA3	tissue specific transplantation antigen P35B
P51148	2.59737	1.63375	0.266707	6.12565	9.03123e-10	1.29763e-08	RAB5C	RAB5C, member RAS oncogene family
P09467	3.30572	1.91265	0.312372	6.123	9.18286e-10	1.31676e-08	FBP1	fructose-1,6-bisphosphatase 1
P01625	5.90356	-1.24712	0.203716	-6.12183	9.25076e-10	1.32119e-08	NA	NA
P18669	10.2576	1.10957	0.181244	6.12199	9.24128e-10	1.32119e-08	PGAM1	phosphoglycerate mutase 1 (brain)
P51570	1.79433	2.56717	0.419471	6.12001	9.35692e-10	1.33369e-08	GALK1	galactokinase 1
Q99805	1.23319	2.77946	0.454198	6.11949	9.38727e-10	1.33535e-08	TM9SF2	transmembrane 9 superfamily member 2
P53992	2.0732	2.63122	0.430258	6.11544	9.62881e-10	1.36699e-08	SEC24C	SEC24 family member C
Q8NBX0	2.23175	2.26022	0.369652	6.11447	9.6879e-10	1.37264e-08	SCCPDH	saccharopine dehydrogenase (putative)
Q9UBT2	1.55969	2.59957	0.425485	6.10966	9.9842e-10	1.41183e-08	UBA2	ubiquitin-like modifier activating enzyme 2
P78540	2.42137	-2.13418	0.349338	-6.10922	1.00122e-09	1.41298e-08	ARG2	arginase 2
P11586	4.8165	1.61459	0.264539	6.10341	1.03827e-09	1.46238e-08	MTHFD1	methylenetetrahydrofolate dehydrogenase (NADP+ dependent) 1, methenyltetrahydrofolate cyclohydrolase, formyltetrahydrofolate synthetase
P33176	5.43672	1.66238	0.272528	6.09985	1.06166e-09	1.49239e-08	KIF5B	kinesin family member 5B
P01031	5.93482	1.74846	0.286918	6.09396	1.10149e-09	1.54533e-08	C5	complement component 5
Q9P2J5	3.04216	2.11364	0.347371	6.08469	1.16715e-09	1.63424e-08	LARS	leucyl-tRNA synthetase
Q08J23	2.03061	2.39407	0.393676	6.08131	1.19205e-09	1.66583e-08	NSUN2	NOP2/Sun RNA methyltransferase family, member 2
P54652	13.1385	0.941213	0.154832	6.07892	1.20998e-09	1.6876e-08	HSPA2	heat shock 70kDa protein 2
P63313	2.5082	-1.77321	0.291714	-6.07859	1.21244e-09	1.68773e-08	TMSB10	thymosin beta 10
Q02978	1.85929	2.51517	0.413977	6.07563	1.23505e-09	1.71586e-08	SLC25A11	solute carrier family 25 (mitochondrial carrier; oxoglutarate carrier), member 11
Q0Z7S8	0.802227	-2.89193	0.476157	-6.07348	1.25165e-09	1.73555e-08	FABP9	fatty acid binding protein 9, testis
P10809	56.7384	1.11443	0.183501	6.07317	1.25413e-09	1.73561e-08	HSPD1	heat shock 60kDa protein 1 (chaperonin)
P28066	6.33712	1.10053	0.181456	6.06501	1.31948e-09	1.82252e-08	PSMA5	proteasome (prosome, macropain) subunit, alpha type, 5
Q13838	1.43513	2.6691	0.44038	6.0609	1.35361e-09	1.86605e-08	DDX39B	DEAD (Asp-Glu-Ala-Asp) box polypeptide 39B
P30101	36.5534	0.830269	0.137036	6.05876	1.37171e-09	1.88735e-08	PDIA3	protein disulfide isomerase family A, member 3
P40306	2.13796	1.98047	0.327056	6.05544	1.4003e-09	1.92299e-08	PSMB10	proteasome (prosome, macropain) subunit, beta type, 10
P62937	15.0271	0.873894	0.144354	6.05381	1.41457e-09	1.93885e-08	PPIA	peptidylprolyl isomerase A (cyclophilin A)
P28482	1.80276	2.24272	0.370567	6.05213	1.42942e-09	1.95545e-08	MAPK1	mitogen-activated protein kinase 1
Q92688	1.9586	2.00054	0.330629	6.05071	1.44205e-09	1.96896e-08	ANP32B	acidic (leucine-rich) nuclear phosphoprotein 32 family, member B
P08107	19.7002	1.00992	0.167231	6.03906	1.55017e-09	2.11255e-08	HSPA1A	heat shock 70kDa protein 1A
P55072	28.3066	0.786464	0.130287	6.03638	1.57614e-09	2.13977e-08	VCP	valosin containing protein
P26640	8.53052	1.33886	0.221793	6.03651	1.57482e-09	2.13977e-08	VARS	valyl-tRNA synthetase
P62277	2.189	2.02548	0.336096	6.02649	1.67563e-09	2.27053e-08	RPS13	ribosomal protein S13
Q14498	1.47634	2.54578	0.422798	6.02126	1.73067e-09	2.34066e-08	RBM39	RNA binding motif protein 39
O95573	2.15076	2.18279	0.363016	6.01292	1.82216e-09	2.45954e-08	ACSL3	acyl-CoA synthetase long-chain family member 3
O95865	10.5034	-0.800286	0.133101	-6.01262	1.82545e-09	2.45954e-08	DDAH2	dimethylarginine dimethylaminohydrolase 2
P40616	1.50573	2.72636	0.453551	6.01115	1.84216e-09	2.47479e-08	ARL1	ADP-ribosylation factor-like 1
P68400	1.22277	2.96593	0.493416	6.01101	1.8437e-09	2.47479e-08	CSNK2A1	casein kinase 2, alpha 1 polypeptide
Q96FQ6	1.87662	2.32807	0.387326	6.01061	1.84821e-09	2.47619e-08	S100A16	S100 calcium binding protein A16
Q9Y696	2.70678	1.79667	0.298933	6.01027	1.8521e-09	2.47675e-08	CLIC4	chloride intracellular channel 4
Q92973	1.42889	2.42888	0.404619	6.00288	1.93843e-09	2.58735e-08	TNPO1	transportin 1
P62987	11.225	1.07734	0.179538	6.00065	1.96535e-09	2.61839e-08	UBA52	ubiquitin A-52 residue ribosomal protein fusion product 1
Q9HCC0	3.68017	2.03401	0.339371	5.99347	2.05409e-09	2.73152e-08	MCCC2	methylcrotonoyl-CoA carboxylase 2 (beta)
Q9BTT0	2.05819	2.17222	0.362653	5.98981	2.10091e-09	2.78859e-08	ANP32E	acidic (leucine-rich) nuclear phosphoprotein 32 family, member E
Q9NZ45	1.03733	2.88567	0.481837	5.98889	2.11282e-09	2.79401e-08	CISD1	CDGSH iron sulfur domain 1
Q07666	3.41349	1.55505	0.259647	5.98909	2.1102e-09	2.79401e-08	KHDRBS1	KH domain containing, RNA binding, signal transduction associated 1
P14923	4.48936	1.56249	0.261048	5.98544	2.15802e-09	2.8485e-08	JUP	junction plakoglobin
Q14344	1.1158	2.94633	0.492404	5.98357	2.18295e-09	2.8761e-08	GNA13	guanine nucleotide binding protein (G protein), alpha 13
Q16181	5.38959	1.26804	0.212154	5.97699	2.27301e-09	2.98923e-08	SEPT7	septin 7
P13489	9.00779	0.929473	0.155691	5.97	2.37251e-09	3.11435e-08	RNH1	ribonuclease/angiogenin inhibitor 1
P67812	0.837024	3.35331	0.562065	5.96605	2.43065e-09	3.18482e-08	SEC11A	SEC11 homolog A (S. cerevisiae)
P55795	2.74266	1.54103	0.258445	5.96268	2.4813e-09	3.24523e-08	HNRNPH2	heterogeneous nuclear ribonucleoprotein H2 (H')
P00739	25.1627	-0.905348	0.151866	-5.96151	2.49924e-09	3.26273e-08	HPR	haptoglobin-related protein
P61923	0.81122	3.24484	0.54475	5.95657	2.57594e-09	3.35671e-08	COPZ1	coatomer protein complex, subunit zeta 1
P04114	34.8902	1.13652	0.190878	5.95417	2.61389e-09	3.39997e-08	APOB	apolipoprotein B
A1L0T0	1.45984	3.11549	0.523449	5.95184	2.65146e-09	3.44256e-08	ILVBL	ilvB (bacterial acetolactate synthase)-like
Q9UBF2	1.97789	2.15271	0.361963	5.94731	2.72582e-09	3.53268e-08	COPG2	coatomer protein complex, subunit gamma 2
P02549	20.3839	-1.98242	0.333498	-5.94434	2.77573e-09	3.59084e-08	SPTA1	spectrin, alpha, erythrocytic 1
P54709	1.24252	2.59082	0.436077	5.94121	2.82927e-09	3.65349e-08	ATP1B3	ATPase, Na+/K+ transporting, beta 3 polypeptide
Q9NSD9	1.87999	2.32314	0.391161	5.93908	2.86632e-09	3.69466e-08	FARSB	phenylalanyl-tRNA synthetase, beta subunit
P68036	2.01045	1.92685	0.324493	5.93803	2.88465e-09	3.71159e-08	UBE2L3	ubiquitin-conjugating enzyme E2L 3
P18621	2.55958	1.98916	0.335328	5.932	2.9927e-09	3.83678e-08	RPL17	ribosomal protein L17
P57737	1.97558	2.04101	0.344062	5.9321	2.99092e-09	3.83678e-08	CORO7	coronin 7
P61088	3.40734	1.67858	0.283179	5.92763	3.07332e-09	3.93307e-08	UBE2N	ubiquitin-conjugating enzyme E2N
P48681	14.0554	-0.869171	0.146903	-5.91665	3.28565e-09	4.19729e-08	NES	nestin
Q10713	1.23028	2.70865	0.458198	5.91153	3.38951e-09	4.32224e-08	PMPCA	peptidase (mitochondrial processing) alpha
Q02218	5.69706	1.39061	0.235317	5.90949	3.43159e-09	4.36809e-08	OGDH	oxoglutarate (alpha-ketoglutarate) dehydrogenase (lipoamide)
O15127	0.777494	3.26214	0.552081	5.90881	3.44581e-09	4.37061e-08	SCAMP2	secretory carrier membrane protein 2
Q9BTV4	1.75591	2.36716	0.400597	5.90908	3.44034e-09	4.37061e-08	TMEM43	transmembrane protein 43
P09874	7.79051	1.66493	0.281846	5.90725	3.47871e-09	4.40452e-08	PARP1	poly (ADP-ribose) polymerase 1
P29401	22.9339	0.903395	0.153021	5.90375	3.5533e-09	4.491e-08	TKT	transketolase
Q15102	1.22519	2.57894	0.43771	5.8919	3.81773e-09	4.81667e-08	PAFAH1B3	platelet-activating factor acetylhydrolase 1b, catalytic subunit 3 (29kDa)
P28370	1.27608	2.76222	0.468952	5.89021	3.85714e-09	4.85781e-08	SMARCA1	SWI/SNF related, matrix associated, actin dependent regulator of chromatin, subfamily a, member 1
Q9Y5Y7	1.02009	-2.83514	0.481748	-5.88512	3.97762e-09	5.00073e-08	LYVE1	lymphatic vessel endothelial hyaluronan receptor 1
O75694	1.7215	2.04718	0.348013	5.88247	4.04188e-09	5.0726e-08	NUP155	nucleoporin 155kDa
O94855	1.15634	2.82381	0.480284	5.87945	4.11631e-09	5.15695e-08	SEC24D	SEC24 family member D
P04229	1.54145	2.29095	0.389765	5.87777	4.15841e-09	5.20056e-08	NA	NA
Q9BXW7	1.0397	2.96479	0.504442	5.87737	4.16846e-09	5.20402e-08	CECR5	cat eye syndrome chromosome region, candidate 5
Q15181	8.58366	1.19178	0.202854	5.87505	4.22711e-09	5.26802e-08	PPA1	pyrophosphatase (inorganic) 1
P51788	1.99798	2.35232	0.400451	5.87419	4.24928e-09	5.28642e-08	CLCN2	chloride channel, voltage-sensitive 2
P54920	3.24588	1.42531	0.242857	5.86893	4.38621e-09	5.43783e-08	NAPA	N-ethylmaleimide-sensitive factor attachment protein, alpha
O43684	1.00951	2.91627	0.496893	5.86901	4.38397e-09	5.43783e-08	BUB3	BUB3 mitotic checkpoint protein
Q96AB3	2.67325	1.8317	0.312195	5.86716	4.43328e-09	5.48666e-08	ISOC2	isochorismatase domain containing 2
P08729	31.5796	1.49027	0.254047	5.86611	4.46136e-09	5.51186e-08	KRT7	keratin 7
P51991	6.1395	1.36856	0.233544	5.85997	4.62942e-09	5.70962e-08	HNRNPA3	heterogeneous nuclear ribonucleoprotein A3
O43390	5.44479	1.36532	0.233107	5.85704	4.71184e-09	5.80125e-08	HNRNPR	heterogeneous nuclear ribonucleoprotein R
P00751	12.5941	1.05234	0.17968	5.85673	4.7208e-09	5.80228e-08	CFB	complement factor B
P35222	3.63211	1.73947	0.297118	5.85449	4.78463e-09	5.87063e-08	CTNNB1	catenin (cadherin-associated protein), beta 1, 88kDa
P10768	1.79547	1.98606	0.339259	5.85411	4.79577e-09	5.8742e-08	ESD	esterase D
P12268	3.36841	1.63812	0.279892	5.85269	4.83676e-09	5.91427e-08	IMPDH2	IMP (inosine 5'-monophosphate) dehydrogenase 2
P04632	5.40139	1.22988	0.210168	5.85189	4.86017e-09	5.93274e-08	CAPNS1	calpain, small subunit 1
Q99714	6.21201	1.45463	0.248818	5.84614	5.03103e-09	6.13081e-08	HSD17B10	hydroxysteroid (17-beta) dehydrogenase 10
Q6FI13	6.16707	2.31549	0.396202	5.84421	5.0897e-09	6.19175e-08	HIST2H2AA3	histone cluster 2, H2aa3
Q9Y2W1	2.88645	1.64747	0.281915	5.84385	5.10078e-09	6.19468e-08	THRAP3	thyroid hormone receptor associated protein 3
Q13085	3.81546	1.43313	0.245296	5.84243	5.14435e-09	6.22641e-08	ACACA	acetyl-CoA carboxylase alpha
O14617	1.66811	2.14066	0.366388	5.84261	5.13906e-09	6.22641e-08	AP3D1	adaptor-related protein complex 3, delta 1 subunit
Q99873	1.42918	2.48574	0.42572	5.83891	5.25425e-09	6.34866e-08	PRMT1	protein arginine methyltransferase 1
Q6ZN40	10.1989	-1.07996	0.184972	-5.83848	5.26784e-09	6.35434e-08	TPM1	tropomyosin 1 (alpha)
B1AK87	1.26197	2.43429	0.417033	5.83716	5.30979e-09	6.39414e-08	NA	NA
Q7L2H7	1.60018	2.37734	0.407345	5.83619	5.34068e-09	6.41061e-08	EIF3M	eukaryotic translation initiation factor 3, subunit M
P23368	1.59538	2.62563	0.44989	5.83617	5.34142e-09	6.41061e-08	ME2	malic enzyme 2, NAD(+)-dependent, mitochondrial
Q02809	2.79733	1.79398	0.308299	5.81895	5.92173e-09	7.08478e-08	PLOD1	procollagen-lysine, 2-oxoglutarate 5-dioxygenase 1
Q14914	2.36485	2.03623	0.349932	5.81892	5.923e-09	7.08478e-08	PTGR1	prostaglandin reductase 1
P04233	1.3221	2.40888	0.414249	5.81504	6.06187e-09	7.23877e-08	CD74	CD74 molecule, major histocompatibility complex, class II invariant chain
Q92626	1.91397	2.32247	0.399494	5.81353	6.11704e-09	7.29245e-08	PXDN	peroxidasin homolog (Drosophila)
P53007	3.41524	1.74255	0.299835	5.81171	6.18371e-09	7.35964e-08	SLC25A1	solute carrier family 25 (mitochondrial carrier; citrate transporter), member 1
P06727	28.0695	-0.963484	0.165806	-5.81092	6.21319e-09	7.37044e-08	NA	NA
Q96HE7	1.2299	2.76256	0.47542	5.81078	6.21809e-09	7.37044e-08	ERO1L	ERO1-like (S. cerevisiae)
O96008	0.976844	3.23281	0.556361	5.81063	6.22375e-09	7.37044e-08	TOMM40	translocase of outer mitochondrial membrane 40 homolog (yeast)
P00492	1.81046	1.89674	0.326813	5.80375	6.48467e-09	7.66673e-08	HPRT1	hypoxanthine phosphoribosyltransferase 1
P17066	2.4289	2.29249	0.395091	5.80242	6.53633e-09	7.71503e-08	HSPA6	heat shock 70kDa protein 6 (HSP70B')
P62191	4.91759	1.27667	0.220058	5.80152	6.5715e-09	7.74374e-08	PSMC1	proteasome (prosome, macropain) 26S subunit, ATPase, 1
P62495	1.5034	2.16517	0.373599	5.79544	6.81431e-09	8.01664e-08	ETF1	eukaryotic translation termination factor 1
Q8TEM1	1.64323	2.16047	0.373048	5.7914	6.9801e-09	8.19817e-08	NUP210	nucleoporin 210kDa
Q8WVM8	3.10633	1.49912	0.25901	5.78789	7.12763e-09	8.3577e-08	SCFD1	sec1 family domain containing 1
P62805	30.9327	0.854085	0.147686	5.78312	7.33289e-09	8.58429e-08	HIST1H4I	histone cluster 1, H4i
A6NEC2	1.69043	2.5815	0.446413	5.78276	7.3486e-09	8.58861e-08	NA	NA
P35573	2.24103	2.04286	0.353603	5.77726	7.59267e-09	8.8449e-08	AGL	amylo-alpha-1, 6-glucosidase, 4-alpha-glucanotransferase
P84095	0.866898	3.18034	0.550485	5.77733	7.58932e-09	8.8449e-08	RHOG	ras homolog family member G
Q63HN8	4.98664	1.70347	0.294939	5.77567	7.66457e-09	8.91412e-08	RNF213	ring finger protein 213
Q13451	2.49849	2.11991	0.367589	5.76706	8.06654e-09	9.36637e-08	FKBP5	FK506 binding protein 5
O75223	1.98399	2.08368	0.361505	5.76389	8.21963e-09	9.52863e-08	GGCT	gamma-glutamylcyclotransferase
Q15437	2.20186	2.72921	0.473677	5.76174	8.3249e-09	9.63503e-08	SEC23B	Sec23 homolog B (S. cerevisiae)
O15355	2.09047	1.82076	0.316059	5.76084	8.36978e-09	9.6713e-08	PPM1G	protein phosphatase, Mg2+/Mn2+ dependent, 1G
P61978	25.4829	0.749675	0.130216	5.75716	8.55388e-09	9.86806e-08	HNRNPK	heterogeneous nuclear ribonucleoprotein K
P51659	4.80408	1.53373	0.266554	5.75391	8.72011e-09	1.00436e-07	HSD17B4	hydroxysteroid (17-beta) dehydrogenase 4
Q15366	2.50141	1.91658	0.333121	5.7534	8.7468e-09	1.00581e-07	PCBP2	poly(rC) binding protein 2
P34897	2.08186	2.10588	0.366158	5.75129	8.85647e-09	1.01679e-07	SHMT2	serine hydroxymethyltransferase 2 (mitochondrial)
P15924	16.5969	1.34596	0.234161	5.74802	9.02957e-09	1.03499e-07	DSP	desmoplakin
P30740	2.8858	1.65819	0.28856	5.74644	9.11429e-09	1.04303e-07	SERPINB1	serpin peptidase inhibitor, clade B (ovalbumin), member 1
Q9UJS0	1.45016	2.74321	0.47796	5.73942	9.50015e-09	1.08545e-07	SLC25A13	solute carrier family 25 (aspartate/glutamate carrier), member 13
P29373	2.44614	2.40351	0.418861	5.73822	9.56767e-09	1.09142e-07	CRABP2	cellular retinoic acid binding protein 2
Q7L576	3.8936	1.6518	0.28802	5.73503	9.74967e-09	1.10884e-07	CYFIP1	cytoplasmic FMR1 interacting protein 1
P18462	1.31815	2.24445	0.39136	5.735	9.75148e-09	1.10884e-07	NA	NA
Q9UBQ7	2.29992	1.75861	0.306721	5.7336	9.83192e-09	1.11621e-07	GRHPR	glyoxylate reductase/hydroxypyruvate reductase
Q16531	2.70928	2.12433	0.37053	5.73322	9.85409e-09	1.11695e-07	DDB1	damage-specific DNA binding protein 1, 127kDa
P02538	3.98177	1.92712	0.336274	5.73078	9.99669e-09	1.13132e-07	KRT6A	keratin 6A
Q86UU1	2.95556	-1.32058	0.230489	-5.7295	1.00726e-08	1.13811e-07	PHLDB1	pleckstrin homology-like domain, family B, member 1
Q9BT78	1.97447	1.95895	0.342086	5.7265	1.02526e-08	1.15641e-07	COPS4	COP9 signalosome subunit 4
O14818	2.18692	1.81702	0.317314	5.72626	1.02669e-08	1.15641e-07	PSMA7	proteasome (prosome, macropain) subunit, alpha type, 7
P62750	2.9196	1.55521	0.272511	5.70696	1.15012e-08	1.29339e-07	RPL23A	ribosomal protein L23a
P55957	1.322	2.19922	0.385957	5.69811	1.21143e-08	1.36019e-07	BID	BH3 interacting domain death agonist
O95817	4.42844	-1.34446	0.23606	-5.6954	1.23081e-08	1.37979e-07	BAG3	BCL2-associated athanogene 3
P49721	1.67393	2.00489	0.352216	5.69221	1.25404e-08	1.40362e-07	PSMB2	proteasome (prosome, macropain) subunit, beta type, 2
Q8TAT6	2.00401	1.84952	0.325012	5.69061	1.26584e-08	1.41461e-07	NPLOC4	nuclear protein localization 4 homolog (S. cerevisiae)
O94874	2.81171	1.79968	0.316415	5.68771	1.28751e-08	1.43658e-07	UFL1	UFM1-specific ligase 1
Q8NBU5	0.745382	3.22481	0.56715	5.68599	1.30058e-08	1.44889e-07	ATAD1	ATPase family, AAA domain containing 1
P20810	11.8494	-1.01953	0.179667	-5.67454	1.39062e-08	1.5468e-07	CAST	calpastatin
Q13162	4.7003	1.13719	0.200521	5.67115	1.41845e-08	1.5753e-07	PRDX4	peroxiredoxin 4
Q9H3P7	2.09316	2.08117	0.367033	5.67025	1.42591e-08	1.58112e-07	ACBD3	acyl-CoA binding domain containing 3
P60900	2.66867	1.78183	0.31459	5.66397	1.47906e-08	1.63751e-07	PSMA6	proteasome (prosome, macropain) subunit, alpha type, 6
P25940	6.08294	-1.14624	0.202491	-5.6607	1.50753e-08	1.66645e-07	COL5A3	collagen, type V, alpha 3
Q9NQW7	1.23786	2.40822	0.426311	5.64897	1.61412e-08	1.78152e-07	XPNPEP1	X-prolyl aminopeptidase (aminopeptidase P) 1, soluble
Q99541	1.80156	2.53529	0.448952	5.64712	1.63162e-08	1.79806e-07	PLIN2	perilipin 2
O60841	2.84762	1.65632	0.293537	5.64261	1.67491e-08	1.84291e-07	EIF5B	eukaryotic translation initiation factor 5B
P36543	2.54452	1.51774	0.269032	5.64149	1.68586e-08	1.85211e-07	ATP6V1E1	ATPase, H+ transporting, lysosomal 31kDa, V1 subunit E1
Q15019	7.39015	1.12394	0.199328	5.63866	1.71381e-08	1.87992e-07	SEPT2	septin 2
P25205	2.13941	2.27282	0.40375	5.62928	1.80967e-08	1.98203e-07	MCM3	minichromosome maintenance complex component 3
P62847	1.62884	2.03164	0.361013	5.62761	1.82718e-08	1.99815e-07	RPS24	ribosomal protein S24
P29992	1.63203	2.03269	0.361397	5.62453	1.86009e-08	2.03102e-07	GNA11	guanine nucleotide binding protein (G protein), alpha 11 (Gq class)
P22059	2.26322	1.91444	0.340435	5.62351	1.87118e-08	2.04001e-07	OSBP	oxysterol binding protein
Q93008	2.57485	1.84212	0.327624	5.62266	1.8804e-08	2.04694e-07	USP9X	ubiquitin specific peptidase 9, X-linked
P02724	1.2487	-2.18425	0.388646	-5.62015	1.90792e-08	2.07374e-07	GYPA	glycophorin A (MNS blood group)
P41252	2.84503	1.84858	0.329018	5.61848	1.92646e-08	2.0907e-07	IARS	isoleucyl-tRNA synthetase
O14828	1.43064	2.37455	0.42282	5.61598	1.95452e-08	2.11795e-07	SCAMP3	secretory carrier membrane protein 3
Q96CX2	4.13124	1.18741	0.211585	5.61198	2.00021e-08	2.16417e-07	KCTD12	potassium channel tetramerization domain containing 12
O00410	2.26798	1.91369	0.34126	5.60773	2.05e-08	2.21468e-07	IPO5	importin 5
P16401	4.19981	1.51551	0.270537	5.60188	2.12045e-08	2.28733e-07	HIST1H1B	histone cluster 1, H1b
O75131	1.52234	2.18617	0.39047	5.59882	2.15821e-08	2.32456e-07	CPNE3	copine III
P49720	1.65545	2.07965	0.371708	5.59483	2.2084e-08	2.37503e-07	PSMB3	proteasome (prosome, macropain) subunit, beta type, 3
Q14240	1.61684	2.19764	0.392884	5.5936	2.22403e-08	2.38824e-07	EIF4A2	eukaryotic translation initiation factor 4A2
P78417	3.88167	1.21712	0.217671	5.59156	2.25032e-08	2.41285e-07	GSTO1	glutathione S-transferase omega 1
P48147	2.21791	2.06488	0.36959	5.58694	2.31108e-08	2.47428e-07	PREP	prolyl endopeptidase
P38646	22.0646	0.847266	0.151706	5.58492	2.33807e-08	2.49943e-07	HSPA9	heat shock 70kDa protein 9 (mortalin)
Q13126	2.12497	1.56528	0.280408	5.58215	2.37563e-08	2.53578e-07	MTAP	methylthioadenosine phosphorylase
Q9NR99	4.25805	1.40326	0.251798	5.57297	2.50434e-08	2.66918e-07	MXRA5	matrix-remodelling associated 5
P06681	2.63233	1.69864	0.305221	5.56527	2.61745e-08	2.78558e-07	C2	complement component 2
Q9NZB2	2.95786	1.72398	0.309816	5.56454	2.62842e-08	2.79308e-07	FAM120A	family with sequence similarity 120A
P17812	1.20305	2.89184	0.519885	5.56246	2.65999e-08	2.82243e-07	CTPS1	CTP synthase 1
P13284	1.23923	2.49119	0.448021	5.56043	2.69105e-08	2.85115e-07	IFI30	interferon, gamma-inducible protein 30
O95831	3.96121	1.46099	0.262777	5.55982	2.70056e-08	2.85699e-07	AIFM1	apoptosis-inducing factor, mitochondrion-associated, 1
O60264	2.12441	1.77948	0.320369	5.55447	2.78462e-08	2.94157e-07	SMARCA5	SWI/SNF related, matrix associated, actin dependent regulator of chromatin, subfamily a, member 5
O75608	0.942111	2.92323	0.526321	5.55409	2.79069e-08	2.94362e-07	LYPLA1	lysophospholipase I
Q9Y427	1.81192	-1.80862	0.3257	-5.55301	2.80787e-08	2.95737e-07	NA	NA
Q9NZ08	2.8076	1.61888	0.291647	5.55083	2.84324e-08	2.99022e-07	ERAP1	endoplasmic reticulum aminopeptidase 1
Q14152	7.83943	1.14167	0.205858	5.54593	2.92397e-08	3.0706e-07	EIF3A	eukaryotic translation initiation factor 3, subunit A
P25786	2.38618	1.71591	0.309501	5.54411	2.95451e-08	3.09811e-07	PSMA1	proteasome (prosome, macropain) subunit, alpha type, 1
Q8NBJ5	1.49359	2.20506	0.397802	5.54311	2.97145e-08	3.1113e-07	COLGALT1	collagen beta(1-O)galactosyltransferase 1
P49903	1.54488	2.06414	0.372695	5.53843	3.05194e-08	3.18975e-07	SEPHS1	selenophosphate synthetase 1
Q14139	1.05525	2.77147	0.500424	5.53824	3.0553e-08	3.18975e-07	UBE4A	ubiquitination factor E4A
Q12769	1.6713	2.0894	0.377291	5.5379	3.06112e-08	3.19116e-07	NUP160	nucleoporin 160kDa
Q9H4B7	12.731	0.904277	0.163519	5.53009	3.20064e-08	3.33174e-07	TUBB1	tubulin, beta 1 class VI
Q8IXQ3	1.56159	-2.17767	0.393992	-5.52719	3.25392e-08	3.38227e-07	C9orf40	chromosome 9 open reading frame 40
Q9P035	1.12698	2.78928	0.505831	5.51424	3.50292e-08	3.6358e-07	PTPLAD1	protein tyrosine phosphatase-like A domain containing 1
P07477	2.07119	-2.29585	0.416462	-5.51274	3.53287e-08	3.66157e-07	PRSS1	protease, serine, 1 (trypsin 1)
Q13045	2.01213	2.01665	0.36618	5.50726	3.64466e-08	3.77196e-07	FLII	flightless I homolog (Drosophila)
Q16630	2.55557	1.64273	0.298474	5.50376	3.71779e-08	3.84128e-07	CPSF6	cleavage and polyadenylation specific factor 6, 68kDa
O60832	1.58257	2.14867	0.390417	5.50354	3.7224e-08	3.84128e-07	DKC1	dyskeratosis congenita 1, dyskerin
Q8WYA6	0.706494	3.13079	0.569326	5.49912	3.81696e-08	3.93317e-07	CTNNBL1	catenin, beta like 1
P61221	1.81015	1.99142	0.362868	5.48799	4.06528e-08	4.18302e-07	ABCE1	ATP-binding cassette, sub-family E (OABP), member 1
O60313	2.91713	1.65651	0.302065	5.48396	4.15899e-08	4.27329e-07	OPA1	optic atrophy 1 (autosomal dominant)
P07602	7.78869	0.918832	0.16769	5.47936	4.26872e-08	4.37973e-07	PSAP	prosaposin
Q7Z4W1	3.52757	1.46658	0.267941	5.47351	4.41205e-08	4.5203e-07	DCXR	dicarbonyl/L-xylulose reductase
Q13404	2.7284	1.41602	0.258797	5.47155	4.46114e-08	4.56404e-07	UBE2V1	ubiquitin-conjugating enzyme E2 variant 1
O94776	1.20197	2.73661	0.500399	5.46886	4.5294e-08	4.62725e-07	MTA2	metastasis associated 1 family, member 2
P39060	8.72366	-0.847438	0.155092	-5.46412	4.65218e-08	4.74589e-07	COL18A1	collagen, type XVIII, alpha 1
P84085	1.14697	2.31508	0.424115	5.45862	4.79859e-08	4.88826e-07	ARF5	ADP-ribosylation factor 5
Q96L21	1.10724	2.38016	0.43657	5.45196	4.98168e-08	5.06755e-07	RPL10L	ribosomal protein L10-like
Q99436	1.32377	2.2041	0.404314	5.45145	4.99616e-08	5.07505e-07	PSMB7	proteasome (prosome, macropain) subunit, beta type, 7
Q9P258	1.52297	2.25464	0.413958	5.44654	5.13597e-08	5.20966e-07	RCC2	regulator of chromosome condensation 2
P55265	3.55531	1.5125	0.277864	5.44332	5.22956e-08	5.29707e-07	ADAR	adenosine deaminase, RNA-specific
P21266	4.63197	2.04163	0.375491	5.43722	5.41186e-08	5.47395e-07	GSTM3	glutathione S-transferase mu 3 (brain)
Q9Y3F4	2.47129	1.58437	0.291462	5.43596	5.45033e-08	5.50507e-07	STRAP	serine/threonine kinase receptor associated protein
P32969	2.737	1.5841	0.291729	5.43004	5.63428e-08	5.68283e-07	RPL9	ribosomal protein L9
P54819	5.18212	1.38411	0.255152	5.42465	5.80682e-08	5.83305e-07	AK2	adenylate kinase 2
Q5VYK3	2.94082	1.68177	0.309997	5.42512	5.79163e-08	5.83305e-07	KIAA0368	KIAA0368
Q9Y3E0	0.71118	3.01021	0.554916	5.42462	5.80772e-08	5.83305e-07	GOLT1B	golgi transport 1B
Q8IV08	1.1417	2.46247	0.454023	5.42367	5.83889e-08	5.85612e-07	PLD3	phospholipase D family, member 3
Q8NFF5	0.974976	2.74876	0.507369	5.41768	6.03765e-08	6.04697e-07	FLAD1	flavin adenine dinucleotide synthetase 1
Q9H0U3	0.783059	3.04371	0.562674	5.40937	6.32482e-08	6.32571e-07	MAGT1	magnesium transporter 1
P19525	1.53996	2.31406	0.427844	5.40864	6.35051e-08	6.34252e-07	EIF2AK2	eukaryotic translation initiation factor 2-alpha kinase 2
P07741	3.43697	1.44668	0.267919	5.39969	6.67556e-08	6.65785e-07	APRT	adenine phosphoribosyltransferase
O15371	1.38169	2.16547	0.401433	5.39435	6.8773e-08	6.83995e-07	EIF3D	eukaryotic translation initiation factor 3, subunit D
P01892	1.8703	1.89934	0.352084	5.39456	6.86903e-08	6.83995e-07	HLA-A	major histocompatibility complex, class I, A
O00232	2.59253	1.79086	0.332286	5.3895	7.06527e-08	7.01712e-07	PSMD12	proteasome (prosome, macropain) 26S subunit, non-ATPase, 12
Q8NFV4	1.65119	2.20365	0.408953	5.38852	7.10407e-08	7.03609e-07	ABHD11	abhydrolase domain containing 11
Q14141	1.33629	2.18773	0.405997	5.38853	7.10358e-08	7.03609e-07	SEPT6	septin 6
Q92769	1.03818	2.66698	0.495096	5.38678	7.17301e-08	7.08472e-07	HDAC2	histone deacetylase 2
Q8WXF1	1.87235	1.79398	0.33302	5.38699	7.16477e-08	7.08472e-07	PSPC1	paraspeckle component 1
Q04828	5.55816	-1.10862	0.205823	-5.38628	7.19324e-08	7.09488e-07	AKR1C1	aldo-keto reductase family 1, member C1
Q7Z6Z7	7.71088	1.29556	0.240695	5.38259	7.34201e-08	7.23163e-07	HUWE1	HECT, UBA and WWE domain containing 1, E3 ubiquitin protein ligase
P52565	5.43257	0.998062	0.185529	5.37954	7.46761e-08	7.34521e-07	ARHGDIA	Rho GDP dissociation inhibitor (GDI) alpha
Q13363	1.8198	1.92773	0.358363	5.37926	7.47936e-08	7.34665e-07	CTBP1	C-terminal binding protein 1
P47755	1.75983	1.66563	0.310249	5.36869	7.93092e-08	7.77806e-07	CAPZA2	capping protein (actin filament) muscle Z-line, alpha 2
Q9H2U2	2.23025	1.79139	0.333687	5.36848	7.94035e-08	7.77806e-07	PPA2	pyrophosphatase (inorganic) 2
Q9UHQ9	1.91374	2.14154	0.39924	5.36405	8.13744e-08	7.9602e-07	CYB5R1	cytochrome b5 reductase 1
P60891	1.31008	2.45853	0.458536	5.36169	8.24487e-08	8.04326e-07	PRPS1	phosphoribosyl pyrophosphate synthetase 1
P18031	1.49525	2.46688	0.460074	5.36192	8.23404e-08	8.04326e-07	PTPN1	protein tyrosine phosphatase, non-receptor type 1
O76021	1.51077	2.26314	0.422175	5.36066	8.29202e-08	8.06791e-07	RSL1D1	ribosomal L1 domain containing 1
P49591	2.9444	1.68001	0.313397	5.36064	8.29274e-08	8.06791e-07	SARS	seryl-tRNA synthetase
P04216	0.687074	2.92933	0.54667	5.35849	8.39199e-08	8.15336e-07	THY1	Thy-1 cell surface antigen
P31483	1.02907	2.51105	0.468739	5.35705	8.45937e-08	8.19652e-07	TIA1	TIA1 cytotoxic granule-associated RNA binding protein
Q9BPW8	1.78687	2.07671	0.38766	5.35706	8.45883e-08	8.19652e-07	NIPSNAP1	nipsnap homolog 1 (C. elegans)
Q16143	0.884831	-2.68218	0.500724	-5.35661	8.47982e-08	8.2052e-07	SNCB	synuclein, beta
P61586	2.94727	1.45131	0.271029	5.35481	8.56447e-08	8.2759e-07	RHOA	ras homolog family member A
Q8TAA3	1.41941	1.99192	0.372046	5.35397	8.60454e-08	8.30338e-07	PSMA8	proteasome (prosome, macropain) subunit, alpha type, 8
P19838	2.30671	1.62172	0.303137	5.34978	8.80604e-08	8.48636e-07	NFKB1	nuclear factor of kappa light polypeptide gene enhancer in B-cells 1
Q15691	2.53792	1.63906	0.306806	5.34233	9.17582e-08	8.8308e-07	MAPRE1	microtubule-associated protein, RP/EB family, member 1
Q16891	6.19169	1.46086	0.27363	5.33883	9.35504e-08	8.99117e-07	IMMT	inner membrane protein, mitochondrial
P32322	1.61743	2.31263	0.433627	5.33323	9.64823e-08	9.2393e-07	PYCR1	pyrroline-5-carboxylate reductase 1
Q6IBS0	1.71497	1.97275	0.369903	5.33316	9.65203e-08	9.2393e-07	TWF2	twinfilin actin-binding protein 2
O95292	1.86141	1.93509	0.362836	5.33323	9.64786e-08	9.2393e-07	VAPB	VAMP (vesicle-associated membrane protein)-associated protein B and C
P41250	5.542	1.1959	0.224275	5.33228	9.69868e-08	9.27152e-07	GARS	glycyl-tRNA synthetase
P62316	1.2196	2.24754	0.421638	5.3305	9.79438e-08	9.35049e-07	SNRPD2	small nuclear ribonucleoprotein D2 polypeptide 16.5kDa
P48739	1.58724	1.95213	0.366467	5.32689	9.99089e-08	9.52536e-07	PITPNB	phosphatidylinositol transfer protein, beta
Q9UBG0	2.24732	1.43558	0.269851	5.3199	1.03824e-07	9.88541e-07	MRC2	mannose receptor, C type 2
P02748	5.82802	1.12653	0.211772	5.31954	1.0403e-07	9.89187e-07	C9	complement component 9
Q8N2K0	1.21774	2.24617	0.422293	5.31897	1.04354e-07	9.90949e-07	ABHD12	abhydrolase domain containing 12
O95466	1.4589	2.03593	0.382866	5.3176	1.05143e-07	9.97114e-07	FMNL1	formin-like 1
O43865	1.51519	2.09297	0.393683	5.31637	1.05856e-07	1.00255e-06	AHCYL1	adenosylhomocysteinase-like 1
P01912	1.03231	2.65495	0.499469	5.31554	1.06343e-07	1.00582e-06	HLA-DRB1	major histocompatibility complex, class II, DR beta 1
Q15848	1.45323	-1.95082	0.367577	-5.30725	1.11291e-07	1.05122e-06	ADIPOQ	adiponectin, C1Q and collagen domain containing
P14174	1.58989	2.24914	0.423983	5.3048	1.12795e-07	1.06403e-06	MIF	macrophage migration inhibitory factor (glycosylation-inhibiting factor)
Q9NS69	1.59818	1.89649	0.357819	5.30015	1.15706e-07	1.09005e-06	TOMM22	translocase of outer mitochondrial membrane 22 homolog (yeast)
P13073	2.02557	1.82946	0.345334	5.29765	1.17305e-07	1.10231e-06	COX4I1	cytochrome c oxidase subunit IV isoform 1
Q9Y263	1.38815	2.43365	0.459385	5.29763	1.17317e-07	1.10231e-06	PLAA	phospholipase A2-activating protein
P62195	3.59779	1.3634	0.257415	5.29651	1.18035e-07	1.1076e-06	PSMC5	proteasome (prosome, macropain) 26S subunit, ATPase, 5
O00299	3.35941	1.31041	0.247478	5.29506	1.18975e-07	1.11496e-06	CLIC1	chloride intracellular channel 1
P61619	1.66486	2.19673	0.414929	5.29422	1.19524e-07	1.11864e-06	SEC61A1	Sec61 alpha 1 subunit (S. cerevisiae)
P36578	3.83519	1.46847	0.277533	5.29117	1.21534e-07	1.13596e-06	RPL4	ribosomal protein L4
Q8N766	1.5994	2.11325	0.399421	5.2908	1.21781e-07	1.13679e-06	EMC1	ER membrane protein complex subunit 1
Q5VW32	1.59494	1.91391	0.361814	5.28977	1.22469e-07	1.14171e-06	BROX	BRO1 domain and CAAX motif containing
Q16666	1.70967	1.92393	0.363935	5.28647	1.247e-07	1.16099e-06	IFI16	interferon, gamma-inducible protein 16
P36955	10.8518	0.882912	0.167051	5.28529	1.25505e-07	1.16697e-06	SERPINF1	serpin peptidase inhibitor, clade F (alpha-2 antiplasmin, pigment epithelium derived factor), member 1
Q9UHB9	2.11703	1.66243	0.315323	5.27215	1.34833e-07	1.25207e-06	SRP68	signal recognition particle 68kDa
P62314	3.78064	1.22702	0.23322	5.26121	1.43113e-07	1.32723e-06	SNRPD1	small nuclear ribonucleoprotein D1 polypeptide 16kDa
Q16853	10.6513	-0.951292	0.181149	-5.25142	1.50928e-07	1.39789e-06	AOC3	amine oxidase, copper containing 3
P22061	2.94558	1.41004	0.268738	5.24688	1.54694e-07	1.43092e-06	PCMT1	protein-L-isoaspartate (D-aspartate) O-methyltransferase
P55010	2.07756	1.59581	0.304272	5.24469	1.56546e-07	1.44618e-06	EIF5	eukaryotic translation initiation factor 5
Q9UIJ7	1.95347	1.64891	0.314644	5.24055	1.60103e-07	1.47712e-06	AK3	adenylate kinase 3
Q9Y383	1.45701	2.16956	0.414227	5.23762	1.62662e-07	1.4988e-06	LUC7L2	LUC7-like 2 (S. cerevisiae)
Q9NXG2	1.24075	2.26709	0.432872	5.23731	1.62937e-07	1.4994e-06	THUMPD1	THUMP domain containing 1
P83111	1.65421	1.79176	0.342579	5.23023	1.69303e-07	1.55597e-06	LACTB	lactamase, beta
Q8N5K1	0.81116	2.67689	0.511872	5.22961	1.69867e-07	1.55915e-06	CISD2	CDGSH iron sulfur domain 2
Q15020	1.63648	1.8856	0.360991	5.22339	1.75676e-07	1.6104e-06	SART3	squamous cell carcinoma antigen recognized by T cells 3
Q09161	0.895067	2.8682	0.549728	5.2175	1.81358e-07	1.66036e-06	NCBP1	nuclear cap binding protein subunit 1, 80kDa
P49411	7.85067	1.01695	0.194948	5.2165	1.82335e-07	1.66717e-06	TUFM	Tu translation elongation factor, mitochondrial
O00391	2.11873	1.97885	0.379543	5.21376	1.85047e-07	1.68979e-06	QSOX1	quiescin Q6 sulfhydryl oxidase 1
Q9Y6Y8	1.3572	2.12197	0.407441	5.20805	1.90837e-07	1.74044e-06	SEC23IP	SEC23 interacting protein
Q9UNH7	1.16737	2.12058	0.407418	5.20494	1.94063e-07	1.76761e-06	SNX6	sorting nexin 6
P07099	3.67801	1.44065	0.276797	5.2047	1.94313e-07	1.76763e-06	EPHX1	epoxide hydrolase 1, microsomal (xenobiotic)
Q15418	0.867813	2.70365	0.51981	5.20124	1.97965e-07	1.79856e-06	RPS6KA1	ribosomal protein S6 kinase, 90kDa, polypeptide 1
P02747	1.91715	1.60321	0.308365	5.19904	2.00316e-07	1.8153e-06	C1QC	complement component 1, q subcomponent, C chain
Q9BVK6	1.12517	2.50774	0.482329	5.19923	2.00111e-07	1.8153e-06	TMED9	transmembrane emp24 protein transport domain containing 9
Q9UBS4	1.32736	2.10523	0.40501	5.19797	2.01472e-07	1.82346e-06	DNAJB11	DnaJ (Hsp40) homolog, subfamily B, member 11
Q14112	14.1382	-0.802163	0.154363	-5.19662	2.0295e-07	1.83451e-06	NID2	nidogen 2 (osteonidogen)
Q92734	2.06389	1.51796	0.292538	5.18893	2.11501e-07	1.90939e-06	TFG	TRK-fused gene
Q12904	1.55284	1.81591	0.35003	5.18788	2.12703e-07	1.91782e-06	AIMP1	aminoacyl tRNA synthetase complex-interacting multifunctional protein 1
Q92614	3.85665	1.39499	0.268986	5.18612	2.14722e-07	1.93358e-06	MYO18A	myosin XVIIIA
O95232	0.903775	2.76019	0.532274	5.18566	2.15257e-07	1.93595e-06	LUC7L3	LUC7-like 3 (S. cerevisiae)
A8MW06	16.4632	-0.835017	0.161139	-5.18198	2.19547e-07	1.97206e-06	NA	NA
Q07020	2.04121	1.72475	0.333215	5.17608	2.26599e-07	2.03284e-06	RPL18	ribosomal protein L18
P04080	4.55493	1.00442	0.194145	5.17357	2.29664e-07	2.05775e-06	CSTB	cystatin B (stefin B)
Q6PI48	1.47128	2.27766	0.440277	5.17324	2.3007e-07	2.05881e-06	DARS2	aspartyl-tRNA synthetase 2, mitochondrial
O60763	4.82715	1.50981	0.291875	5.17279	2.3063e-07	2.06124e-06	USO1	USO1 vesicle transport factor
Q7L1Q6	0.98627	2.58024	0.499176	5.169	2.35352e-07	2.10081e-06	BZW1	basic leucine zipper and W2 domains 1
B1ALY0	0.488288	-3.24433	0.629164	-5.15657	2.51517e-07	2.2423e-06	NA	NA
P31153	1.98484	1.61734	0.313743	5.15499	2.53647e-07	2.25847e-06	MAT2A	methionine adenosyltransferase II, alpha
P99999	2.08881	1.59862	0.31013	5.1547	2.54041e-07	2.25916e-06	CYCS	cytochrome c, somatic
P31930	4.5992	1.17279	0.22776	5.14922	2.61577e-07	2.32328e-06	UQCRC1	ubiquinol-cytochrome c reductase core protein I
P06396	47.9616	0.629178	0.122286	5.14515	2.67308e-07	2.36536e-06	GSN	gelsolin
Q96A26	0.760233	2.65226	0.515485	5.14517	2.67284e-07	2.36536e-06	FAM162A	family with sequence similarity 162, member A
Q5T013	1.49771	-1.69634	0.32967	-5.14557	2.66711e-07	2.36536e-06	HYI	hydroxypyruvate isomerase (putative)
Q93050	0.816007	2.77629	0.540077	5.14054	2.73955e-07	2.42118e-06	ATP6V0A1	ATPase, H+ transporting, lysosomal V0 subunit a1
P56704	2.38963	-1.52445	0.296649	-5.13892	2.76327e-07	2.43913e-06	WNT3A	wingless-type MMTV integration site family, member 3A
P23528	24.9898	0.810372	0.157753	5.13696	2.79225e-07	2.46166e-06	CFL1	cofilin 1 (non-muscle)
P16219	2.9365	-1.55356	0.302585	-5.13428	2.83222e-07	2.49382e-06	ACADS	acyl-CoA dehydrogenase, C-2 to C-3 short chain
Q9NSE4	1.86651	1.93464	0.37686	5.13356	2.84311e-07	2.50032e-06	IARS2	isoleucyl-tRNA synthetase 2, mitochondrial
Q13155	1.12115	2.3357	0.45524	5.13071	2.88657e-07	2.53542e-06	AIMP2	aminoacyl tRNA synthetase complex-interacting multifunctional protein 2
P22392	1.12417	2.17386	0.423823	5.12916	2.91045e-07	2.55012e-06	NME2	NME/NM23 nucleoside diphosphate kinase 2
P49756	1.54639	2.18744	0.426465	5.12923	2.90924e-07	2.55012e-06	RBM25	RNA binding motif protein 25
O75436	1.81288	1.685	0.328603	5.12778	2.93183e-07	2.56571e-06	VPS26A	vacuolar protein sorting 26 homolog A (S. pombe)
P36507	1.19741	2.18452	0.426065	5.1272	2.94082e-07	2.57043e-06	MAP2K2	mitogen-activated protein kinase kinase 2
Q14376	1.2466	2.34356	0.457338	5.12435	2.98567e-07	2.60644e-06	GALE	UDP-galactose-4-epimerase
P01920	0.709065	2.82286	0.551229	5.12102	3.03881e-07	2.64959e-06	HLA-DQB1	major histocompatibility complex, class II, DQ beta 1
P16152	6.27012	1.04017	0.203139	5.12047	3.04777e-07	2.65416e-06	CBR1	carbonyl reductase 1
P49189	4.69983	1.1204	0.218944	5.11727	3.09989e-07	2.69472e-06	ALDH9A1	aldehyde dehydrogenase 9 family, member A1
P98095	6.04722	1.08053	0.211159	5.11715	3.1019e-07	2.69472e-06	FBLN2	fibulin 2
P28838	15.9998	0.915792	0.179146	5.112	3.18766e-07	2.76587e-06	LAP3	leucine aminopeptidase 3
O75339	2.79134	1.58071	0.309696	5.10406	3.32443e-07	2.88104e-06	CILP	cartilage intermediate layer protein, nucleotide pyrophosphohydrolase
O43681	1.33349	2.0095	0.394552	5.0931	3.52254e-07	3.04902e-06	ASNA1	arsA arsenite transporter, ATP-binding, homolog 1 (bacterial)
P22676	3.4659	-1.64886	0.323856	-5.09132	3.55571e-07	3.07401e-06	CALB2	calbindin 2
O95340	1.49923	2.4424	0.479998	5.08835	3.612e-07	3.1189e-06	PAPSS2	3'-phosphoadenosine 5'-phosphosulfate synthase 2
P61201	0.974614	2.54059	0.499344	5.08785	3.62151e-07	3.12333e-06	COPS2	COP9 signalosome subunit 2
Q9Y6G9	1.91551	1.5383	0.302461	5.08594	3.65804e-07	3.15103e-06	DYNC1LI1	dynein, cytoplasmic 1, light intermediate chain 1
P07951	18.2356	-0.768606	0.151146	-5.0852	3.67237e-07	3.15956e-06	TPM2	tropomyosin 2 (beta)
Q9UQE7	2.63968	1.64221	0.323244	5.08039	3.76656e-07	3.2367e-06	SMC3	structural maintenance of chromosomes 3
Q9HC38	2.64294	1.47268	0.290433	5.07064	3.96483e-07	3.40299e-06	GLOD4	glyoxalase domain containing 4
Q9BW27	1.11362	2.17409	0.428978	5.06807	4.01869e-07	3.44507e-06	NUP85	nucleoporin 85kDa
O43765	1.68453	1.66088	0.327745	5.06761	4.02842e-07	3.44927e-06	SGTA	small glutamine-rich tetratricopeptide repeat (TPR)-containing, alpha
P10586	1.72574	1.83321	0.361794	5.06701	4.04115e-07	3.45603e-06	PTPRF	protein tyrosine phosphatase, receptor type, F
P33991	1.65329	2.38729	0.471171	5.06671	4.04755e-07	3.45737e-06	MCM4	minichromosome maintenance complex component 4
P78344	2.14977	1.68438	0.332655	5.06344	4.11769e-07	3.51307e-06	EIF4G2	eukaryotic translation initiation factor 4 gamma, 2
P12081	2.03424	1.61106	0.31826	5.06209	4.14684e-07	3.53372e-06	HARS	histidyl-tRNA synthetase
Q9P0M6	2.58696	1.70601	0.33728	5.05814	4.23357e-07	3.60333e-06	H2AFY2	H2A histone family, member Y2
O95487	0.788528	2.76729	0.547228	5.05693	4.26058e-07	3.622e-06	SEC24B	SEC24 family member B
Q9ULV4	4.33896	1.0954	0.217151	5.04439	4.5496e-07	3.8631e-06	CORO1C	coronin, actin binding protein, 1C
Q8TF66	0.933011	2.7408	0.543679	5.04121	4.62586e-07	3.92319e-06	LRRC15	leucine rich repeat containing 15
Q9NUU7	1.71047	1.84586	0.366349	5.03852	4.69157e-07	3.9742e-06	DDX19A	DEAD (Asp-Glu-Ala-Asp) box polypeptide 19A
Q96I24	1.50839	1.88827	0.374893	5.03683	4.73296e-07	4.00451e-06	FUBP3	far upstream element (FUSE) binding protein 3
Q8N6T3	1.30972	1.91784	0.380799	5.03635	4.74489e-07	4.00985e-06	ARFGAP1	ADP-ribosylation factor GTPase activating protein 1
P11766	2.14188	1.64123	0.325922	5.03567	4.76184e-07	4.01942e-06	ADH5	alcohol dehydrogenase 5 (class III), chi polypeptide
Q9BQG0	2.25867	1.90793	0.379332	5.02972	4.91208e-07	4.14134e-06	MYBBP1A	MYB binding protein (P160) 1a
P46782	1.25911	2.26885	0.451517	5.02495	5.03565e-07	4.24052e-06	RPS5	ribosomal protein S5
P02786	2.73396	1.78596	0.355487	5.02398	5.06114e-07	4.25696e-06	TFRC	transferrin receptor
P50851	4.09393	1.39969	0.279028	5.01628	5.26806e-07	4.42579e-06	LRBA	LPS-responsive vesicle trafficking, beach and anchor containing
Q9NTJ5	1.06623	2.46785	0.492008	5.01587	5.27937e-07	4.43008e-06	SACM1L	SAC1 suppressor of actin mutations 1-like (yeast)
Q02750	1.42371	2.09487	0.417767	5.01444	5.31876e-07	4.45295e-06	MAP2K1	mitogen-activated protein kinase kinase 1
P28074	1.43609	2.0435	0.407524	5.01443	5.31909e-07	4.45295e-06	PSMB5	proteasome (prosome, macropain) subunit, beta type, 5
E9PNU9	0.865028	2.80266	0.558966	5.01401	5.3307e-07	4.45744e-06	NA	NA
O75746	1.51778	1.9429	0.387865	5.00922	5.46503e-07	4.56442e-06	SLC25A12	solute carrier family 25 (aspartate/glutamate carrier), member 12
P02774	42.9443	-0.737029	0.14719	-5.00733	5.51906e-07	4.60416e-06	GC	group-specific component (vitamin D binding protein)
Q71UI9	2.53863	1.76757	0.35305	5.00656	5.54105e-07	4.61711e-06	H2AFV	H2A histone family, member V
O00754	1.4507	1.92979	0.38574	5.00283	5.64958e-07	4.70206e-06	MAN2B1	mannosidase, alpha, class 2B, member 1
Q16352	6.31152	-0.763927	0.152729	-5.00184	5.6786e-07	4.72071e-06	INA	internexin neuronal intermediate filament protein, alpha
Q13177	1.9465	1.566	0.313859	4.98949	6.05384e-07	5.0268e-06	PAK2	p21 protein (Cdc42/Rac)-activated kinase 2
P35232	8.34512	1.11958	0.224424	4.98871	6.0784e-07	5.04133e-06	PHB	prohibitin
Q96EP5	1.18791	1.85396	0.371668	4.9882	6.0943e-07	5.04865e-06	DAZAP1	DAZ associated protein 1
B1ALD8	1.5641	1.73178	0.347879	4.97811	6.42073e-07	5.31291e-06	NA	NA
Q07507	6.02043	-0.986817	0.19825	-4.97764	6.43651e-07	5.31366e-06	DPT	dermatopontin
Q32P28	1.06877	2.3426	0.470606	4.97784	6.42974e-07	5.31366e-06	LEPRE1	leucine proline-enriched proteoglycan (leprecan) 1
Q96CW1	1.2545	1.99678	0.401332	4.97539	6.51152e-07	5.36937e-06	AP2M1	adaptor-related protein complex 2, mu 1 subunit
Q15417	6.44274	1.05379	0.212211	4.96576	6.8434e-07	5.63653e-06	CNN3	calponin 3, acidic
P84098	1.99269	1.47943	0.29834	4.95887	7.09053e-07	5.83335e-06	RPL19	ribosomal protein L19
P15144	5.46365	1.41014	0.284681	4.95341	7.29225e-07	5.9924e-06	ANPEP	alanyl (membrane) aminopeptidase
P15170	1.8937	1.58733	0.320521	4.95233	7.33287e-07	6.01886e-06	GSPT1	G1 to S phase transition 1
Q8WX93	6.83203	1.20328	0.243011	4.95154	7.36282e-07	6.0365e-06	PALLD	palladin, cytoskeletal associated protein
Q5VWZ2	0.725118	2.8308	0.571762	4.95101	7.38308e-07	6.04545e-06	LYPLAL1	lysophospholipase-like 1
P62820	6.00551	1.05137	0.212363	4.95081	7.39067e-07	6.04545e-06	RAB1A	RAB1A, member RAS oncogene family
P24928	1.9589	1.65233	0.333818	4.94979	7.42932e-07	6.06317e-06	POLR2A	polymerase (RNA) II (DNA directed) polypeptide A, 220kDa
P31040	7.66244	0.94353	0.190617	4.94988	7.42611e-07	6.06317e-06	SDHA	succinate dehydrogenase complex, subunit A, flavoprotein (Fp)
P20774	113.883	-1.02075	0.206233	-4.94947	7.44141e-07	6.06611e-06	OGN	osteoglycin
P00738	27.4601	-0.714099	0.144336	-4.94748	7.5182e-07	6.11474e-06	HP	haptoglobin
Q3ZCQ8	0.966492	2.63384	0.532353	4.94755	7.51521e-07	6.11474e-06	TIMM50	translocase of inner mitochondrial membrane 50 homolog (S. cerevisiae)
Q8NF37	0.642317	2.83581	0.573341	4.94612	7.57058e-07	6.15035e-06	LPCAT1	lysophosphatidylcholine acyltransferase 1
Q9H3S7	1.78448	1.81269	0.3667	4.94326	7.68253e-07	6.2342e-06	PTPN23	protein tyrosine phosphatase, non-receptor type 23
Q7Z434	1.86894	1.50589	0.304801	4.94059	7.78883e-07	6.31079e-06	MAVS	mitochondrial antiviral signaling protein
Q9H098	1.31989	-1.59808	0.323469	-4.94044	7.79459e-07	6.31079e-06	FAM107B	family with sequence similarity 107, member B
P68363	10.9862	1.25524	0.254151	4.93894	7.85497e-07	6.35248e-06	TUBA1B	tubulin, alpha 1b
O43488	2.91482	1.26938	0.257072	4.93784	7.89942e-07	6.38119e-06	AKR7A2	aldo-keto reductase family 7, member A2 (aflatoxin aldehyde reductase)
Q6UXB8	1.25434	-1.86792	0.3785	-4.93507	8.01221e-07	6.46499e-06	PI16	peptidase inhibitor 16
P27635	0.844534	2.67055	0.541249	4.93404	8.05456e-07	6.49183e-06	RPL10	ribosomal protein L10
Q8NCN5	0.874172	2.28722	0.464261	4.92658	8.36811e-07	6.73694e-06	PDPR	pyruvate dehydrogenase phosphatase regulatory subunit
P10599	8.78474	0.829	0.168288	4.92607	8.3901e-07	6.74704e-06	TXN	thioredoxin
C9J7H0	1.35648	-1.90793	0.387384	-4.92516	8.42908e-07	6.77076e-06	NA	NA
Q13596	2.96623	1.19107	0.242027	4.92123	8.6003e-07	6.90053e-06	SNX1	sorting nexin 1
P61011	2.26024	1.76162	0.358047	4.92007	8.65136e-07	6.93371e-06	SRP54	signal recognition particle 54kDa
P62304	1.31678	1.80831	0.367557	4.91981	8.66262e-07	6.93495e-06	SNRPE	small nuclear ribonucleoprotein polypeptide E
P50995	3.56868	1.05889	0.215394	4.91606	8.8303e-07	7.06127e-06	ANXA11	annexin A11
P62263	3.29399	1.14543	0.233159	4.91266	8.98505e-07	7.17698e-06	RPS14	ribosomal protein S14
Q16822	2.68512	1.67154	0.340362	4.91106	9.0587e-07	7.22773e-06	PCK2	phosphoenolpyruvate carboxykinase 2 (mitochondrial)
P36871	8.27195	0.903318	0.184089	4.90697	9.24931e-07	7.37157e-06	PGM1	phosphoglucomutase 1
P62491	2.70477	1.50668	0.307579	4.89851	9.65661e-07	7.68761e-06	RAB11A	RAB11A, member RAS oncogene family
E7EPW1	1.90651	1.61515	0.330022	4.89407	9.87717e-07	7.85444e-06	NA	NA
P15088	6.78286	-1.15234	0.235481	-4.89355	9.90326e-07	7.86643e-06	CPA3	carboxypeptidase A3 (mast cell)
P60866	2.67499	1.16955	0.239211	4.88919	1.01249e-06	8.03358e-06	RPS20	ribosomal protein S20
P27694	2.14644	1.64276	0.336127	4.88733	1.02215e-06	8.10118e-06	RPA1	replication protein A1, 70kDa
Q6UW68	0.712597	2.74652	0.562487	4.88281	1.04583e-06	8.27965e-06	TMEM205	transmembrane protein 205
Q14839	2.52243	1.55214	0.317964	4.88151	1.05274e-06	8.32516e-06	CHD4	chromodomain helicase DNA binding protein 4
O95994	6.43627	2.5401	0.520413	4.88093	1.05586e-06	8.3406e-06	AGR2	anterior gradient 2
Q03519	1.54534	1.99565	0.409007	4.87927	1.06478e-06	8.40075e-06	TAP2	transporter 2, ATP-binding cassette, sub-family B (MDR/TAP)
Q00169	0.942563	2.41714	0.49541	4.87908	1.06583e-06	8.40075e-06	PITPNA	phosphatidylinositol transfer protein, alpha
O43615	1.32126	2.1084	0.432296	4.87721	1.07595e-06	8.47117e-06	TIMM44	translocase of inner mitochondrial membrane 44 homolog (yeast)
P37108	1.0814	2.14154	0.439163	4.8764	1.08038e-06	8.49312e-06	SRP14	signal recognition particle 14kDa (homologous Alu RNA binding protein)
Q9P1Z9	5.21764	-1.30835	0.268311	-4.87627	1.08112e-06	8.49312e-06	NA	NA
P23786	1.83213	1.97175	0.40446	4.87503	1.0879e-06	8.53706e-06	CPT2	carnitine palmitoyltransferase 2
P30837	3.59884	1.35503	0.278106	4.87234	1.10282e-06	8.64464e-06	ALDH1B1	aldehyde dehydrogenase 1 family, member B1
Q9BWD1	1.9191	1.52139	0.312304	4.8715	1.10751e-06	8.67188e-06	ACAT2	acetyl-CoA acetyltransferase 2
P49792	4.1258	1.175	0.24146	4.86623	1.13749e-06	8.89685e-06	RANBP2	RAN binding protein 2
P51572	4.48961	1.42532	0.293038	4.86392	1.15083e-06	8.9913e-06	BCAP31	B-cell receptor-associated protein 31
P30044	8.03636	0.893066	0.183629	4.86342	1.15374e-06	9.00425e-06	PRDX5	peroxiredoxin 5
P84103	2.14561	1.42405	0.292837	4.86294	1.15653e-06	9.01611e-06	SRSF3	serine/arginine-rich splicing factor 3
O14744	1.20798	2.03957	0.419432	4.86269	1.15799e-06	9.01767e-06	PRMT5	protein arginine methyltransferase 5
Q71UM5	0.605713	2.83454	0.583012	4.86189	1.16271e-06	9.04455e-06	RPS27L	ribosomal protein S27-like
Q9BWM7	1.10862	2.16582	0.446141	4.85456	1.20654e-06	9.37531e-06	SFXN3	sideroflexin 3
Q06033	3.09309	1.39437	0.287269	4.8539	1.21056e-06	9.39631e-06	ITIH3	inter-alpha-trypsin inhibitor heavy chain 3
Q9BXS5	0.798916	2.57121	0.530464	4.8471	1.25279e-06	9.71355e-06	AP1M1	adaptor-related protein complex 1, mu 1 subunit
Q92621	2.48248	1.51043	0.311884	4.84291	1.27951e-06	9.90994e-06	NUP205	nucleoporin 205kDa
Q53H12	0.988486	2.22538	0.459564	4.84237	1.28299e-06	9.92613e-06	AGK	acylglycerol kinase
Q6NVY1	1.98888	1.49525	0.308867	4.84107	1.29142e-06	9.96974e-06	HIBCH	3-hydroxyisobutyryl-CoA hydrolase
Q5JTV8	1.41241	1.97217	0.407367	4.84125	1.29025e-06	9.96974e-06	TOR1AIP1	torsin A interacting protein 1
Q5TFE4	0.836803	2.347	0.48486	4.84059	1.29456e-06	9.98322e-06	NT5DC1	5'-nucleotidase domain containing 1
Q16706	1.04137	2.2679	0.468619	4.83953	1.30144e-06	1.00254e-05	MAN2A1	mannosidase, alpha, class 2A, member 1
P60981	2.80034	1.43466	0.296559	4.83769	1.31359e-06	1.01081e-05	DSTN	destrin (actin depolymerizing factor)
Q9Y512	0.885021	2.49204	0.515157	4.83743	1.31527e-06	1.01102e-05	SAMM50	SAMM50 sorting and assembly machinery component
Q9H8Y8	2.32039	1.39253	0.288012	4.83498	1.33157e-06	1.02244e-05	GORASP2	golgi reassembly stacking protein 2, 55kDa
Q9NR31	2.53312	1.3654	0.282571	4.83206	1.35131e-06	1.03649e-05	SAR1A	secretion associated, Ras related GTPase 1A
P01023	55.9541	0.86454	0.179158	4.82557	1.39604e-06	1.06964e-05	A2M	alpha-2-macroglobulin
P11717	2.7583	1.18045	0.2447	4.82407	1.40659e-06	1.07657e-05	IGF2R	insulin-like growth factor 2 receptor
Q08209	1.0049	2.12763	0.441256	4.82175	1.42303e-06	1.08799e-05	PPP3CA	protein phosphatase 3, catalytic subunit, alpha isozyme
Q9NS73	1.79588	-1.89617	0.393369	-4.82034	1.43312e-06	1.09454e-05	MBIP	MAP3K12 binding inhibitory protein 1
P07858	9.83247	0.880703	0.182734	4.8196	1.43845e-06	1.09662e-05	CTSB	cathepsin B
Q92922	2.57219	1.48508	0.308138	4.81954	1.43891e-06	1.09662e-05	SMARCC1	SWI/SNF related, matrix associated, actin dependent regulator of chromatin, subfamily c, member 1
O14949	0.7223	2.56341	0.532234	4.81633	1.46225e-06	1.11321e-05	UQCRQ	ubiquinol-cytochrome c reductase, complex III subunit VII, 9.5kDa
P62913	3.41857	1.12629	0.234119	4.81074	1.50372e-06	1.14356e-05	RPL11	ribosomal protein L11
O00160	1.88681	1.65769	0.344732	4.80864	1.51962e-06	1.15442e-05	MYO1F	myosin IF
Q5JRX3	1.88869	1.77169	0.368869	4.80303	1.56281e-06	1.18597e-05	PITRM1	pitrilysin metallopeptidase 1
P09661	1.86248	1.54952	0.322639	4.80265	1.56577e-06	1.18696e-05	SNRPA1	small nuclear ribonucleoprotein polypeptide A'
Q96C19	1.96259	1.49182	0.310735	4.80094	1.57923e-06	1.19589e-05	EFHD2	EF-hand domain family, member D2
Q86X76	0.917939	2.24887	0.468444	4.80072	1.58099e-06	1.19596e-05	NIT1	nitrilase 1
P33993	1.40882	2.03529	0.424053	4.79961	1.58974e-06	1.20131e-05	MCM7	minichromosome maintenance complex component 7
Q9Y6C9	0.926446	2.29493	0.478187	4.79923	1.59273e-06	1.20229e-05	MTCH2	mitochondrial carrier 2
P62753	2.52661	1.34561	0.280532	4.79664	1.61349e-06	1.21667e-05	RPS6	ribosomal protein S6
P08575	1.69866	1.85076	0.386222	4.79195	1.65164e-06	1.24413e-05	PTPRC	protein tyrosine phosphatase, receptor type, C
Q8N684	1.12654	2.09125	0.43667	4.78908	1.6755e-06	1.2595e-05	CPSF7	cleavage and polyadenylation specific factor 7, 59kDa
Q9NPQ8	1.02423	2.14236	0.447344	4.78907	1.67557e-06	1.2595e-05	RIC8A	RIC8 guanine nucleotide exchange factor A
P46926	1.07592	2.05638	0.429699	4.78563	1.70454e-06	1.27993e-05	GNPDA1	glucosamine-6-phosphate deaminase 1
Q9BUN8	0.844454	2.57301	0.538132	4.78138	1.74097e-06	1.30591e-05	DERL1	derlin 1
Q9NR12	2.55947	1.32248	0.276882	4.77633	1.78527e-06	1.33774e-05	PDLIM7	PDZ and LIM domain 7 (enigma)
Q9Y266	2.39124	1.48032	0.309996	4.77529	1.79449e-06	1.34323e-05	NUDC	nudC nuclear distribution protein
Q9BUJ2	2.98903	1.36285	0.285424	4.77481	1.79876e-06	1.34502e-05	HNRNPUL1	heterogeneous nuclear ribonucleoprotein U-like 1
Q9NRR5	1.02042	2.23127	0.467543	4.77233	1.82105e-06	1.36026e-05	UBQLN4	ubiquilin 4
O15269	0.680483	2.71667	0.56959	4.76953	1.84659e-06	1.3779e-05	SPTLC1	serine palmitoyltransferase, long chain base subunit 1
Q96IJ6	1.13309	2.02907	0.425599	4.76757	1.86458e-06	1.38987e-05	GMPPA	GDP-mannose pyrophosphorylase A
Q13057	1.25077	2.0529	0.430776	4.76559	1.88301e-06	1.40215e-05	COASY	CoA synthase
P06865	2.02371	1.6723	0.350992	4.7645	1.89324e-06	1.4083e-05	HEXA	hexosaminidase A (alpha polypeptide)
P02647	97.3606	-0.685452	0.143901	-4.76334	1.90411e-06	1.4149e-05	APOA1	apolipoprotein A-I
Q9UN86	1.43081	1.81571	0.381227	4.76279	1.9093e-06	1.41729e-05	G3BP2	GTPase activating protein (SH3 domain) binding protein 2
Q13232	0.616588	2.76548	0.580787	4.76162	1.92047e-06	1.4241e-05	NME3	NME/NM23 nucleoside diphosphate kinase 3
P61086	0.945908	2.10059	0.441268	4.76035	1.93253e-06	1.43156e-05	UBE2K	ubiquitin-conjugating enzyme E2K
P50897	1.80096	1.62435	0.341358	4.7585	1.95038e-06	1.44328e-05	PPT1	palmitoyl-protein thioesterase 1
Q9H4A5	0.941463	2.238	0.470515	4.75648	1.96996e-06	1.45626e-05	GOLPH3L	golgi phosphoprotein 3-like
Q96AY3	1.16285	2.14901	0.451963	4.75484	1.98607e-06	1.46665e-05	FKBP10	FK506 binding protein 10, 65 kDa
Q9C0C2	14.7869	-0.725073	0.152529	-4.75368	1.99745e-06	1.47353e-05	TNKS1BP1	tankyrase 1 binding protein 1, 182kDa
Q8WWM7	2.30204	1.38851	0.292106	4.75344	1.99989e-06	1.47381e-05	ATXN2L	ataxin 2-like
Q96BM9	1.20205	1.87114	0.39366	4.75318	2.0024e-06	1.47414e-05	ARL8A	ADP-ribosylation factor-like 8A
P08962	1.41158	1.57499	0.331591	4.74978	2.03636e-06	1.4976e-05	CD63	CD63 molecule
Q3KQV9	0.84318	2.31746	0.487932	4.74956	2.03858e-06	1.49768e-05	UAP1L1	UDP-N-acetylglucosamine pyrophosphorylase 1 like 1
Q16695	3.97514	1.17922	0.248345	4.7483	2.05133e-06	1.5055e-05	HIST3H3	histone cluster 3, H3
Q9NVI7	2.21106	1.69079	0.356241	4.7462	2.07269e-06	1.51962e-05	ATAD3A	ATPase family, AAA domain containing 3A
P0CG39	0.861715	2.5045	0.528342	4.74031	2.13395e-06	1.56293e-05	POTEJ	POTE ankyrin domain family, member J
Q58FF3	3.47662	1.22608	0.258701	4.73937	2.14384e-06	1.56856e-05	NA	NA
Q2NL82	0.702221	2.71024	0.571895	4.73906	2.14717e-06	1.56939e-05	TSR1	TSR1, 20S rRNA accumulation, homolog (S. cerevisiae)
Q7Z2K6	1.23323	2.31266	0.488126	4.73783	2.16015e-06	1.57727e-05	ERMP1	endoplasmic reticulum metallopeptidase 1
Q9Y5B9	2.36139	1.39793	0.295097	4.73721	2.16686e-06	1.58055e-05	SUPT16H	suppressor of Ty 16 homolog (S. cerevisiae)
Q9ULA0	2.46888	1.28398	0.271412	4.73074	2.23708e-06	1.6301e-05	DNPEP	aspartyl aminopeptidase
Q16698	2.92883	1.28326	0.271464	4.72719	2.27643e-06	1.65708e-05	DECR1	2,4-dienoyl CoA reductase 1, mitochondrial
Q9BUP3	0.677638	2.632	0.557433	4.72164	2.33953e-06	1.70128e-05	HTATIP2	HIV-1 Tat interactive protein 2, 30kDa
O94972	0.801008	2.32206	0.492024	4.71941	2.36531e-06	1.71828e-05	TRIM37	tripartite motif containing 37
O75964	1.63468	1.55764	0.33009	4.71884	2.37191e-06	1.72132e-05	ATP5L	ATP synthase, H+ transporting, mitochondrial Fo complex, subunit G
O43795	1.76238	1.59187	0.337561	4.7158	2.4076e-06	1.74545e-05	MYO1B	myosin IB
Q16539	1.11058	2.16918	0.460311	4.71242	2.44793e-06	1.77288e-05	MAPK14	mitogen-activated protein kinase 14
Q9BSJ8	5.45515	0.969176	0.20571	4.71138	2.46051e-06	1.78019e-05	ESYT1	extended synaptotagmin-like protein 1
Q9NTK5	4.71996	1.05052	0.223269	4.70517	2.53651e-06	1.83332e-05	OLA1	Obg-like ATPase 1
P50914	2.38919	1.2528	0.266372	4.70318	2.56145e-06	1.84948e-05	RPL14	ribosomal protein L14
P61803	0.431223	2.9705	0.631744	4.70205	2.57557e-06	1.85779e-05	DAD1	defender against cell death 1
O00487	2.21121	1.49121	0.317232	4.70071	2.59263e-06	1.86821e-05	PSMD14	proteasome (prosome, macropain) 26S subunit, non-ATPase, 14
P63096	1.25332	1.71258	0.364341	4.70049	2.59544e-06	1.86835e-05	GNAI1	guanine nucleotide binding protein (G protein), alpha inhibiting activity polypeptide 1
P02743	12.5251	-0.771245	0.1642	-4.69698	2.64036e-06	1.89877e-05	APCS	amyloid P component, serum
Q9NR28	0.727473	2.44889	0.521866	4.69257	2.6979e-06	1.9382e-05	DIABLO	diablo, IAP-binding mitochondrial protein
Q12884	1.09792	1.94701	0.415028	4.69128	2.71497e-06	1.9485e-05	FAP	fibroblast activation protein, alpha
P49419	3.52175	1.46376	0.31214	4.68943	2.73965e-06	1.96424e-05	ALDH7A1	aldehyde dehydrogenase 7 family, member A1
Q53SF7	2.61403	-1.18631	0.253017	-4.68866	2.74994e-06	1.96964e-05	COBLL1	cordon-bleu WH2 repeat protein-like 1
P39023	3.98226	1.15104	0.245643	4.68582	2.78843e-06	1.99521e-05	RPL3	ribosomal protein L3
Q96M27	1.5931	1.74698	0.372859	4.68537	2.79452e-06	1.99756e-05	PRRC1	proline-rich coiled-coil 1
Q9Y3A6	0.584444	2.75529	0.588465	4.68217	2.83851e-06	2.02698e-05	TMED5	transmembrane emp24 protein transport domain containing 5
P49321	4.06519	1.2208	0.260842	4.68024	2.86542e-06	2.04415e-05	NASP	nuclear autoantigenic sperm protein (histone-binding)
Q66K74	1.74698	1.51027	0.322812	4.67849	2.88998e-06	2.05962e-05	MAP1S	microtubule-associated protein 1S
P43897	0.704423	2.46724	0.528001	4.6728	2.97127e-06	2.11544e-05	TSFM	Ts translation elongation factor, mitochondrial
O60610	2.68018	1.48176	0.317166	4.67189	2.9844e-06	2.12056e-05	DIAPH1	diaphanous-related formin 1
Q96C86	1.48724	1.56871	0.335775	4.67192	2.98399e-06	2.12056e-05	DCPS	decapping enzyme, scavenger
Q9BZK7	0.973321	2.24962	0.481828	4.66893	3.02775e-06	2.14922e-05	TBL1XR1	transducin (beta)-like 1 X-linked receptor 1
O43252	1.30074	2.04762	0.439164	4.66255	3.1231e-06	2.21251e-05	PAPSS1	3'-phosphoadenosine 5'-phosphosulfate synthase 1
Q16647	0.99586	2.04047	0.437619	4.66267	3.12135e-06	2.21251e-05	PTGIS	prostaglandin I2 (prostacyclin) synthase
P51688	2.59794	-1.237	0.26553	-4.6586	3.18372e-06	2.25322e-05	SGSH	N-sulfoglucosamine sulfohydrolase
O00505	0.577645	2.7406	0.588594	4.65618	3.22124e-06	2.27751e-05	KPNA3	karyopherin alpha 3 (importin alpha 4)
Q9P289	0.935744	2.23346	0.479728	4.65568	3.22919e-06	2.28087e-05	STK26	serine/threonine protein kinase 26
Q96S97	0.730897	2.34529	0.503989	4.65347	3.26402e-06	2.3032e-05	MYADM	myeloid-associated differentiation marker
Q13618	1.61067	1.53248	0.329431	4.6519	3.28894e-06	2.31849e-05	CUL3	cullin 3
Q9Y230	4.89378	0.939134	0.20202	4.64871	3.34014e-06	2.34994e-05	RUVBL2	RuvB-like AAA ATPase 2
O14983	1.85948	1.74547	0.375467	4.6488	3.33866e-06	2.34994e-05	ATP2A1	ATPase, Ca++ transporting, cardiac muscle, fast twitch 1
P09110	2.5889	1.54044	0.331401	4.64826	3.34741e-06	2.35274e-05	ACAA1	acetyl-CoA acyltransferase 1
O15031	2.62718	1.29324	0.278234	4.64802	3.35128e-06	2.35315e-05	PLXNB2	plexin B2
Q02543	0.819064	2.41074	0.519338	4.64195	3.45144e-06	2.4211e-05	RPL18A	ribosomal protein L18a
Q9Y5A9	0.745202	2.47361	0.532968	4.6412	3.46395e-06	2.42748e-05	YTHDF2	YTH domain family, member 2
O75306	1.31526	2.17967	0.470625	4.63144	3.63128e-06	2.54225e-05	NDUFS2	NADH dehydrogenase (ubiquinone) Fe-S protein 2, 49kDa (NADH-coenzyme Q reductase)
P13645	12.6795	-1.02633	0.221707	-4.62923	3.67033e-06	2.56708e-05	KRT10	keratin 10
O43747	1.5422	1.7162	0.371268	4.62254	3.79063e-06	2.64862e-05	AP1G1	adaptor-related protein complex 1, gamma 1 subunit
Q9UD71	1.51133	-1.68691	0.364996	-4.62174	3.80538e-06	2.65633e-05	PPP1R1B	protein phosphatase 1, regulatory (inhibitor) subunit 1B
Q52LJ0	0.955441	2.15076	0.465538	4.61994	3.83843e-06	2.67678e-05	FAM98B	family with sequence similarity 98, member B
Q86XP3	1.72937	1.5364	0.333054	4.61307	3.96764e-06	2.76419e-05	DDX42	DEAD (Asp-Glu-Ala-Asp) box helicase 42
P12532	1.5937	1.93904	0.420575	4.61046	4.01781e-06	2.79641e-05	CKMT1B	creatine kinase, mitochondrial 1B
P51884	186.758	-0.701502	0.152315	-4.60558	4.1131e-06	2.85994e-05	LUM	lumican
O00151	6.7163	-0.733978	0.159607	-4.59867	4.25207e-06	2.9537e-05	PDLIM1	PDZ and LIM domain 1
Q02880	3.16437	1.40833	0.306455	4.59556	4.31591e-06	2.99513e-05	TOP2B	topoisomerase (DNA) II beta 180kDa
Q8TCS8	1.27695	2.086	0.454256	4.59212	4.38762e-06	3.04194e-05	PNPT1	polyribonucleotide nucleotidyltransferase 1
P17174	2.82591	1.52983	0.333308	4.58982	4.4362e-06	3.07264e-05	GOT1	glutamic-oxaloacetic transaminase 1, soluble
P04062	0.652035	2.55846	0.557465	4.58947	4.44381e-06	3.07492e-05	GBA	glucosidase, beta, acid
P07355	71.221	0.438115	0.0954659	4.58923	4.44876e-06	3.07538e-05	ANXA2	annexin A2
Q12965	1.29403	1.88908	0.411914	4.58609	4.51618e-06	3.11896e-05	MYO1E	myosin IE
P62258	16.0341	0.684063	0.149253	4.58324	4.57816e-06	3.15871e-05	YWHAE	tyrosine 3-monooxygenase/tryptophan 5-monooxygenase activation protein, epsilon
Q01105	4.85555	0.901518	0.196779	4.58139	4.61902e-06	3.18383e-05	SET	SET nuclear proto-oncogene
P10644	2.1363	1.34163	0.292948	4.57976	4.65515e-06	3.20254e-05	PRKAR1A	protein kinase, cAMP-dependent, regulatory, type I, alpha
P17483	5.57557	-1.74162	0.380279	-4.57985	4.65317e-06	3.20254e-05	HOXB4	homeobox B4
P50402	1.89414	1.3658	0.298544	4.57488	4.76487e-06	3.27487e-05	EMD	emerin
Q9BR76	4.64208	0.882832	0.193037	4.57337	4.79932e-06	3.29386e-05	CORO1B	coronin, actin binding protein, 1B
P35659	1.5906	1.65567	0.362032	4.57327	4.80173e-06	3.29386e-05	DEK	DEK proto-oncogene
P61247	4.77561	1.16372	0.254704	4.56892	4.90251e-06	3.35977e-05	RPS3A	ribosomal protein S3A
Q9H3U1	2.0705	1.27318	0.278674	4.5687	4.9076e-06	3.36004e-05	UNC45A	unc-45 homolog A (C. elegans)
Q99460	4.19956	1.15801	0.253492	4.56823	4.9186e-06	3.36239e-05	PSMD1	proteasome (prosome, macropain) 26S subunit, non-ATPase, 1
P11215	1.59704	1.89491	0.414809	4.56815	4.92045e-06	3.36239e-05	ITGAM	integrin, alpha M (complement component 3 receptor 3 subunit)
P55263	1.67436	1.80489	0.395327	4.56557	4.98149e-06	3.40084e-05	ADK	adenosine kinase
P84090	1.3931	1.57294	0.344614	4.56436	5.01014e-06	3.41714e-05	ERH	enhancer of rudimentary homolog (Drosophila)
P06454	3.2232	1.61853	0.354919	4.56027	5.10881e-06	3.48111e-05	PTMA	prothymosin, alpha
O94925	1.44623	1.90234	0.417199	4.55979	5.12059e-06	3.48581e-05	GLS	glutaminase
Q08945	1.16248	2.04993	0.449727	4.55817	5.16015e-06	3.50939e-05	SSRP1	structure specific recognition protein 1
Q14677	1.66332	1.57087	0.344662	4.55771	5.17138e-06	3.51035e-05	CLINT1	clathrin interactor 1
P50238	1.00487	2.0872	0.457932	4.55789	5.16712e-06	3.51035e-05	CRIP1	cysteine-rich protein 1 (intestinal)
Q8NEC7	0.90337	-1.86545	0.409386	-4.5567	5.19632e-06	3.52393e-05	GSTCD	glutathione S-transferase, C-terminal domain containing
Q9UHD8	6.41742	0.932519	0.204674	4.55612	5.21066e-06	3.5303e-05	SEPT9	septin 9
P39019	4.10231	1.04748	0.230076	4.55276	5.29466e-06	3.58042e-05	RPS19	ribosomal protein S19
Q9Y3B3	0.683455	2.25627	0.49558	4.55278	5.29406e-06	3.58042e-05	TMED7	transmembrane emp24 protein transport domain containing 7
Q9Y216	1.6716	-1.43175	0.314591	-4.55113	5.33581e-06	3.60483e-05	MTMR7	myotubularin related protein 7
P02679	42.3317	0.741765	0.163156	4.54636	5.45807e-06	3.68394e-05	FGG	fibrinogen gamma chain
Q9UKG1	1.2443	1.72589	0.379748	4.54483	5.49788e-06	3.70731e-05	APPL1	adaptor protein, phosphotyrosine interaction, PH domain and leucine zipper containing 1
Q8IZ83	1.87613	1.43985	0.317364	4.53689	5.70911e-06	3.84248e-05	ALDH16A1	aldehyde dehydrogenase 16 family, member A1
O60502	0.910603	2.13769	0.471166	4.53701	5.70572e-06	3.84248e-05	MGEA5	meningioma expressed antigen 5 (hyaluronidase)
P35237	2.9332	1.31567	0.290316	4.53186	5.84668e-06	3.93137e-05	SERPINB6	serpin peptidase inhibitor, clade B (ovalbumin), member 6
P21589	1.67379	1.51332	0.334084	4.52976	5.90506e-06	3.96689e-05	NT5E	5'-nucleotidase, ecto (CD73)
P04264	10.9177	-1.00713	0.222469	-4.52705	5.98141e-06	4.0144e-05	KRT1	keratin 1
P23141	5.32383	-1.20676	0.266608	-4.52636	6.00085e-06	4.0214e-05	CES1	carboxylesterase 1
A6NEY3	0.917354	-1.75509	0.38777	-4.52611	6.00783e-06	4.0214e-05	NA	NA
Q9Y3A5	1.469	1.68921	0.373218	4.52608	6.00873e-06	4.0214e-05	SBDS	Shwachman-Bodian-Diamond syndrome
Q9NRV9	2.736	1.28902	0.285135	4.52074	6.1624e-06	4.11653e-05	HEBP1	heme binding protein 1
P32456	0.686633	2.24595	0.496789	4.52092	6.15713e-06	4.11653e-05	GBP2	guanylate binding protein 2, interferon-inducible
Q8NFJ5	0.53941	2.59331	0.573734	4.52006	6.18218e-06	4.12588e-05	GPRC5A	G protein-coupled receptor, class C, group 5, member A
O43396	2.62238	1.18212	0.261653	4.51789	6.24596e-06	4.16455e-05	TXNL1	thioredoxin-like 1
A6NNC1	9.48736	-1.03188	0.228543	-4.51503	6.33077e-06	4.21717e-05	NA	NA
Q92896	1.74636	1.36084	0.301719	4.51029	6.47387e-06	4.30847e-05	GLG1	golgi glycoprotein 1
Q13561	9.50683	-0.704413	0.156383	-4.50441	6.65582e-06	4.42544e-05	DCTN2	dynactin 2 (p50)
O43809	1.70755	1.90589	0.423277	4.50271	6.70931e-06	4.45685e-05	NUDT21	nudix (nucleoside diphosphate linked moiety X)-type motif 21
P51809	0.4684	2.74364	0.609402	4.50219	6.72564e-06	4.46355e-05	VAMP7	vesicle-associated membrane protein 7
P20645	0.741043	2.30491	0.512477	4.49759	6.87295e-06	4.55708e-05	M6PR	mannose-6-phosphate receptor (cation dependent)
Q7L5N1	0.69737	2.30836	0.513496	4.49538	6.94446e-06	4.60022e-05	COPS6	COP9 signalosome subunit 6
P62829	2.53923	1.23907	0.275657	4.49496	6.95831e-06	4.60512e-05	RPL23	ribosomal protein L23
Q14315	5.34603	1.08579	0.241588	4.4944	6.97653e-06	4.60864e-05	FLNC	filamin C, gamma
Q5TCU3	7.46367	-0.949769	0.211317	-4.49452	6.97265e-06	4.60864e-05	TPM2	tropomyosin 2 (beta)
Q9BY50	0.657491	2.67808	0.596078	4.49283	7.02829e-06	4.63854e-05	SEC11C	SEC11 homolog C (S. cerevisiae)
Q6WQI6	0.635414	-2.75852	0.61534	-4.48292	7.36294e-06	4.85492e-05	HEPN1	hepatocellular carcinoma, down-regulated 1
Q9Y281	1.19106	-1.44658	0.322745	-4.48212	7.39065e-06	4.86869e-05	CFL2	cofilin 2 (muscle)
Q96P70	1.54291	1.8999	0.423916	4.48178	7.40244e-06	4.87196e-05	IPO9	importin 9
P07195	10.1437	0.977764	0.218212	4.48079	7.43671e-06	4.89002e-05	LDHB	lactate dehydrogenase B
P46821	8.28714	-0.827411	0.184676	-4.48034	7.45228e-06	4.89574e-05	MAP1B	microtubule-associated protein 1B
P61163	1.69848	1.49656	0.334085	4.4796	7.47846e-06	4.90843e-05	ACTR1A	ARP1 actin-related protein 1 homolog A, centractin alpha (yeast)
P50416	1.04661	2.228	0.497491	4.47848	7.51777e-06	4.9297e-05	CPT1A	carnitine palmitoyltransferase 1A (liver)
P08572	20.2153	-0.578224	0.129145	-4.47732	7.55854e-06	4.94734e-05	COL4A2	collagen, type IV, alpha 2
Q14008	2.92571	1.25862	0.281105	4.47738	7.55643e-06	4.94734e-05	CKAP5	cytoskeleton associated protein 5
O15511	1.57703	1.49167	0.333276	4.47579	7.61307e-06	4.97848e-05	ARPC5	actin related protein 2/3 complex, subunit 5, 16kDa
Q15427	1.16058	2.17419	0.48597	4.47392	7.67974e-06	5.01748e-05	SF3B4	splicing factor 3b, subunit 4, 49kDa
Q9H4M9	3.82033	1.13848	0.2546	4.47165	7.76179e-06	5.06645e-05	EHD1	EH-domain containing 1
Q8NG06	2.78072	-1.49979	0.335493	-4.4704	7.80723e-06	5.09146e-05	TRIM58	tripartite motif containing 58
Q9HD20	1.31238	1.86291	0.417095	4.46638	7.95529e-06	5.18328e-05	ATP13A1	ATPase type 13A1
O95394	0.986137	2.20395	0.493675	4.46437	8.03044e-06	5.22748e-05	PGM3	phosphoglucomutase 3
Q9UJZ1	2.9148	1.26288	0.283005	4.4624	8.10466e-06	5.27098e-05	STOML2	stomatin (EPB72)-like 2
P67775	2.47875	1.15146	0.258178	4.45995	8.19789e-06	5.32676e-05	PPP2CA	protein phosphatase 2, catalytic subunit, alpha isozyme
P11166	1.45313	1.82353	0.40934	4.45482	8.39648e-06	5.45084e-05	SLC2A1	solute carrier family 2 (facilitated glucose transporter), member 1
Q13283	4.11918	0.991621	0.222629	4.45413	8.42321e-06	5.46323e-05	G3BP1	GTPase activating protein (SH3 domain) binding protein 1
O60762	1.0003	1.93557	0.434685	4.45281	8.47532e-06	5.48877e-05	DPM1	dolichyl-phosphate mannosyltransferase polypeptide 1, catalytic subunit
Q7Z7H5	0.749975	2.25358	0.506111	4.45274	8.47796e-06	5.48877e-05	TMED4	transmembrane emp24 protein transport domain containing 4
Q9UNF1	1.98115	1.56231	0.350913	4.45213	8.50208e-06	5.4994e-05	MAGED2	melanoma antigen family D, 2
P42025	1.2731	1.6873	0.379093	4.45089	8.55146e-06	5.52634e-05	ACTR1B	ARP1 actin-related protein 1 homolog B, centractin beta (yeast)
Q8NH61	3.85561	-1.22655	0.275737	-4.44825	8.65717e-06	5.58959e-05	OR51F2	olfactory receptor, family 51, subfamily F, member 2
P09211	12.7132	0.693183	0.155904	4.44621	8.73978e-06	5.63783e-05	GSTP1	glutathione S-transferase pi 1
Q9UI12	1.09485	1.98037	0.445462	4.44565	8.76276e-06	5.64755e-05	ATP6V1H	ATPase, H+ transporting, lysosomal 50/57kDa, V1 subunit H
P15121	1.40749	1.52491	0.343207	4.4431	8.86708e-06	5.70963e-05	AKR1B1	aldo-keto reductase family 1, member B1 (aldose reductase)
P00167	4.61294	-0.865641	0.194847	-4.44267	8.8848e-06	5.71589e-05	CYB5A	cytochrome b5 type A (microsomal)
P46060	2.23949	1.70925	0.384833	4.44154	8.93187e-06	5.741e-05	RANGAP1	Ran GTPase activating protein 1
P62888	1.20113	1.74546	0.393031	4.44103	8.9531e-06	5.74947e-05	RPL30	ribosomal protein L30
Q99598	2.87492	1.14558	0.258039	4.43955	9.01477e-06	5.78387e-05	TSNAX	translin-associated factor X
P35670	1.33046	1.83034	0.412469	4.43751	9.10042e-06	5.83358e-05	ATP7B	ATPase, Cu++ transporting, beta polypeptide
O75891	1.5242	-1.52328	0.343297	-4.43719	9.114e-06	5.83705e-05	ALDH1L1	aldehyde dehydrogenase 1 family, member L1
P69891	9.65489	-1.03618	0.23358	-4.43611	9.15997e-06	5.86123e-05	HBG1	hemoglobin, gamma A
G3V0F0	1.43109	-2.06646	0.466286	-4.43174	9.3476e-06	5.97594e-05	NA	NA
P55769	0.784957	2.02486	0.456991	4.43086	9.3858e-06	5.99499e-05	NHP2L1	NHP2 non-histone chromosome protein 2-like 1 (S. cerevisiae)
O95786	1.31172	1.80381	0.407177	4.43003	9.42206e-06	6.01278e-05	DDX58	DEAD (Asp-Glu-Ala-Asp) box polypeptide 58
O75828	0.808211	2.09314	0.472539	4.42957	9.44231e-06	6.02032e-05	CBR3	carbonyl reductase 3
Q9BZF1	0.789676	2.09896	0.4739	4.42912	9.46177e-06	6.02734e-05	OSBPL8	oxysterol binding protein-like 8
Q08379	2.17235	1.26198	0.284951	4.42875	9.47796e-06	6.03026e-05	GOLGA2	golgin A2
Q08257	1.86654	1.45542	0.328638	4.42863	9.48324e-06	6.03026e-05	CRYZ	crystallin, zeta (quinone reductase)
O14874	1.69871	1.52052	0.343506	4.42647	9.57877e-06	6.08558e-05	BCKDK	branched chain ketoacid dehydrogenase kinase
P05198	3.08227	1.10305	0.249207	4.42622	9.59008e-06	6.08646e-05	EIF2S1	eukaryotic translation initiation factor 2, subunit 1 alpha, 35kDa
P35749	54.9156	-0.72511	0.163828	-4.42606	9.59719e-06	6.08646e-05	MYH11	myosin, heavy chain 11, smooth muscle
Q99829	2.17008	1.2997	0.293924	4.42188	9.78454e-06	6.19977e-05	CPNE1	copine I
P49821	1.61128	1.53016	0.346101	4.42113	9.81881e-06	6.21597e-05	NDUFV1	NADH dehydrogenase (ubiquinone) flavoprotein 1, 51kDa
O95352	1.35028	1.65874	0.37552	4.41717	1.00001e-05	6.32514e-05	ATG7	autophagy related 7
P09669	0.794836	2.27483	0.51524	4.41509	1.0097e-05	6.38077e-05	COX6C	cytochrome c oxidase subunit VIc
P40855	2.50151	-1.32689	0.300782	-4.41148	1.02669e-05	6.48238e-05	PEX19	peroxisomal biogenesis factor 19
Q14739	1.00537	2.06058	0.4673	4.40956	1.03583e-05	6.53433e-05	LBR	lamin B receptor
O95336	3.89578	0.972537	0.220624	4.40812	1.04272e-05	6.57201e-05	PGLS	6-phosphogluconolactonase
P29144	1.62869	1.51653	0.344164	4.40642	1.05093e-05	6.61788e-05	TPP2	tripeptidyl peptidase II
Q9UBV2	0.950058	2.10581	0.47794	4.40601	1.05291e-05	6.62452e-05	SEL1L	sel-1 suppressor of lin-12-like (C. elegans)
Q9UBY9	0.969442	-1.81408	0.411786	-4.4054	1.05591e-05	6.63753e-05	HSPB7	heat shock 27kDa protein family, member 7 (cardiovascular)
Q9UI08	3.92063	1.2486	0.283725	4.40074	1.07884e-05	6.77574e-05	EVL	Enah/Vasp-like
Q8IYD8	1.9797	1.35716	0.308418	4.40038	1.08063e-05	6.78098e-05	FANCM	Fanconi anemia, complementation group M
P07237	49.7857	0.670577	0.152423	4.39945	1.08526e-05	6.80407e-05	P4HB	prolyl 4-hydroxylase, beta polypeptide
Q92520	1.55973	1.5943	0.362541	4.39756	1.09474e-05	6.85747e-05	FAM3C	family with sequence similarity 3, member C
O95372	0.817418	2.12803	0.484631	4.39102	1.1282e-05	7.06088e-05	LYPLA2	lysophospholipase II
Q9UNF0	1.69408	1.30239	0.296963	4.3857	1.15615e-05	7.22949e-05	PACSIN2	protein kinase C and casein kinase substrate in neurons 2
O15372	2.25632	1.16571	0.265924	4.38362	1.16722e-05	7.29231e-05	EIF3H	eukaryotic translation initiation factor 3, subunit H
O14936	1.53648	1.53635	0.350808	4.37947	1.18967e-05	7.42609e-05	CASK	calcium/calmodulin-dependent serine protein kinase (MAGUK family)
Q16204	2.2042	1.19576	0.273052	4.37923	1.191e-05	7.42789e-05	CCDC6	coiled-coil domain containing 6
P63172	0.627908	2.30289	0.526075	4.37748	1.20057e-05	7.48102e-05	DYNLT1	dynein, light chain, Tctex-type 1
O60547	1.18754	1.94937	0.445353	4.37713	1.20251e-05	7.48116e-05	GMDS	GDP-mannose 4,6-dehydratase
O14933	0.581545	2.3892	0.545842	4.3771	1.20269e-05	7.48116e-05	UBE2L6	ubiquitin-conjugating enzyme E2L 6
P63151	2.42458	1.32487	0.302796	4.37546	1.21176e-05	7.53107e-05	PPP2R2A	protein phosphatase 2, regulatory subunit B, alpha
P16278	1.00637	2.04075	0.466452	4.37504	1.21409e-05	7.53898e-05	GLB1	galactosidase, beta 1
O15258	0.469071	2.71118	0.619751	4.37463	1.21638e-05	7.5466e-05	RER1	retention in endoplasmic reticulum sorting receptor 1
P22695	7.97297	0.807716	0.184776	4.37132	1.235e-05	7.65549e-05	UQCRC2	ubiquinol-cytochrome c reductase core protein II
P62917	2.01228	1.50699	0.34521	4.36545	1.26864e-05	7.85722e-05	RPL8	ribosomal protein L8
Q96HR9	0.876469	2.19044	0.502232	4.36141	1.29228e-05	7.99665e-05	REEP6	receptor accessory protein 6
O95373	2.40632	1.4505	0.332612	4.36095	1.29502e-05	8.00669e-05	IPO7	importin 7
O14976	1.15972	2.02695	0.465202	4.35714	1.31773e-05	8.14007e-05	GAK	cyclin G associated kinase
Q96CN7	0.981824	2.05688	0.472339	4.35468	1.33262e-05	8.21781e-05	ISOC1	isochorismatase domain containing 1
P52630	1.1401	1.99857	0.458932	4.35483	1.33172e-05	8.21781e-05	STAT2	signal transducer and activator of transcription 2, 113kDa
Q9H773	0.957723	2.14672	0.493209	4.35257	1.34551e-05	8.29018e-05	DCTPP1	dCTP pyrophosphatase 1
Q13459	1.89816	1.37698	0.316396	4.35207	1.34858e-05	8.3019e-05	MYO9B	myosin IXB
O75663	0.626706	2.29074	0.526559	4.3504	1.35888e-05	8.35811e-05	TIPRL	TOR signaling pathway regulator
E7ETH7	6.28809	-1.26947	0.29196	-4.3481	1.37324e-05	8.43914e-05	NA	NA
Q7Z5L9	2.40759	1.18551	0.272759	4.34635	1.38424e-05	8.49943e-05	IRF2BP2	interferon regulatory factor 2 binding protein 2
O95861	1.01843	1.76748	0.40672	4.3457	1.3883e-05	8.51496e-05	BPNT1	3'(2'), 5'-bisphosphate nucleotidase 1
Q08495	1.62266	-1.6931	0.389615	-4.34557	1.38915e-05	8.51496e-05	DMTN	dematin actin binding protein
Q8IX12	0.876725	2.12083	0.488214	4.34405	1.39878e-05	8.55968e-05	CCAR1	cell division cycle and apoptosis regulator 1
P49585	1.08878	1.79934	0.414208	4.34404	1.39884e-05	8.55968e-05	PCYT1A	phosphate cytidylyltransferase 1, choline, alpha
Q13557	0.896931	1.86257	0.428933	4.34234	1.40975e-05	8.61906e-05	CAMK2D	calcium/calmodulin-dependent protein kinase II delta
O60568	1.27356	1.81003	0.417044	4.34014	1.4239e-05	8.6981e-05	PLOD3	procollagen-lysine, 2-oxoglutarate 5-dioxygenase 3
Q9Y4G6	6.91789	-0.764959	0.176263	-4.33987	1.42564e-05	8.70128e-05	TLN2	talin 2
P04003	4.04446	1.04532	0.241066	4.33624	1.4494e-05	8.83121e-05	C4BPA	complement component 4 binding protein, alpha
P52789	0.951693	1.87647	0.432728	4.33637	1.44853e-05	8.83121e-05	HK2	hexokinase 2
O14880	1.16391	1.73879	0.40176	4.32793	1.50515e-05	9.16307e-05	MGST3	microsomal glutathione S-transferase 3
Q14554	0.833346	2.22863	0.515231	4.3255	1.5219e-05	9.25713e-05	PDIA5	protein disulfide isomerase family A, member 5
Q9BXP5	2.08911	1.45073	0.335456	4.32465	1.52776e-05	9.28487e-05	SRRT	serrate, RNA effector molecule
O00337	5.67875	-1.74309	0.403102	-4.32419	1.53094e-05	9.29627e-05	SLC28A1	solute carrier family 28 (concentrative nucleoside transporter), member 1
O75330	1.76271	-1.16025	0.268591	-4.31976	1.56196e-05	9.47661e-05	HMMR	hyaluronan-mediated motility receptor (RHAMM)
Q15075	17.8888	-0.641259	0.148467	-4.3192	1.56594e-05	9.49269e-05	EEA1	early endosome antigen 1
Q9Y3C6	0.587944	2.57975	0.597656	4.31645	1.58562e-05	9.60382e-05	PPIL1	peptidylprolyl isomerase (cyclophilin)-like 1
Q8TCJ2	0.87562	2.2809	0.528667	4.31445	1.60003e-05	9.68287e-05	STT3B	STT3B, subunit of the oligosaccharyltransferase complex (catalytic)
O75937	1.23199	1.51982	0.352309	4.3139	1.604e-05	9.69868e-05	DNAJC8	DnaJ (Hsp40) homolog, subfamily C, member 8
P68366	1.23036	1.65554	0.383879	4.31266	1.613e-05	9.7449e-05	TUBA4A	tubulin, alpha 4a
P00325	1.88484	-1.23118	0.285605	-4.31078	1.62678e-05	9.81979e-05	ADH1B	alcohol dehydrogenase 1B (class I), beta polypeptide
Q9UGI8	1.89743	1.30472	0.302713	4.31009	1.63191e-05	9.84246e-05	TES	testis derived transcript (3 LIM domains)
Q9UHD9	1.91953	1.303	0.302631	4.30558	1.66548e-05	0.000100364	UBQLN2	ubiquilin 2
P49748	22.3974	-0.665091	0.154592	-4.30224	1.69084e-05	0.000101807	ACADVL	acyl-CoA dehydrogenase, very long chain
Q13185	2.08512	1.33347	0.310033	4.30105	1.69988e-05	0.000102248	CBX3	chromobox homolog 3
Q9P2B2	1.34341	1.62518	0.377881	4.30078	1.70201e-05	0.000102248	PTGFRN	prostaglandin F2 receptor inhibitor
P23246	12.9019	0.674651	0.15687	4.30072	1.70246e-05	0.000102248	SFPQ	splicing factor proline/glutamine-rich
P03886	0.513842	2.50256	0.582127	4.29899	1.71577e-05	0.000102961	ND1	NADH dehydrogenase, subunit 1 (complex I)
P31946	24.4405	0.578123	0.134498	4.29839	1.72045e-05	0.000103155	YWHAB	tyrosine 3-monooxygenase/tryptophan 5-monooxygenase activation protein, beta
Q6L8Q7	1.05398	1.69582	0.394615	4.2974	1.72815e-05	0.000103499	PDE12	phosphodiesterase 12
P04217	31.8828	-0.660905	0.153796	-4.29728	1.72909e-05	0.000103499	A1BG	alpha-1-B glycoprotein
O60831	0.430261	2.72056	0.63375	4.2928	1.7643e-05	0.000105518	PRAF2	PRA1 domain family, member 2
P68402	2.08092	1.22433	0.285534	4.28787	1.80397e-05	0.000107801	PAFAH1B2	platelet-activating factor acetylhydrolase 1b, catalytic subunit 2 (30kDa)
O60341	0.809281	2.13872	0.499377	4.28278	1.84573e-05	0.000110204	KDM1A	lysine (K)-specific demethylase 1A
P24557	0.611184	2.4666	0.576053	4.2819	1.85308e-05	0.00011055	TBXAS1	thromboxane A synthase 1 (platelet)
Q96CS3	0.932952	2.05476	0.479945	4.28124	1.85855e-05	0.000110784	FAF2	Fas associated factor family member 2
Q09028	2.58887	1.10059	0.257129	4.28032	1.86624e-05	0.000111149	RBBP4	retinoblastoma binding protein 4
Q68CZ2	1.56811	1.44379	0.337467	4.27831	1.88316e-05	0.000112064	TNS3	tensin 3
P52788	0.906641	2.06182	0.482337	4.27465	1.91436e-05	0.000113825	SMS	spermine synthase
Q14203	4.49242	1.00681	0.235545	4.27438	1.91666e-05	0.000113867	DCTN1	dynactin 1
P36269	2.27166	1.20331	0.281546	4.27394	1.92047e-05	0.000113999	GGT5	gamma-glutamyltransferase 5
P63279	1.16284	1.70129	0.39838	4.27052	1.95014e-05	0.000115664	UBE2I	ubiquitin-conjugating enzyme E2I
Q14103	8.00583	0.674429	0.157963	4.26954	1.95875e-05	0.000116078	HNRNPD	heterogeneous nuclear ribonucleoprotein D (AU-rich element RNA binding protein 1, 37kDa)
Q86TL2	0.685167	-2.32878	0.545573	-4.26851	1.96783e-05	0.00011652	TMEM110	transmembrane protein 110
Q49A26	1.50844	1.53122	0.358878	4.2667	1.98386e-05	0.000117371	GLYR1	glyoxylate reductase 1 homolog (Arabidopsis)
Q9UNL2	0.437763	2.73938	0.642697	4.26232	2.02319e-05	0.0001196	SSR3	signal sequence receptor, gamma (translocon-associated protein gamma)
Q9P2E9	22.7612	0.646514	0.151745	4.26053	2.03939e-05	0.000120403	RRBP1	ribosome binding protein 1
O15533	0.568476	2.53173	0.594239	4.26045	2.04016e-05	0.000120403	TAPBP	TAP binding protein (tapasin)
Q16555	10.6775	0.577066	0.135464	4.25992	2.04496e-05	0.00012041	DPYSL2	dihydropyrimidinase-like 2
P60323	1.52635	-1.49972	0.352057	-4.25988	2.04533e-05	0.00012041	NANOS3	nanos homolog 3 (Drosophila)
Q01844	3.08582	1.06284	0.249496	4.25997	2.04457e-05	0.00012041	EWSR1	EWS RNA-binding protein 1
Q14624	13.3717	0.865639	0.203236	4.25927	2.05097e-05	0.000120642	ITIH4	inter-alpha-trypsin inhibitor heavy chain family, member 4
P61421	0.366185	2.74126	0.643767	4.25815	2.06126e-05	0.000121148	ATP6V0D1	ATPase, H+ transporting, lysosomal 38kDa, V0 subunit d1
P62424	2.63042	1.26519	0.297301	4.25559	2.08502e-05	0.000122444	RPL7A	ribosomal protein L7a
P52948	1.69948	1.43716	0.337928	4.25287	2.11048e-05	0.000123837	NUP98	nucleoporin 98kDa
P12273	39.579	-1.68352	0.39588	-4.2526	2.11301e-05	0.000123884	PIP	prolactin-induced protein
P53999	3.287	1.2347	0.29038	4.25201	2.11864e-05	0.000124054	SUB1	SUB1 homolog (S. cerevisiae)
P28331	5.48238	1.01492	0.238697	4.25193	2.11939e-05	0.000124054	NDUFS1	NADH dehydrogenase (ubiquinone) Fe-S protein 1, 75kDa (NADH-coenzyme Q reductase)
Q92945	11.7242	0.774439	0.182158	4.25147	2.1237e-05	0.000124204	KHSRP	KH-type splicing regulatory protein
Q8TC07	0.673331	2.41727	0.568832	4.24953	2.14222e-05	0.000125185	TBC1D15	TBC1 domain family, member 15
Q9BYD3	0.988933	2.00979	0.473237	4.24689	2.16756e-05	0.000126562	MRPL4	mitochondrial ribosomal protein L4
O95185	1.2351	-1.56398	0.368359	-4.24581	2.17803e-05	0.00012707	UNC5C	unc-5 homolog C (C. elegans)
Q8WWY3	1.07322	1.92984	0.454591	4.24523	2.18366e-05	0.000127294	PRPF31	pre-mRNA processing factor 31
O75165	2.13508	1.16209	0.273812	4.2441	2.19474e-05	0.000127725	DNAJC13	DnaJ (Hsp40) homolog, subfamily C, member 13
Q7L014	2.05142	1.33643	0.314882	4.24424	2.19333e-05	0.000127725	DDX46	DEAD (Asp-Glu-Ala-Asp) box polypeptide 46
P42229	1.23659	1.64788	0.388292	4.24393	2.19641e-05	0.000127725	STAT5A	signal transducer and activator of transcription 5A
Q15149	107.95	0.497848	0.11732	4.24351	2.20051e-05	0.000127859	PLEC	plectin
Q16473	3.94144	-1.02351	0.241207	-4.24329	2.2027e-05	0.000127882	NA	NA
P49747	1.27848	1.85	0.4362	4.24119	2.22341e-05	0.00012898	COMP	cartilage oligomeric matrix protein
P61225	0.646306	2.13278	0.502961	4.24044	2.23082e-05	0.000129304	RAP2B	RAP2B, member of RAS oncogene family
O00203	2.05363	1.23217	0.290739	4.23805	2.25467e-05	0.000130581	AP3B1	adaptor-related protein complex 3, beta 1 subunit
P35270	2.34847	1.2483	0.294622	4.23697	2.26559e-05	0.000131107	SPR	sepiapterin reductase (7,8-dihydrobiopterin:NADP+ oxidoreductase)
Q13151	2.68456	1.20162	0.283709	4.23539	2.28153e-05	0.000131922	HNRNPA0	heterogeneous nuclear ribonucleoprotein A0
O43670	0.863624	1.87817	0.443653	4.23342	2.30169e-05	0.00013298	ZNF207	zinc finger protein 207
Q6PIU2	0.57985	2.44115	0.577242	4.22899	2.34746e-05	0.000135515	NCEH1	neutral cholesterol ester hydrolase 1
A0FGR8	1.94841	1.38609	0.327963	4.22637	2.37492e-05	0.00013699	ESYT2	extended synaptotagmin-like protein 2
Q05639	1.0848	2.07027	0.489866	4.22619	2.37686e-05	0.000136991	EEF1A2	eukaryotic translation elongation factor 1 alpha 2
P49770	0.799404	2.1173	0.501889	4.21866	2.45757e-05	0.000141528	EIF2B2	eukaryotic translation initiation factor 2B, subunit 2 beta, 39kDa
Q9Y2S2	0.597121	2.33736	0.554204	4.2175	2.47024e-05	0.000142143	CRYL1	crystallin, lambda 1
P08648	1.75413	1.24195	0.294632	4.21526	2.49489e-05	0.000143446	ITGA5	integrin, alpha 5 (fibronectin receptor, alpha polypeptide)
P30419	2.06322	1.34851	0.319957	4.21466	2.50151e-05	0.000143711	NMT1	N-myristoyltransferase 1
P23468	2.3284	1.24149	0.294849	4.2106	2.54698e-05	0.000146206	PTPRD	protein tyrosine phosphatase, receptor type, D
O96019	1.31714	1.78965	0.425169	4.20927	2.56194e-05	0.000146946	ACTL6A	actin-like 6A
P07360	1.82235	1.41562	0.336355	4.2087	2.56843e-05	0.0001472	C8G	complement component 8, gamma polypeptide
P25325	1.64577	1.30178	0.309467	4.20653	2.59317e-05	0.000148407	MPST	mercaptopyruvate sulfurtransferase
B4DPP8	2.22252	-1.09521	0.260362	-4.20649	2.59364e-05	0.000148407	NA	NA
Q13765	8.64916	-0.646076	0.153659	-4.2046	2.61547e-05	0.000149536	NACA	nascent polypeptide-associated complex alpha subunit
O95359	2.52874	-1.08159	0.257381	-4.2023	2.64212e-05	0.000150939	TACC2	transforming, acidic coiled-coil containing protein 2
O95427	0.752371	2.11116	0.502693	4.19971	2.67257e-05	0.000152556	PIGN	phosphatidylinositol glycan anchor biosynthesis, class N
Q6UXN9	0.564634	2.38048	0.567278	4.19633	2.71281e-05	0.00015473	WDR82	WD repeat domain 82
Q9UIC8	0.705564	2.0962	0.499627	4.19554	2.72224e-05	0.000155144	LCMT1	leucine carboxyl methyltransferase 1
Q7Z5Y6	3.09401	-1.18523	0.282529	-4.19508	2.72773e-05	0.000155333	BMP8A	bone morphogenetic protein 8a
O00186	1.05846	1.6749	0.399364	4.19391	2.74189e-05	0.000156015	STXBP3	syntaxin binding protein 3
P55008	0.797821	2.18994	0.522834	4.1886	2.80677e-05	0.000159506	AIF1	allograft inflammatory factor 1
P24844	4.01667	-0.780227	0.186277	-4.18853	2.80771e-05	0.000159506	MYL9	myosin, light chain 9, regulatory
P33992	1.52072	1.61989	0.386776	4.18818	2.81198e-05	0.000159621	MCM5	minichromosome maintenance complex component 5
P55287	0.637821	2.20257	0.526086	4.18672	2.8302e-05	0.000160506	CDH11	cadherin 11, type 2, OB-cadherin (osteoblast)
Q6PCB0	2.65528	1.08441	0.259022	4.18657	2.83205e-05	0.000160506	VWA1	von Willebrand factor A domain containing 1
P11387	1.52282	1.5095	0.360703	4.18488	2.85322e-05	0.000161577	TOP1	topoisomerase (DNA) I
P20339	1.47018	1.43371	0.34305	4.1793	2.92413e-05	0.000165462	RAB5A	RAB5A, member RAS oncogene family
P20839	0.785018	2.2303	0.533766	4.17843	2.9353e-05	0.000165962	IMPDH1	IMP (inosine 5'-monophosphate) dehydrogenase 1
Q9Y376	0.796558	2.17145	0.51974	4.17796	2.94137e-05	0.000166173	CAB39	calcium binding protein 39
O15498	0.677552	2.20696	0.528386	4.1768	2.95642e-05	0.000166892	YKT6	YKT6 v-SNARE homolog (S. cerevisiae)
Q99426	1.49468	1.51299	0.36234	4.1756	2.97201e-05	0.000167639	TBCB	tubulin folding cofactor B
Q9H3N1	0.853619	2.14928	0.514881	4.17432	2.98883e-05	0.000168455	TMX1	thioredoxin-related transmembrane protein 1
Q96AE4	7.00632	0.742102	0.177825	4.17321	3.00343e-05	0.000169144	FUBP1	far upstream element (FUSE) binding protein 1
Q9P2R3	1.72414	1.43429	0.343761	4.17234	3.0149e-05	0.000169657	ANKFY1	ankyrin repeat and FYVE domain containing 1
C9JH25	0.705195	1.99478	0.47822	4.17126	3.02925e-05	0.000170196	PRRT4	proline-rich transmembrane protein 4
P25815	1.21512	1.83167	0.439108	4.17134	3.02814e-05	0.000170196	S100P	S100 calcium binding protein P
Q92526	0.951746	1.79859	0.431498	4.16824	3.06959e-05	0.000172326	CCT6B	chaperonin containing TCP1, subunit 6B (zeta 2)
Q3MIV8	1.99331	-1.48073	0.355281	-4.16777	3.07599e-05	0.00017255	NA	NA
P33241	3.44991	0.970724	0.233012	4.16597	3.10028e-05	0.000173776	LSP1	lymphocyte-specific protein 1
P54619	0.913281	1.96152	0.471005	4.16454	3.11979e-05	0.000174733	PRKAG1	protein kinase, AMP-activated, gamma 1 non-catalytic subunit
Q96QR8	0.804117	1.92565	0.462697	4.16181	3.15742e-05	0.000176702	PURB	purine-rich element binding protein B
A5YKK6	2.17975	1.27283	0.305889	4.16109	3.16727e-05	0.000177114	CNOT1	CCR4-NOT transcription complex, subunit 1
P46379	1.63894	1.44775	0.348167	4.15821	3.20747e-05	0.000179222	BAG6	BCL2-associated athanogene 6
Q9Y6B6	0.780573	2.12405	0.510955	4.15702	3.22426e-05	0.000180019	SAR1B	secretion associated, Ras related GTPase 1B
P05452	3.90404	-0.791745	0.190537	-4.15534	3.24801e-05	0.000181203	CLEC3B	C-type lectin domain family 3, member B
Q99729	3.15722	1.00781	0.242586	4.15444	3.26081e-05	0.000181693	HNRNPAB	heterogeneous nuclear ribonucleoprotein A/B
P61758	1.51927	1.34789	0.324452	4.15437	3.26187e-05	0.000181693	VBP1	von Hippel-Lindau binding protein 1
Q92599	1.19597	1.47995	0.356299	4.15367	3.27191e-05	0.00018211	SEPT8	septin 8
Q9BVC6	1.58812	1.24997	0.301012	4.15257	3.28763e-05	0.000182842	TMEM109	transmembrane protein 109
O00499	2.25555	-1.0599	0.255325	-4.15118	3.3076e-05	0.00018381	BIN1	bridging integrator 1
P62280	1.17207	1.61022	0.387929	4.15082	3.31288e-05	0.00018396	RPS11	ribosomal protein S11
P04440	0.751538	2.01716	0.486354	4.14752	3.36098e-05	0.000186486	HLA-DPB1	major histocompatibility complex, class II, DP beta 1
Q9Y2Z0	1.0259	1.80366	0.43495	4.14682	3.37129e-05	0.000186807	SUGT1	SGT1, suppressor of G2 allele of SKP1 (S. cerevisiae)
F5H6Y9	0.960053	-1.98899	0.479648	-4.14677	3.372e-05	0.000186807	NA	NA
P52292	1.12488	2.06496	0.498955	4.13857	3.49473e-05	0.000193307	KPNA2	karyopherin alpha 2 (RAG cohort 1, importin alpha 1)
Q58FG1	0.4183	2.63441	0.636547	4.1386	3.49436e-05	0.000193307	NA	NA
P56134	1.67272	1.2205	0.294966	4.13776	3.50715e-05	0.000193796	ATP5J2	ATP synthase, H+ transporting, mitochondrial Fo complex, subunit F2
Q9BRG1	0.969539	1.68497	0.40723	4.13764	3.50901e-05	0.000193796	VPS25	vacuolar protein sorting 25 homolog (S. cerevisiae)
P29590	4.34133	0.793458	0.191835	4.13615	3.53181e-05	0.000194904	PML	promyelocytic leukemia
P18887	1.00543	1.81372	0.438533	4.13588	3.5359e-05	0.00019498	XRCC1	X-ray repair complementing defective repair in Chinese hamster cells 1
Q92538	1.44388	1.53135	0.370408	4.13422	3.5616e-05	0.000196245	GBF1	golgi brefeldin A resistant guanine nucleotide exchange factor 1
P30042	2.24398	1.24072	0.300528	4.12846	3.65199e-05	0.000201071	C21orf33	chromosome 21 open reading frame 33
Q15126	0.795075	2.25069	0.545201	4.12819	3.65634e-05	0.000201155	PMVK	phosphomevalonate kinase
Q9H4E7	0.693393	2.25018	0.5454	4.12574	3.69546e-05	0.000203151	DEF6	differentially expressed in FDCP 6 homolog (mouse)
O43324	0.491385	2.47849	0.600862	4.12489	3.70918e-05	0.000203748	EEF1E1	eukaryotic translation elongation factor 1 epsilon 1
Q96GG9	0.47873	2.5489	0.618094	4.1238	3.72676e-05	0.000204557	DCUN1D1	DCN1, defective in cullin neddylation 1, domain containing 1
O15042	2.47639	1.14208	0.277015	4.12282	3.74257e-05	0.000205267	U2SURP	U2 snRNP-associated SURP domain containing
O60493	1.92952	1.1775	0.285634	4.12239	3.74957e-05	0.000205493	SNX3	sorting nexin 3
P10619	0.523821	2.28098	0.553399	4.12176	3.7599e-05	0.000205901	CTSA	cathepsin A
Q9HA77	0.761685	2.20767	0.53579	4.12039	3.78226e-05	0.000206827	CARS2	cysteinyl-tRNA synthetase 2, mitochondrial (putative)
Q8WU79	0.611633	2.38227	0.57817	4.12037	3.78262e-05	0.000206827	SMAP2	small ArfGAP2
P08621	1.67026	1.4647	0.355498	4.12013	3.78665e-05	0.00020689	SNRNP70	small nuclear ribonucleoprotein 70kDa (U1)
O00629	0.774015	2.06306	0.500839	4.11922	3.80164e-05	0.00020755	KPNA4	karyopherin alpha 4 (importin alpha 3)
P46779	0.928333	1.88809	0.458478	4.11818	3.81884e-05	0.000208206	RPL28	ribosomal protein L28
P08754	0.530914	2.25043	0.546469	4.11814	3.8195e-05	0.000208206	GNAI3	guanine nucleotide binding protein (G protein), alpha inhibiting activity polypeptide 3
Q9BSE5	3.71033	-1.04618	0.254126	-4.11677	3.84216e-05	0.000209282	AGMAT	agmatine ureohydrolase (agmatinase)
Q9BTW9	1.10646	1.87517	0.456152	4.11086	3.94196e-05	0.00021443	TBCD	tubulin folding cofactor D
A1L168	0.732964	-2.0961	0.5099	-4.11081	3.94268e-05	0.00021443	C20orf202	chromosome 20 open reading frame 202
O00534	1.08328	1.65937	0.404247	4.10483	4.04605e-05	0.000219884	VWA5A	von Willebrand factor A domain containing 5A
Q2TAY7	0.867097	1.98903	0.48495	4.10151	4.10467e-05	0.000222901	SMU1	smu-1 suppressor of mec-8 and unc-52 homolog (C. elegans)
Q96JQ0	7.516	-0.944457	0.230449	-4.09833	4.16135e-05	0.000225807	DCHS1	dachsous cadherin-related 1
P07358	2.63287	1.18491	0.289218	4.09694	4.18651e-05	0.000226827	C8B	complement component 8, beta polypeptide
Q9UHV9	2.89563	-0.950637	0.232034	-4.09697	4.18596e-05	0.000226827	PFDN2	prefoldin subunit 2
Q9NZQ8	2.34225	-1.10577	0.270244	-4.09174	4.28144e-05	0.000231795	TRPM5	transient receptor potential cation channel, subfamily M, member 5
Q15067	1.00669	2.02617	0.495357	4.09033	4.30764e-05	0.000233037	ACOX1	acyl-CoA oxidase 1, palmitoyl
P02462	7.85126	-0.781442	0.191185	-4.08737	4.36291e-05	0.000235848	COL4A1	collagen, type IV, alpha 1
O00267	1.65138	1.62981	0.399042	4.0843	4.42107e-05	0.000238811	SUPT5H	suppressor of Ty 5 homolog (S. cerevisiae)
Q96H86	0.737017	-1.97907	0.484829	-4.08199	4.46511e-05	0.000241008	ZNF764	zinc finger protein 764
P06748	23.4377	0.517953	0.126917	4.08103	4.4836e-05	0.000241823	NPM1	nucleophosmin (nucleolar phosphoprotein B23, numatrin)
Q96HS1	0.763918	2.19969	0.539231	4.07931	4.51695e-05	0.000243438	PGAM5	phosphoglycerate mutase family member 5
P23193	1.35984	1.49353	0.366153	4.07897	4.52365e-05	0.000243615	TCEA1	transcription elongation factor A (SII), 1
P15313	1.60803	1.38679	0.34013	4.07722	4.55775e-05	0.000245267	ATP6V1B1	ATPase, H+ transporting, lysosomal 56/58kDa, V1 subunit B1
Q3SY69	1.57176	1.40092	0.343986	4.07261	4.64886e-05	0.000249981	ALDH1L2	aldehyde dehydrogenase 1 family, member L2
Q8IYB3	1.54651	1.33009	0.326768	4.07044	4.69242e-05	0.000252133	SRRM1	serine/arginine repetitive matrix 1
Q9BUL8	0.954987	1.67569	0.411709	4.07007	4.69987e-05	0.000252344	PDCD10	programmed cell death 10
P02766	33.1886	-0.720474	0.177514	-4.0587	4.93467e-05	0.000264752	TTR	transthyretin
P15559	1.60702	1.55678	0.383637	4.05796	4.95041e-05	0.000265397	NQO1	NAD(P)H dehydrogenase, quinone 1
Q14444	3.78153	0.977103	0.240825	4.05732	4.96393e-05	0.000265922	CAPRIN1	cell cycle associated protein 1
O95674	0.489979	2.57802	0.63617	4.05241	5.0692e-05	0.000271358	CDS2	CDP-diacylglycerol synthase (phosphatidate cytidylyltransferase) 2
P61006	1.78211	1.33803	0.330255	4.05149	5.08927e-05	0.000272228	RAB8A	RAB8A, member RAS oncogene family
O15228	0.45922	2.58096	0.63735	4.04952	5.1323e-05	0.000274325	GNPAT	glyceronephosphate O-acyltransferase
P22897	1.29427	1.45298	0.358873	4.04872	5.14986e-05	0.000274852	MRC1	mannose receptor, C type 1
Q8N8S7	2.6463	1.02599	0.253402	4.04889	5.14618e-05	0.000274852	ENAH	enabled homolog (Drosophila)
Q9Y4Z0	0.869464	1.76948	0.43715	4.04777	5.17088e-05	0.000275767	LSM4	LSM4 homolog, U6 small nuclear RNA associated (S. cerevisiae)
Q13564	0.949336	1.61317	0.398811	4.04493	5.23381e-05	0.000278915	NAE1	NEDD8 activating enzyme E1 subunit 1
E7ERA1	0.50042	2.37365	0.587699	4.03889	5.37048e-05	0.000285985	NA	NA
Q9H0U4	3.29098	0.953914	0.236219	4.03825	5.38504e-05	0.000286547	RAB1B	RAB1B, member RAS oncogene family
P50148	0.934685	1.73571	0.429851	4.03794	5.39215e-05	0.000286712	GNAQ	guanine nucleotide binding protein (G protein), q polypeptide
Q96DI7	0.996114	1.88633	0.467427	4.03557	5.44695e-05	0.00028941	SNRNP40	small nuclear ribonucleoprotein 40kDa (U5)
Q9H307	1.26451	1.55645	0.385871	4.03361	5.49268e-05	0.000291406	PNN	pinin, desmosome associated protein
Q8N6Y0	1.6202	-1.29947	0.32216	-4.03361	5.49265e-05	0.000291406	USHBP1	Usher syndrome 1C binding protein 1
Q13131	1.16931	1.61409	0.400202	4.03318	5.50268e-05	0.00029172	PRKAA1	protein kinase, AMP-activated, alpha 1 catalytic subunit
P22413	1.4378	1.47545	0.365988	4.03142	5.54399e-05	0.000293692	ENPP1	ectonucleotide pyrophosphatase/phosphodiesterase 1
P30043	11.2321	0.807469	0.200329	4.03072	5.56073e-05	0.00029436	BLVRB	biliverdin reductase B (flavin reductase (NADPH))
Q9UNS2	0.869146	1.79336	0.444945	4.03052	5.56533e-05	0.000294385	COPS3	COP9 signalosome subunit 3
P26583	2.65528	1.20994	0.300413	4.02761	5.63477e-05	0.000297838	HMGB2	high mobility group box 2
P43155	0.948999	2.13632	0.530468	4.02724	5.64344e-05	0.000297903	CRAT	carnitine O-acetyltransferase
Q9UHD1	0.482386	2.33787	0.580519	4.02721	5.64434e-05	0.000297903	CHORDC1	cysteine and histidine-rich domain (CHORD) containing 1
P56192	4.35998	0.94727	0.235265	4.02639	5.66393e-05	0.000298716	MARS	methionyl-tRNA synthetase
P12757	4.41858	-0.972122	0.241655	-4.02277	5.75174e-05	0.000303123	SKIL	SKI-like proto-oncogene
Q9HD45	0.48922	2.47418	0.615112	4.02232	5.76286e-05	0.000303485	TM9SF3	transmembrane 9 superfamily member 3
O76003	0.657464	2.25368	0.56062	4.01999	5.82017e-05	0.000306277	GLRX3	glutaredoxin 3
F8VZ00	5.30524	-1.25536	0.312449	-4.01779	5.87463e-05	0.000308916	NA	NA
O14920	0.852702	2.00377	0.498886	4.01648	5.9073e-05	0.000310405	IKBKB	inhibitor of kappa light polypeptide gene enhancer in B-cells, kinase beta
Q9H1E5	0.389979	2.55281	0.635903	4.01446	5.95815e-05	0.000312847	TMX4	thioredoxin-related transmembrane protein 4
Q9Y5K5	0.656401	2.31192	0.576868	4.00771	6.13094e-05	0.000321683	UCHL5	ubiquitin carboxyl-terminal hydrolase L5
P17661	24.2748	-0.546992	0.13656	-4.0055	6.18852e-05	0.000324466	DES	desmin
Q13043	0.704632	2.02414	0.505979	4.00045	6.32225e-05	0.000331234	STK4	serine/threonine kinase 4
P46778	1.702	1.30573	0.326593	3.99803	6.38726e-05	0.00033415	RPL21	ribosomal protein L21
P42167	0.84929	1.942	0.485737	3.99805	6.3866e-05	0.00033415	TMPO	thymopoietin
O95678	2.32892	1.06794	0.267215	3.99655	6.42734e-05	0.000336	KRT75	keratin 75
Q9UGT4	0.762307	1.85974	0.465399	3.99601	6.44185e-05	0.000336512	SUSD2	sushi domain containing 2
A8MPR0	0.614767	-2.16569	0.542062	-3.99528	6.46172e-05	0.000337304	NA	NA
P10515	2.25394	1.15758	0.290141	3.98971	6.6155e-05	0.000344737	DLAT	dihydrolipoamide S-acetyltransferase
Q16563	0.570712	2.08034	0.521442	3.9896	6.6186e-05	0.000344737	SYPL1	synaptophysin-like 1
Q8IWB7	1.10992	1.62828	0.408127	3.98965	6.61714e-05	0.000344737	WDFY1	WD repeat and FYVE domain containing 1
Q9Y5X1	0.8526	1.83747	0.460657	3.9888	6.64097e-05	0.00034565	SNX9	sorting nexin 9
P36551	1.42181	1.50694	0.377915	3.98751	6.67694e-05	0.000347269	CPOX	coproporphyrinogen oxidase
Q14966	1.97632	1.20538	0.302303	3.98732	6.68233e-05	0.000347296	ZNF638	zinc finger protein 638
P80723	7.33051	0.716287	0.179695	3.98613	6.71598e-05	0.000348654	BASP1	brain abundant, membrane attached signal protein 1
Q9HCY8	0.617557	2.37541	0.59593	3.98605	6.71821e-05	0.000348654	S100A14	S100 calcium binding protein A14
Q9HC07	1.10836	1.71407	0.430127	3.98504	6.74693e-05	0.00034989	TMEM165	transmembrane protein 165
O15270	0.606061	2.17754	0.546487	3.98462	6.75871e-05	0.000350246	SPTLC2	serine palmitoyltransferase, long chain base subunit 2
Q96I99	3.90013	0.929554	0.233446	3.98188	6.83711e-05	0.000354052	SUCLG2	succinate-CoA ligase, GDP-forming, beta subunit
P51452	0.634297	2.03507	0.511222	3.98079	6.86854e-05	0.000355422	DUSP3	dual specificity phosphatase 3
Q9Y3E5	0.590419	2.37564	0.596997	3.97931	6.91163e-05	0.000357393	PTRH2	peptidyl-tRNA hydrolase 2
P14324	1.59771	1.47382	0.370507	3.97785	6.95413e-05	0.00035933	FDPS	farnesyl diphosphate synthase
P05114	1.51152	1.65699	0.417186	3.97183	7.13226e-05	0.000368268	HMGN1	high mobility group nucleosome binding domain 1
Q8IV32	6.85785	-1.12369	0.283131	-3.96878	7.22403e-05	0.000372737	CCDC71	coiled-coil domain containing 71
O75400	1.03695	1.65244	0.4165	3.96743	7.26517e-05	0.000374589	PRPF40A	PRP40 pre-mRNA processing factor 40 homolog A (S. cerevisiae)
Q14571	1.94948	1.36166	0.343234	3.96716	7.27356e-05	0.000374751	ITPR2	inositol 1,4,5-trisphosphate receptor, type 2
Q8IXB1	0.704439	2.31735	0.584255	3.96633	7.29877e-05	0.000375779	DNAJC10	DnaJ (Hsp40) homolog, subfamily C, member 10
B1AHL2	1.27177	1.35603	0.342068	3.96421	7.36392e-05	0.00037886	NA	NA
P35813	1.68366	1.1748	0.296457	3.9628	7.40773e-05	0.00038084	PPM1A	protein phosphatase, Mg2+/Mn2+ dependent, 1A
P62873	3.4299	0.823082	0.207825	3.96045	7.48073e-05	0.000384316	GNB1	guanine nucleotide binding protein (G protein), beta polypeptide 1
P26373	2.21471	1.28074	0.323473	3.95935	7.51547e-05	0.000385546	RPL13	ribosomal protein L13
Q96N67	1.24777	1.5699	0.396489	3.9595	7.51073e-05	0.000385546	DOCK7	dedicator of cytokinesis 7
Q8IYD1	0.874585	1.77554	0.44856	3.95831	7.54824e-05	0.000386671	GSPT2	G1 to S phase transition 2
Q07954	7.74192	0.759692	0.191918	3.95843	7.54446e-05	0.000386671	LRP1	low density lipoprotein receptor-related protein 1
Q66K14	0.893041	1.77966	0.4497	3.95744	7.57559e-05	0.000387794	TBC1D9B	TBC1 domain family, member 9B (with GRAM domain)
Q9Y2J2	3.43638	-0.908241	0.229518	-3.95717	7.58429e-05	0.000387961	EPB41L3	erythrocyte membrane protein band 4.1-like 3
O95571	1.26843	1.49055	0.376894	3.95482	7.65919e-05	0.000391512	ETHE1	ethylmalonic encephalopathy 1
Q00056	5.35658	-1.09709	0.277509	-3.95337	7.70579e-05	0.000393612	HOXA4	homeobox A4
P57088	0.739383	1.9613	0.496137	3.95314	7.71309e-05	0.000393704	TMEM33	transmembrane protein 33
Q9NZ01	1.42353	1.40742	0.356068	3.95266	7.72862e-05	0.000394215	TECR	trans-2,3-enoyl-CoA reductase
Q9GZZ9	0.967629	1.69399	0.428734	3.95114	7.77788e-05	0.000396444	UBA5	ubiquitin-like modifier activating enzyme 5
O95834	0.954167	1.86076	0.471221	3.9488	7.85441e-05	0.000400059	EML2	echinoderm microtubule associated protein like 2
P01906	1.37451	1.41048	0.357246	3.94821	7.87385e-05	0.000400764	HLA-DQA2	major histocompatibility complex, class II, DQ alpha 2
P50281	0.838614	1.83812	0.465582	3.94801	7.88031e-05	0.000400807	MMP14	matrix metallopeptidase 14 (membrane-inserted)
O15460	1.34745	1.58683	0.402289	3.94451	7.99631e-05	0.000406417	P4HA2	prolyl 4-hydroxylase, alpha polypeptide II
Q14566	1.62122	1.65259	0.419955	3.93516	8.31396e-05	0.000422134	MCM6	minichromosome maintenance complex component 6
P09914	1.33741	1.85816	0.472206	3.93507	8.31737e-05	0.000422134	IFIT1	interferon-induced protein with tetratricopeptide repeats 1
Q969V3	0.828417	1.90479	0.484217	3.93376	8.36285e-05	0.000424142	NCLN	nicalin
F5H7S3	1.05364	-1.52937	0.389097	-3.93056	8.47476e-05	0.000429512	TPM1	tropomyosin 1 (alpha)
P18428	2.33358	1.12914	0.287345	3.92954	8.51084e-05	0.000430912	LBP	lipopolysaccharide binding protein
P55327	6.8608	0.941557	0.239616	3.92944	8.51446e-05	0.000430912	TPD52	tumor protein D52
Q14165	0.853638	1.76112	0.448369	3.92784	8.57138e-05	0.000433486	MLEC	malectin
Q6ZVZ8	1.58902	-1.80207	0.45935	-3.92308	8.74237e-05	0.000441821	ASB18	ankyrin repeat and SOCS box containing 18
P61009	0.555062	2.1321	0.543552	3.92254	8.76212e-05	0.000442506	SPCS3	signal peptidase complex subunit 3 homolog (S. cerevisiae)
Q4G0F5	0.431241	2.45312	0.625573	3.9214	8.80377e-05	0.000444295	VPS26B	vacuolar protein sorting 26 homolog B (S. pombe)
Q9H936	0.657931	2.19274	0.559406	3.91976	8.86379e-05	0.000447008	SLC25A22	solute carrier family 25 (mitochondrial carrier: glutamate), member 22
Q13011	7.396	0.833238	0.212588	3.9195	8.87341e-05	0.000447177	ECH1	enoyl CoA hydratase 1, peroxisomal
P39748	0.967303	1.76491	0.450454	3.91807	8.92595e-05	0.000449191	FEN1	flap structure-specific endonuclease 1
Q16512	0.626368	1.98205	0.505866	3.91814	8.92346e-05	0.000449191	PKN1	protein kinase N1
P07327	6.51331	-0.834996	0.213174	-3.91697	8.96691e-05	0.000450935	ADH1A	alcohol dehydrogenase 1A (class I), alpha polypeptide
Q9Y333	0.586421	2.07599	0.530495	3.91332	9.10365e-05	0.000457489	LSM2	LSM2 homolog, U6 small nuclear RNA associated (S. cerevisiae)
Q14683	3.28504	1.08554	0.277448	3.9126	9.13081e-05	0.000458531	SMC1A	structural maintenance of chromosomes 1A
P05155	10.6028	0.786302	0.201129	3.90944	9.25118e-05	0.000464249	SERPING1	serpin peptidase inhibitor, clade G (C1 inhibitor), member 1
O95758	0.799291	2.14288	0.548185	3.90904	9.26628e-05	0.00046468	PTBP3	polypyrimidine tract binding protein 3
Q76M96	1.2098	1.42134	0.363704	3.90794	9.30853e-05	0.000466472	CCDC80	coiled-coil domain containing 80
Q96RW7	2.85479	0.848617	0.21721	3.9069	9.34859e-05	0.000468151	HMCN1	hemicentin 1
Q9H8L6	1.54814	-1.22187	0.313025	-3.90343	9.48395e-05	0.000474596	MMRN2	multimerin 2
P67870	0.492013	2.18897	0.56083	3.9031	9.49684e-05	0.000474909	CSNK2B	casein kinase 2, beta polypeptide
Q8N1F7	2.65736	1.07478	0.275519	3.90092	9.58272e-05	0.000478868	NUP93	nucleoporin 93kDa
P13693	6.39728	0.64694	0.165961	3.89816	9.69272e-05	0.000484026	TPT1	tumor protein, translationally-controlled 1
Q15293	8.18125	-0.717719	0.184374	-3.89274	9.91201e-05	0.000494286	RCN1	reticulocalbin 1, EF-hand calcium binding domain
Q5JTH9	1.41869	1.53204	0.393549	3.8929	9.90542e-05	0.000494286	RRP12	ribosomal RNA processing 12 homolog (S. cerevisiae)
Q3LXA3	2.29818	1.46821	0.377213	3.89227	9.9311e-05	0.000494892	DAK	dihydroxyacetone kinase 2 homolog (S. cerevisiae)
P62807	1.82589	1.31655	0.338297	3.89169	9.95484e-05	0.000495729	HIST1H2BD	histone cluster 1, H2bd
O75874	14.0286	0.695846	0.178829	3.89114	9.97758e-05	0.000496515	IDH1	isocitrate dehydrogenase 1 (NADP+), soluble
Q6U841	0.95127	1.60245	0.412041	3.88905	0.000100638	0.000500456	SLC4A10	solute carrier family 4, sodium bicarbonate transporter, member 10
Q02818	9.97178	-0.587495	0.151281	-3.88346	0.000102981	0.000511751	NUCB1	nucleobindin 1
P62081	4.13523	0.870384	0.224279	3.8808	0.000104112	0.000517014	RPS7	ribosomal protein S7
Q9UFN0	2.05173	1.14278	0.294727	3.87742	0.000105572	0.000523897	NIPSNAP3A	nipsnap homolog 3A (C. elegans)
O75351	1.12259	1.62063	0.418856	3.86918	0.000109203	0.000541543	VPS4B	vacuolar protein sorting 4 homolog B (S. cerevisiae)
Q96RP9	1.84426	1.23848	0.320392	3.86552	0.000110854	0.000549347	GFM1	G elongation factor, mitochondrial 1
Q9UQ35	4.90198	0.784814	0.203081	3.86454	0.000111296	0.000551157	SRRM2	serine/arginine repetitive matrix 2
Q9Y570	0.707826	1.97077	0.510266	3.86224	0.000112354	0.000556009	PPME1	protein phosphatase methylesterase 1
P52294	0.750116	2.05051	0.531238	3.85986	0.000113451	0.000561047	KPNA1	karyopherin alpha 1 (importin alpha 5)
Q08AF3	0.993381	1.77075	0.459041	3.85749	0.000114556	0.000566121	SLFN5	schlafen family member 5
P26885	1.44119	1.31363	0.340612	3.85667	0.000114942	0.000567634	FKBP2	FK506 binding protein 2, 13kDa
P51398	0.910208	1.90468	0.49407	3.85507	0.000115694	0.000570956	DAP3	death associated protein 3
Q92925	0.717275	2.00934	0.521266	3.85473	0.000115856	0.000571357	SMARCD2	SWI/SNF related, matrix associated, actin dependent regulator of chromatin, subfamily d, member 2
Q9H488	0.64351	1.93916	0.503141	3.8541	0.000116155	0.000572436	POFUT1	protein O-fucosyltransferase 1
Q5T7N3	0.796107	-1.71203	0.444317	-3.85318	0.000116592	0.000574195	KANK4	KN motif and ankyrin repeat domains 4
Q9H0D6	1.61263	1.42275	0.369543	3.85002	0.000118109	0.000581266	XRN2	5'-3' exoribonuclease 2
Q8TBX8	0.480753	2.31925	0.602615	3.84864	0.000118776	0.000584144	PIP4K2C	phosphatidylinositol-5-phosphate 4-kinase, type II, gamma
Q13190	0.48012	2.23921	0.581925	3.84793	0.000119118	0.000585425	STX5	syntaxin 5
P11277	13.1173	-1.15064	0.299089	-3.84716	0.000119497	0.000586881	SPTB	spectrin, beta, erythrocytic
Q16799	2.18877	-1.18506	0.308109	-3.84622	0.000119953	0.000588716	RTN1	reticulon 1
Q9NP97	1.47343	-1.15363	0.300043	-3.84487	0.000120617	0.000591569	DYNLRB1	dynein, light chain, roadblock-type 1
O60256	0.826492	2.02148	0.526361	3.84049	0.000122788	0.000601804	PRPSAP2	phosphoribosyl pyrophosphate synthetase-associated protein 2
P41208	2.40521	-0.927139	0.241479	-3.83942	0.000123325	0.000604024	CETN2	centrin, EF-hand protein, 2
Q9Y5X3	0.951075	1.48487	0.386981	3.83707	0.000124513	0.000609424	SNX5	sorting nexin 5
P30519	1.30203	1.58737	0.413715	3.83686	0.000124616	0.000609509	HMOX2	heme oxygenase (decycling) 2
Q15493	0.684515	-1.89743	0.494782	-3.83489	0.000125622	0.000614011	RGN	regucalcin
P30041	19.5835	0.550682	0.143704	3.83207	0.000127071	0.000620667	PRDX6	peroxiredoxin 6
Q9NYL4	0.650125	2.0913	0.545803	3.8316	0.000127314	0.00062143	FKBP11	FK506 binding protein 11, 19 kDa
Q9Y3C8	0.640966	2.13834	0.558477	3.82887	0.000128733	0.000627925	UFC1	ubiquitin-fold modifier conjugating enzyme 1
Q06124	1.28337	1.51706	0.396537	3.82577	0.000130365	0.000635453	PTPN11	protein tyrosine phosphatase, non-receptor type 11
P51153	0.80188	1.89877	0.496835	3.82173	0.000132519	0.000645512	RAB13	RAB13, member RAS oncogene family
Q53GS9	0.732636	2.07631	0.543605	3.81951	0.000133715	0.00065089	USP39	ubiquitin specific peptidase 39
P48637	3.62955	1.00961	0.264362	3.81905	0.000133965	0.000651665	GSS	glutathione synthetase
Q8WUM0	1.55402	1.40673	0.36888	3.81351	0.000137007	0.000665712	NUP133	nucleoporin 133kDa
P61224	1.24242	1.3482	0.353537	3.81345	0.000137039	0.000665712	RAP1B	RAP1B, member of RAS oncogene family
Q9BV40	0.583055	2.11385	0.554714	3.8107	0.000138576	0.000672718	VAMP8	vesicle-associated membrane protein 8
Q9NQR4	1.12699	1.70755	0.448362	3.80841	0.000139865	0.000678518	NIT2	nitrilase family, member 2
Q9H093	0.924097	-1.67279	0.439307	-3.80779	0.000140217	0.000679345	NUAK2	NUAK family, SNF1-like kinase, 2
P14678	0.851398	1.72641	0.453392	3.80777	0.000140226	0.000679345	SNRPB	small nuclear ribonucleoprotein polypeptides B and B1
O95202	2.27813	1.17161	0.308119	3.80247	0.000143261	0.000693576	LETM1	leucine zipper-EF-hand containing transmembrane protein 1
Q9Y2T2	0.56713	2.14501	0.564682	3.79862	0.000145502	0.00070395	AP3M1	adaptor-related protein complex 3, mu 1 subunit
P01042	14.5867	-0.538839	0.141962	-3.79565	0.000147257	0.00071196	KNG1	kininogen 1
P52790	0.834061	1.83673	0.48409	3.7942	0.000148123	0.000715305	HK3	hexokinase 3 (white cell)
Q9BYJ9	1.14611	1.50817	0.397499	3.79415	0.000148149	0.000715305	YTHDF1	YTH domain family, member 1
O75439	1.05613	1.53931	0.405761	3.79363	0.00014846	0.000716318	PMPCB	peptidase (mitochondrial processing) beta
Q15555	0.67262	1.89654	0.50033	3.79058	0.000150293	0.000724675	MAPRE2	microtubule-associated protein, RP/EB family, member 2
P02458	10.2882	-0.803133	0.211916	-3.78987	0.000150725	0.000725977	COL2A1	collagen, type II, alpha 1
Q6IQ15	0.483793	2.17879	0.574907	3.7898	0.000150767	0.000725977	NA	NA
P10155	2.65533	0.952858	0.251554	3.78788	0.000151935	0.000730907	TROVE2	TROVE domain family, member 2
P18084	0.678332	1.98146	0.523118	3.78779	0.000151995	0.000730907	ITGB5	integrin, beta 5
O96005	0.613425	2.23796	0.591102	3.78609	0.000153038	0.000735426	CLPTM1	cleft lip and palate associated transmembrane protein 1
Q6UXV4	0.674711	1.8293	0.48331	3.78495	0.000153742	0.000737962	APOOL	apolipoprotein O-like
P09012	1.01367	1.8145	0.479404	3.7849	0.000153772	0.000737962	SNRPA	small nuclear ribonucleoprotein polypeptide A
P50224	1.05444	-1.36202	0.359954	-3.78388	0.0001544	0.000740477	NA	NA
Q5SSJ5	4.4444	0.872537	0.230696	3.78219	0.000155454	0.000745029	HP1BP3	heterochromatin protein 1, binding protein 3
Q6P1A2	0.44349	2.41012	0.638118	3.77692	0.00015878	0.00076046	LPCAT3	lysophosphatidylcholine acyltransferase 3
P12236	1.17337	1.43409	0.379898	3.77494	0.000160049	0.000766024	SLC25A6	solute carrier family 25 (mitochondrial carrier; adenine nucleotide translocator), member 6
P13611	9.53014	0.686846	0.181981	3.77427	0.000160476	0.000767552	VCAN	versican
O95299	0.92904	1.71755	0.455312	3.77225	0.000161779	0.000773268	NDUFA10	NADH dehydrogenase (ubiquinone) 1 alpha subcomplex, 10, 42kDa
Q86SF2	0.876091	1.91778	0.508488	3.77155	0.000162239	0.00077495	GALNT7	polypeptide N-acetylgalactosaminyltransferase 7
Q9H223	2.98031	0.956138	0.253589	3.77043	0.00016297	0.000777918	EHD4	EH-domain containing 4
Q8NCW5	2.13143	1.05685	0.280541	3.76718	0.000165101	0.000787567	APOA1BP	apolipoprotein A-I binding protein
P04179	29.6569	-0.709445	0.188373	-3.76617	0.000165773	0.000790245	SOD2	superoxide dismutase 2, mitochondrial
P17050	0.808084	1.65523	0.439524	3.76597	0.000165907	0.000790354	NAGA	N-acetylgalactosaminidase, alpha-
Q9BQ67	0.523059	2.04002	0.541849	3.76492	0.0001666	0.000793127	GRWD1	glutamate-rich WD repeat containing 1
Q96DG6	0.802176	2.17996	0.579888	3.75927	0.000170408	0.000810714	CMBL	carboxymethylenebutenolidase homolog (Pseudomonas)
P07910	7.90587	0.756699	0.20144	3.75646	0.000172337	0.000819346	HNRNPC	heterogeneous nuclear ribonucleoprotein C (C1/C2)
Q9BSH5	0.724613	1.83273	0.487912	3.75627	0.000172466	0.000819414	HDHD3	haloacid dehalogenase-like hydrolase domain containing 3
Q13310	1.16619	1.54335	0.411109	3.75412	0.000173954	0.000825935	PABPC4	poly(A) binding protein, cytoplasmic 4 (inducible form)
P01871	11.3187	0.679858	0.181232	3.75131	0.000175916	0.000834693	NA	NA
Q13740	2.15472	1.41873	0.378634	3.74696	0.000178988	0.000848706	ALCAM	activated leukocyte cell adhesion molecule
P51531	1.51544	1.31471	0.350966	3.74597	0.000179697	0.000851505	SMARCA2	SWI/SNF related, matrix associated, actin dependent regulator of chromatin, subfamily a, member 2
Q6NXG1	0.781709	1.95085	0.520859	3.74546	0.000180064	0.000852678	ESRP1	epithelial splicing regulatory protein 1
Q9Y6E2	0.846147	1.8149	0.485045	3.74171	0.00018277	0.000864917	BZW2	basic leucine zipper and W2 domains 2
P21912	1.78716	1.13205	0.302873	3.7377	0.000185708	0.000878238	SDHB	succinate dehydrogenase complex, subunit B, iron sulfur (Ip)
Q9BQ04	0.716728	1.86585	0.499403	3.73616	0.000186855	0.000883079	RBM4B	RNA binding motif protein 4B
Q96TC7	1.89701	1.11481	0.29858	3.7337	0.00018869	0.00089116	RMDN3	regulator of microtubule dynamics 3
Q9NQ39	1.35601	1.46062	0.391313	3.7326	0.000189515	0.000894465	NA	NA
Q9UHF7	1.11094	1.62582	0.435738	3.73117	0.00019059	0.000898944	TRPS1	trichorhinophalangeal syndrome I
Q9H8E5	3.30614	-1.22683	0.328923	-3.72982	0.000191616	0.000903189	NA	NA
Q04725	0.892223	-1.57234	0.42186	-3.72717	0.00019364	0.000912127	TLE2	transducin-like enhancer of split 2
P63027	0.924871	1.48656	0.399133	3.72447	0.000195724	0.000921335	VAMP2	vesicle-associated membrane protein 2 (synaptobrevin 2)
P55735	0.775269	1.78604	0.480045	3.72057	0.000198774	0.000935076	SEC13	SEC13 homolog (S. cerevisiae)
O75832	1.1967	1.41309	0.380064	3.71802	0.000200793	0.000943952	PSMD10	proteasome (prosome, macropain) 26S subunit, non-ATPase, 10
Q9Y2B1	0.987273	1.49729	0.402776	3.71743	0.000201261	0.000945528	TMEM5	transmembrane protein 5
O75915	4.44823	0.768205	0.206732	3.71595	0.00020244	0.000950445	ARL6IP5	ADP-ribosylation factor-like 6 interacting protein 5
Q96HY6	2.34445	0.955836	0.25731	3.71472	0.000203425	0.000954439	DDRGK1	DDRGK domain containing 1
P55084	7.62522	0.877164	0.236145	3.71452	0.000203587	0.000954572	HADHB	hydroxyacyl-CoA dehydrogenase/3-ketoacyl-CoA thiolase/enoyl-CoA hydratase (trifunctional protein), beta subunit
P28330	1.02127	-1.74045	0.468587	-3.71425	0.000203811	0.000954996	ACADL	acyl-CoA dehydrogenase, long chain
Q5JTZ9	0.80695	1.70506	0.459299	3.7123	0.000205382	0.000961729	AARS2	alanyl-tRNA synthetase 2, mitochondrial
Q9NQ88	0.36797	2.50878	0.676023	3.71108	0.000206374	0.000965738	C12orf5	chromosome 12 open reading frame 5
Q96A72	0.396407	2.48318	0.6695	3.70901	0.000208075	0.00097306	MAGOHB	mago-nashi homolog B (Drosophila)
Q8N3Z0	0.753371	1.58585	0.427685	3.70799	0.00020891	0.000976327	PRSS35	protease, serine, 35
Q13153	1.31483	1.37296	0.370398	3.70673	0.00020995	0.000980545	PAK1	p21 protein (Cdc42/Rac)-activated kinase 1
P09104	1.98617	1.2977	0.350172	3.7059	0.000210638	0.000983117	ENO2	enolase 2 (gamma, neuronal)
P21926	0.913861	1.67025	0.450733	3.70563	0.000210864	0.000983526	CD9	CD9 molecule
Q9H0R4	1.19491	1.34352	0.362633	3.70489	0.000211478	0.000985749	HDHD2	haloacid dehalogenase-like hydrolase domain containing 2
Q96HJ3	0.950263	-1.62232	0.438376	-3.70076	0.000214956	0.0010013	CCDC34	coiled-coil domain containing 34
Q86UE4	2.39449	1.03076	0.278582	3.70001	0.000215593	0.00100362	MTDH	metadherin
Q9H4A6	0.766598	1.89493	0.512222	3.69943	0.000216086	0.00100526	GOLPH3	golgi phosphoprotein 3 (coat-protein)
Q8TDZ2	1.5377	1.23107	0.333135	3.6954	0.00021954	0.00102066	MICAL1	microtubule associated monooxygenase, calponin and LIM domain containing 1
Q8NFW8	0.706444	1.81995	0.492622	3.69441	0.000220394	0.00102396	CMAS	cytidine monophosphate N-acetylneuraminic acid synthetase
Q9Y315	0.490184	2.12402	0.57515	3.693	0.000221628	0.00102903	DERA	deoxyribose-phosphate aldolase (putative)
A2RTX5	0.867389	1.5891	0.430392	3.69223	0.000222299	0.00103147	TARSL2	threonyl-tRNA synthetase-like 2
Q8N3U4	1.06254	1.54494	0.418544	3.69122	0.000223183	0.0010349	STAG2	stromal antigen 2
P45954	1.88962	1.36758	0.370561	3.69057	0.000223748	0.00103685	ACADSB	acyl-CoA dehydrogenase, short/branched chain
Q15057	0.856178	1.73094	0.46958	3.68614	0.000227677	0.00105437	ACAP2	ArfGAP with coiled-coil, ankyrin repeat and PH domains 2
O60296	3.81757	-0.920264	0.24971	-3.68534	0.000228401	0.00105704	TRAK2	trafficking protein, kinesin binding 2
O95479	1.08579	1.42306	0.386161	3.68515	0.000228571	0.00105714	H6PD	hexose-6-phosphate dehydrogenase (glucose 1-dehydrogenase)
P69905	251.301	-0.76125	0.206644	-3.68388	0.000229713	0.00106173	HBA1	hemoglobin, alpha 1
Q9UMS0	1.14251	-1.25949	0.341976	-3.68297	0.000230529	0.00106482	NFU1	NFU1 iron-sulfur cluster scaffold
Q9UKM9	2.80871	0.974657	0.264712	3.68195	0.000231459	0.00106842	RALY	RALY heterogeneous nuclear ribonucleoprotein
Q9P2M7	2.13158	1.11348	0.302439	3.68167	0.000231707	0.00106888	CGN	cingulin
Q9BZL4	2.13342	-0.933409	0.253641	-3.68004	0.000233194	0.00107504	PPP1R12C	protein phosphatase 1, regulatory subunit 12C
P30040	5.64491	0.684616	0.186087	3.67902	0.000234136	0.00107869	ERP29	endoplasmic reticulum protein 29
O43617	0.444756	2.10049	0.571426	3.67588	0.000237033	0.00109133	TRAPPC3	trafficking protein particle complex 3
Q13595	1.22635	1.3052	0.355147	3.67511	0.000237747	0.00109391	TRA2A	transformer 2 alpha homolog (Drosophila)
A8MWD9	0.613633	1.94636	0.529806	3.67373	0.000239032	0.00109911	NA	NA
P01834	111.791	-0.531047	0.144587	-3.67286	0.000239855	0.00110219	NA	NA
Q8NC56	1.41169	1.37348	0.37402	3.67221	0.000240467	0.00110417	LEMD2	LEM domain containing 2
O75106	1.09547	-1.26033	0.34322	-3.67207	0.000240594	0.00110417	AOC2	amine oxidase, copper containing 2 (retina-specific)
Q99627	1.07998	1.45134	0.395276	3.67171	0.000240933	0.00110501	COPS8	COP9 signalosome subunit 8
Q9UMS6	3.55823	-0.817986	0.222887	-3.66996	0.000242584	0.00111187	SYNPO2	synaptopodin 2
Q9NRG9	0.430927	2.24649	0.612951	3.66504	0.000247301	0.00113276	AAAS	achalasia, adrenocortical insufficiency, alacrimia
P0CG05	25.2684	-0.507775	0.138666	-3.66187	0.000250383	0.00114614	NA	NA
Q96DH6	0.669324	1.95451	0.533773	3.66168	0.000250564	0.00114624	MSI2	musashi RNA-binding protein 2
P78316	1.21093	1.48114	0.404642	3.66036	0.000251857	0.00115142	NOP14	NOP14 nucleolar protein
Q14296	2.58953	-1.08344	0.296261	-3.65705	0.000255132	0.0011639	FASTK	Fas-activated serine/threonine kinase
Q13435	5.26599	0.823209	0.225079	3.65742	0.000254771	0.0011639	SF3B2	splicing factor 3b, subunit 2, 145kDa
A6NGC4	2.02165	-1.24819	0.341319	-3.65694	0.00025524	0.0011639	TLCD2	TLC domain containing 2
Q96NR7	1.29158	-1.61377	0.441253	-3.65723	0.000254951	0.0011639	NA	NA
Q15041	0.756096	1.76715	0.483264	3.65669	0.00025549	0.0011643	ARL6IP1	ADP-ribosylation factor-like 6 interacting protein 1
O43837	1.05213	1.45647	0.398614	3.65383	0.000258358	0.00117661	IDH3B	isocitrate dehydrogenase 3 (NAD+) beta
Q9BW30	0.843754	-1.54431	0.423064	-3.65029	0.000261944	0.00119219	TPPP3	tubulin polymerization-promoting protein family member 3
Q9UNZ2	6.15373	-0.622224	0.170509	-3.64923	0.000263031	0.00119637	NSFL1C	NSFL1 (p97) cofactor (p47)
Q9Y3U8	0.7765	1.9679	0.539341	3.64871	0.000263565	0.00119804	RPL36	ribosomal protein L36
O14626	0.608275	-2.16269	0.593053	-3.64671	0.000265622	0.00120662	GPR171	G protein-coupled receptor 171
P08574	1.26841	1.24538	0.341608	3.64565	0.000266714	0.00121081	CYC1	cytochrome c-1
Q9H993	0.990891	2.05516	0.564173	3.64278	0.000269712	0.00122364	C6orf211	chromosome 6 open reading frame 211
P48449	0.820697	1.90371	0.522955	3.64029	0.000272335	0.00123476	LSS	lanosterol synthase (2,3-oxidosqualene-lanosterol cyclase)
Q8N531	0.912604	-1.48394	0.407786	-3.63901	0.000273691	0.00124012	FBXL6	F-box and leucine-rich repeat protein 6
P22570	0.905011	1.54813	0.42556	3.63787	0.000274903	0.00124404	FDXR	ferredoxin reductase
B2RPK0	4.33738	0.75128	0.206517	3.63787	0.000274906	0.00124404	NA	NA
O94906	1.50757	1.21827	0.334911	3.6376	0.000275191	0.00124455	PRPF6	pre-mRNA processing factor 6
Q9H1I8	3.03075	-1.10531	0.303924	-3.63682	0.000276029	0.00124755	ASCC2	activating signal cointegrator 1 complex subunit 2
P10606	5.5902	-0.62971	0.173161	-3.63657	0.000276296	0.00124796	COX5B	cytochrome c oxidase subunit Vb
Q6YP21	0.905911	1.54305	0.424527	3.63475	0.000278255	0.00125602	CCBL2	cysteine conjugate-beta lyase 2
Q9H3Q1	1.53146	-1.30034	0.357781	-3.63445	0.00027857	0.00125664	CDC42EP4	CDC42 effector protein (Rho GTPase binding) 4
Q13616	2.74681	0.897284	0.247028	3.63232	0.000280887	0.0012663	CUL1	cullin 1
O60353	1.10949	-1.68383	0.463869	-3.62997	0.000283457	0.00127708	FZD6	frizzled class receptor 6
O75030	0.759116	-1.74443	0.48086	-3.62772	0.000285939	0.00128745	MITF	microphthalmia-associated transcription factor
P41218	0.985752	1.65524	0.456485	3.62606	0.00028778	0.00129492	MNDA	myeloid cell nuclear differentiation antigen
P40925	8.13596	0.764839	0.210943	3.62581	0.000288055	0.00129534	MDH1	malate dehydrogenase 1, NAD (soluble)
P04424	2.68355	1.00084	0.276145	3.62434	0.000289703	0.00130193	ASL	argininosuccinate lyase
Q8N3Y1	0.6304	-1.69112	0.466774	-3.62299	0.000291218	0.00130792	FBXW8	F-box and WD repeat domain containing 8
Q9NVP1	1.31779	1.5369	0.424264	3.6225	0.000291765	0.00130955	DDX18	DEAD (Asp-Glu-Ala-Asp) box polypeptide 18
Q9GZS3	1.11635	1.55917	0.430749	3.61967	0.000294974	0.00132312	WDR61	WD repeat domain 61
O15027	4.04849	0.890222	0.246124	3.61696	0.000298082	0.00133622	SEC16A	SEC16 homolog A (S. cerevisiae)
Q92947	0.788493	1.82398	0.504346	3.61653	0.000298581	0.00133762	GCDH	glutaryl-CoA dehydrogenase
Q6ZSJ9	1.03449	-1.44943	0.400866	-3.61574	0.000299487	0.00134084	SHISA6	shisa family member 6
Q9UHL4	2.51316	1.13277	0.313333	3.61524	0.000300068	0.0013426	DPP7	dipeptidyl-peptidase 7
D6RBA3	2.40445	0.992038	0.274734	3.6109	0.000305133	0.0013644	NA	NA
Q9Y6C2	17.3119	0.434862	0.120463	3.60992	0.000306296	0.00136875	EMILIN1	elastin microfibril interfacer 1
E9PML7	1.34935	-1.34068	0.371552	-3.60833	0.000308172	0.00137627	NA	NA
Q9NRW7	0.891965	1.60549	0.445089	3.60712	0.000309613	0.00138184	VPS45	vacuolar protein sorting 45 homolog (S. cerevisiae)
O75569	0.699667	1.84435	0.511521	3.60561	0.000311417	0.00138902	PRKRA	protein kinase, interferon-inducible double stranded RNA dependent activator
Q01432	0.584647	1.90222	0.527801	3.60404	0.000313309	0.00139659	AMPD3	adenosine monophosphate deaminase 3
Q9HCU0	0.748493	-1.59966	0.444151	-3.60162	0.000316242	0.00140878	CD248	CD248 molecule, endosialin
Q9UL25	1.58188	1.21237	0.336671	3.60105	0.000316935	0.00141099	RAB21	RAB21, member RAS oncogene family
P67809	2.6638	1.15574	0.320974	3.60073	0.000317321	0.00141183	YBX1	Y box binding protein 1
Q8NBQ5	1.15695	1.31914	0.366498	3.59932	0.000319048	0.00141863	HSD17B11	hydroxysteroid (17-beta) dehydrogenase 11
F8WAA3	1.35179	-1.42874	0.397024	-3.59863	0.000319902	0.00142154	NA	NA
P14649	7.49867	-0.505885	0.140628	-3.59733	0.000321504	0.00142778	MYL6B	myosin, light chain 6B, alkali, smooth muscle and non-muscle
Q14738	0.778615	1.77851	0.495102	3.59221	0.00032789	0.00145523	PPP2R5D	protein phosphatase 2, regulatory subunit B', delta
Q92743	1.57321	1.50368	0.418736	3.59101	0.000329402	0.00146103	HTRA1	HtrA serine peptidase 1
P30085	7.41527	0.708035	0.197199	3.59046	0.00033009	0.00146317	CMPK1	cytidine monophosphate (UMP-CMP) kinase 1, cytosolic
P35858	1.91499	1.37835	0.383967	3.58976	0.000330979	0.0014662	IGFALS	insulin-like growth factor binding protein, acid labile subunit
P43686	6.49643	0.643838	0.179656	3.58373	0.000338718	0.00149956	PSMC4	proteasome (prosome, macropain) 26S subunit, ATPase, 4
Q9UQM7	0.82771	1.55784	0.434725	3.5835	0.000339023	0.00149998	CAMK2A	calcium/calmodulin-dependent protein kinase II alpha
B4DW52	3.0849	0.959226	0.267729	3.58282	0.000339906	0.00150295	NA	NA
Q9UM47	4.83762	-1.01248	0.28262	-3.58248	0.000340348	0.00150397	NOTCH3	notch 3
P02730	8.84698	-1.27943	0.357288	-3.58096	0.000342328	0.00151179	SLC4A1	solute carrier family 4 (anion exchanger), member 1 (Diego blood group)
O14879	0.755863	1.72948	0.483099	3.57998	0.000343621	0.00151656	IFIT3	interferon-induced protein with tetratricopeptide repeats 3
P31947	2.25329	1.32392	0.369829	3.57981	0.000343842	0.0015166	SFN	stratifin
P42785	0.869708	1.66279	0.464563	3.57925	0.000344584	0.00151894	PRCP	prolylcarboxypeptidase (angiotensinase C)
Q00796	2.33539	1.1606	0.324348	3.57827	0.00034588	0.00152371	SORD	sorbitol dehydrogenase
Q9Y4P3	0.874056	1.75456	0.490714	3.57553	0.000349518	0.00153878	TBL2	transducin (beta)-like 2
P20340	0.749099	1.70747	0.477978	3.57228	0.00035389	0.00155707	RAB6A	RAB6A, member RAS oncogene family
Q9ULC4	0.966008	1.62445	0.454836	3.57151	0.000354923	0.00156065	MCTS1	malignant T cell amplified sequence 1
O00519	0.559198	1.78797	0.500649	3.57131	0.000355198	0.0015609	FAAH	fatty acid amide hydrolase
Q6NY19	1.5081	-1.19583	0.335129	-3.56826	0.000359355	0.0015782	KANK3	KN motif and ankyrin repeat domains 3
P22087	4.26741	0.809581	0.227184	3.56354	0.000365881	0.00160587	FBL	fibrillarin
P30711	0.854427	1.70135	0.478227	3.55761	0.00037424	0.00164155	GSTT1	glutathione S-transferase theta 1
P50579	0.825995	1.70287	0.478787	3.55664	0.00037563	0.00164664	METAP2	methionyl aminopeptidase 2
Q9BY32	0.800205	1.5148	0.425995	3.55592	0.000376659	0.00165014	ITPA	inosine triphosphatase (nucleoside triphosphate pyrophosphatase)
P22033	0.869817	1.58354	0.445373	3.55553	0.000377214	0.00165155	MUT	methylmalonyl CoA mutase
Q13813	86.5252	-0.406357	0.114313	-3.55478	0.000378302	0.00165531	SPTAN1	spectrin, alpha, non-erythrocytic 1
Q9UIA9	0.882597	1.81802	0.512071	3.55032	0.000384759	0.00168252	XPO7	exportin 7
Q13423	4.40426	1.00152	0.282282	3.54794	0.000388253	0.00169677	NNT	nicotinamide nucleotide transhydrogenase
P35268	1.38291	1.14238	0.322112	3.54655	0.000390313	0.00170473	RPL22	ribosomal protein L22
P41226	1.50856	1.26057	0.355562	3.5453	0.00039216	0.00171174	UBA7	ubiquitin-like modifier activating enzyme 7
P28065	1.57237	1.14948	0.324323	3.54424	0.000393741	0.00171759	PSMB9	proteasome (prosome, macropain) subunit, beta type, 9
P16070	3.06885	0.802167	0.226367	3.54367	0.000394605	0.00171926	CD44	CD44 molecule (Indian blood group)
P01116	0.513356	1.88439	0.53176	3.54369	0.000394567	0.00171926	KRAS	Kirsten rat sarcoma viral oncogene homolog
Q13247	0.890845	1.74487	0.492422	3.54344	0.00039495	0.00171972	SRSF6	serine/arginine-rich splicing factor 6
P49959	0.829514	1.70754	0.482069	3.5421	0.000396959	0.00172741	MRE11A	MRE11 meiotic recombination 11 homolog A (S. cerevisiae)
P37198	1.1161	1.32609	0.374406	3.54185	0.000397326	0.00172796	NUP62	nucleoporin 62kDa
Q6IAA8	0.800672	1.70095	0.480393	3.54073	0.000399014	0.00173424	LAMTOR1	late endosomal/lysosomal adaptor, MAPK and MTOR activator 1
P14927	1.25123	1.52829	0.431772	3.53958	0.00040076	0.00174077	UQCRB	ubiquinol-cytochrome c reductase binding protein
Q01433	0.962153	1.48571	0.419788	3.5392	0.000401341	0.00174224	AMPD2	adenosine monophosphate deaminase 2
Q96KP1	0.844625	1.5179	0.429101	3.53739	0.000404099	0.00175314	EXOC2	exocyst complex component 2
Q14108	0.81518	1.83088	0.517898	3.53522	0.000407434	0.00176653	SCARB2	scavenger receptor class B, member 2
P63220	2.54614	1.04394	0.29601	3.52671	0.000420762	0.00182322	RPS21	ribosomal protein S21
Q9H6Z4	0.934774	1.45151	0.411925	3.52372	0.000425534	0.00184278	RANBP3	RAN binding protein 3
P05090	15.3169	-0.761559	0.216457	-3.5183	0.000434327	0.00187972	APOD	apolipoprotein D
A0AV96	0.958196	1.65767	0.471928	3.51255	0.000443836	0.0019197	RBM47	RNA binding motif protein 47
P67936	16.2328	-0.478796	0.136488	-3.50798	0.000451527	0.00195179	TPM4	tropomyosin 4
P50440	0.585593	1.93466	0.551773	3.50625	0.000454464	0.0019633	GATM	glycine amidinotransferase (L-arginine:glycine amidinotransferase)
Q00059	0.710942	1.77911	0.507564	3.50519	0.000456274	0.00196992	TFAM	transcription factor A, mitochondrial
P13798	2.29911	0.930485	0.265765	3.50116	0.000463241	0.00199879	APEH	acylaminoacyl-peptide hydrolase
P12830	2.37873	1.04196	0.297745	3.49949	0.00046615	0.00201013	CDH1	cadherin 1, type 1, E-cadherin (epithelial)
P42126	2.22132	0.964903	0.275902	3.49726	0.00047006	0.00202577	ECI1	enoyl-CoA delta isomerase 1
Q15172	0.428625	2.15282	0.615721	3.49641	0.000471557	0.00203099	PPP2R5A	protein phosphatase 2, regulatory subunit B', alpha
P01019	8.62954	0.670814	0.191894	3.49576	0.000472713	0.0020323	AGT	angiotensinogen (serpin peptidase inhibitor, clade A, member 8)
O75531	3.24864	0.839059	0.240011	3.49592	0.000472439	0.0020323	BANF1	barrier to autointegration factor 1
P14735	1.12588	1.3795	0.394603	3.49591	0.000472452	0.0020323	IDE	insulin-degrading enzyme
Q01082	49.2338	-0.38792	0.110991	-3.49507	0.000473939	0.00203634	SPTBN1	spectrin, beta, non-erythrocytic 1
Q9Y305	1.96549	1.04148	0.298127	3.49341	0.000476899	0.00204782	ACOT9	acyl-CoA thioesterase 9
Q8IX04	3.22838	-1.13546	0.325212	-3.49143	0.000480447	0.00206182	UEVLD	UEV and lactate/malate dehyrogenase domains
P21399	5.95078	0.726438	0.208111	3.49063	0.00048189	0.00206677	ACO1	aconitase 1, soluble
Q9BSD7	0.604908	1.93655	0.554907	3.48986	0.000483271	0.00207145	NTPCR	nucleoside-triphosphatase, cancer-related
Q8TAQ2	2.76313	0.915077	0.262249	3.48934	0.000484214	0.00207425	SMARCC2	SWI/SNF related, matrix associated, actin dependent regulator of chromatin, subfamily c, member 2
P06493	1.00131	1.98188	0.568087	3.48869	0.000485397	0.00207807	CDK1	cyclin-dependent kinase 1
Q9H8H3	0.680685	1.72193	0.494088	3.48506	0.000492024	0.00210518	METTL7A	methyltransferase like 7A
Q9HCD5	0.960202	1.44696	0.415213	3.48486	0.000492389	0.00210521	NCOA5	nuclear receptor coactivator 5
Q15286	0.501637	1.96912	0.56507	3.48474	0.000492622	0.00210521	RAB35	RAB35, member RAS oncogene family
Q9BRT8	0.377602	2.27961	0.654376	3.48364	0.000494642	0.00211258	CBWD1	COBW domain containing 1
P43251	1.26814	-1.19048	0.341853	-3.48242	0.000496896	0.00212094	BTD	biotinidase
O75955	3.5525	0.840362	0.241555	3.47897	0.000503344	0.00214718	FLOT1	flotillin 1
Q14157	3.64034	0.83174	0.239101	3.47862	0.000504005	0.00214872	UBAP2L	ubiquitin associated protein 2-like
O60271	2.09281	0.974038	0.280022	3.47843	0.000504356	0.00214893	SPAG9	sperm associated antigen 9
Q00688	1.81858	1.1357	0.326758	3.47566	0.00050959	0.00216993	FKBP3	FK506 binding protein 3, 25kDa
P29966	8.13275	0.628525	0.180884	3.47474	0.000511351	0.00217614	MARCKS	myristoylated alanine-rich protein kinase C substrate
Q16851	6.32362	0.703949	0.202734	3.47227	0.00051608	0.00219495	UGP2	UDP-glucose pyrophosphorylase 2
O75521	0.625748	1.93396	0.557113	3.47139	0.000517771	0.00220084	ECI2	enoyl-CoA delta isomerase 2
P08567	1.216	1.26805	0.365473	3.46961	0.000521217	0.00221416	PLEK	pleckstrin
F8WEM1	0.965	-1.57167	0.45304	-3.46917	0.000522075	0.00221649	NA	NA
P42166	4.6901	0.79707	0.229903	3.46699	0.00052632	0.00223319	TMPO	thymopoietin
P17612	0.923402	1.41828	0.409516	3.4633	0.00053359	0.00226269	PRKACA	protein kinase, cAMP-dependent, catalytic, alpha
P0C0L5	1.27274	1.14292	0.33004	3.46298	0.000534221	0.00226401	C4B	complement component 4B (Chido blood group)
P23677	1.06204	1.28425	0.370866	3.46283	0.000534536	0.00226401	ITPKA	inositol-trisphosphate 3-kinase A
B1ALD9	0.511844	1.8542	0.535504	3.46254	0.000535107	0.00226508	POSTN	periostin, osteoblast specific factor
P04350	5.09038	0.683888	0.197547	3.4619	0.000536372	0.00226909	TUBB4A	tubulin, beta 4A class IVa
P26038	25.1609	0.452875	0.130856	3.46087	0.000538437	0.00227648	MSN	moesin
Q5VT66	1.06416	-1.3139	0.37988	-3.45873	0.000542721	0.00229324	MARC1	mitochondrial amidoxime reducing component 1
A6NKX4	3.12258	-0.91071	0.263323	-3.45853	0.000543124	0.00229358	NA	NA
Q13617	1.17251	1.52927	0.442239	3.45801	0.000544186	0.00229671	CUL2	cullin 2
P63173	0.744494	1.72332	0.498881	3.45438	0.000551558	0.00232645	RPL38	ribosomal protein L38
Q8WTS6	0.954435	-1.3109	0.379525	-3.45405	0.000552243	0.00232796	SETD7	SET domain containing (lysine methyltransferase) 7
P30876	0.94582	1.53678	0.445285	3.45123	0.000558046	0.00235103	POLR2B	polymerase (RNA) II (DNA directed) polypeptide B, 140kDa
P28289	0.662877	-1.66284	0.482071	-3.44937	0.000561891	0.00236584	TMOD1	tropomodulin 1
Q6P1N9	0.624072	1.73027	0.501799	3.44814	0.000564462	0.00237526	TATDN1	TatD DNase domain containing 1
Q96L33	0.501256	1.92164	0.557336	3.44789	0.000564975	0.00237602	RHOV	ras homolog family member V
Q8WX92	0.936175	1.45846	0.423447	3.44426	0.000572619	0.00240675	NELFB	negative elongation factor complex member B
Q5SR76	1.62442	-1.07412	0.311943	-3.44332	0.000574628	0.00241378	NA	NA
Q9NS91	1.265	-1.27019	0.368916	-3.44302	0.000575261	0.00241502	RAD18	RAD18 E3 ubiquitin protein ligase
Q16543	4.87831	0.758023	0.220175	3.44282	0.000575677	0.00241534	CDC37	cell division cycle 37
Q6UXG2	0.54168	2.06506	0.599867	3.44254	0.000576285	0.00241647	KIAA1324	KIAA1324
Q15120	0.537655	2.02134	0.587263	3.44197	0.000577492	0.00241728	PDK3	pyruvate dehydrogenase kinase, isozyme 3
P00450	28.7742	0.63175	0.183531	3.44219	0.00057702	0.00241728	CP	ceruloplasmin (ferroxidase)
P19623	1.31631	1.36447	0.396414	3.44203	0.000577364	0.00241728	SRM	spermidine synthase
P80217	0.552507	1.80976	0.526226	3.43913	0.000583597	0.0024414	IFI35	interferon-induced protein 35
O15294	0.810638	1.67849	0.488187	3.43822	0.000585557	0.00244816	OGT	O-linked N-acetylglucosamine (GlcNAc) transferase
Q99983	0.798721	2.11482	0.61521	3.43755	0.000586995	0.00245274	OMD	osteomodulin
P04066	1.0153	1.54153	0.448513	3.43698	0.000588239	0.0024565	FUCA1	fucosidase, alpha-L- 1, tissue
Q6P2E9	1.14405	1.3904	0.405062	3.43255	0.000597937	0.00249554	EDC4	enhancer of mRNA decapping 4
P49902	1.06764	1.4957	0.436145	3.42936	0.000604999	0.00252354	NT5C2	5'-nucleotidase, cytosolic II
Q9NP79	0.598908	1.69967	0.495802	3.42812	0.000607787	0.00253369	VTA1	vesicle (multivesicular body) trafficking 1
P04196	15.1277	-0.508362	0.148388	-3.42589	0.000612783	0.00255302	HRG	histidine-rich glycoprotein
P30566	0.720953	1.79996	0.525749	3.4236	0.000617973	0.00257315	ADSL	adenylosuccinate lyase
Q8N5M9	0.444254	2.15029	0.628198	3.42295	0.000619444	0.00257777	JAGN1	jagunal homolog 1 (Drosophila)
P53041	0.911	1.48416	0.433738	3.42178	0.000622125	0.00258742	PPP5C	protein phosphatase 5, catalytic subunit
Q7Z478	1.35013	1.25941	0.368148	3.42094	0.000624054	0.00259393	DHX29	DEAH (Asp-Glu-Ala-His) box polypeptide 29
Q9Y2A7	1.0809	1.48736	0.43566	3.41404	0.000640079	0.00265899	NCKAP1	NCK-associated protein 1
Q9H4G0	3.63087	-0.763557	0.223795	-3.41186	0.000645215	0.00267877	EPB41L1	erythrocyte membrane protein band 4.1-like 1
F8VRX1	0.356863	2.29222	0.671957	3.41126	0.000646642	0.00268313	NA	NA
P22102	4.05109	0.875234	0.256673	3.40991	0.000649836	0.00269482	GART	phosphoribosylglycinamide formyltransferase, phosphoribosylglycinamide synthetase, phosphoribosylaminoimidazole synthetase
Q96RS6	0.598928	1.77333	0.520102	3.40959	0.000650618	0.00269649	NUDCD1	NudC domain containing 1
Q9BUF5	3.52499	0.801994	0.235258	3.409	0.000652024	0.00269993	TUBB6	tubulin, beta 6 class V
Q9UMX0	5.13603	0.759052	0.222666	3.40892	0.000652202	0.00269993	UBQLN1	ubiquilin 1
P43307	1.28225	1.3436	0.394213	3.4083	0.000653685	0.0027045	SSR1	signal sequence receptor, alpha
Q96IU4	2.68937	0.819108	0.240477	3.40618	0.000658788	0.00272403	ABHD14B	abhydrolase domain containing 14B
Q14118	1.62069	-0.991033	0.290966	-3.406	0.000659211	0.0027242	DAG1	dystroglycan 1 (dystrophin-associated glycoprotein 1)
Q92608	1.73445	1.16766	0.343092	3.40335	0.000665644	0.0027492	DOCK2	dedicator of cytokinesis 2
Q96S52	1.02396	1.50347	0.441887	3.40239	0.000667988	0.00275728	PIGS	phosphatidylinositol glycan anchor biosynthesis, class S
P11171	2.52558	-1.07089	0.314925	-3.40047	0.000672709	0.00277517	EPB41	erythrocyte membrane protein band 4.1
O14639	1.22935	-1.09416	0.321805	-3.40006	0.000673705	0.00277767	ABLIM1	actin binding LIM protein 1
Q9Y5P6	0.461918	2.19372	0.64525	3.3998	0.000674352	0.00277874	GMPPB	GDP-mannose pyrophosphorylase B
P39687	2.15893	1.1082	0.326735	3.39172	0.000694547	0.0028603	ANP32A	acidic (leucine-rich) nuclear phosphoprotein 32 family, member A
O15305	0.9828	1.31399	0.387541	3.39059	0.000697433	0.00287053	PMM2	phosphomannomutase 2
E9PMV2	0.440535	2.2115	0.652298	3.39033	0.000698091	0.00287158	NA	NA
P06730	0.403134	2.13168	0.628982	3.3891	0.000701234	0.00288119	EIF4E	eukaryotic translation initiation factor 4E
O60664	8.91997	0.582702	0.171933	3.38912	0.00070118	0.00288119	PLIN3	perilipin 3
Q9Y6D5	0.990787	1.34424	0.397305	3.38341	0.000715927	0.00293966	ARFGEF2	ADP-ribosylation factor guanine nucleotide-exchange factor 2 (brefeldin A-inhibited)
Q99685	1.57922	-1.11374	0.329192	-3.38327	0.000716287	0.00293966	MGLL	monoglyceride lipase
P11172	1.16818	1.44176	0.426291	3.38211	0.000719316	0.00295039	UMPS	uridine monophosphate synthetase
O00743	0.37077	2.13556	0.632385	3.37699	0.000732829	0.00300409	PPP6C	protein phosphatase 6, catalytic subunit
P68371	1.58218	0.98761	0.293008	3.37059	0.000750075	0.00307303	TUBB4B	tubulin, beta 4B class IVb
Q9UH62	0.711801	1.83397	0.544454	3.36846	0.000755902	0.00309513	ARMCX3	armadillo repeat containing, X-linked 3
Q9H270	0.6576	1.6594	0.492731	3.36776	0.000757802	0.00310113	VPS11	vacuolar protein sorting 11 homolog (S. cerevisiae)
Q969Z0	0.736762	1.54869	0.460183	3.36538	0.000764382	0.00312626	TBRG4	transforming growth factor beta regulator 4
P78406	0.514861	1.89757	0.563946	3.36481	0.000765963	0.00313093	RAE1	ribonucleic acid export 1
Q9H7Z7	1.33875	1.27966	0.380512	3.36299	0.000771036	0.00314987	PTGES2	prostaglandin E synthase 2
Q8WUW1	0.479485	1.87658	0.558044	3.36278	0.000771615	0.00315043	BRK1	BRICK1, SCAR/WAVE actin-nucleating complex subunit
P23919	0.5666	1.80431	0.536609	3.36244	0.00077257	0.00315253	DTYMK	deoxythymidylate kinase (thymidylate kinase)
P62993	1.80317	0.957996	0.285014	3.36123	0.000775975	0.00316462	GRB2	growth factor receptor-bound protein 2
P40429	0.714623	1.81569	0.540275	3.36069	0.000777484	0.00316896	RPL13A	ribosomal protein L13a
P07711	1.3395	1.25693	0.374035	3.36046	0.000778129	0.00316978	CTSL	cathepsin L
Q8IV36	0.612168	2.05796	0.612458	3.36016	0.000778967	0.00317138	HID1	HID1 domain containing
Q9BWJ5	0.434688	1.97283	0.587723	3.35673	0.000788711	0.00320922	SF3B5	splicing factor 3b, subunit 5, 10kDa
Q7Z2Z2	0.934252	1.40372	0.418231	3.35632	0.000789866	0.00321209	EFTUD1	elongation factor Tu GTP binding domain containing 1
Q8N357	0.394036	1.98735	0.592614	3.35354	0.00079786	0.00324275	SLC35F6	solute carrier family 35, member F6
F5H531	1.14721	-1.25054	0.37294	-3.35319	0.000798871	0.00324502	NA	NA
P0CG38	0.903707	1.42803	0.425913	3.35286	0.000799811	0.00324699	POTEI	POTE ankyrin domain family, member I
O60711	1.12723	1.30893	0.390497	3.35196	0.000802429	0.00325544	LPXN	leupaxin
P54707	0.780123	1.47696	0.440645	3.35183	0.000802805	0.00325544	ATP12A	ATPase, H+/K+ transporting, nongastric, alpha polypeptide
P46734	0.549992	1.85415	0.553208	3.35163	0.000803368	0.00325584	MAP2K3	mitogen-activated protein kinase kinase 3
Q01780	0.791702	1.60141	0.477821	3.35148	0.000803817	0.00325584	EXOSC10	exosome component 10
P17900	0.791174	1.45151	0.433415	3.34902	0.000810974	0.00328297	GM2A	GM2 ganglioside activator
P61289	0.690071	1.77683	0.530889	3.34689	0.000817232	0.00330643	PSME3	proteasome (prosome, macropain) activator subunit 3 (PA28 gamma; Ki)
Q9UBD0	1.50026	-1.09538	0.327404	-3.34564	0.000820932	0.00331952	HSFX2	heat shock transcription factor family, X linked 2
Q14558	0.718751	1.8763	0.560949	3.34486	0.000823233	0.00332694	PRPSAP1	phosphoribosyl pyrophosphate synthetase-associated protein 1
Q6PRD1	3.01032	0.778268	0.233203	3.33729	0.000845992	0.00341698	GPR179	G protein-coupled receptor 179
Q9GZT8	0.6654	1.79532	0.538251	3.33547	0.000851566	0.00343756	NIF3L1	NIF3 NGG1 interacting factor 3-like 1 (S. cerevisiae)
P62487	0.362934	2.19208	0.65729	3.33504	0.000852885	0.00344093	POLR2G	polymerase (RNA) II (DNA directed) polypeptide G
P25705	33.5848	0.518377	0.155756	3.32813	0.000874314	0.0035252	ATP5A1	ATP synthase, H+ transporting, mitochondrial F1 complex, alpha subunit 1, cardiac muscle
P00387	6.07747	0.647727	0.19463	3.32799	0.00087476	0.0035252	CYB5R3	cytochrome b5 reductase 3
Q9H330	0.867335	1.38727	0.416958	3.32712	0.000877491	0.00353422	TMEM245	transmembrane protein 245
E7EUN2	2.3854	-1.26639	0.380687	-3.32658	0.000879193	0.00353907	NA	NA
A0MZ66	2.09544	0.970795	0.291876	3.32606	0.000880843	0.00354372	KIAA1598	KIAA1598
Q9Y666	0.94022	1.53566	0.461757	3.32569	0.000882001	0.00354638	SLC12A7	solute carrier family 12 (potassium/chloride transporter), member 7
P18077	0.722505	1.68446	0.506616	3.32493	0.00088442	0.0035541	RPL35A	ribosomal protein L35a
P02452	194.214	-0.595118	0.179121	-3.32243	0.000892359	0.00358399	COL1A1	collagen, type I, alpha 1
P26440	1.48626	1.26887	0.382026	3.32142	0.000895615	0.00359504	IVD	isovaleryl-CoA dehydrogenase
Q9GZP4	1.4199	-1.12712	0.339455	-3.32037	0.000898974	0.0036065	PITHD1	PITH (C-terminal proteasome-interacting domain of thioredoxin-like) domain containing 1
Q15113	2.88826	0.848574	0.255654	3.31922	0.00090268	0.00361934	PCOLCE	procollagen C-endopeptidase enhancer
P53420	8.09303	-0.682151	0.205545	-3.31873	0.000904268	0.00362163	COL4A4	collagen, type IV, alpha 4
Q9NRN7	0.827284	1.49659	0.450945	3.31879	0.000904085	0.00362163	AASDHPPT	aminoadipate-semialdehyde dehydrogenase-phosphopantetheinyl transferase
Q9H497	0.547279	-1.67661	0.505316	-3.31793	0.000906856	0.00362997	TOR3A	torsin family 3, member A
P60660	26.6021	-0.357304	0.107694	-3.31777	0.00090738	0.00363003	MYL6	myosin, light chain 6, alkali, smooth muscle and non-muscle
Q8TBC4	0.331995	2.13843	0.644705	3.3169	0.000910208	0.0036393	UBA3	ubiquitin-like modifier activating enzyme 3
Q08397	0.578573	-1.82037	0.54909	-3.31524	0.00091563	0.00365893	LOXL1	lysyl oxidase-like 1
P84101	0.587235	1.70987	0.51641	3.31108	0.000929383	0.00371181	SERF2	small EDRK-rich factor 2
Q8NEU8	1.71226	0.969136	0.29283	3.30955	0.000934468	0.00373004	APPL2	adaptor protein, phosphotyrosine interaction, PH domain and leucine zipper containing 2
O75947	7.64822	-0.552539	0.167019	-3.30824	0.000938841	0.00374451	ATP5H	ATP synthase, H+ transporting, mitochondrial Fo complex, subunit d
Q15637	2.74678	0.845801	0.255672	3.30815	0.000939142	0.00374451	SF1	splicing factor 1
Q5HYW2	1.1897	-1.39451	0.422396	-3.30142	0.000961964	0.00383336	NA	NA
Q86VB7	1.16572	1.23682	0.374837	3.29961	0.000968182	0.00385599	CD163	CD163 molecule
P52701	1.13399	1.4169	0.430045	3.29477	0.000985035	0.00392092	MSH6	mutS homolog 6
P18440	0.903749	2.02084	0.61353	3.2938	0.000988437	0.00393227	NAT1	N-acetyltransferase 1 (arylamine N-acetyltransferase)
Q8TBA6	1.10009	1.26589	0.384604	3.29141	0.000996849	0.00396353	GOLGA5	golgin A5
Q12792	2.14287	0.991087	0.30126	3.2898	0.00100257	0.00398406	TWF1	twinfilin actin-binding protein 1
O94905	2.07801	0.902526	0.275036	3.28149	0.0010326	0.00409844	ERLIN2	ER lipid raft associated 2
P10266	1.02167	-1.18556	0.361301	-3.28136	0.00103307	0.00409844	NA	NA
O00445	1.32483	-1.26254	0.384737	-3.28157	0.00103229	0.00409844	SYT5	synaptotagmin V
Q9NQG5	1.23718	1.13033	0.344532	3.28078	0.00103521	0.00410464	RPRD1B	regulation of nuclear pre-mRNA domain containing 1B
Q9BVJ7	0.636991	1.81587	0.553932	3.27814	0.00104494	0.0041409	DUSP23	dual specificity phosphatase 23
Q5T1M5	1.77533	1.08589	0.331794	3.27278	0.00106497	0.00421794	FKBP15	FK506 binding protein 15, 133kDa
P46783	1.61347	1.0211	0.31255	3.26701	0.00108691	0.00430006	RPS10	ribosomal protein S10
Q9UJA5	0.688844	1.66832	0.510657	3.26701	0.00108689	0.00430006	TRMT6	tRNA methyltransferase 6 homolog (S. cerevisiae)
Q03135	4.95806	-0.616004	0.188652	-3.26529	0.00109351	0.00432378	CAV1	caveolin 1, caveolae protein, 22kDa
Q96T76	0.671429	1.77867	0.545173	3.26258	0.00110402	0.00436293	MMS19	MMS19 nucleotide excision repair homolog (S. cerevisiae)
P51114	1.37979	1.37472	0.421492	3.26155	0.00110805	0.00437645	FXR1	fragile X mental retardation, autosomal homolog 1
Q9BRR6	0.63527	1.69725	0.520606	3.26014	0.00111358	0.00439343	ADPGK	ADP-dependent glucokinase
Q16222	1.20207	1.26475	0.387935	3.2602	0.00111332	0.00439343	UAP1	UDP-N-acetylglucosamine pyrophosphorylase 1
Q9UBV8	0.535403	1.82991	0.561445	3.25928	0.00111695	0.00440429	PEF1	penta-EF-hand domain containing 1
Q9BWS9	0.999117	1.36523	0.41895	3.2587	0.00111925	0.00440847	CHID1	chitinase domain containing 1
Q68DA7	1.42095	-1.0983	0.337029	-3.25877	0.00111898	0.00440847	FMN1	formin 1
P11279	1.91694	0.83202	0.255482	3.25667	0.00112727	0.0044376	LAMP1	lysosomal-associated membrane protein 1
Q16719	1.10573	1.53324	0.471075	3.25477	0.00113486	0.00446504	KYNU	kynureninase
Q01970	1.45599	1.05999	0.325742	3.25408	0.0011376	0.00447337	PLCB3	phospholipase C, beta 3 (phosphatidylinositol-specific)
Q9NP72	1.16758	1.52407	0.468431	3.25356	0.0011397	0.00447912	RAB18	RAB18, member RAS oncogene family
Q96SB3	0.885685	1.33831	0.411406	3.25302	0.00114187	0.00448334	PPP1R9B	protein phosphatase 1, regulatory subunit 9B
Q8WXI9	0.791516	1.42606	0.438387	3.25298	0.00114203	0.00448334	GATAD2B	GATA zinc finger domain containing 2B
Q16629	1.47221	1.06737	0.328435	3.24986	0.00115461	0.00453025	SRSF7	serine/arginine-rich splicing factor 7
Q9Y3B4	0.362819	1.95195	0.600661	3.24968	0.00115536	0.00453071	SF3B6	splicing factor 3b, subunit 6, 14kDa
Q4KMQ2	0.529702	1.77073	0.545062	3.24868	0.00115942	0.00454413	ANO6	anoctamin 6
Q9Y5U9	0.329034	2.18772	0.673521	3.24818	0.00116147	0.00454966	IER3IP1	immediate early response 3 interacting protein 1
O75489	3.20323	0.80304	0.247472	3.24497	0.00117465	0.00459877	NDUFS3	NADH dehydrogenase (ubiquinone) Fe-S protein 3, 30kDa (NADH-coenzyme Q reductase)
Q9NZJ7	1.16769	1.23188	0.379734	3.24406	0.00117837	0.00461083	MTCH1	mitochondrial carrier 1
O75534	1.62205	1.08185	0.33374	3.24161	0.00118858	0.00464526	CSDE1	cold shock domain containing E1, RNA-binding
Q05707	92.1508	0.778968	0.240305	3.24158	0.00118867	0.00464526	COL14A1	collagen, type XIV, alpha 1
O60232	0.524977	1.70861	0.527107	3.24148	0.00118912	0.00464526	SSSCA1	Sjogren syndrome/scleroderma autoantigen 1
Q96JJ7	0.629674	1.73578	0.535544	3.24116	0.00119045	0.00464789	TMX3	thioredoxin-related transmembrane protein 3
Q99442	0.532908	1.82301	0.562507	3.24087	0.00119165	0.00465004	SEC62	SEC62 homolog (S. cerevisiae)
Q9NRZ7	0.392174	2.09903	0.64783	3.2401	0.00119489	0.00466012	AGPAT3	1-acylglycerol-3-phosphate O-acyltransferase 3
Q86YS6	0.420165	2.11238	0.652121	3.23925	0.00119845	0.00467148	RAB43	RAB43, member RAS oncogene family
Q5H9R7	0.788695	1.71948	0.531416	3.23565	0.00121366	0.00472817	PPP6R3	protein phosphatase 6, regulatory subunit 3
Q9BX68	2.14131	-0.871361	0.26932	-3.23541	0.00121467	0.00472955	HINT2	histidine triad nucleotide binding protein 2
O60716	4.57639	0.695578	0.215134	3.23323	0.00122399	0.00476323	CTNND1	catenin (cadherin-associated protein), delta 1
Q9BQE4	0.714811	1.47727	0.456944	3.23294	0.00122522	0.00476542	VIMP	VCP-interacting membrane protein
Q9NRY4	0.996018	1.37441	0.425195	3.23243	0.00122742	0.00477137	ARHGAP35	Rho GTPase activating protein 35
P62834	5.66713	0.547452	0.169389	3.23192	0.00122962	0.00477731	RAP1A	RAP1A, member of RAS oncogene family
P06126	1.21373	1.14517	0.354393	3.23136	0.00123202	0.00478406	CD1A	CD1a molecule
P11274	0.83012	1.35465	0.419269	3.23099	0.00123362	0.00478767	BCR	breakpoint cluster region
P60468	0.889139	1.35051	0.418072	3.23033	0.00123649	0.00479619	SEC61B	Sec61 beta subunit
P06737	3.9154	0.943951	0.292253	3.22991	0.00123828	0.0048005	PYGL	phosphorylase, glycogen, liver
Q8WUY1	0.52317	1.87138	0.579627	3.2286	0.001244	0.00482008	THEM6	thioesterase superfamily member 6
Q96FI4	1.22403	1.28171	0.397371	3.22547	0.00125765	0.00486505	NEIL1	nei endonuclease VIII-like 1 (E. coli)
Q9HB40	1.00889	1.47891	0.458483	3.22567	0.00125679	0.00486505	SCPEP1	serine carboxypeptidase 1
Q8IXZ3	0.689572	-1.66571	0.516425	-3.22547	0.00125764	0.00486505	SP8	Sp8 transcription factor
B2RTY4	1.81419	1.04873	0.325537	3.22153	0.00127508	0.0049298	MYO9A	myosin IXA
Q92888	3.07056	0.781179	0.242504	3.2213	0.0012761	0.00493107	ARHGEF1	Rho guanine nucleotide exchange factor (GEF) 1
Q9P0J0	0.43167	1.92604	0.598027	3.22066	0.00127895	0.00493942	NDUFA13	NADH dehydrogenase (ubiquinone) 1 alpha subcomplex, 13
Q9Y285	2.28064	0.893105	0.277319	3.2205	0.00127969	0.0049396	FARSA	phenylalanyl-tRNA synthetase, alpha subunit
P62995	1.62131	1.11496	0.346337	3.21931	0.00128501	0.00495747	TRA2B	transformer 2 beta homolog (Drosophila)
Q9NUB1	0.887929	1.57216	0.488526	3.21817	0.0012901	0.00497263	ACSS1	acyl-CoA synthetase short-chain family member 1
Q08431	1.83233	1.26647	0.393542	3.21812	0.00129033	0.00497263	MFGE8	milk fat globule-EGF factor 8 protein
Q96DV4	0.332785	2.26357	0.70352	3.2175	0.00129314	0.00498076	MRPL38	mitochondrial ribosomal protein L38
O60942	0.494642	1.73298	0.539114	3.21449	0.00130678	0.00502788	RNGTT	RNA guanylyltransferase and 5'-phosphatase
Q5VV67	1.30053	-1.17739	0.366272	-3.21452	0.00130664	0.00502788	PPRC1	peroxisome proliferator-activated receptor gamma, coactivator-related 1
A5A3E0	0.456769	1.81242	0.563918	3.21397	0.00130913	0.00503421	POTEF	POTE ankyrin domain family, member F
Q96ST3	1.27216	1.19179	0.370898	3.21326	0.00131239	0.00504403	SIN3A	SIN3 transcription regulator family member A
A0JNW5	0.813739	1.47573	0.459409	3.21223	0.00131709	0.00505935	UHRF1BP1L	UHRF1 binding protein 1-like
Q7Z3B4	0.701747	1.55568	0.484336	3.21198	0.00131824	0.00506103	NUP54	nucleoporin 54kDa
Q969H8	2.12073	0.814204	0.253558	3.21112	0.0013222	0.00507352	C19orf10	chromosome 19 open reading frame 10
Q04695	9.11062	0.877318	0.273291	3.21019	0.00132645	0.0050871	KRT17	keratin 17
Q8IY67	0.719048	1.62597	0.506661	3.20919	0.00133111	0.00510221	RAVER1	ribonucleoprotein, PTB-binding 1
Q05209	1.81321	0.893796	0.278529	3.20899	0.00133202	0.00510296	PTPN12	protein tyrosine phosphatase, non-receptor type 12
Q9HAV4	1.32823	1.50178	0.468064	3.20848	0.00133437	0.00510924	XPO5	exportin 5
Q9Y276	0.620754	1.78588	0.556699	3.20798	0.00133672	0.0051155	BCS1L	BC1 (ubiquinol-cytochrome c reductase) synthesis-like
Q9NZL9	1.17637	1.3038	0.406697	3.20582	0.00134678	0.00515122	MAT2B	methionine adenosyltransferase II, beta
O75821	2.26645	0.829992	0.258959	3.20511	0.0013501	0.00516116	EIF3G	eukaryotic translation initiation factor 3, subunit G
Q92905	0.550395	1.73374	0.541211	3.20345	0.00135791	0.00518825	COPS5	COP9 signalosome subunit 5
Q53T59	1.29148	1.1539	0.360328	3.20235	0.00136309	0.00520522	HS1BP3	HCLS1 binding protein 3
Q96KN1	0.512891	2.00687	0.626714	3.2022	0.00136381	0.00520522	FAM84B	family with sequence similarity 84, member B
Q9H845	2.02177	1.04921	0.328045	3.19837	0.00138205	0.00527201	ACAD9	acyl-CoA dehydrogenase family, member 9
Q9NP61	0.862407	1.32777	0.415493	3.19566	0.00139509	0.00531415	ARFGAP3	ADP-ribosylation factor GTPase activating protein 3
Q86UX2	0.744402	-1.41368	0.44238	-3.19562	0.00139533	0.00531415	ITIH5	inter-alpha-trypsin inhibitor heavy chain family, member 5
Q6DN03	0.913348	1.89084	0.591673	3.19575	0.00139466	0.00531415	NA	NA
Q96M86	4.95455	-0.764125	0.239178	-3.1948	0.00139928	0.00532636	DNHD1	dynein heavy chain domain 1
P09486	1.42876	-0.984566	0.308314	-3.19338	0.00140616	0.00534969	SPARC	secreted protein, acidic, cysteine-rich (osteonectin)
P05165	1.51536	1.06176	0.332658	3.19174	0.0014142	0.00537742	PCCA	propionyl CoA carboxylase, alpha polypeptide
F8VRP2	1.05477	-1.6475	0.516223	-3.19146	0.00141558	0.0053798	NA	NA
Q93034	1.11115	1.2867	0.403359	3.18995	0.00142298	0.00540505	CUL5	cullin 5
Q8IWX8	0.465779	1.95909	0.614525	3.18797	0.00143275	0.00543765	CHERP	calcium homeostasis endoplasmic reticulum protein
Q5VU66	10.1034	-0.651023	0.204217	-3.1879	0.00143308	0.00543765	NA	NA
Q5T0N5	0.751957	1.48795	0.466852	3.1872	0.00143657	0.00544798	FNBP1L	formin binding protein 1-like
Q9C0I9	0.867285	1.43638	0.450742	3.1867	0.00143904	0.00545444	LRRC27	leucine rich repeat containing 27
O60869	0.689658	1.74412	0.547474	3.18576	0.00144375	0.0054694	EDF1	endothelial differentiation-related factor 1
Q14232	0.823582	1.53461	0.48208	3.18331	0.00145603	0.00551299	EIF2B1	eukaryotic translation initiation factor 2B, subunit 1 alpha, 26kDa
P41222	0.823125	-1.52178	0.478127	-3.18279	0.00145862	0.00551987	PTGDS	prostaglandin D2 synthase 21kDa (brain)
O00422	0.741757	1.52575	0.479439	3.18237	0.00146074	0.00552496	SAP18	Sin3A-associated protein, 18kDa
O00233	2.30725	-0.789162	0.248094	-3.18091	0.00146815	0.00555007	PSMD9	proteasome (prosome, macropain) 26S subunit, non-ATPase, 9
P42677	0.390434	2.03569	0.640314	3.17921	0.00147676	0.00557967	RPS27	ribosomal protein S27
E9PCJ3	1.12261	-1.30231	0.409751	-3.1783	0.00148141	0.00559426	NA	NA
Q9Y2B0	3.21753	-0.757222	0.238298	-3.17763	0.00148484	0.00560425	CNPY2	canopy FGF signaling regulator 2
Q9HD26	0.604587	1.68973	0.531842	3.17713	0.0014874	0.00561096	GOPC	golgi-associated PDZ and coiled-coil motif containing
Q15758	1.1899	1.31044	0.412576	3.17624	0.00149196	0.00562518	SLC1A5	solute carrier family 1 (neutral amino acid transporter), member 5
Q9Y2L1	0.592028	1.69431	0.533761	3.17428	0.00150209	0.00566037	DIS3	DIS3 exosome endoribonuclease and 3'-5' exoribonuclease
P08237	2.27819	0.842209	0.265351	3.17395	0.00150382	0.00566391	PFKM	phosphofructokinase, muscle
E9PKS1	1.75399	-1.39062	0.438554	-3.17092	0.00151959	0.00572028	NA	NA
P05976	1.84828	-1.50742	0.475843	-3.16789	0.00153551	0.0057711	MYL1	myosin, light chain 1, alkali; skeletal, fast
Q9HCG7	1.6829	-0.983501	0.310443	-3.16805	0.00153463	0.0057711	GBA2	glucosidase, beta (bile acid) 2
Q13636	0.381243	1.99393	0.629415	3.16791	0.0015354	0.0057711	RAB31	RAB31, member RAS oncogene family
Q16762	0.84202	1.3934	0.439998	3.16684	0.00154107	0.00578893	TST	thiosulfate sulfurtransferase (rhodanese)
Q9P2B7	0.576628	1.72416	0.544629	3.16575	0.00154685	0.00580762	CFAP97	cilia and flagella associated protein 97
P07954	14.1841	0.543934	0.171897	3.1643	0.00155458	0.00583356	FH	fumarate hydratase
P20290	1.82795	0.963908	0.304765	3.16279	0.00156267	0.00586082	BTF3	basic transcription factor 3
Q10589	0.710531	1.58254	0.500986	3.15885	0.00158394	0.00593747	BST2	bone marrow stromal cell antigen 2
Q13554	0.520938	1.66287	0.526724	3.157	0.001594	0.00597208	CAMK2B	calcium/calmodulin-dependent protein kinase II beta
Q9GZT3	1.07856	1.29507	0.410863	3.15209	0.00162108	0.00607032	SLIRP	SRA stem-loop interacting RNA binding protein
O95249	0.529882	2.11056	0.670213	3.14909	0.00163777	0.00612963	GOSR1	golgi SNAP receptor complex member 1
Q92890	0.839761	1.4185	0.45061	3.14796	0.00164414	0.00615025	UFD1L	ubiquitin fusion degradation 1 like (yeast)
Q9UBQ5	0.486059	1.97917	0.62888	3.14714	0.00164876	0.00616288	EIF3K	eukaryotic translation initiation factor 3, subunit K
Q29RF7	1.96303	0.987651	0.313834	3.14705	0.00164925	0.00616288	PDS5A	PDS5, regulator of cohesion maintenance, homolog A (S. cerevisiae)
P53990	0.774091	1.33388	0.423876	3.14687	0.00165028	0.0061635	IST1	increased sodium tolerance 1 homolog (yeast)
Q13107	1.05303	1.10265	0.350426	3.1466	0.0016518	0.00616598	USP4	ubiquitin specific peptidase 4 (proto-oncogene)
Q8NFH5	0.60344	1.59852	0.508676	3.14251	0.00167506	0.00624954	NUP35	nucleoporin 35kDa
O75410	1.12551	-1.23862	0.394601	-3.13891	0.00169577	0.00632351	TACC1	transforming, acidic coiled-coil containing protein 1
P26572	0.690977	1.44476	0.460367	3.13827	0.00169946	0.00633394	MGAT1	mannosyl (alpha-1,3-)-glycoprotein beta-1,2-N-acetylglucosaminyltransferase
Q5JWF2	1.56882	1.02838	0.327714	3.13804	0.00170082	0.00633571	GNAS	GNAS complex locus
P54725	4.5867	-0.621408	0.198069	-3.13734	0.00170488	0.00634753	RAD23A	RAD23 homolog A (S. cerevisiae)
P16157	5.20448	-1.06724	0.340285	-3.1363	0.00171093	0.00636675	ANK1	ankyrin 1, erythrocytic
P00973	0.464537	1.85562	0.591899	3.13503	0.00171834	0.00639097	OAS1	2'-5'-oligoadenylate synthetase 1, 40/46kDa
Q92530	0.875511	1.31456	0.419514	3.13353	0.0017272	0.00642059	PSMF1	proteasome (prosome, macropain) inhibitor subunit 1 (PI31)
Q86YP4	0.908039	1.32037	0.421401	3.13329	0.00172858	0.00642236	GATAD2A	GATA zinc finger domain containing 2A
P83916	4.37506	0.688236	0.219726	3.13225	0.00173472	0.00643847	CBX1	chromobox homolog 1
Q9H2H8	0.592419	1.49598	0.477601	3.13229	0.00173447	0.00643847	PPIL3	peptidylprolyl isomerase (cyclophilin)-like 3
P02760	7.05558	-0.589539	0.188244	-3.13177	0.00173754	0.00644558	AMBP	alpha-1-microglobulin/bikunin precursor
Q05048	0.470718	1.93509	0.618111	3.13064	0.00174424	0.00646708	CSTF1	cleavage stimulation factor, 3' pre-RNA, subunit 1, 50kDa
P05362	1.22444	1.28838	0.411904	3.12785	0.00176088	0.00652539	ICAM1	intercellular adhesion molecule 1
Q06587	0.559133	1.65317	0.528877	3.12581	0.00177314	0.00656122	RING1	ring finger protein 1
O94885	4.13125	-0.797164	0.255028	-3.12579	0.0017733	0.00656122	SASH1	SAM and SH3 domain containing 1
Q9UH65	1.26655	1.14656	0.366805	3.1258	0.00177325	0.00656122	SWAP70	SWAP switching B-cell complex 70kDa subunit
Q9NRN5	2.47829	0.874931	0.28	3.12475	0.00177955	0.00658091	OLFML3	olfactomedin-like 3
Q9BTT6	0.637821	1.67433	0.535865	3.12455	0.0017808	0.00658215	LRRC1	leucine rich repeat containing 1
Q13620	1.84678	0.903311	0.28928	3.12261	0.00179254	0.00662211	CUL4B	cullin 4B
Q8IXQ6	0.998434	1.43102	0.45859	3.12047	0.0018056	0.0066669	PARP9	poly (ADP-ribose) polymerase family, member 9
P09234	0.437202	1.72674	0.553493	3.11972	0.00181026	0.00668065	SNRPC	small nuclear ribonucleoprotein polypeptide C
P53365	0.601335	1.74095	0.558296	3.11832	0.00181884	0.00670884	ARFIP2	ADP-ribosylation factor interacting protein 2
P20702	0.891258	1.29887	0.417077	3.11421	0.00184437	0.00679952	ITGAX	integrin, alpha X (complement component 3 receptor 4 subunit)
Q15833	1.42691	1.2488	0.401214	3.11256	0.00185471	0.00683411	STXBP2	syntaxin binding protein 2
Q9P0K9	1.54586	-1.0333	0.332001	-3.11234	0.00185608	0.00683561	FRRS1L	ferric-chelate reductase 1-like
Q9BZZ2	0.877837	1.4174	0.45549	3.11182	0.00185937	0.00684421	SIGLEC1	sialic acid binding Ig-like lectin 1, sialoadhesin
Q658Y4	0.491967	1.81658	0.584063	3.11024	0.00186935	0.00687739	FAM91A1	family with sequence similarity 91, member A1
Q5T0R9	0.687643	1.45335	0.467434	3.10921	0.0018759	0.00689596	NA	NA
Q9NXV6	0.768677	1.5026	0.483285	3.10914	0.00187633	0.00689596	CDKN2AIP	CDKN2A interacting protein
Q9H078	0.761787	1.52538	0.490964	3.1069	0.00189058	0.00694477	CLPB	ClpB caseinolytic peptidase B homolog (E. coli)
Q14161	0.671587	1.54938	0.498807	3.10618	0.00189524	0.0069583	GIT2	G protein-coupled receptor kinase interacting ArfGAP 2
Q7Z3I7	2.44032	-0.958104	0.308491	-3.10577	0.00189782	0.00696421	ZNF572	zinc finger protein 572
Q12979	0.650232	1.50138	0.484244	3.10046	0.00193222	0.00708403	ABR	active BCR-related
O95470	0.797273	1.64546	0.530723	3.10042	0.00193246	0.00708403	SGPL1	sphingosine-1-phosphate lyase 1
Q9P265	1.22078	1.09781	0.354166	3.09971	0.00193712	0.00709528	DIP2B	DIP2 disco-interacting protein 2 homolog B (Drosophila)
P21283	0.662344	1.71826	0.55434	3.09965	0.00193751	0.00709528	ATP6V1C1	ATPase, H+ transporting, lysosomal 42kDa, V1 subunit C1
P52895	1.15726	-1.20073	0.387429	-3.09923	0.00194026	0.00710167	AKR1C2	aldo-keto reductase family 1, member C2
O95867	0.945316	-1.67394	0.540193	-3.09879	0.00194315	0.00710862	LY6G6C	lymphocyte antigen 6 complex, locus G6C
Q7KZ85	1.4524	1.10109	0.355715	3.09542	0.00196537	0.00718622	SUPT6H	suppressor of Ty 6 homolog (S. cerevisiae)
P02656	5.14991	-0.537237	0.173723	-3.0925	0.00198481	0.00725361	APOC3	apolipoprotein C-III
Q9H2T7	5.96219	-0.717168	0.232011	-3.0911	0.00199417	0.00728408	RANBP17	RAN binding protein 17
Q9NXF1	1.15576	1.14588	0.370844	3.08991	0.00200214	0.00730947	TEX10	testis expressed 10
O75477	1.42661	1.00036	0.323847	3.08898	0.00200846	0.00732877	ERLIN1	ER lipid raft associated 1
P33151	1.47029	-0.960895	0.311168	-3.08803	0.00201489	0.00734472	CDH5	cadherin 5, type 2 (vascular endothelium)
Q7Z4H8	0.980266	1.18226	0.382835	3.08816	0.002014	0.00734472	KDELC2	KDEL (Lys-Asp-Glu-Leu) containing 2
Q9BXJ9	1.6302	1.09634	0.355267	3.08597	0.0020289	0.00739202	NAA15	N(alpha)-acetyltransferase 15, NatA auxiliary subunit
Q9HB55	3.42501	-0.891613	0.289108	-3.08401	0.00204228	0.00743601	CYP3A43	cytochrome P450, family 3, subfamily A, polypeptide 43
Q9BV38	0.429598	2.01375	0.652987	3.0839	0.00204305	0.00743601	WDR18	WD repeat domain 18
Q15904	0.512875	1.70886	0.55422	3.08336	0.00204675	0.00744565	ATP6AP1	ATPase, H+ transporting, lysosomal accessory protein 1
P09622	9.9475	-0.578913	0.187834	-3.08205	0.0020558	0.00747478	DLD	dihydrolipoamide dehydrogenase
P48047	4.30257	0.765048	0.248264	3.08159	0.002059	0.00748262	ATP5O	ATP synthase, H+ transporting, mitochondrial F1 complex, O subunit
O95671	0.853376	1.42591	0.463394	3.0771	0.00209025	0.00759232	ASMTL	acetylserotonin O-methyltransferase-like
Q8TD19	1.6889	0.924339	0.300496	3.07605	0.00209764	0.00761527	NEK9	NIMA-related kinase 9
Q13501	1.01985	1.16913	0.380163	3.07533	0.00210267	0.00762966	SQSTM1	sequestosome 1
O60812	6.49096	0.635118	0.206574	3.07453	0.00210833	0.00764244	HNRNPCL1	heterogeneous nuclear ribonucleoprotein C-like 1
Q9BY77	1.28497	1.04128	0.338664	3.07467	0.00210737	0.00764244	POLDIP3	polymerase (DNA-directed), delta interacting protein 3
P25685	2.35917	0.827591	0.269258	3.0736	0.00211493	0.00766248	DNAJB1	DnaJ (Hsp40) homolog, subfamily B, member 1
F2Z2W0	2.08575	-1.05571	0.343813	-3.07061	0.00213625	0.00773579	NA	NA
P26447	4.94853	0.576845	0.188102	3.06666	0.00216467	0.00783471	S100A4	S100 calcium binding protein A4
Q92747	1.07455	1.34411	0.439016	3.06164	0.00220131	0.00796331	ARPC1A	actin related protein 2/3 complex, subunit 1A, 41kDa
Q92879	0.65185	1.48843	0.486228	3.06119	0.00220462	0.00797123	CELF1	CUGBP, Elav-like family member 1
Q16775	1.43931	0.987373	0.32269	3.05982	0.0022147	0.00800365	HAGH	hydroxyacylglutathione hydrolase
P98082	3.6969	-0.623429	0.203864	-3.05807	0.00222766	0.00804639	DAB2	Dab, mitogen-responsive phosphoprotein, homolog 2 (Drosophila)
B7Z5T4	1.58468	-0.950414	0.310854	-3.05743	0.00223244	0.00805146	NA	NA
Q8WXC6	0.981801	-1.30206	0.425849	-3.05756	0.00223143	0.00805146	MYEOV2	myeloma overexpressed 2
Q8NBF2	0.712043	1.52977	0.500339	3.05746	0.00223221	0.00805146	NHLRC2	NHL repeat containing 2
Q9HCN8	0.701203	1.49041	0.487707	3.05595	0.00224347	0.00808712	SDF2L1	stromal cell-derived factor 2-like 1
O15417	4.51819	-0.652219	0.213469	-3.05533	0.0022481	0.00809976	TNRC18	trinucleotide repeat containing 18
P35637	5.99632	0.606269	0.19855	3.05349	0.00226199	0.00814568	FUS	FUS RNA binding protein
P20042	1.81929	0.901688	0.295493	3.05147	0.00227721	0.00819635	EIF2S2	eukaryotic translation initiation factor 2, subunit 2 beta, 38kDa
Q96CM8	1.16718	1.2009	0.393604	3.05102	0.00228063	0.00820453	ACSF2	acyl-CoA synthetase family member 2
P62942	2.06989	0.755669	0.247822	3.04925	0.00229417	0.00824909	FKBP1A	FK506 binding protein 1A, 12kDa
Q7Z5M8	0.863141	-1.32642	0.435167	-3.04807	0.00230318	0.00827316	ABHD12B	abhydrolase domain containing 12B
P02788	28.9878	-0.764353	0.25076	-3.04815	0.00230258	0.00827316	LTF	lactotransferrin
O14735	0.454005	1.80649	0.592748	3.04766	0.00230634	0.00827959	CDIPT	CDP-diacylglycerol--inositol 3-phosphatidyltransferase
Q01085	0.516079	1.66366	0.545904	3.04753	0.00230729	0.00827959	TIAL1	TIA1 cytotoxic granule-associated RNA binding protein-like 1
O60613	1.07332	1.09612	0.359714	3.04721	0.0023098	0.00828441	SEP15	15 kDa selenoprotein
O75718	0.49828	1.90892	0.626703	3.04597	0.00231933	0.0082981	CRTAP	cartilage associated protein
P05997	20.2366	-0.510535	0.167587	-3.04639	0.00231606	0.0082981	COL5A2	collagen, type V, alpha 2
Q13409	1.99193	0.889588	0.292014	3.04639	0.0023161	0.0082981	DYNC1I2	dynein, cytoplasmic 1, intermediate chain 2
Q709C8	3.71882	0.656978	0.215689	3.04596	0.00231942	0.0082981	VPS13C	vacuolar protein sorting 13 homolog C (S. cerevisiae)
Q15836	1.47286	-1.05386	0.345985	-3.04596	0.00231941	0.0082981	VAMP3	vesicle-associated membrane protein 3
Q9BZE4	1.31868	1.19545	0.392832	3.04317	0.00234099	0.00837108	GTPBP4	GTP binding protein 4
[truncated: 647 more rows]

## Sheet: TN.basal BC_pairs
Supplementary Table S5-2. Proteins with a difference in abundance between 13 basal-like breast tumors and adjacent non-cancerous tissues
	baseMean	log2FoldChange	lfcSE	stat	P value	P adjusted	SYMBOL	GENE NAME
Q99715	62.9685	3.72144	0.293853	12.6643	9.32695e-37	4.32957e-33	COL12A1	collagen, type XII, alpha 1
Q6NZI2	71.3881	-4.01409	0.331684	-12.1021	1.02916e-33	2.38867e-30	PTRF	polymerase I and transcript release factor
P14618	67.2579	2.728	0.226953	12.0201	2.78479e-33	4.309e-30	PKM	pyruvate kinase, muscle
O76070	10.2887	-4.71864	0.424255	-11.1222	9.78596e-29	1.13566e-25	SNCG	synuclein, gamma (breast cancer-specific protein 1)
Q15847	19.1555	-4.36486	0.393298	-11.0981	1.28146e-28	1.1897e-25	ADIRF	adipogenesis regulatory factor
Q9BX66	14.4665	-3.50364	0.327483	-10.6987	1.03219e-26	7.98568e-24	SORBS1	sorbin and SH3 domain containing 1
O95810	12.7883	-5.23199	0.513321	-10.1924	2.14316e-24	1.42122e-21	SDPR	serum deprivation response
Q14204	26.8348	3.4391	0.348138	9.87856	5.15706e-23	2.99239e-20	DYNC1H1	dynein, cytoplasmic 1, heavy chain 1
P06733	79.8272	2.2393	0.234398	9.55342	1.25488e-21	4.54285e-19	ENO1	enolase 1, (alpha)
P68104	40.4577	2.30838	0.240817	9.5856	9.19236e-22	4.54285e-19	EEF1A1	eukaryotic translation elongation factor 1 alpha 1
P13639	26.7979	3.1662	0.331324	9.55621	1.22144e-21	4.54285e-19	EEF2	eukaryotic translation elongation factor 2
P02787	448.792	-2.56627	0.268663	-9.55199	1.27223e-21	4.54285e-19	TF	transferrin
P42224	12.912	4.94416	0.516755	9.56771	1.09296e-21	4.54285e-19	STAT1	signal transducer and activator of transcription 1, 91kDa
Q00610	38.1924	2.69431	0.283947	9.48879	2.33725e-21	7.74966e-19	CLTC	clathrin, heavy chain (Hc)
O14558	14.2877	-3.65893	0.38875	-9.41206	4.86514e-21	1.5056e-18	HSPB6	heat shock protein, alpha-crystallin-related, B6
Q96Q06	42.9456	-3.47198	0.373491	-9.29602	1.45803e-20	4.23012e-18	PLIN4	perilipin 4
P13796	21.948	3.04984	0.339351	8.98729	2.53409e-19	6.91956e-17	LCP1	lymphocyte cytosolic protein 1 (L-plastin)
P46940	30.9787	1.8469	0.213797	8.6386	5.69079e-18	1.46759e-15	IQGAP1	IQ motif containing GTPase activating protein 1
Q08211	13.5229	3.28532	0.382373	8.59194	8.5515e-18	2.08927e-15	DHX9	DEAH (Asp-Glu-Ala-His) box helicase 9
P24821	32.7292	4.10575	0.481775	8.52213	1.56647e-17	3.63577e-15	TNC	tenascin C
P04843	11.9945	3.31844	0.396002	8.37986	5.29928e-17	1.17139e-14	RPN1	ribophorin I
Q16363	24.503	-2.13082	0.25736	-8.27954	1.23651e-16	2.60904e-14	LAMA4	laminin, alpha 4
P22314	20.3208	2.41165	0.299009	8.06549	7.29397e-16	1.47211e-13	UBA1	ubiquitin-like modifier activating enzyme 1
P27824	15.4457	2.32459	0.28983	8.02054	1.05282e-15	2.03634e-13	CANX	calnexin
Q09666	286.121	-2.10022	0.262292	-8.00721	1.1734e-15	2.14452e-13	AHNAK	AHNAK nucleoprotein
P19971	11.9753	3.38415	0.422789	8.00433	1.20115e-15	2.14452e-13	TYMP	thymidine phosphorylase
P13010	12.3264	3.65414	0.459576	7.95111	1.84853e-15	3.1781e-13	XRCC5	X-ray repair complementing defective repair in Chinese hamster cells 5 (double-strand-break rejoining)
P55268	21.0654	-2.74102	0.349674	-7.83877	4.54975e-15	7.54284e-13	LAMB2	laminin, beta 2 (laminin S)
P04844	9.34543	3.33478	0.426424	7.82035	5.2678e-15	8.43212e-13	RPN2	ribophorin II
P08670	444.463	-1.57166	0.20125	-7.80949	5.74213e-15	8.88499e-13	VIM	vimentin
P08294	9.93085	-3.08495	0.395243	-7.8052	5.94088e-15	8.89598e-13	SOD3	superoxide dismutase 3, extracellular
P50395	12.0352	2.66901	0.343655	7.76653	8.06642e-15	1.17014e-12	GDI2	GDP dissociation inhibitor 2
P14543	20.3926	-2.40759	0.313868	-7.67071	1.71045e-14	2.40603e-12	NID1	nidogen 1
P42704	11.6651	3.54198	0.462074	7.66541	1.78261e-14	2.43379e-12	LRPPRC	leucine-rich pentatricopeptide repeat containing
P02763	41.8263	-2.39739	0.314085	-7.63293	2.2947e-14	3.04343e-12	ORM1	orosomucoid 1
O60240	25.3713	-3.52036	0.461551	-7.62724	2.39838e-14	3.09258e-12	PLIN1	perilipin 1
Q71U36	39.9782	1.33694	0.175405	7.62198	2.49807e-14	3.13407e-12	TUBA1A	tubulin, alpha 1a
P60842	11.1657	2.97606	0.393626	7.56063	4.01111e-14	4.89988e-12	EIF4A1	eukaryotic translation initiation factor 4A1
P53621	7.68378	4.50853	0.600747	7.50487	6.14885e-14	7.05112e-12	COPA	coatomer protein complex, subunit alpha
P04406	90.3555	2.56059	0.341267	7.5032	6.22783e-14	7.05112e-12	GAPDH	glyceraldehyde-3-phosphate dehydrogenase
O75643	8.25038	3.22085	0.429147	7.50524	6.13161e-14	7.05112e-12	SNRNP200	small nuclear ribonucleoprotein 200kDa (U5)
Q02952	23.229	-2.63173	0.351727	-7.48231	7.30301e-14	7.88021e-12	AKAP12	A kinase (PRKA) anchor protein 12
P40763	6.88556	3.81698	0.510336	7.47935	7.46939e-14	7.88021e-12	STAT3	signal transducer and activator of transcription 3 (acute-phase response factor)
P40227	11.6473	2.56754	0.34311	7.48314	7.2568e-14	7.88021e-12	CCT6A	chaperonin containing TCP1, subunit 6A (zeta 1)
P15090	66.4873	-4.83681	0.655326	-7.38077	1.57372e-13	1.62338e-11	FABP4	fatty acid binding protein 4, adipocyte
P19652	12.3631	-2.5284	0.346919	-7.28817	3.14189e-13	3.16956e-11	ORM2	orosomucoid 2
Q562R1	14.7031	2.39136	0.328243	7.28532	3.20916e-13	3.16956e-11	ACTBL2	actin, beta-like 2
Q7KZF4	9.56258	2.51773	0.347693	7.24127	4.44517e-13	4.29885e-11	SND1	staphylococcal nuclease and tudor domain containing 1
Q9NZN4	17.9254	-2.22296	0.307404	-7.23139	4.7806e-13	4.52889e-11	EHD2	EH-domain containing 2
P52597	14.1517	2.47735	0.342717	7.22855	4.8818e-13	4.53226e-11	HNRNPF	heterogeneous nuclear ribonucleoprotein F
P61160	6.76455	3.15202	0.437167	7.2101	5.59094e-13	5.08885e-11	ACTR2	ARP2 actin-related protein 2 homolog (yeast)
P49588	6.45557	3.33399	0.4638	7.18842	6.55462e-13	5.85126e-11	AARS	alanyl-tRNA synthetase
P11047	26.6062	-1.78613	0.249653	-7.15442	8.40248e-13	7.35931e-11	LAMC1	laminin, gamma 1 (formerly LAMB2)
P22105	39.1089	-2.66163	0.372224	-7.15061	8.63916e-13	7.42647e-11	TNXB	tenascin XB
Q9Y2D5	8.92513	-2.45	0.343672	-7.12889	1.01184e-12	8.45909e-11	AKAP2	A kinase (PRKA) anchor protein 2
Q86VP6	10.0938	3.19047	0.447615	7.12772	1.02048e-12	8.45909e-11	CAND1	cullin-associated and neddylation-dissociated 1
Q58FF7	10.7923	2.61653	0.36755	7.11884	1.08841e-12	8.86383e-11	NA	NA
O15144	5.85624	3.69787	0.523451	7.0644	1.61309e-12	1.25492e-10	ARPC2	actin related protein 2/3 complex, subunit 2, 34kDa
P39059	7.1102	-2.26952	0.321191	-7.06594	1.59531e-12	1.25492e-10	COL15A1	collagen, type XV, alpha 1
Q9Y4L1	13.385	2.61375	0.370133	7.06164	1.64553e-12	1.25492e-10	HYOU1	hypoxia up-regulated 1
P26599	8.29118	2.84906	0.403474	7.06134	1.64908e-12	1.25492e-10	PTBP1	polypyrimidine tract binding protein 1
Q14568	8.36314	4.53408	0.642639	7.05541	1.7209e-12	1.28845e-10	NA	NA
P37840	4.98991	-3.79264	0.537768	-7.05256	1.75655e-12	1.29427e-10	SNCA	synuclein, alpha (non A4 component of amyloid precursor)
P21695	22.8483	-3.53487	0.502153	-7.03943	1.93024e-12	1.3576e-10	GPD1	glycerol-3-phosphate dehydrogenase 1 (soluble)
P00739	27.6626	-1.70965	0.242726	-7.04354	1.8741e-12	1.3576e-10	HPR	haptoglobin-related protein
Q6P2Q9	6.98509	3.10963	0.441646	7.041	1.9087e-12	1.3576e-10	PRPF8	pre-mRNA processing factor 8
P09493	41.4895	-1.56564	0.222943	-7.02258	2.17807e-12	1.50904e-10	TPM1	tropomyosin 1 (alpha)
P02790	36.571	-2.41066	0.343819	-7.01141	2.35924e-12	1.5997e-10	HPX	hemopexin
P20591	7.70459	3.32272	0.473976	7.01031	2.37784e-12	1.5997e-10	MX1	MX dynamin-like GTPase 1
P48643	11.7315	2.61631	0.373371	7.00726	2.43032e-12	1.61165e-10	CCT5	chaperonin containing TCP1, subunit 5 (epsilon)
P62158	45.5346	-1.69977	0.243612	-6.97735	3.00805e-12	1.96667e-10	CALM1	calmodulin 1 (phosphorylase kinase, delta)
P60709	59.7088	1.49119	0.216122	6.89974	5.20976e-12	3.35885e-10	ACTB	actin, beta
O15061	15.1079	-2.6595	0.386687	-6.87767	6.08396e-12	3.86873e-10	SYNM	synemin, intermediate filament protein
P07900	16.7591	1.91469	0.280741	6.82015	9.09457e-12	5.62893e-10	HSP90AA1	heat shock protein 90kDa alpha (cytosolic), class A member 1
P45880	7.90582	3.3742	0.494604	6.82203	8.97616e-12	5.62893e-10	VDAC2	voltage-dependent anion channel 2
Q02790	7.74219	2.83062	0.415196	6.81754	9.26097e-12	5.6565e-10	FKBP4	FK506 binding protein 4, 59kDa
P08238	10.3671	2.57105	0.378361	6.79522	1.08148e-11	6.43618e-10	HSP90AB1	heat shock protein 90kDa alpha (cytosolic), class B member 1
P21796	9.96983	4.10033	0.603278	6.79675	1.07009e-11	6.43618e-10	VDAC1	voltage-dependent anion channel 1
P43490	6.31708	4.1914	0.617141	6.79164	1.10864e-11	6.5143e-10	NAMPT	nicotinamide phosphoribosyltransferase
P35606	6.45385	2.89222	0.427399	6.76702	1.31459e-11	7.62789e-10	COPB2	coatomer protein complex, subunit beta 2 (beta prime)
P38606	6.15675	3.06223	0.455016	6.72995	1.6972e-11	9.72643e-10	ATP6V1A	ATPase, H+ transporting, lysosomal 70kDa, V1 subunit A
Q9Y3Z3	8.49947	2.58702	0.385282	6.71462	1.88562e-11	1.06744e-09	SAMHD1	SAM domain and HD domain 1
P68871	404.703	-2.46025	0.367903	-6.68723	2.27438e-11	1.27201e-09	HBB	hemoglobin, beta
P02750	10.6898	-2.66671	0.398966	-6.68405	2.3243e-11	1.28445e-09	LRG1	leucine-rich alpha-2-glycoprotein 1
P50990	9.89881	2.56987	0.385733	6.66229	2.69586e-11	1.47225e-09	CCT8	chaperonin containing TCP1, subunit 8 (theta)
P26641	5.62233	3.14136	0.472038	6.65489	2.83516e-11	1.53033e-09	EEF1G	eukaryotic translation elongation factor 1 gamma
P30443	7.83858	3.15247	0.474467	6.64422	3.04817e-11	1.61626e-09	HLA-A	major histocompatibility complex, class I, A
P31949	31.3837	1.99806	0.300756	6.64346	3.06399e-11	1.61626e-09	S100A11	S100 calcium binding protein A11
P50454	21.4841	1.81062	0.274116	6.60533	3.96644e-11	2.06879e-09	SERPINH1	serpin peptidase inhibitor, clade H (heat shock protein 47), member 1, (collagen binding protein 1)
P55060	6.40813	3.71306	0.56295	6.59572	4.23202e-11	2.18278e-09	CSE1L	CSE1 chromosome segregation 1-like (yeast)
O60437	17.1015	-2.05195	0.31128	-6.59196	4.34064e-11	2.21421e-09	PPL	periplakin
P14625	46.6163	1.60111	0.243068	6.58709	4.48516e-11	2.26306e-09	HSP90B1	heat shock protein 90kDa beta (Grp94), member 1
Q9HBL0	16.4616	-2.61123	0.396646	-6.58327	4.60198e-11	2.29703e-09	TNS1	tensin 1
O14980	5.30015	5.62472	0.854776	6.58034	4.69381e-11	2.31794e-09	XPO1	exportin 1
P12956	10.0241	2.56651	0.391256	6.55968	5.39252e-11	2.63495e-09	XRCC6	X-ray repair complementing defective repair in Chinese hamster cells 6
P02042	41.5557	-2.45923	0.375296	-6.55279	5.64727e-11	2.73069e-09	HBD	hemoglobin, delta
Q14697	16.9472	2.4468	0.37413	6.53996	6.15359e-11	2.94484e-09	GANAB	glucosidase, alpha; neutral AB
P34932	8.44425	2.11887	0.324484	6.52999	6.57757e-11	3.11562e-09	HSPA4	heat shock 70kDa protein 4
P53618	6.17167	3.06144	0.469126	6.52583	6.76263e-11	3.17092e-09	COPB1	coatomer protein complex, subunit beta 1
P08865	7.11451	2.27153	0.348605	6.51608	7.21701e-11	3.35014e-09	RPSA	ribosomal protein SA
P68363	18.3121	2.75302	0.422983	6.50857	7.58706e-11	3.48704e-09	TUBA1B	tubulin, alpha 1b
P50991	7.78849	2.62419	0.404656	6.48498	8.87426e-11	4.03866e-09	CCT4	chaperonin containing TCP1, subunit 4 (delta)
P15311	16.1223	1.7284	0.26676	6.47923	9.21902e-11	4.15482e-09	EZR	ezrin
Q13228	29.5248	-2.56169	0.39556	-6.47611	9.4115e-11	4.20079e-09	SELENBP1	selenium binding protein 1
P07437	16.1819	2.28681	0.353676	6.46581	1.00755e-10	4.45434e-09	TUBB	tubulin, beta class I
O75083	6.59172	2.66923	0.413072	6.4619	1.03395e-10	4.52793e-09	WDR1	WD repeat domain 1
Q05469	5.55711	-2.98463	0.462122	-6.45852	1.05731e-10	4.54447e-09	LIPE	lipase, hormone-sensitive
P05023	6.81952	3.15584	0.48863	6.45855	1.05711e-10	4.54447e-09	ATP1A1	ATPase, Na+/K+ transporting, alpha 1 polypeptide
P84077	12.0774	3.06171	0.475025	6.44538	1.15314e-10	4.86626e-09	ARF1	ADP-ribosylation factor 1
P14866	12.3597	2.04502	0.317249	6.4461	1.14764e-10	4.86626e-09	HNRNPL	heterogeneous nuclear ribonucleoprotein L
P02751	96.6286	2.05839	0.319521	6.44211	1.17823e-10	4.92733e-09	FN1	fibronectin 1
P07737	24.8729	1.50594	0.234079	6.43346	1.24729e-10	5.16958e-09	PFN1	profilin 1
P17987	7.666	2.40608	0.374388	6.42669	1.30409e-10	5.35716e-09	TCP1	t-complex 1
Q12905	4.89219	3.51396	0.54769	6.41595	1.39943e-10	5.69838e-09	ILF2	interleukin enhancer binding factor 2
P12757	5.78879	-2.51179	0.394563	-6.366	1.94017e-10	7.83154e-09	SKIL	SKI-like proto-oncogene
P32455	5.06186	4.21388	0.662151	6.36393	1.96659e-10	7.86976e-09	GBP1	guanylate binding protein 1, interferon-inducible
P48735	11.0203	2.83968	0.448568	6.33055	2.44286e-10	9.6921e-09	IDH2	isocitrate dehydrogenase 2 (NADP+), mitochondrial
P13667	20.263	1.85747	0.293658	6.32529	2.52763e-10	9.94342e-09	PDIA4	protein disulfide isomerase family A, member 4
O00571	6.59883	2.45906	0.389846	6.30778	2.83066e-10	1.10419e-08	DDX3X	DEAD (Asp-Glu-Ala-Asp) box helicase 3, X-linked
Q9Y678	4.69073	3.77244	0.59863	6.3018	2.94209e-10	1.1381e-08	COPG1	coatomer protein complex, subunit gamma 1
Q9UL46	6.13688	2.59779	0.412581	6.29644	3.04556e-10	1.16839e-08	PSME2	proteasome (prosome, macropain) activator subunit 2 (PA28 beta)
P07814	8.73108	3.51898	0.560559	6.27763	3.43771e-10	1.30802e-08	EPRS	glutamyl-prolyl-tRNA synthetase
Q13724	4.46915	4.16057	0.66525	6.25415	3.99691e-10	1.50843e-08	MOGS	mannosyl-oligosaccharide glucosidase
P04271	10.6229	-3.12969	0.501093	-6.24573	4.21812e-10	1.57907e-08	S100B	S100 calcium binding protein B
P21980	5.66433	2.79503	0.447928	6.2399	4.37839e-10	1.62596e-08	TGM2	transglutaminase 2
P37837	8.79794	2.13893	0.34368	6.2236	4.85884e-10	1.79006e-08	TALDO1	transaldolase 1
Q96QK1	5.34285	3.31815	0.533961	6.21422	5.15801e-10	1.88531e-08	VPS35	vacuolar protein sorting 35 homolog (S. cerevisiae)
Q15063	85.1346	2.25394	0.36397	6.19267	5.91538e-10	2.14525e-08	POSTN	periostin, osteoblast specific factor
P05455	5.02596	3.10058	0.501451	6.18321	6.28091e-10	2.26015e-08	SSB	Sjogren syndrome antigen B (autoantigen La)
P12814	42.9147	1.42587	0.230672	6.18138	6.35449e-10	2.26904e-08	ACTN1	actinin, alpha 1
P23381	11.5476	2.14254	0.347856	6.15927	7.30806e-10	2.58962e-08	WARS	tryptophanyl-tRNA synthetase
Q13263	7.60806	2.18434	0.356404	6.12883	8.85251e-10	3.11313e-08	TRIM28	tripartite motif containing 28
Q10567	6.01857	2.44571	0.399455	6.12261	9.20536e-10	3.21288e-08	AP1B1	adaptor-related protein complex 1, beta 1 subunit
O00148	5.06685	2.9671	0.485356	6.11325	9.76215e-10	3.38178e-08	DDX39A	DEAD (Asp-Glu-Ala-Asp) box polypeptide 39A
P63244	6.54684	2.47709	0.405431	6.10978	9.97704e-10	3.43062e-08	GNB2L1	guanine nucleotide binding protein (G protein), beta polypeptide 2-like 1
Q32P51	10.8486	1.57126	0.257485	6.10232	1.04542e-09	3.52797e-08	HNRNPA1L2	heterogeneous nuclear ribonucleoprotein A1-like 2
Q969G5	5.18599	-2.24516	0.36795	-6.1018	1.04882e-09	3.52797e-08	PRKCDBP	protein kinase C, delta binding protein
Q58FF8	8.27703	2.07101	0.339342	6.10302	1.04084e-09	3.52797e-08	NA	NA
P00338	14.1913	2.29873	0.376833	6.10013	1.05983e-09	3.53936e-08	LDHA	lactate dehydrogenase A
P46459	4.02704	4.78638	0.785759	6.09141	1.11923e-09	3.71106e-08	NSF	N-ethylmaleimide-sensitive factor
Q03518	4.06536	4.10638	0.674521	6.08784	1.14443e-09	3.76769e-08	TAP1	transporter 1, ATP-binding cassette, sub-family B (MDR/TAP)
P07585	51.1343	-1.76922	0.290776	-6.08447	1.16877e-09	3.82073e-08	DCN	decorin
P61158	5.42784	2.8666	0.471695	6.07724	1.22272e-09	3.96915e-08	ACTR3	ARP3 actin-related protein 3 homolog (yeast)
Q92499	5.48901	2.78104	0.458269	6.06857	1.29056e-09	4.16026e-08	DDX1	DEAD (Asp-Glu-Ala-Asp) box helicase 1
Q9NP74	2.85164	-3.74811	0.618501	-6.05998	1.36138e-09	4.35829e-08	PALMD	palmdelphin
P43121	5.38127	-2.65009	0.438749	-6.04011	1.5401e-09	4.89669e-08	MCAM	melanoma cell adhesion molecule
P09651	6.39834	2.34896	0.389159	6.03601	1.57976e-09	4.9886e-08	HNRNPA1	heterogeneous nuclear ribonucleoprotein A1
P53396	7.0665	3.0561	0.506476	6.03406	1.5989e-09	5.01492e-08	ACLY	ATP citrate lyase
P17858	5.61641	2.70902	0.45054	6.01283	1.82315e-09	5.67992e-08	PFKL	phosphofructokinase, liver
P52209	11.0754	2.82977	0.470813	6.01039	1.85082e-09	5.72768e-08	PGD	phosphogluconate dehydrogenase
Q92597	4.49487	3.57513	0.595218	6.00642	1.89659e-09	5.83043e-08	NDRG1	N-myc downstream regulated 1
P00558	39.8899	1.92259	0.320278	6.00289	1.93838e-09	5.88102e-08	PGK1	phosphoglycerate kinase 1
Q92616	9.62268	3.03171	0.504959	6.00387	1.92671e-09	5.88102e-08	GCN1L1	GCN1 general control of amino-acid synthesis 1-like 1 (yeast)
P78527	31.822	1.69116	0.281821	6.00082	1.96326e-09	5.91781e-08	PRKDC	protein kinase, DNA-activated, catalytic polypeptide
P09960	4.55581	3.37836	0.565043	5.97893	2.24602e-09	6.72646e-08	LTA4H	leukotriene A4 hydrolase
Q13509	10.9434	1.83197	0.30668	5.97355	2.32141e-09	6.90767e-08	TUBB3	tubulin, beta 3 class III
Q7Z7G0	6.17937	-2.6225	0.439131	-5.97202	2.34327e-09	6.92831e-08	ABI3BP	ABI family, member 3 (NESH) binding protein
P11142	33.0006	1.19068	0.199619	5.96476	2.44992e-09	7.1978e-08	HSPA8	heat shock 70kDa protein 8
P37802	28.0392	1.41417	0.23731	5.95914	2.53566e-09	7.40284e-08	TAGLN2	transgelin 2
Q8IUX7	6.21043	2.65847	0.446772	5.9504	2.67495e-09	7.71249e-08	AEBP1	AE binding protein 1
P02774	42.1683	-1.61437	0.271272	-5.95113	2.66292e-09	7.71249e-08	GC	group-specific component (vitamin D binding protein)
P25311	29.7093	-2.31125	0.388951	-5.94226	2.81116e-09	8.0552e-08	AZGP1	alpha-2-glycoprotein 1, zinc-binding
P49257	3.91857	4.47001	0.753006	5.93622	2.9166e-09	8.30605e-08	LMAN1	lectin, mannose-binding, 1
Q13200	7.99644	2.85397	0.481167	5.93136	3.0044e-09	8.50393e-08	PSMD2	proteasome (prosome, macropain) 26S subunit, non-ATPase, 2
P54886	5.24842	3.21091	0.541913	5.92514	3.12033e-09	8.77852e-08	ALDH18A1	aldehyde dehydrogenase 18 family, member A1
Q15582	23.0205	2.20136	0.371702	5.92237	3.17333e-09	8.87386e-08	TGFBI	transforming growth factor, beta-induced, 68kDa
P14868	4.12819	3.67288	0.620914	5.91527	3.3133e-09	9.20979e-08	DARS	aspartyl-tRNA synthetase
Q15029	4.47158	3.10826	0.525831	5.91114	3.39741e-09	9.38736e-08	EFTUD2	elongation factor Tu GTP binding domain containing 2
Q00341	8.61389	2.33131	0.394899	5.90354	3.55776e-09	9.77225e-08	HDLBP	high density lipoprotein binding protein
P62244	3.65447	4.39446	0.745029	5.89838	3.67094e-09	9.98822e-08	RPS15A	ribosomal protein S15a
Q07507	6.80598	-2.33568	0.396013	-5.898	3.67942e-09	9.98822e-08	DPT	dermatopontin
P00738	29.6207	-1.44022	0.244508	-5.89027	3.85569e-09	1.04059e-07	HP	haptoglobin
P35442	4.93347	4.02768	0.684438	5.88465	3.98887e-09	1.07031e-07	THBS2	thrombospondin 2
Q15393	5.22226	3.11482	0.529488	5.8827	4.03616e-09	1.07677e-07	SF3B3	splicing factor 3b, subunit 3, 130kDa
P20700	16.1611	1.42707	0.242648	5.88122	4.07247e-09	1.08025e-07	LMNB1	lamin B1
Q9NZM1	8.28885	2.02226	0.344039	5.87799	4.15271e-09	1.08909e-07	MYOF	myoferlin
Q06323	8.13197	2.06503	0.351289	5.87843	4.14173e-09	1.08909e-07	PSME1	proteasome (prosome, macropain) activator subunit 1 (PA28 alpha)
P49368	7.23207	2.64876	0.454982	5.82169	5.82565e-09	1.51925e-07	CCT3	chaperonin containing TCP1, subunit 3 (gamma)
O75781	2.7519	-3.46336	0.595992	-5.81108	6.20703e-09	1.60967e-07	PALM	paralemmin
Q00839	13.8657	1.81919	0.313965	5.79424	6.86315e-09	1.76015e-07	HNRNPU	heterogeneous nuclear ribonucleoprotein U (scaffold attachment factor A)
Q9BYT8	15.0158	2.12846	0.367307	5.79477	6.84138e-09	1.76015e-07	NLN	neurolysin (metallopeptidase M3 family)
P23526	6.78871	2.43401	0.420723	5.78529	7.23858e-09	1.84624e-07	AHCY	adenosylhomocysteinase
Q01813	4.97859	2.80912	0.485847	5.78191	7.38558e-09	1.87344e-07	PFKP	phosphofructokinase, platelet
P20774	120.499	-2.50343	0.433336	-5.77711	7.5993e-09	1.91717e-07	OGN	osteoglycin
P38919	3.98776	3.17095	0.550155	5.76374	8.22723e-09	2.06437e-07	EIF4A3	eukaryotic translation initiation factor 4A3
O43143	4.09163	3.5107	0.609967	5.75555	8.63593e-09	2.15527e-07	DHX15	DEAH (Asp-Glu-Ala-His) box helicase 15
P51884	175.495	-1.86429	0.324342	-5.74794	9.03399e-09	2.24255e-07	LUM	lumican
Q9BYX7	9.15306	1.80737	0.315225	5.7336	9.83205e-09	2.42768e-07	NA	NA
P62826	5.14019	2.58212	0.451325	5.72119	1.05782e-08	2.5981e-07	RAN	RAN, member RAS oncogene family
O43707	29.7933	1.28575	0.225036	5.71354	1.10651e-08	2.70338e-07	ACTN4	actinin, alpha 4
P04217	31.587	-1.70301	0.298361	-5.70787	1.14396e-08	2.78023e-07	A1BG	alpha-1-B glycoprotein
P20810	10.8133	-1.74332	0.305885	-5.69925	1.20333e-08	2.90931e-07	CAST	calpastatin
Q06210	4.20242	2.99302	0.525956	5.69063	1.26573e-08	3.04431e-07	GFPT1	glutamine--fructose-6-phosphate transaminase 1
P49755	4.30187	2.90099	0.512037	5.66559	1.46524e-08	3.48801e-07	TMED10	transmembrane emp24-like trafficking protein 10 (yeast)
O75396	5.99343	2.01775	0.356105	5.66616	1.46037e-08	3.48801e-07	SEC22B	SEC22 vesicle trafficking protein homolog B (S. cerevisiae) (gene/pseudogene)
Q9UJ70	3.94975	2.87282	0.507194	5.66413	1.47768e-08	3.49969e-07	NAGK	N-acetylglucosamine kinase
Q9Y6N5	3.58141	3.44782	0.609371	5.658	1.53148e-08	3.6087e-07	SQRDL	sulfide quinone reductase-like (yeast)
P27348	8.40613	1.94932	0.345044	5.64949	1.60923e-08	3.77274e-07	YWHAQ	tyrosine 3-monooxygenase/tryptophan 5-monooxygenase activation protein, theta
Q8NH61	4.25811	-2.99312	0.5319	-5.62722	1.83139e-08	4.27202e-07	OR51F2	olfactory receptor, family 51, subfamily F, member 2
P27816	28.0446	-1.39468	0.248225	-5.61863	1.92477e-08	4.46739e-07	MAP4	microtubule-associated protein 4
O15540	3.79313	4.56822	0.813327	5.6167	1.9464e-08	4.49512e-07	FABP7	fatty acid binding protein 7, brain
Q14764	10.4355	1.81595	0.323566	5.6123	1.99659e-08	4.54644e-07	MVP	major vault protein
P26196	3.64176	3.54847	0.632282	5.61217	1.99801e-08	4.54644e-07	DDX6	DEAD (Asp-Glu-Ala-Asp) box helicase 6
Q15436	3.95204	2.98288	0.531411	5.61314	1.98692e-08	4.54644e-07	SEC23A	Sec23 homolog A (S. cerevisiae)
Q9NYU2	7.78263	2.33651	0.416856	5.60507	2.08172e-08	4.71383e-07	UGGT1	UDP-glucose glycoprotein glucosyltransferase 1
P22626	47.2299	1.48189	0.264491	5.60281	2.10908e-08	4.75261e-07	HNRNPA2B1	heterogeneous nuclear ribonucleoprotein A2/B1
O43776	3.21468	4.4499	0.795207	5.59591	2.19473e-08	4.92171e-07	NARS	asparaginyl-tRNA synthetase
P27695	3.41594	3.42056	0.611992	5.58922	2.28094e-08	5.09044e-07	APEX1	APEX nuclease (multifunctional DNA repair enzyme) 1
P23396	7.97778	2.2628	0.405616	5.57869	2.42343e-08	5.38256e-07	RPS3	ribosomal protein S3
Q13642	4.58494	-2.19638	0.394535	-5.56701	2.59142e-08	5.72828e-07	FHL1	four and a half LIM domains 1
P09525	7.26174	2.05993	0.371056	5.55154	2.83171e-08	6.20037e-07	ANXA4	annexin A4
P52272	24.64	1.60984	0.289968	5.55179	2.82754e-08	6.20037e-07	HNRNPM	heterogeneous nuclear ribonucleoprotein M
P07942	18.7393	-1.25877	0.226911	-5.5474	2.89945e-08	6.3189e-07	LAMB1	laminin, beta 1
P59998	3.90172	3.26458	0.589039	5.54221	2.98674e-08	6.41983e-07	ARPC4	actin related protein 2/3 complex, subunit 4, 20kDa
P21333	95.7229	1.0784	0.194581	5.54218	2.98726e-08	6.41983e-07	FLNA	filamin A, alpha
P60660	25.1877	-1.00574	0.18144	-5.54306	2.97226e-08	6.41983e-07	MYL6	myosin, light chain 6, alkali, smooth muscle and non-muscle
P07384	6.3156	2.34212	0.422918	5.53801	3.05932e-08	6.5444e-07	CAPN1	calpain 1, (mu/I) large subunit
P04075	33.9809	1.73948	0.314152	5.53706	3.07586e-08	6.5496e-07	ALDOA	aldolase A, fructose-bisphosphate
Q9H4A4	3.08664	4.38256	0.792656	5.52896	3.22142e-08	6.82823e-07	RNPEP	arginyl aminopeptidase (aminopeptidase B)
Q14974	8.80647	2.79642	0.506008	5.52643	3.26805e-08	6.89559e-07	KPNB1	karyopherin (importin) beta 1
P19367	5.8879	2.46141	0.446122	5.51734	3.44164e-08	7.229e-07	HK1	hexokinase 1
Q15046	3.84541	2.79916	0.507428	5.51637	3.46081e-08	7.23652e-07	KARS	lysyl-tRNA synthetase
Q15084	18.4174	1.32771	0.240784	5.5141	3.5057e-08	7.29752e-07	PDIA6	protein disulfide isomerase family A, member 6
P18085	3.30768	4.02522	0.730345	5.51139	3.56011e-08	7.3777e-07	ARF4	ADP-ribosylation factor 4
Q07065	15.7283	1.58421	0.287993	5.50086	3.77941e-08	7.79734e-07	CKAP4	cytoskeleton-associated protein 4
P46781	3.19981	3.7398	0.680748	5.49366	3.93679e-08	8.0861e-07	RPS9	ribosomal protein S9
P39656	4.53151	2.56251	0.466861	5.4888	4.04675e-08	8.27534e-07	DDOST	dolichyl-diphosphooligosaccharide--protein glycosyltransferase subunit (non-catalytic)
P04181	3.00157	4.80004	0.878418	5.46441	4.64449e-08	9.45601e-07	OAT	ornithine aminotransferase
Q9UQ80	4.33089	2.53531	0.464057	5.46337	4.67189e-08	9.47027e-07	PA2G4	proliferation-associated 2G4, 38kDa
Q15075	16.9887	-1.60977	0.295018	-5.4565	4.85611e-08	9.80089e-07	EEA1	early endosome antigen 1
Q99832	6.01666	2.43128	0.445691	5.45508	4.89498e-08	9.83658e-07	CCT7	chaperonin containing TCP1, subunit 7 (eta)
P07996	14.0375	1.96647	0.360768	5.45079	5.01478e-08	1.00339e-06	THBS1	thrombospondin 1
P61019	3.68134	2.89044	0.531599	5.43725	5.41094e-08	1.07801e-06	RAB2A	RAB2A, member RAS oncogene family
P20618	4.55547	2.45827	0.454577	5.40781	6.37989e-08	1.26562e-06	PSMB1	proteasome (prosome, macropain) subunit, beta type, 1
Q16473	3.7344	-2.55678	0.473088	-5.40445	6.50087e-08	1.28413e-06	NA	NA
P23284	12.5748	1.73762	0.322334	5.39074	7.01681e-08	1.38017e-06	PPIB	peptidylprolyl isomerase B (cyclophilin B)
P02735	3.83183	-2.80504	0.520768	-5.38634	7.19051e-08	1.40837e-06	NA	NA
Q14019	3.09342	3.48619	0.64742	5.38475	7.25464e-08	1.41496e-06	COTL1	coactosin-like F-actin binding protein 1
P46937	3.39403	-2.35745	0.437887	-5.38369	7.29757e-08	1.41738e-06	YAP1	Yes-associated protein 1
Q99623	8.14115	2.33247	0.433402	5.38178	7.37549e-08	1.42654e-06	PHB2	prohibitin 2
O43491	9.9416	-1.38866	0.258605	-5.36982	7.88149e-08	1.51809e-06	EPB41L2	erythrocyte membrane protein band 4.1-like 2
O75449	3.97271	-3.37964	0.629664	-5.36737	7.98944e-08	1.53252e-06	KATNA1	katanin p60 (ATPase containing) subunit A 1
Q13813	83.3368	-1.19898	0.224032	-5.35182	8.70755e-08	1.66339e-06	SPTAN1	spectrin, alpha, non-erythrocytic 1
O95865	12.0716	-1.34025	0.250705	-5.34592	8.99603e-08	1.71146e-06	DDAH2	dimethylarginine dimethylaminohydrolase 2
Q02878	4.36449	2.46236	0.461189	5.33916	9.33799e-08	1.76207e-06	RPL6	ribosomal protein L6
Q6P996	3.00237	4.26553	0.798849	5.33959	9.31555e-08	1.76207e-06	PDXDC1	pyridoxal-dependent decarboxylase domain containing 1
P55884	4.063	2.82309	0.529425	5.33237	9.69378e-08	1.8218e-06	EIF3B	eukaryotic translation initiation factor 3, subunit B
Q9NY33	3.09909	3.90065	0.734257	5.31238	1.08202e-07	2.0253e-06	DPP3	dipeptidyl-peptidase 3
P13674	4.78123	2.88372	0.543443	5.30639	1.1182e-07	2.08461e-06	P4HA1	prolyl 4-hydroxylase, alpha polypeptide I
Q9HB71	3.13767	3.51688	0.663018	5.30434	1.13079e-07	2.09966e-06	CACYBP	calcyclin binding protein
O94979	5.0285	2.72477	0.513757	5.30361	1.13535e-07	2.09971e-06	SEC31A	SEC31 homolog A (S. cerevisiae)
P20073	4.70569	2.3763	0.448366	5.29993	1.1585e-07	2.13403e-06	ANXA7	annexin A7
Q9Y5Z4	9.4448	-1.65952	0.314349	-5.27922	1.29735e-07	2.38035e-06	HEBP2	heme binding protein 2
Q9BQG0	2.90134	3.92437	0.74353	5.27802	1.30584e-07	2.38651e-06	MYBBP1A	MYB binding protein (P160) 1a
O75369	37.3081	1.62356	0.307716	5.27617	1.31914e-07	2.40136e-06	FLNB	filamin B, beta
P78347	3.82667	2.9232	0.554411	5.27263	1.34486e-07	2.43472e-06	GTF2I	general transcription factor IIi
O60506	12.098	1.28115	0.243002	5.2722	1.34796e-07	2.43472e-06	SYNCRIP	synaptotagmin binding, cytoplasmic RNA interacting protein
Q6NUK1	2.7369	4.24692	0.806461	5.26612	1.39338e-07	2.507e-06	SLC25A24	solute carrier family 25 (mitochondrial carrier; phosphate carrier), member 24
Q16891	6.00822	2.28531	0.434451	5.26023	1.43874e-07	2.57862e-06	IMMT	inner membrane protein, mitochondrial
P68431	3.28391	3.37421	0.641864	5.2569	1.46507e-07	2.60569e-06	HIST1H3A	histone cluster 1, H3a
O00337	2.98574	-3.28039	0.624003	-5.25702	1.4641e-07	2.60569e-06	SLC28A1	solute carrier family 28 (concentrative nucleoside transporter), member 1
P16671	3.13302	-3.6453	0.693709	-5.2548	1.48188e-07	2.61555e-06	CD36	CD36 molecule (thrombospondin receptor)
P17844	2.94944	3.93165	0.74813	5.2553	1.47786e-07	2.61555e-06	DDX5	DEAD (Asp-Glu-Ala-Asp) box helicase 5
Q96KP4	10.2633	1.67819	0.319816	5.24737	1.54285e-07	2.71285e-06	CNDP2	CNDP dipeptidase 2 (metallopeptidase M20 family)
Q7Z6Z7	9.54187	2.09973	0.400313	5.24521	1.56107e-07	2.73452e-06	HUWE1	HECT, UBA and WWE domain containing 1, E3 ubiquitin protein ligase
O00303	5.27937	2.34878	0.449112	5.22983	1.69662e-07	2.9608e-06	EIF3F	eukaryotic translation initiation factor 3, subunit F
P31146	6.85671	2.21029	0.424196	5.21054	1.88287e-07	3.26496e-06	CORO1A	coronin, actin binding protein, 1A
O75533	5.96586	2.75635	0.529015	5.21034	1.88498e-07	3.26496e-06	SF3B1	splicing factor 3b, subunit 1, 155kDa
P47756	5.53748	1.95396	0.375324	5.20606	1.92897e-07	3.32874e-06	CAPZB	capping protein (actin filament) muscle Z-line, beta
P33778	48.93	1.51997	0.292595	5.19479	2.04946e-07	3.52355e-06	HIST1H2BB	histone cluster 1, H2bb
Q96TA1	3.94838	2.44166	0.470491	5.18959	2.10759e-07	3.61013e-06	FAM129B	family with sequence similarity 129, member B
P12273	26.4068	-3.32419	0.64266	-5.17256	2.30912e-07	3.94079e-06	PIP	prolactin-induced protein
Q12931	4.73085	2.55147	0.493526	5.16989	2.34232e-07	3.9828e-06	TRAP1	TNF receptor-associated protein 1
Q13885	46.1409	1.29579	0.251245	5.15749	2.50285e-07	4.24022e-06	TUBB2A	tubulin, beta 2A class IIa
O15145	3.95968	2.30945	0.44799	5.15514	2.53443e-07	4.27812e-06	ARPC3	actin related protein 2/3 complex, subunit 3, 21kDa
O43242	4.29465	2.49499	0.484149	5.15334	2.55881e-07	4.30362e-06	PSMD3	proteasome (prosome, macropain) 26S subunit, non-ATPase, 3
P63010	3.6105	2.82884	0.549174	5.15108	2.58988e-07	4.33986e-06	AP2B1	adaptor-related protein complex 2, beta 1 subunit
Q9UMS4	2.60771	4.18519	0.812592	5.15042	2.59906e-07	4.33986e-06	PRPF19	pre-mRNA processing factor 19
P46977	2.91864	3.60995	0.70106	5.14927	2.61502e-07	4.35087e-06	STT3A	STT3A, subunit of the oligosaccharyltransferase complex (catalytic)
Q9BZZ5	2.74355	3.6495	0.709506	5.14372	2.69353e-07	4.46549e-06	API5	apoptosis inhibitor 5
P46108	5.00058	-1.86521	0.363024	-5.13798	2.77707e-07	4.57134e-06	CRK	v-crk avian sarcoma virus CT10 oncogene homolog
Q00056	7.34926	-2.04325	0.397639	-5.13845	2.7702e-07	4.57134e-06	HOXA4	homeobox A4
P02511	44.6809	-3.2649	0.636096	-5.13272	2.85585e-07	4.68441e-06	CRYAB	crystallin, alpha B
O75367	3.32077	2.77153	0.540205	5.1305	2.88969e-07	4.72322e-06	H2AFY	H2A histone family, member Y
Q6DD88	3.24631	3.01756	0.590106	5.11358	3.16102e-07	5.14393e-06	ATL3	atlastin GTPase 3
P16083	3.73523	-2.36346	0.462236	-5.11309	3.16925e-07	5.14393e-06	NQO2	NAD(P)H dehydrogenase, quinone 2
P69891	16.903	-1.97897	0.38711	-5.11215	3.18512e-07	5.15168e-06	HBG1	hemoglobin, gamma A
Q5T4S7	4.82174	2.2843	0.446965	5.1107	3.2097e-07	5.17342e-06	UBR4	ubiquitin protein ligase E3 component n-recognin 4
Q8NHW5	4.03858	2.36406	0.462996	5.10599	3.29061e-07	5.28546e-06	NA	NA
P31939	3.99604	2.97291	0.582757	5.10145	3.37055e-07	5.39521e-06	ATIC	5-aminoimidazole-4-carboxamide ribonucleotide formyltransferase/IMP cyclohydrolase
P58107	10.4354	2.64224	0.518681	5.09415	3.50314e-07	5.58818e-06	EPPK1	epiplakin 1
Q01518	15.8915	1.23438	0.242407	5.09216	3.54005e-07	5.62771e-06	CAP1	CAP, adenylate cyclase-associated protein 1 (yeast)
P62136	4.65947	2.19584	0.431304	5.09117	3.55866e-07	5.63798e-06	PPP1CA	protein phosphatase 1, catalytic subunit, alpha isozyme
P00367	7.17559	1.90603	0.374603	5.08813	3.61618e-07	5.70963e-06	GLUD1	glutamate dehydrogenase 1
Q9Y2X3	2.8364	3.31754	0.656099	5.05646	4.27115e-07	6.72091e-06	NOP58	NOP58 ribonucleoprotein
P07951	14.5918	-1.21591	0.240947	-5.04637	4.50293e-07	7.06169e-06	TPM2	tropomyosin 2 (beta)
Q99613	3.63747	2.64142	0.524238	5.03859	4.68973e-07	7.32988e-06	EIF3C	eukaryotic translation initiation factor 3, subunit C
O95573	2.64944	3.51497	0.699973	5.02157	5.12498e-07	7.98328e-06	ACSL3	acyl-CoA synthetase long-chain family member 3
Q6ZN40	6.60175	-1.88501	0.376253	-5.00995	5.44441e-07	8.45249e-06	TPM1	tropomyosin 1 (alpha)
P18754	2.53717	3.77638	0.754044	5.00817	5.49488e-07	8.50241e-06	RCC1	regulator of chromosome condensation 1
Q16853	9.19834	-1.91516	0.382699	-5.00434	5.60543e-07	8.64465e-06	AOC3	amine oxidase, copper containing 3
Q9Y3I0	3.62212	2.43168	0.486077	5.00267	5.65425e-07	8.69107e-06	RTCB	RNA 2',3'-cyclic phosphate and 5'-OH ligase
P36871	9.7583	1.54401	0.309466	4.98927	6.06069e-07	9.28506e-06	PGM1	phosphoglucomutase 1
P49915	2.69675	3.49027	0.699709	4.98818	6.09511e-07	9.30707e-06	GMPS	guanine monphosphate synthase
Q15008	2.36074	4.48933	0.901462	4.98006	6.3566e-07	9.67453e-06	PSMD6	proteasome (prosome, macropain) 26S subunit, non-ATPase, 6
P00441	12.9741	-1.48769	0.298931	-4.9767	6.46787e-07	9.81171e-06	SOD1	superoxide dismutase 1, soluble
P24844	4.35637	-1.80122	0.362172	-4.97339	6.57922e-07	9.94812e-06	MYL9	myosin, light chain 9, regulatory
Q08J23	2.91195	3.38484	0.68073	4.97237	6.61401e-07	9.96826e-06	NSUN2	NOP2/Sun RNA methyltransferase family, member 2
P62736	111.249	0.785148	0.158117	4.96561	6.84856e-07	1.02884e-05	ACTA2	actin, alpha 2, smooth muscle, aorta
P60228	3.02251	2.88415	0.581136	4.96295	6.9429e-07	1.03964e-05	EIF3E	eukaryotic translation initiation factor 3, subunit E
P54578	3.91795	2.34331	0.472629	4.95804	7.12091e-07	1.06287e-05	USP14	ubiquitin specific peptidase 14 (tRNA-guanine transglycosylase)
P02766	26.4243	-1.4336	0.289875	-4.94559	7.59147e-07	1.12947e-05	TTR	transthyretin
P08195	3.97803	2.59055	0.525644	4.92832	8.29384e-07	1.23003e-05	SLC3A2	solute carrier family 3 (amino acid transporter heavy chain), member 2
P02753	8.93319	-2.0186	0.409652	-4.92758	8.32542e-07	1.23078e-05	RBP4	retinol binding protein 4, plasma
P01625	5.93224	-1.75508	0.35692	-4.9173	8.77457e-07	1.29307e-05	NA	NA
P15924	18.1944	1.86615	0.379708	4.91471	8.89133e-07	1.30613e-05	DSP	desmoplakin
Q16352	6.95931	-1.52294	0.310251	-4.90874	9.16617e-07	1.34225e-05	INA	internexin neuronal intermediate filament protein, alpha
P26639	4.65013	2.20068	0.448553	4.90618	9.2865e-07	1.3556e-05	TARS	threonyl-tRNA synthetase
P36776	4.29451	2.72679	0.558836	4.87941	1.06404e-06	1.54836e-05	LONP1	lon peptidase 1, mitochondrial
P29350	2.5872	3.40001	0.698252	4.86932	1.11985e-06	1.62449e-05	PTPN6	protein tyrosine phosphatase, non-receptor type 6
P10253	5.30406	1.99753	0.410582	4.86512	1.1439e-06	1.6542e-05	GAA	glucosidase, alpha; acid
Q13451	3.25041	3.1773	0.653201	4.8642	1.14922e-06	1.65674e-05	FKBP5	FK506 binding protein 5
O00231	2.81844	3.03263	0.625038	4.85191	1.22275e-06	1.75186e-05	PSMD11	proteasome (prosome, macropain) 26S subunit, non-ATPase, 11
P40121	11.7176	1.57544	0.324677	4.85234	1.22014e-06	1.75186e-05	CAPG	capping protein (actin filament), gelsolin-like
Q14839	3.27887	2.68278	0.553249	4.84914	1.23997e-06	1.77106e-05	CHD4	chromodomain helicase DNA binding protein 4
Q92626	3.51551	3.1719	0.654431	4.8468	1.25466e-06	1.78654e-05	PXDN	peroxidasin homolog (Drosophila)
P15880	3.36473	2.51801	0.520778	4.83508	1.3309e-06	1.87258e-05	RPS2	ribosomal protein S2
P14550	5.89672	2.03826	0.421539	4.83529	1.32952e-06	1.87258e-05	AKR1A1	aldo-keto reductase family 1, member A1 (aldehyde reductase)
P13797	4.73682	2.7551	0.569639	4.83658	1.32095e-06	1.87258e-05	PLS3	plastin 3
Q9UGP8	2.37852	3.97902	0.822956	4.83504	1.33122e-06	1.87258e-05	SEC63	SEC63 homolog (S. cerevisiae)
P07195	14.2608	1.71619	0.355177	4.83194	1.35211e-06	1.89623e-05	LDHB	lactate dehydrogenase B
P78371	12.821	1.58338	0.327738	4.83122	1.35696e-06	1.8973e-05	CCT2	chaperonin containing TCP1, subunit 2 (beta)
Q86UX7	3.49398	2.4618	0.510262	4.82458	1.40301e-06	1.95578e-05	FERMT3	fermitin family member 3
Q9UNM6	2.42889	3.68889	0.764971	4.82227	1.41936e-06	1.97266e-05	PSMD13	proteasome (prosome, macropain) 26S subunit, non-ATPase, 13
P35221	6.4358	1.95499	0.406206	4.8128	1.48827e-06	2.06226e-05	CTNNA1	catenin (cadherin-associated protein), alpha 1, 102kDa
O00429	4.8791	2.66329	0.55359	4.81094	1.50224e-06	2.07541e-05	DNM1L	dynamin 1-like
O15143	2.78943	2.89178	0.60137	4.80866	1.51949e-06	2.09302e-05	ARPC1B	actin related protein 2/3 complex, subunit 1B, 41kDa
A6NNC1	6.98244	-2.31111	0.480863	-4.80618	1.53845e-06	2.11287e-05	NA	NA
O00299	3.89833	2.13408	0.444251	4.80377	1.55704e-06	2.13209e-05	CLIC1	chloride intracellular channel 1
P48147	2.92137	2.94512	0.613411	4.80122	1.57704e-06	2.15312e-05	PREP	prolyl endopeptidase
Q13561	11.0275	-1.56935	0.327032	-4.79877	1.59645e-06	2.17324e-05	DCTN2	dynactin 2 (p50)
P61619	1.91624	4.70893	0.982418	4.7932	1.6414e-06	2.22788e-05	SEC61A1	Sec61 alpha 1 subunit (S. cerevisiae)
P35998	4.9567	1.83129	0.382551	4.78705	1.6925e-06	2.28389e-05	PSMC2	proteasome (prosome, macropain) 26S subunit, ATPase, 2
Q92598	4.09746	2.3473	0.490304	4.78744	1.68925e-06	2.28389e-05	HSPH1	heat shock 105kDa/110kDa protein 1
Q96AG4	3.04539	2.74133	0.5742	4.77417	1.80447e-06	2.42792e-05	LRRC59	leucine rich repeat containing 59
P31323	5.93575	-2.44984	0.513903	-4.76713	1.8687e-06	2.50708e-05	PRKAR2B	protein kinase, cAMP-dependent, regulatory, type II, beta
Q9P2J5	3.16821	2.91829	0.612376	4.76552	1.88363e-06	2.51983e-05	LARS	leucyl-tRNA synthetase
O60361	7.03313	1.72857	0.363062	4.7611	1.92544e-06	2.56835e-05	NA	NA
P31150	12.6481	1.43922	0.302335	4.76035	1.93258e-06	2.5705e-05	GDI1	GDP dissociation inhibitor 1
P48444	5.30187	2.25991	0.474968	4.75802	1.95503e-06	2.59002e-05	ARCN1	archain 1
Q00325	2.99942	2.77336	0.582923	4.75767	1.95842e-06	2.59002e-05	SLC25A3	solute carrier family 25 (mitochondrial carrier; phosphate carrier), member 3
Q9Y265	4.73941	2.28032	0.479506	4.75556	1.97893e-06	2.60972e-05	RUVBL1	RuvB-like AAA ATPase 1
Q6XQN6	3.09654	2.84263	0.598312	4.75108	2.02331e-06	2.66068e-05	NAPRT	nicotinate phosphoribosyltransferase
P09874	8.49792	2.25505	0.475027	4.7472	2.06247e-06	2.70452e-05	PARP1	poly (ADP-ribose) polymerase 1
Q14258	2.86304	2.93754	0.619144	4.74452	2.09001e-06	2.73291e-05	TRIM25	tripartite motif containing 25
P18669	9.71262	1.37524	0.290278	4.73766	2.16201e-06	2.81912e-05	PGAM1	phosphoglycerate mutase 1 (brain)
Q15631	2.98552	2.75066	0.580911	4.73508	2.1897e-06	2.84722e-05	TSN	translin
P18124	4.21645	2.05224	0.433632	4.73268	2.21572e-06	2.85704e-05	RPL7	ribosomal protein L7
P23368	2.05852	4.26475	0.901029	4.7332	2.21004e-06	2.85704e-05	ME2	malic enzyme 2, NAD(+)-dependent, mitochondrial
P30153	5.6977	1.89505	0.400391	4.73301	2.2121e-06	2.85704e-05	PPP2R1A	protein phosphatase 2, regulatory subunit A, alpha
Q99439	3.25596	2.42334	0.512315	4.73018	2.24323e-06	2.88451e-05	CNN2	calponin 2
P35527	5.98776	-2.42439	0.512759	-4.72813	2.26595e-06	2.90567e-05	KRT9	keratin 9
Q9UM54	4.66182	2.23047	0.47212	4.72436	2.30837e-06	2.95192e-05	MYO6	myosin VI
P61313	2.42196	3.3322	0.705534	4.72295	2.3245e-06	2.96438e-05	RPL15	ribosomal protein L15
P06727	27.8205	-1.72223	0.365006	-4.71836	2.37755e-06	3.02373e-05	NA	NA
Q9Y6K5	2.42295	3.25482	0.690431	4.71419	2.42677e-06	3.07789e-05	OAS3	2'-5'-oligoadenylate synthetase 3, 100kDa
P11413	4.16983	3.09696	0.657261	4.71191	2.45402e-06	3.10397e-05	G6PD	glucose-6-phosphate dehydrogenase
P61106	3.10857	2.5702	0.54654	4.70267	2.56781e-06	3.23907e-05	RAB14	RAB14, member RAS oncogene family
P28906	1.72718	-3.27551	0.696707	-4.70142	2.58361e-06	3.2423e-05	CD34	CD34 molecule
Q15599	2.11108	-2.89767	0.616346	-4.70136	2.58434e-06	3.2423e-05	SLC9A3R2	solute carrier family 9, subfamily A (NHE3, cation proton antiporter 3), member 3 regulator 2
P40939	16.4474	1.53081	0.325664	4.70057	2.59437e-06	3.24611e-05	HADHA	hydroxyacyl-CoA dehydrogenase/3-ketoacyl-CoA thiolase/enoyl-CoA hydratase (trifunctional protein), alpha subunit
P24539	3.8509	2.22815	0.474347	4.69729	2.63639e-06	3.28981e-05	ATP5F1	ATP synthase, H+ transporting, mitochondrial Fo complex, subunit B1
P01903	2.79587	3.05968	0.652162	4.6916	2.71073e-06	3.37351e-05	HLA-DRA	major histocompatibility complex, class II, DR alpha
Q07960	4.75947	1.99209	0.424695	4.69064	2.72356e-06	3.38042e-05	ARHGAP1	Rho GTPase activating protein 1
P47897	3.07714	2.85779	0.610653	4.6799	2.87021e-06	3.55294e-05	QARS	glutaminyl-tRNA synthetase
O00151	6.46995	-1.40491	0.300466	-4.67576	2.92869e-06	3.61568e-05	PDLIM1	PDZ and LIM domain 1
O43252	2.0572	3.91134	0.837019	4.67294	2.96924e-06	3.64635e-05	PAPSS1	3'-phosphoadenosine 5'-phosphosulfate synthase 1
Q9UHX1	3.00128	2.72509	0.58316	4.67297	2.96878e-06	3.64635e-05	PUF60	poly-U binding splicing factor 60KDa
Q04917	3.63007	2.24678	0.481303	4.66813	3.03955e-06	3.72284e-05	YWHAH	tyrosine 3-monooxygenase/tryptophan 5-monooxygenase activation protein, eta
P62701	3.92268	2.222	0.476303	4.6651	3.08467e-06	3.75828e-05	RPS4X	ribosomal protein S4, X-linked
P01031	8.48523	2.36002	0.50587	4.66526	3.0823e-06	3.75828e-05	C5	complement component 5
P46063	3.68254	2.34246	0.502622	4.66048	3.15468e-06	3.83351e-05	RECQL	RecQ helicase-like
Q16401	2.9402	2.87343	0.617134	4.65608	3.22283e-06	3.9061e-05	PSMD5	proteasome (prosome, macropain) 26S subunit, non-ATPase, 5
P31943	12.3234	1.26417	0.272041	4.647	3.36798e-06	4.0714e-05	HNRNPH1	heterogeneous nuclear ribonucleoprotein H1 (H)
Q8IVF2	12.6688	-1.40921	0.303328	-4.64583	3.3871e-06	4.08388e-05	AHNAK2	AHNAK nucleoprotein 2
Q5VYK3	3.37813	2.47584	0.533736	4.6387	3.50606e-06	4.21635e-05	KIAA0368	KIAA0368
Q92841	8.07671	1.7146	0.369733	4.63739	3.52843e-06	4.23229e-05	DDX17	DEAD (Asp-Glu-Ala-Asp) box helicase 17
Q9Y2Q3	3.79066	2.1658	0.467227	4.63544	3.56177e-06	4.26127e-05	GSTK1	glutathione S-transferase kappa 1
Q12907	2.87488	2.95357	0.637408	4.63372	3.59155e-06	4.28586e-05	LMAN2	lectin, mannose-binding 2
Q15155	2.42206	3.96534	0.85611	4.63181	3.62485e-06	4.3145e-05	NOMO1	NODAL modulator 1
O60610	3.16899	2.56962	0.555039	4.62962	3.66334e-06	4.34916e-05	DIAPH1	diaphanous-related formin 1
Q92900	2.9457	2.56514	0.554544	4.62568	3.73372e-06	4.42141e-05	UPF1	UPF1 regulator of nonsense transcripts homolog (yeast)
P17661	22.1834	-1.17583	0.254537	-4.61949	3.8469e-06	4.54385e-05	DES	desmin
P01892	2.74619	2.9167	0.631946	4.61542	3.92305e-06	4.61008e-05	HLA-A	major histocompatibility complex, class I, A
P06756	3.23931	2.39546	0.519044	4.61514	3.9283e-06	4.61008e-05	ITGAV	integrin, alpha V
Q99541	2.19797	4.10436	0.889371	4.6149	3.93277e-06	4.61008e-05	PLIN2	perilipin 2
P62249	3.58481	2.06494	0.448207	4.6071	4.08324e-06	4.7744e-05	RPS16	ribosomal protein S16
P07327	5.34764	-2.43883	0.529463	-4.60623	4.10043e-06	4.77754e-05	ADH1A	alcohol dehydrogenase 1A (class I), alpha polypeptide
P00491	4.61661	2.30367	0.500155	4.60592	4.1065e-06	4.77754e-05	PNP	purine nucleoside phosphorylase
Q15366	2.45307	3.0174	0.655302	4.60459	4.13271e-06	4.79601e-05	PCBP2	poly(rC) binding protein 2
Q12874	2.41024	3.34521	0.728088	4.59451	4.3376e-06	5.02123e-05	SF3A3	splicing factor 3a, subunit 3, 60kDa
Q14112	16.1734	-1.51781	0.33051	-4.59233	4.38319e-06	5.06138e-05	NID2	nidogen 2 (osteonidogen)
P62191	4.72003	1.75676	0.3843	4.57133	4.84634e-06	5.5685e-05	PSMC1	proteasome (prosome, macropain) 26S subunit, ATPase, 1
O95817	3.84916	-2.30146	0.503432	-4.57155	4.84133e-06	5.5685e-05	BAG3	BCL2-associated athanogene 3
P49419	3.40215	2.69221	0.589175	4.56947	4.88966e-06	5.6044e-05	ALDH7A1	aldehyde dehydrogenase 7 family, member A1
Q92820	4.25675	2.23523	0.489391	4.56736	4.93913e-06	5.63905e-05	GGH	gamma-glutamyl hydrolase (conjugase, folylpolygammaglutamyl hydrolase)
Q02809	4.81213	2.16064	0.473084	4.56714	4.94419e-06	5.63905e-05	PLOD1	procollagen-lysine, 2-oxoglutarate 5-dioxygenase 1
P46821	7.90739	-1.56337	0.342735	-4.56145	5.08014e-06	5.7799e-05	MAP1B	microtubule-associated protein 1B
P34897	2.62224	2.74474	0.601872	4.56033	5.10733e-06	5.79663e-05	SHMT2	serine hydroxymethyltransferase 2 (mitochondrial)
P05388	2.08591	3.60376	0.790426	4.55927	5.13318e-06	5.81176e-05	RPLP0	ribosomal protein, large, P0
Q01082	47.5557	-1.1327	0.248979	-4.54938	5.38029e-06	6.07672e-05	SPTBN1	spectrin, beta, non-erythrocytic 1
Q9ULZ3	2.1329	3.51594	0.773024	4.54829	5.40831e-06	6.09354e-05	PYCARD	PYD and CARD domain containing
P01834	121.773	-1.29103	0.283984	-4.54612	5.46437e-06	6.14179e-05	NA	NA
P02538	4.8363	2.83345	0.623666	4.54321	5.54032e-06	6.21211e-05	KRT6A	keratin 6A
P19404	3.76331	-2.10927	0.46446	-4.54134	5.58975e-06	6.23741e-05	NDUFV2	NADH dehydrogenase (ubiquinone) flavoprotein 2, 24kDa
P63313	2.66498	-2.28906	0.50405	-4.54134	5.58971e-06	6.23741e-05	TMSB10	thymosin beta 10
P52907	6.54454	1.53717	0.338747	4.5378	5.6843e-06	6.3277e-05	CAPZA1	capping protein (actin filament) muscle Z-line, alpha 1
Q16658	8.62152	2.23344	0.492545	4.53448	5.77451e-06	6.41274e-05	FSCN1	fascin actin-bundling protein 1
Q8WUM4	7.60273	1.57877	0.348379	4.53176	5.84951e-06	6.48054e-05	PDCD6IP	programmed cell death 6 interacting protein
P31689	2.27416	3.5658	0.787068	4.53049	5.88465e-06	6.48849e-05	DNAJA1	DnaJ (Hsp40) homolog, subfamily A, member 1
Q8N163	2.80797	2.83904	0.626612	4.53078	5.87661e-06	6.48849e-05	CCAR2	cell cycle and apoptosis regulator 2
P14923	5.27733	1.84471	0.407257	4.52959	5.90973e-06	6.5007e-05	JUP	junction plakoglobin
P33176	5.67753	1.95227	0.431056	4.52905	5.92498e-06	6.50208e-05	KIF5B	kinesin family member 5B
P05452	4.07605	-1.74258	0.384879	-4.52762	5.96514e-06	6.5307e-05	CLEC3B	C-type lectin domain family 3, member B
P16615	2.60594	2.95	0.651997	4.52456	6.05209e-06	6.59478e-05	ATP2A2	ATPase, Ca++ transporting, cardiac muscle, slow twitch 2
Q99536	6.18279	1.5055	0.332706	4.52501	6.03917e-06	6.59478e-05	VAT1	vesicle amine transport 1
P51788	2.35143	3.10749	0.687249	4.52164	6.13628e-06	6.67087e-05	CLCN2	chloride channel, voltage-sensitive 2
P25205	3.20068	2.5395	0.562041	4.51834	6.23251e-06	6.75965e-05	MCM3	minichromosome maintenance complex component 3
Q9UM22	1.48687	-3.61323	0.800105	-4.51595	6.30331e-06	6.8205e-05	EPDR1	ependymin related 1
P17655	4.10829	2.034	0.450928	4.5107	6.4614e-06	6.97531e-05	CAPN2	calpain 2, (m/II) large subunit
Q9UMX5	2.89838	-1.99321	0.442244	-4.50704	6.57382e-06	7.08021e-05	NENF	neudesin neurotrophic factor
P02786	2.58156	3.18784	0.707444	4.50614	6.60164e-06	7.0937e-05	TFRC	transferrin receptor
P50570	3.7913	2.10112	0.466579	4.50325	6.69213e-06	7.16353e-05	DNM2	dynamin 2
P55786	4.04382	2.00449	0.445137	4.50308	6.69749e-06	7.16353e-05	NPEPPS	aminopeptidase puromycin sensitive
P06744	16.3712	1.59303	0.353818	4.50239	6.71926e-06	7.17029e-05	GPI	glucose-6-phosphate isomerase
Q8TCT9	1.68188	4.51659	1.00354	4.50066	6.77418e-06	7.21233e-05	HM13	histocompatibility (minor) 13
P23142	5.80653	1.64375	0.365703	4.49478	6.96429e-06	7.39777e-05	FBLN1	fibulin 1
P45974	5.04907	1.70575	0.380553	4.4823	7.38415e-06	7.82585e-05	USP5	ubiquitin specific peptidase 5 (isopeptidase T)
P08133	30.5281	0.963514	0.215219	4.47691	7.57311e-06	8.00783e-05	ANXA6	annexin A6
P26640	8.56883	1.57081	0.351865	4.46423	8.03567e-06	8.47763e-05	VARS	valyl-tRNA synthetase
Q12906	5.50317	2.18789	0.490688	4.45883	8.24096e-06	8.65487e-05	ILF3	interleukin enhancer binding factor 3, 90kDa
Q8N766	2.01776	3.7722	0.845986	4.45893	8.23686e-06	8.65487e-05	EMC1	ER membrane protein complex subunit 1
O60763	5.5232	2.10789	0.472918	4.4572	8.30354e-06	8.70091e-05	USO1	USO1 vesicle transport factor
P62820	7.60101	1.53628	0.344899	4.45428	8.41746e-06	8.80042e-05	RAB1A	RAB1A, member RAS oncogene family
P40926	16.4853	1.11847	0.251179	4.45288	8.47273e-06	8.8383e-05	MDH2	malate dehydrogenase 2, NAD (mitochondrial)
O94832	2.55848	2.80206	0.629424	4.45179	8.51577e-06	8.86328e-05	MYO1D	myosin ID
Q15363	2.29748	3.02098	0.679683	4.44469	8.80196e-06	9.14064e-05	TMED2	transmembrane emp24 domain trafficking protein 2
Q9Y262	2.08774	3.74342	0.843487	4.43803	9.07855e-06	9.40683e-05	EIF3L	eukaryotic translation initiation factor 3, subunit L
O94874	3.24799	2.38028	0.53681	4.43412	9.24498e-06	9.55795e-05	UFL1	UFM1-specific ligase 1
P25787	3.3325	2.70829	0.612224	4.42369	9.70299e-06	0.000100092	PSMA2	proteasome (prosome, macropain) subunit, alpha type, 2
P12235	5.53907	1.66444	0.376354	4.42254	9.75459e-06	0.000100401	SLC25A4	solute carrier family 25 (mitochondrial carrier; adenine nucleotide translocator), member 4
P01042	14.4097	-1.20895	0.2736	-4.41867	9.93114e-06	0.000101992	KNG1	kininogen 1
P00167	4.50258	-1.77919	0.403061	-4.4142	1.01382e-05	0.00010371	CYB5A	cytochrome b5 type A (microsomal)
P15088	6.07224	-2.31411	0.524254	-4.4141	1.01432e-05	0.00010371	CPA3	carboxypeptidase A3 (mast cell)
P02549	22.98	-2.71164	0.614782	-4.41074	1.03018e-05	0.000105102	SPTA1	spectrin, alpha, erythrocytic 1
P21281	3.08449	2.14281	0.486353	4.40587	1.05358e-05	0.000107253	ATP6V1B2	ATPase, H+ transporting, lysosomal 56/58kDa, V1 subunit B2
Q9NR45	3.95867	1.91709	0.435301	4.40405	1.06248e-05	0.000107922	NANS	N-acetylneuraminic acid synthase
Q9UH99	2.5389	2.62808	0.597076	4.40159	1.07462e-05	0.000108916	SUN2	Sad1 and UNC84 domain containing 2
Q5TCU3	5.30908	-1.91441	0.435196	-4.39897	1.08768e-05	0.00011	TPM2	tropomyosin 2 (beta)
P05090	11.2206	-1.50805	0.342936	-4.39746	1.09527e-05	0.000110527	APOD	apolipoprotein D
P35749	41.6016	-1.29445	0.294446	-4.39622	1.10153e-05	0.000110917	MYH11	myosin, heavy chain 11, smooth muscle
P16435	2.97327	2.64563	0.602494	4.39113	1.12763e-05	0.0001133	POR	P450 (cytochrome) oxidoreductase
Q07666	3.36723	2.17677	0.496048	4.38823	1.14278e-05	0.000114574	KHDRBS1	KH domain containing, RNA binding, signal transduction associated 1
P43304	2.94557	2.80055	0.638369	4.38704	1.14903e-05	0.000114953	GPD2	glycerol-3-phosphate dehydrogenase 2 (mitochondrial)
Q15233	14.6396	1.41205	0.322149	4.38324	1.16929e-05	0.000116728	NONO	non-POU domain containing, octamer-binding
P01889	2.76343	2.51951	0.575685	4.37655	1.20574e-05	0.000119595	HLA-B	major histocompatibility complex, class I, B
Q15459	4.27744	2.05899	0.470361	4.37747	1.20064e-05	0.000119595	SF3A1	splicing factor 3a, subunit 1, 120kDa
A0AVT1	3.03336	2.33133	0.532684	4.37657	1.20559e-05	0.000119595	UBA6	ubiquitin-like modifier activating enzyme 6
Q9Y2W1	3.00692	2.39782	0.548185	4.3741	1.21935e-05	0.000120687	THRAP3	thyroid hormone receptor associated protein 3
P29728	2.08715	3.62502	0.830717	4.36373	1.27866e-05	0.000126133	OAS2	2'-5'-oligoadenylate synthetase 2, 69/71kDa
P61026	2.0562	3.37219	0.772813	4.36353	1.2798e-05	0.000126133	RAB10	RAB10, member RAS oncogene family
P17812	2.03251	3.93731	0.902509	4.36263	1.2851e-05	0.000126387	CTPS1	CTP synthase 1
P51991	6.89214	1.80212	0.413572	4.35744	1.31593e-05	0.000129145	HNRNPA3	heterogeneous nuclear ribonucleoprotein A3
Q15437	1.82837	4.00045	0.918386	4.35596	1.32488e-05	0.000129749	SEC23B	Sec23 homolog B (S. cerevisiae)
Q1KMD3	4.16847	1.83067	0.420588	4.35264	1.3451e-05	0.000131452	HNRNPUL2	heterogeneous nuclear ribonucleoprotein U-like 2
P00915	18.121	-1.77292	0.407404	-4.35176	1.35051e-05	0.000131703	CA1	carbonic anhydrase I
P67809	3.53291	2.06129	0.47395	4.34916	1.36658e-05	0.000132991	YBX1	Y box binding protein 1
P05107	1.99216	3.64584	0.83935	4.34365	1.40137e-05	0.000136092	ITGB2	integrin, beta 2 (complement component 3 receptor 3 and 4 subunit)
P23434	2.70126	-1.89159	0.436338	-4.33515	1.45663e-05	0.000141162	GCSH	glycine cleavage system protein H (aminomethyl carrier)
Q9Y490	56.8082	0.868929	0.201002	4.32299	1.53929e-05	0.000148862	TLN1	talin 1
Q9UJS0	1.99257	3.63586	0.842524	4.31544	1.59283e-05	0.00015372	SLC25A13	solute carrier family 25 (aspartate/glutamate carrier), member 13
O75844	1.49247	4.39852	1.0194	4.31482	1.59736e-05	0.000153837	ZMPSTE24	zinc metallopeptidase STE24
P10809	72.4625	1.31116	0.304119	4.31135	1.62258e-05	0.000155943	HSPD1	heat shock 60kDa protein 1 (chaperonin)
P17066	2.15734	3.59786	0.835795	4.30472	1.67198e-05	0.000160358	HSPA6	heat shock 70kDa protein 6 (HSP70B')
O95433	1.65922	3.99015	0.928022	4.29963	1.71082e-05	0.000163745	AHSA1	AHA1, activator of heat shock 90kDa protein ATPase homolog 1 (yeast)
O75340	2.42705	2.99088	0.696662	4.29315	1.76153e-05	0.000168252	PDCD6	programmed cell death 6
P17483	7.29185	-2.02215	0.471092	-4.29247	1.76698e-05	0.000168263	HOXB4	homeobox B4
Q9Y277	2.14202	3.32959	0.775726	4.29223	1.7689e-05	0.000168263	VDAC3	voltage-dependent anion channel 3
P48681	12.9635	-1.12632	0.262486	-4.29095	1.7791e-05	0.000168887	NES	nestin
P69905	267.366	-1.74943	0.408001	-4.28781	1.80442e-05	0.000170941	HBA1	hemoglobin, alpha 1
P22234	2.23155	3.13646	0.731738	4.28632	1.81659e-05	0.000171743	PAICS	phosphoribosylaminoimidazole carboxylase, phosphoribosylaminoimidazole succinocarboxamide synthetase
Q16795	2.00669	3.3483	0.781961	4.28192	1.85285e-05	0.000174435	NDUFA9	NADH dehydrogenase (ubiquinone) 1 alpha subcomplex, 9, 39kDa
P40261	2.15241	3.60958	0.842971	4.28198	1.85241e-05	0.000174435	NNMT	nicotinamide N-methyltransferase
Q15365	5.62239	1.51589	0.354055	4.28151	1.85633e-05	0.000174435	PCBP1	poly(rC) binding protein 1
P57737	2.18418	2.91099	0.68016	4.27987	1.87006e-05	0.00017537	CORO7	coronin 7
P62906	2.39966	2.68787	0.629884	4.26724	1.97904e-05	0.000184843	RPL10A	ribosomal protein L10a
Q8WX93	5.24922	1.79665	0.421012	4.26745	1.97724e-05	0.000184843	PALLD	palladin, cytoskeletal associated protein
P27797	30.9006	1.60065	0.376414	4.25237	2.11524e-05	0.000197168	CALR	calreticulin
Q15848	1.6772	-3.17042	0.74596	-4.25012	2.13655e-05	0.000198755	ADIPOQ	adiponectin, C1Q and collagen domain containing
P53420	6.92398	-1.46798	0.345784	-4.24538	2.18222e-05	0.000202597	COL4A4	collagen, type IV, alpha 4
P50453	1.58149	3.9805	0.938161	4.24287	2.20675e-05	0.000204466	SERPINB9	serpin peptidase inhibitor, clade B (ovalbumin), member 9
O43809	2.20635	3.07076	0.725203	4.23435	2.29219e-05	0.000211959	NUDT21	nudix (nucleoside diphosphate linked moiety X)-type motif 21
P52630	1.63555	3.9219	0.927036	4.23058	2.33087e-05	0.00021468	STAT2	signal transducer and activator of transcription 2, 113kDa
P51571	2.53	2.49291	0.589197	4.23102	2.32633e-05	0.00021468	SSR4	signal sequence receptor, delta
P07339	15.063	1.04693	0.247497	4.23005	2.33642e-05	0.000214765	CTSD	cathepsin D
Q03135	4.52195	-1.518	0.359181	-4.22629	2.3758e-05	0.000217096	CAV1	caveolin 1, caveolae protein, 22kDa
O00499	2.49538	-2.25262	0.532972	-4.22652	2.37338e-05	0.000217096	BIN1	bridging integrator 1
Q15005	1.71857	3.67633	0.869868	4.22631	2.37557e-05	0.000217096	SPCS2	signal peptidase complex subunit 2 homolog (S. cerevisiae)
O75390	3.07827	2.48113	0.587261	4.22492	2.3903e-05	0.000217991	CS	citrate synthase
Q7L576	4.85198	1.93912	0.45939	4.22108	2.43132e-05	0.000221298	CYFIP1	cytoplasmic FMR1 interacting protein 1
P62841	2.03718	3.33447	0.790309	4.21919	2.45177e-05	0.000222723	RPS15	ribosomal protein S15
P24928	2.37849	2.75633	0.653886	4.21531	2.49437e-05	0.00022615	POLR2A	polymerase (RNA) II (DNA directed) polypeptide A, 220kDa
Q10713	1.62205	3.97058	0.942198	4.21417	2.50698e-05	0.00022685	PMPCA	peptidase (mitochondrial processing) alpha
Q96HE7	2.12279	3.27868	0.778225	4.21302	2.51975e-05	0.000227562	ERO1L	ERO1-like (S. cerevisiae)
Q96JQ0	5.89316	-1.66781	0.396034	-4.21128	2.53923e-05	0.000228875	DCHS1	dachsous cadherin-related 1
Q6NXR4	1.86249	-2.85666	0.678926	-4.20762	2.5807e-05	0.000232163	TTI2	TELO2 interacting protein 2
Q9NZ08	3.31617	2.30346	0.548315	4.20098	2.65758e-05	0.000238616	ERAP1	endoplasmic reticulum aminopeptidase 1
P19827	20.3065	1.62756	0.387471	4.20047	2.66357e-05	0.000238693	ITIH1	inter-alpha-trypsin inhibitor heavy chain 1
P49589	1.6663	3.93176	0.936228	4.19957	2.6742e-05	0.000238749	CARS	cysteinyl-tRNA synthetase
Q58FG0	3.44478	1.91109	0.45507	4.19955	2.67449e-05	0.000238749	NA	NA
O94973	2.05193	3.11089	0.741185	4.19719	2.70246e-05	0.000240784	AP2A2	adaptor-related protein complex 2, alpha 2 subunit
P54136	4.08753	1.77388	0.423045	4.19312	2.75145e-05	0.000244679	RARS	arginyl-tRNA synthetase
P60953	3.16029	2.45701	0.586413	4.18989	2.79085e-05	0.000247708	CDC42	cell division cycle 42
O75506	3.10134	-1.88203	0.449517	-4.18679	2.82932e-05	0.000250644	HSBP1	heat shock factor binding protein 1
Q9P1U1	2.40445	2.65422	0.635434	4.17701	2.9536e-05	0.000261154	ACTR3B	ARP3 actin-related protein 3 homolog B (yeast)
Q12769	1.76508	3.58647	0.85921	4.17414	2.99108e-05	0.000263465	NUP160	nucleoporin 160kDa
Q9NR30	3.50894	2.64219	0.632943	4.17446	2.987e-05	0.000263465	DDX21	DEAD (Asp-Glu-Ala-Asp) box helicase 21
P12004	2.35092	2.71402	0.650711	4.17085	3.03468e-05	0.000266799	PCNA	proliferating cell nuclear antigen
P54577	3.87156	2.24334	0.538099	4.16901	3.05932e-05	0.000268457	YARS	tyrosyl-tRNA synthetase
P02545	91.6991	-0.718644	0.172581	-4.1641	3.12588e-05	0.000273779	LMNA	lamin A/C
O14828	1.92396	3.24809	0.780491	4.1616	3.16024e-05	0.000276268	SCAMP3	secretory carrier membrane protein 3
P28838	17.7488	1.05469	0.253567	4.15942	3.19053e-05	0.000278392	LAP3	leucine aminopeptidase 3
Q92614	3.38597	1.98461	0.477514	4.15613	3.23678e-05	0.000281897	MYO18A	myosin XVIIIA
Q63HN8	5.39147	1.81964	0.437895	4.15541	3.24698e-05	0.000282256	RNF213	ring finger protein 213
O43390	5.30763	1.53131	0.368678	4.15352	3.27406e-05	0.000284078	HNRNPR	heterogeneous nuclear ribonucleoprotein R
Q96PK6	1.83296	3.55919	0.857638	4.14999	3.32486e-05	0.000287947	RBM14	RNA binding motif protein 14
Q13838	1.65867	3.7089	0.893982	4.14874	3.3431e-05	0.000288989	DDX39B	DEAD (Asp-Glu-Ala-Asp) box polypeptide 39B
O94925	2.12328	3.22804	0.77857	4.14611	3.3817e-05	0.000291782	GLS	glutaminase
Q9UBT2	2.05888	3.06244	0.738797	4.14517	3.39559e-05	0.000292436	UBA2	ubiquitin-like modifier activating enzyme 2
Q96A33	2.3226	2.64175	0.637711	4.14256	3.43457e-05	0.000295246	CCDC47	coiled-coil domain containing 47
P78540	2.17845	-3.25825	0.786726	-4.14153	3.44997e-05	0.000296022	ARG2	arginase 2
P55083	5.2381	-2.20114	0.531878	-4.13843	3.49685e-05	0.000299491	MFAP4	microfibrillar-associated protein 4
P02765	8.26153	-1.37784	0.333211	-4.13504	3.54886e-05	0.000302272	AHSG	alpha-2-HS-glycoprotein
Q9BXP5	2.75408	2.34298	0.566613	4.13506	3.54858e-05	0.000302272	SRRT	serrate, RNA effector molecule
Q93009	2.81106	2.51688	0.608622	4.13537	3.54386e-05	0.000302272	USP7	ubiquitin specific peptidase 7 (herpes virus-associated)
Q9BTT0	2.85066	2.39892	0.58024	4.13436	3.5595e-05	0.000302623	ANP32E	acidic (leucine-rich) nuclear phosphoprotein 32 family, member E
O00567	3.59903	2.20974	0.534811	4.13182	3.59908e-05	0.000305429	NOP56	NOP56 ribonucleoprotein
O14579	2.91906	2.12592	0.514694	4.13047	3.62029e-05	0.000306109	COPE	coatomer protein complex, subunit epsilon
Q3MIV8	1.86245	-2.74105	0.663565	-4.13079	3.61513e-05	0.000306109	NA	NA
P53992	2.17665	3.17983	0.770899	4.12483	3.71007e-05	0.00031313	SEC24C	SEC24 family member C
P51149	6.61876	1.37274	0.332944	4.12305	3.73893e-05	0.000314993	RAB7A	RAB7A, member RAS oncogene family
O60884	2.49329	2.62197	0.636801	4.11741	3.83153e-05	0.000322209	DNAJA2	DnaJ (Hsp40) homolog, subfamily A, member 2
Q99798	11.0157	1.62602	0.394964	4.11688	3.84031e-05	0.000322364	ACO2	aconitase 2, mitochondrial
Q9NR99	5.08074	1.87351	0.455195	4.11585	3.85756e-05	0.000323227	MXRA5	matrix-remodelling associated 5
P62805	28.991	0.835495	0.20304	4.11492	3.87309e-05	0.000323944	HIST1H4I	histone cluster 1, H4i
P13645	11.4273	-1.61572	0.392908	-4.11221	3.91883e-05	0.00032718	KRT10	keratin 10
P04114	44.5251	1.42346	0.346405	4.10924	3.96961e-05	0.000330824	APOB	apolipoprotein B
Q13423	3.95622	2.00609	0.488298	4.10832	3.98541e-05	0.000331546	NNT	nicotinamide nucleotide transhydrogenase
Q6UXB8	1.13012	-3.78616	0.921922	-4.10682	4.01147e-05	0.000333117	PI16	peptidase inhibitor 16
P01008	19.2213	-1.31026	0.319552	-4.10031	4.12601e-05	0.000341407	SERPINC1	serpin peptidase inhibitor, clade C (antithrombin), member 1
Q93008	3.2383	2.14148	0.52225	4.10048	4.12286e-05	0.000341407	USP9X	ubiquitin specific peptidase 9, X-linked
P02647	102.526	-1.26756	0.309213	-4.09931	4.14385e-05	0.000341717	APOA1	apolipoprotein A-I
P49321	6.15902	1.75196	0.427384	4.09927	4.14448e-05	0.000341717	NASP	nuclear autoantigenic sperm protein (histone-binding)
Q16822	2.13337	2.79687	0.682613	4.0973	4.18004e-05	0.000344038	PCK2	phosphoenolpyruvate carboxykinase 2 (mitochondrial)
Q15717	3.87785	1.78766	0.436442	4.09598	4.20387e-05	0.000345387	ELAVL1	ELAV like RNA binding protein 1
Q13547	1.46201	3.87111	0.9461	4.09165	4.28309e-05	0.000350655	HDAC1	histone deacetylase 1
Q9UBE0	2.17196	2.58931	0.632784	4.09193	4.27805e-05	0.000350655	SAE1	SUMO1 activating enzyme subunit 1
P53004	2.81989	2.26739	0.554918	4.086	4.38877e-05	0.000358674	BLVRA	biliverdin reductase A
Q13576	5.00028	1.83118	0.448275	4.08495	4.4086e-05	0.000359661	IQGAP2	IQ motif containing GTPase activating protein 2
P62269	4.52141	1.64974	0.404071	4.08279	4.44977e-05	0.000362383	RPS18	ribosomal protein S18
O60701	3.56372	2.23241	0.548141	4.07269	4.6474e-05	0.000377815	UGDH	UDP-glucose 6-dehydrogenase
P05141	2.77193	2.42433	0.598453	4.051	5.09993e-05	0.000413879	SLC25A5	solute carrier family 25 (mitochondrial carrier; adenine nucleotide translocator), member 5
P23258	1.2664	4.22486	1.04588	4.03953	5.35578e-05	0.000433884	TUBG1	tubulin, gamma 1
P40616	1.25855	4.16458	1.03456	4.02547	5.68607e-05	0.000459838	ARL1	ADP-ribosylation factor-like 1
Q14011	4.62881	-1.45506	0.361719	-4.02264	5.75503e-05	0.000464606	CIRBP	cold inducible RNA binding protein
O00232	3.26034	2.26216	0.562767	4.01971	5.82689e-05	0.00046959	PSMD12	proteasome (prosome, macropain) 26S subunit, non-ATPase, 12
P22307	2.75038	2.24365	0.558924	4.01422	5.96421e-05	0.000479824	SCP2	sterol carrier protein 2
Q9NSD9	2.04531	2.77133	0.690723	4.01222	6.01517e-05	0.000483087	FARSB	phenylalanyl-tRNA synthetase, beta subunit
P19525	1.75737	3.49216	0.870963	4.00954	6.08362e-05	0.00048774	EIF2AK2	eukaryotic translation initiation factor 2-alpha kinase 2
Q09161	1.19066	4.14283	1.03569	4.00006	6.33266e-05	0.000506832	NCBP1	nuclear cap binding protein subunit 1, 80kDa
P49756	1.86663	3.25228	0.814555	3.9927	6.53242e-05	0.000521919	RBM25	RNA binding motif protein 25
Q9Y3F4	3.10523	1.84835	0.463456	3.98819	6.65782e-05	0.000531024	STRAP	serine/threonine kinase receptor associated protein
P11940	9.35584	1.32501	0.332311	3.98725	6.68423e-05	0.000532216	PABPC1	poly(A) binding protein, cytoplasmic 1
Q13045	2.11283	2.65832	0.667327	3.98353	6.78982e-05	0.000539697	FLII	flightless I homolog (Drosophila)
P28062	1.53439	3.52193	0.884626	3.98127	6.85481e-05	0.000543555	PSMB8	proteasome (prosome, macropain) subunit, beta type, 8
P53007	2.85455	2.46886	0.620157	3.98103	6.86177e-05	0.000543555	SLC25A1	solute carrier family 25 (mitochondrial carrier; citrate transporter), member 1
P0C0L4	36.3945	1.24683	0.31392	3.9718	7.13303e-05	0.000564081	C4A	complement component 4A (Rodgers blood group)
Q9UQE7	2.98778	2.34243	0.590581	3.96631	7.29933e-05	0.00057625	SMC3	structural maintenance of chromosomes 3
P00403	2.61057	2.2135	0.558133	3.9659	7.31209e-05	0.000576277	COX2	cytochrome c oxidase subunit II
P51610	3.01145	2.06928	0.522086	3.96348	7.38664e-05	0.000581166	HCFC1	host cell factor C1
O00391	2.2104	2.88871	0.72965	3.95904	7.5253e-05	0.000591074	QSOX1	quiescin Q6 sulfhydryl oxidase 1
Q86UU1	3.02554	-1.76867	0.446915	-3.95751	7.57353e-05	0.000592859	PHLDB1	pleckstrin homology-like domain, family B, member 1
Q9BPW8	1.73048	3.02735	0.764964	3.95751	7.57358e-05	0.000592859	NIPSNAP1	nipsnap homolog 1 (C. elegans)
Q9H583	2.39059	2.76024	0.697572	3.95693	7.59199e-05	0.0005933	HEATR1	HEAT repeat containing 1
P34931	25.4767	0.896987	0.227066	3.95033	7.8042e-05	0.000608858	HSPA1L	heat shock 70kDa protein 1-like
Q92621	2.80001	2.22004	0.564175	3.93502	8.31903e-05	0.000647935	NUP205	nucleoporin 205kDa
P12110	66.7931	1.26507	0.321683	3.93268	8.40057e-05	0.00065319	COL6A2	collagen, type VI, alpha 2
Q9BSJ8	5.89227	1.37122	0.3491	3.92787	8.57014e-05	0.000665261	ESYT1	extended synaptotagmin-like protein 1
P46060	2.33526	2.73096	0.695614	3.92597	8.63806e-05	0.000669413	RANGAP1	Ran GTPase activating protein 1
P43243	6.61841	1.57562	0.401481	3.92453	8.69005e-05	0.00067232	MATR3	matrin 3
Q8NET4	3.15135	-1.87905	0.479425	-3.91938	8.87769e-05	0.000685695	RGAG1	retrotransposon gag domain containing 1
P51665	1.62617	3.41836	0.872454	3.9181	8.925e-05	0.000688204	PSMD7	proteasome (prosome, macropain) 26S subunit, non-ATPase, 7
Q99714	6.37088	1.61475	0.413067	3.90917	9.2615e-05	0.000711786	HSD17B10	hydroxysteroid (17-beta) dehydrogenase 10
Q9H0A0	2.47164	2.76991	0.708567	3.90917	9.26128e-05	0.000711786	NAT10	N-acetyltransferase 10 (GCN5-related)
Q8WX94	3.9903	-1.79443	0.459352	-3.90644	9.36641e-05	0.000718659	NLRP7	NLR family, pyrin domain containing 7
O00160	2.63402	2.34206	0.599783	3.90485	9.42839e-05	0.000722221	MYO1F	myosin IF
P56704	2.20503	-2.05985	0.52766	-3.90375	9.47143e-05	0.000724322	WNT3A	wingless-type MMTV integration site family, member 3A
P48066	4.68908	-2.0401	0.522928	-3.90131	9.56729e-05	0.00073045	SLC6A11	solute carrier family 6 (neurotransmitter transporter), member 11
Q9Y5M8	1.43003	3.72806	0.956206	3.8988	9.667e-05	0.000736851	SRPRB	signal recognition particle receptor, B subunit
P30050	3.21418	1.91965	0.492596	3.897	9.73915e-05	0.000741133	RPL12	ribosomal protein L12
P02452	173.643	-1.4662	0.37652	-3.89408	9.8574e-05	0.000748904	COL1A1	collagen, type I, alpha 1
P11215	3.36122	2.25768	0.580139	3.89163	9.95751e-05	0.000753911	ITGAM	integrin, alpha M (complement component 3 receptor 3 subunit)
P05161	1.59288	3.39699	0.872929	3.89149	9.96308e-05	0.000753911	ISG15	ISG15 ubiquitin-like modifier
B4DPP8	2.81844	-2.02068	0.519284	-3.89127	9.97202e-05	0.000753911	NA	NA
O60832	1.3889	3.68144	0.948015	3.88331	0.000103042	0.000777757	DKC1	dyskeratosis congenita 1, dyskerin
P30419	2.50825	2.18912	0.563979	3.88156	0.00010379	0.000782131	NMT1	N-myristoyltransferase 1
P63000	1.63455	3.11208	0.802171	3.87958	0.000104638	0.000787242	RAC1	ras-related C3 botulinum toxin substrate 1 (rho family, small GTP binding protein Rac1)
P15531	3.88053	1.77999	0.459426	3.87438	0.000106896	0.000802927	NME1	NME/NM23 nucleoside diphosphate kinase 1
O95782	4.49661	1.92838	0.498504	3.86832	0.000109586	0.000821808	AP2A1	adaptor-related protein complex 2, alpha 1 subunit
O76094	2.0359	2.53127	0.655221	3.86322	0.0001119	0.000837806	SRP72	signal recognition particle 72kDa
P33993	1.8902	3.08886	0.800364	3.85932	0.000113704	0.000849945	MCM7	minichromosome maintenance complex component 7
Q9NQW7	1.66293	3.0855	0.799714	3.85826	0.000114197	0.000852258	XPNPEP1	X-prolyl aminopeptidase (aminopeptidase P) 1, soluble
P63104	20.4842	0.889399	0.231008	3.85007	0.000118082	0.000879835	YWHAZ	tyrosine 3-monooxygenase/tryptophan 5-monooxygenase activation protein, zeta
Q02818	9.59795	-0.983082	0.255445	-3.84851	0.000118841	0.000884067	NUCB1	nucleobindin 1
Q06830	18.3923	0.873815	0.227202	3.84599	0.000120068	0.000891767	PRDX1	peroxiredoxin 1
P04196	16.4616	-1.16385	0.302654	-3.84548	0.000120318	0.0008922	HRG	histidine-rich glycoprotein
P51659	4.63455	1.82796	0.476141	3.83912	0.000123477	0.000914163	HSD17B4	hydroxysteroid (17-beta) dehydrogenase 4
Q8IX04	2.85318	-2.20101	0.573646	-3.83689	0.000124603	0.000921031	UEVLD	UEV and lactate/malate dehyrogenase domains
P11586	5.59766	1.77512	0.462874	3.835	0.000125567	0.000926678	MTHFD1	methylenetetrahydrofolate dehydrogenase (NADP+ dependent) 1, methenyltetrahydrofolate cyclohydrolase, formyltetrahydrofolate synthetase
P08571	3.64141	1.67051	0.43624	3.82934	0.00012849	0.000946744	CD14	CD14 molecule
Q53SF7	2.33893	-2.1221	0.554847	-3.82466	0.000130951	0.000963353	COBLL1	cordon-bleu WH2 repeat protein-like 1
Q14651	2.16996	2.37245	0.620779	3.82174	0.000132514	0.000973306	PLS1	plastin 1
P28482	1.97698	2.82413	0.73928	3.8201	0.000133395	0.000978233	MAPK1	mitogen-activated protein kinase 1
Q9Y224	2.89737	1.82674	0.478788	3.81534	0.000135996	0.00099573	C14orf166	chromosome 14 open reading frame 166
Q9H1I8	2.55354	-2.2685	0.595158	-3.81159	0.000138077	0.00100938	ASCC2	activating signal cointegrator 1 complex subunit 2
Q9Y263	1.53428	3.34899	0.880342	3.80419	0.000142269	0.00103838	PLAA	phospholipase A2-activating protein
Q9NZB2	2.22699	2.40712	0.632829	3.80374	0.000142529	0.00103865	FAM120A	family with sequence similarity 120A
P18621	2.77546	2.12784	0.55955	3.80278	0.000143082	0.00104104	RPL17	ribosomal protein L17
Q9NRR5	1.13761	4.03104	1.06013	3.80239	0.000143307	0.00104105	UBQLN4	ubiquilin 4
O94776	1.50849	3.59789	0.947298	3.79805	0.000145836	0.00105777	MTA2	metastasis associated 1 family, member 2
P01876	38.0388	-1.00443	0.264604	-3.79599	0.000147058	0.00106496	NA	NA
P04632	4.53063	1.66397	0.438934	3.79095	0.000150073	0.00108511	CAPNS1	calpain, small subunit 1
P41208	2.2062	-2.04924	0.540763	-3.78954	0.000150929	0.00108791	CETN2	centrin, EF-hand protein, 2
P08572	19.4984	-0.913185	0.240964	-3.78972	0.000150818	0.00108791	COL4A2	collagen, type IV, alpha 2
P33991	2.8172	2.5832	0.68274	3.78358	0.000154589	0.00111256	MCM4	minichromosome maintenance complex component 4
P61221	2.10473	2.64501	0.699612	3.78069	0.000156397	0.00112383	ABCE1	ATP-binding cassette, sub-family E (OABP), member 1
O15355	2.76218	1.90198	0.50355	3.77713	0.000158644	0.00113822	PPM1G	protein phosphatase, Mg2+/Mn2+ dependent, 1G
Q14195	5.74624	1.56479	0.414353	3.77646	0.000159075	0.00113955	DPYSL3	dihydropyrimidinase-like 3
Q9UBQ7	2.5648	2.16508	0.574005	3.77187	0.000162026	0.00115889	GRHPR	glyoxylate reductase/hydroxypyruvate reductase
Q03519	2.19789	2.61878	0.694505	3.77071	0.000162781	0.00116072	TAP2	transporter 2, ATP-binding cassette, sub-family B (MDR/TAP)
P41252	3.62351	2.13272	0.565568	3.77094	0.000162636	0.00116072	IARS	isoleucyl-tRNA synthetase
P25788	2.49938	2.16474	0.574551	3.76772	0.000164749	0.00117295	PSMA3	proteasome (prosome, macropain) subunit, alpha type, 3
P54727	11.7638	-0.955152	0.253586	-3.76658	0.000165497	0.00117648	RAD23B	RAD23 homolog B (S. cerevisiae)
Q14566	2.32893	2.603	0.693213	3.75498	0.000173355	0.00123045	MCM6	minichromosome maintenance complex component 6
Q02218	4.92551	1.6264	0.43321	3.7543	0.000173827	0.00123192	OGDH	oxoglutarate (alpha-ketoglutarate) dehydrogenase (lipoamide)
Q9P0L0	2.92713	1.84226	0.490772	3.75379	0.000174178	0.00123252	VAPA	VAMP (vesicle-associated membrane protein)-associated protein A, 33kDa
P07477	1.13961	-3.80838	1.0157	-3.74951	0.000177177	0.00125184	PRSS1	protease, serine, 1 (trypsin 1)
P04430	1.4942	-2.65566	0.709202	-3.74458	0.000180697	0.00127476	NA	NA
P12268	3.06671	1.9214	0.513468	3.74201	0.000182556	0.00128593	IMPDH2	IMP (inosine 5'-monophosphate) dehydrogenase 2
O15511	1.99744	2.52121	0.673867	3.7414	0.000182996	0.00128707	ARPC5	actin related protein 2/3 complex, subunit 5, 16kDa
Q5T013	1.47117	-2.73579	0.731326	-3.74086	0.000183393	0.00128791	HYI	hydroxypyruvate isomerase (putative)
P39060	9.34417	-1.28065	0.342433	-3.73987	0.000184116	0.0012897	COL18A1	collagen, type XVIII, alpha 1
Q96FW1	3.10642	1.73665	0.464375	3.73975	0.000184203	0.0012897	OTUB1	OTU deubiquitinase, ubiquitin aldehyde binding 1
P51888	30.8992	-0.90587	0.242284	-3.73887	0.000184848	0.00129227	PRELP	proline/arginine-rich end leucine-rich repeat protein
P22059	2.24993	2.31293	0.618861	3.73739	0.000185937	0.00129793	OSBP	oxysterol binding protein
P28070	2.56968	1.94248	0.520104	3.73479	0.000187871	0.00130946	PSMB4	proteasome (prosome, macropain) subunit, beta type, 4
P55265	4.2588	1.75617	0.47042	3.73318	0.000189074	0.00131587	ADAR	adenosine deaminase, RNA-specific
Q92973	1.79382	2.78647	0.74739	3.72827	0.000192802	0.0013398	TNPO1	transportin 1
P49736	2.16624	2.91659	0.78267	3.72646	0.000194187	0.00134741	MCM2	minichromosome maintenance complex component 2
Q96FQ6	1.44348	3.57902	0.960892	3.72469	0.000195558	0.0013549	S100A16	S100 calcium binding protein A16
P11216	7.0463	1.64863	0.443038	3.72119	0.000198286	0.00137175	PYGB	phosphorylase, glycogen; brain
P11766	1.88443	2.47085	0.665162	3.71465	0.000203483	0.0014056	ADH5	alcohol dehydrogenase 5 (class III), chi polypeptide
Q8WXF1	2.18876	2.31709	0.624178	3.71223	0.000205442	0.00141703	PSPC1	paraspeckle component 1
P12277	6.11331	-2.05069	0.55292	-3.70884	0.000208209	0.00143399	CKB	creatine kinase, brain
Q9UHB9	2.18304	2.43224	0.657134	3.70128	0.000214513	0.00147521	SRP68	signal recognition particle 68kDa
P10606	5.71427	-1.15969	0.313406	-3.70029	0.000215352	0.0014788	COX5B	cytochrome c oxidase subunit Vb
P60891	1.68788	3.03997	0.821643	3.69986	0.000215715	0.00147909	PRPS1	phosphoribosyl pyrophosphate synthetase 1
Q14141	1.37457	3.34718	0.907244	3.6894	0.000224787	0.00153903	SEPT6	septin 6
Q969X5	1.4532	3.26672	0.886391	3.68541	0.000228333	0.001561	ERGIC1	endoplasmic reticulum-golgi intermediate compartment (ERGIC) 1
P62913	3.46877	1.60591	0.436622	3.67802	0.00023505	0.00160221	RPL11	ribosomal protein L11
P51572	5.173	1.72891	0.470041	3.67821	0.000234874	0.00160221	BCAP31	B-cell receptor-associated protein 31
P55072	27.9798	0.753378	0.2049	3.6768	0.000236178	0.00160753	VCP	valosin containing protein
Q9ULV4	4.30101	1.3984	0.380589	3.67429	0.000238508	0.00161928	CORO1C	coronin, actin binding protein, 1C
P13284	1.40544	3.27792	0.892146	3.67419	0.000238601	0.00161928	IFI30	interferon, gamma-inducible protein 30
Q9UIL1	2.26636	-1.79045	0.487763	-3.67073	0.000241855	0.00163896	SCOC	short coiled-coil protein
Q96T76	0.975201	3.89588	1.06416	3.66101	0.000251222	0.00169996	MMS19	MMS19 nucleotide excision repair homolog (S. cerevisiae)
Q7Z5Y6	3.17946	-1.84954	0.505513	-3.65875	0.000253451	0.00170757	BMP8A	bone morphogenetic protein 8a
Q13148	2.49618	2.18096	0.596086	3.65881	0.00025339	0.00170757	TARDBP	TAR DNA binding protein
Q9BVK6	1.09952	3.91738	1.07048	3.65945	0.000252753	0.00170757	TMED9	transmembrane emp24 protein transport domain containing 9
Q9H4M9	4.83114	1.43272	0.391781	3.65693	0.000255257	0.00171477	EHD1	EH-domain containing 1
Q15257	1.53937	2.98106	0.815148	3.65707	0.000255112	0.00171477	PPP2R4	protein phosphatase 2A activator, regulatory subunit 4
Q02978	1.44554	3.09337	0.846544	3.65411	0.000258072	0.00172867	SLC25A11	solute carrier family 25 (mitochondrial carrier; oxoglutarate carrier), member 11
Q9H9B4	1.27252	3.57368	0.977899	3.65445	0.000257738	0.00172867	SFXN1	sideroflexin 1
Q14498	1.65708	2.9457	0.806765	3.65125	0.000260971	0.00174557	RBM39	RNA binding motif protein 39
Q9HDC9	6.60593	1.31156	0.359259	3.65074	0.000261485	0.0017465	APMAP	adipocyte plasma membrane associated protein
P01620	14.4503	-0.988294	0.270917	-3.64796	0.000264327	0.00176294	NA	NA
P19838	2.04841	2.23663	0.613338	3.64666	0.000265674	0.00176938	NFKB1	nuclear factor of kappa light polypeptide gene enhancer in B-cells 1
Q71UI9	2.45599	2.68596	0.73748	3.64208	0.000270439	0.00179854	H2AFV	H2A histone family, member V
P36578	3.70965	1.64262	0.451411	3.63887	0.000273842	0.00181856	RPL4	ribosomal protein L4
Q9NSE4	2.03127	2.46144	0.676797	3.63689	0.000275948	0.00182993	IARS2	isoleucyl-tRNA synthetase 2, mitochondrial
Q52WX2	7.41176	-1.47167	0.40486	-3.635	0.000277978	0.00184076	SBK1	SH3 domain binding kinase 1
Q9P258	1.64916	3.05881	0.842262	3.63166	0.000281608	0.00186215	RCC2	regulator of chromosome condensation 2
O95831	4.26332	1.52976	0.422091	3.62426	0.000289794	0.00191355	AIFM1	apoptosis-inducing factor, mitochondrion-associated, 1
O14617	1.86019	2.64758	0.73149	3.61943	0.000295247	0.00194679	AP3D1	adaptor-related protein complex 3, delta 1 subunit
P62195	4.16889	1.55873	0.431507	3.61229	0.00030351	0.00199843	PSMC5	proteasome (prosome, macropain) 26S subunit, ATPase, 5
Q9NVI7	2.74937	1.88559	0.522801	3.60669	0.000310122	0.00203908	ATAD3A	ATPase family, AAA domain containing 3A
P54725	5.06311	-1.38582	0.384699	-3.60235	0.000315353	0.00207054	RAD23A	RAD23 homolog A (S. cerevisiae)
P05362	2.16076	2.38623	0.663401	3.59696	0.000321957	0.00211091	ICAM1	intercellular adhesion molecule 1
O75694	2.17904	2.11213	0.587355	3.596	0.00032315	0.00211574	NUP155	nucleoporin 155kDa
Q9H2U2	2.228	2.26615	0.630292	3.5954	0.000323892	0.00211761	PPA2	pyrophosphatase (inorganic) 2
P41219	38.6473	-1.04965	0.292078	-3.59372	0.000325989	0.00212833	PRPH	peripherin
Q8TCS8	1.52633	2.97002	0.827541	3.58897	0.000331993	0.00216448	PNPT1	polyribonucleotide nucleotidyltransferase 1
P25786	2.43252	1.93668	0.540128	3.58559	0.000336312	0.00218681	PSMA1	proteasome (prosome, macropain) subunit, alpha type, 1
Q9Y427	1.3564	-2.84286	0.792865	-3.58556	0.00033636	0.00218681	NA	NA
Q16666	2.27788	2.25727	0.629622	3.58512	0.000336918	0.00218738	IFI16	interferon, gamma-inducible protein 16
P55957	1.6521	2.61381	0.729762	3.58173	0.000341329	0.00221292	BID	BH3 interacting domain death agonist
Q07812	1.86616	2.41885	0.675627	3.58016	0.000343385	0.00222314	BAX	BCL2-associated X protein
Q07020	2.02812	2.31239	0.646048	3.57928	0.000344541	0.00222644	RPL18	ribosomal protein L18
Q96G03	3.6014	1.792	0.500693	3.57904	0.000344853	0.00222644	PGM2	phosphoglucomutase 2
P25705	32.6978	0.868447	0.242804	3.57673	0.000347914	0.00224308	ATP5A1	ATP synthase, H+ transporting, mitochondrial F1 complex, alpha subunit 1, cardiac muscle
Q96EK7	5.39255	-1.40322	0.392879	-3.57164	0.000354758	0.00228403	FAM120B	family with sequence similarity 120B
P68366	1.27214	3.23457	0.906336	3.56884	0.000358566	0.00230535	TUBA4A	tubulin, alpha 4a
P14174	1.41983	3.21949	0.902444	3.56753	0.000360367	0.00231373	MIF	macrophage migration inhibitory factor (glycosylation-inhibiting factor)
P08575	2.35448	2.1984	0.617786	3.55851	0.000372969	0.00239133	PTPRC	protein tyrosine phosphatase, receptor type, C
P30519	1.61535	2.74526	0.772037	3.55587	0.000376729	0.0024121	HMOX2	heme oxygenase (decycling) 2
P35222	3.81709	1.83025	0.515081	3.55332	0.000380403	0.00243228	CTNNB1	catenin (cadherin-associated protein), beta 1, 88kDa
Q5JTH9	2.03231	2.43598	0.685909	3.55146	0.000383094	0.00244611	RRP12	ribosomal RNA processing 12 homolog (S. cerevisiae)
Q5JTV8	1.982	2.37509	0.669061	3.54988	0.000385402	0.00245747	TOR1AIP1	torsin A interacting protein 1
Q9NVP1	1.64161	3.05887	0.862941	3.54471	0.00039305	0.00250279	DDX18	DEAD (Asp-Glu-Ala-Asp) box polypeptide 18
G3V0F0	1.1888	-3.2998	0.931471	-3.54257	0.000396244	0.00251968	NA	NA
P51570	1.79236	2.68167	0.757613	3.53963	0.000400688	0.00254445	GALK1	galactokinase 1
O60841	3.15635	1.77572	0.502073	3.53679	0.000405025	0.00256848	EIF5B	eukaryotic translation initiation factor 5B
P12109	89.4317	1.30315	0.368551	3.53588	0.000406418	0.00257321	COL6A1	collagen, type VI, alpha 1
P98095	5.98279	1.36334	0.38562	3.53545	0.000407078	0.00257321	FBLN2	fibulin 2
P62491	2.92022	1.9538	0.552667	3.53522	0.000407434	0.00257321	RAB11A	RAB11A, member RAS oncogene family
Q13765	8.2945	-0.93236	0.263932	-3.53258	0.000411531	0.00259555	NACA	nascent polypeptide-associated complex alpha subunit
Q08495	1.49918	-2.88872	0.818886	-3.52763	0.000419304	0.00264099	DMTN	dematin actin binding protein
Q9UQ35	5.64926	1.29493	0.367258	3.52594	0.000421982	0.00265425	SRRM2	serine/arginine repetitive matrix 2
Q04828	6.15714	-1.65639	0.469928	-3.52478	0.000423839	0.00266233	AKR1C1	aldo-keto reductase family 1, member C1
Q9Y5B9	3.0699	1.74335	0.496076	3.51428	0.000440945	0.00276603	SUPT16H	suppressor of Ty 16 homolog (S. cerevisiae)
Q8NBJ5	1.81093	2.56724	0.730634	3.51371	0.000441897	0.00276827	COLGALT1	collagen beta(1-O)galactosyltransferase 1
P29401	25.4128	0.8421	0.239982	3.50901	0.000449771	0.0028138	TKT	transketolase
P51153	1.12742	3.49088	0.995692	3.50598	0.000454926	0.0028384	RAB13	RAB13, member RAS oncogene family
P11166	2.58992	2.42136	0.690629	3.50602	0.000454862	0.0028384	SLC2A1	solute carrier family 2 (facilitated glucose transporter), member 1
P04899	2.40315	1.92128	0.548483	3.50289	0.000460244	0.00286772	GNAI2	guanine nucleotide binding protein (G protein), alpha inhibiting activity polypeptide 2
P02743	12.8321	-1.13953	0.325594	-3.49985	0.000465519	0.0028967	APCS	amyloid P component, serum
P28370	1.38466	3.12686	0.894349	3.49625	0.000471854	0.00293219	SMARCA1	SWI/SNF related, matrix associated, actin dependent regulator of chromatin, subfamily a, member 1
Q0Z7S8	1.04504	-3.43712	0.983554	-3.49459	0.000474782	0.00294644	FABP9	fatty acid binding protein 9, testis
P12532	1.48455	3.12479	0.894313	3.49406	0.000475727	0.00294837	CKMT1B	creatine kinase, mitochondrial 1B
Q9BSE5	3.22541	-1.76846	0.506645	-3.49053	0.000482064	0.00298366	AGMAT	agmatine ureohydrolase (agmatinase)
Q9BUP3	0.917602	3.75668	1.07704	3.48797	0.000486698	0.00300833	HTATIP2	HIV-1 Tat interactive protein 2, 30kDa
P10586	2.41712	2.20479	0.632188	3.48755	0.000487464	0.00300905	PTPRF	protein tyrosine phosphatase, receptor type, F
Q5SYB0	3.38787	-1.39126	0.399021	-3.48667	0.00048907	0.00301279	FRMPD1	FERM and PDZ domain containing 1
P35232	8.05377	1.48245	0.425196	3.48651	0.000489368	0.00301279	PHB	prohibitin
Q07866	1.57085	2.67758	0.768817	3.48272	0.000496346	0.00305171	KLC1	kinesin light chain 1
Q9UBF2	1.82721	2.3691	0.680634	3.48072	0.000500062	0.00306643	COPG2	coatomer protein complex, subunit gamma 2
Q96AY3	2.08857	2.49908	0.717964	3.4808	0.000499927	0.00306643	FKBP10	FK506 binding protein 10, 65 kDa
P01612	2.88871	-1.60712	0.461784	-3.48024	0.000500959	0.00306788	NA	NA
Q9Y696	2.53767	1.92725	0.554521	3.47552	0.00050986	0.00311827	CLIC4	chloride intracellular channel 4
Q53GQ0	1.29815	3.26725	0.941452	3.47044	0.00051961	0.00317372	HSD17B12	hydroxysteroid (17-beta) dehydrogenase 12
Q9H0D6	1.44126	2.97421	0.857107	3.47006	0.000520336	0.00317398	XRN2	5'-3' exoribonuclease 2
Q15691	2.55087	1.90578	0.550044	3.46478	0.000530671	0.00323277	MAPRE1	microtubule-associated protein, RP/EB family, member 1
O00410	2.66044	2.0337	0.587072	3.46415	0.000531911	0.00323608	IPO5	importin 5
Q6PI48	1.72652	2.69511	0.779475	3.45759	0.000545021	0.0033115	DARS2	aspartyl-tRNA synthetase 2, mitochondrial
O95232	1.02368	3.69763	1.06958	3.4571	0.000546024	0.00331326	LUC7L3	LUC7-like 3 (S. cerevisiae)
Q14296	2.40948	-1.92035	0.555788	-3.45518	0.000549927	0.00333258	FASTK	Fas-activated serine/threonine kinase
Q9Y4G6	7.03187	-1.19659	0.346626	-3.45211	0.000556221	0.00336633	TLN2	talin 2
P30837	3.75114	1.84171	0.533968	3.4491	0.000562466	0.0033997	ALDH1B1	aldehyde dehydrogenase 1 family, member B1
P23946	2.23077	-2.22144	0.645087	-3.44363	0.000573959	0.00346465	CMA1	chymase 1, mast cell
P18031	1.61536	2.71507	0.788943	3.4414	0.000578708	0.00348879	PTPN1	protein tyrosine phosphatase, non-receptor type 1
P62333	3.57125	1.40497	0.408578	3.43868	0.000584561	0.0035195	PSMC6	proteasome (prosome, macropain) 26S subunit, ATPase, 6
P67936	16.6197	-0.866669	0.252062	-3.43832	0.000585333	0.00351958	TPM4	tropomyosin 4
O75330	1.74417	-2.01045	0.584899	-3.43726	0.000587636	0.00352886	HMMR	hyaluronan-mediated motility receptor (RHAMM)
Q9BTV4	1.94678	2.46825	0.719142	3.43222	0.000598668	0.00359046	TMEM43	transmembrane protein 43
O60313	3.03658	1.84904	0.538922	3.43099	0.000601384	0.0036021	OPA1	optic atrophy 1 (autosomal dominant)
Q13310	1.57972	2.66699	0.777966	3.42816	0.000607694	0.00363432	PABPC4	poly(A) binding protein, cytoplasmic 4 (inducible form)
O00267	2.46645	2.21184	0.645252	3.42787	0.00060833	0.00363432	SUPT5H	suppressor of Ty 5 homolog (S. cerevisiae)
Q9NUV9	1.75758	2.5952	0.757389	3.42651	0.000611383	0.00364786	GIMAP4	GTPase, IMAP family member 4
O95466	1.93365	2.22565	0.650348	3.42225	0.000621057	0.00370083	FMNL1	formin-like 1
P07741	3.78594	1.49421	0.438187	3.40998	0.00064968	0.00386148	APRT	adenine phosphoribosyltransferase
Q14376	1.2069	3.38588	0.992904	3.41008	0.000649443	0.00386148	GALE	UDP-galactose-4-epimerase
Q12965	1.38731	2.8443	0.834653	3.40776	0.000654977	0.00388798	MYO1E	myosin IE
Q8TDB6	1.41874	2.88103	0.845709	3.40664	0.00065767	0.00389898	DTX3L	deltex 3 like, E3 ubiquitin ligase
C9J7H0	1.41906	-2.57692	0.756734	-3.40531	0.000660879	0.00391162	NA	NA
O75436	2.3978	2.02781	0.595528	3.40506	0.000661486	0.00391162	VPS26A	vacuolar protein sorting 26 homolog A (S. pombe)
Q9BXW7	1.62	2.75469	0.809721	3.40202	0.000668896	0.0039503	CECR5	cat eye syndrome chromosome region, candidate 5
Q9UBD0	1.39661	-2.59409	0.762757	-3.40094	0.000671557	0.0039503	HSFX2	heat shock transcription factor family, X linked 2
Q9P2B2	1.38431	2.84485	0.836317	3.40164	0.00066982	0.0039503	PTGFRN	prostaglandin F2 receptor inhibitor
P61006	2.1724	2.10839	0.619997	3.40064	0.000672283	0.0039503	RAB8A	RAB8A, member RAS oncogene family
Q14692	1.33356	3.09624	0.910477	3.40068	0.000672186	0.0039503	BMS1	BMS1 ribosome biogenesis factor
Q9NUU7	1.49217	2.83609	0.834278	3.39945	0.000675208	0.00396171	DDX19A	DEAD (Asp-Glu-Ala-Asp) box polypeptide 19A
P16152	6.19219	1.14625	0.337257	3.39873	0.000676992	0.00396171	CBR1	carbonyl reductase 1
Q16531	2.10462	2.1967	0.6463	3.39889	0.000676612	0.00396171	DDB1	damage-specific DNA binding protein 1, 127kDa
Q02880	3.64954	1.83828	0.540913	3.39847	0.000677638	0.00396171	TOP2B	topoisomerase (DNA) II beta 180kDa
O43175	5.09611	1.28477	0.378246	3.39665	0.000682165	0.00398316	PHGDH	phosphoglycerate dehydrogenase
P18462	1.28704	2.91427	0.858389	3.39504	0.00068618	0.00400157	NA	NA
Q8TEM1	1.96205	2.33946	0.689593	3.39252	0.00069253	0.00403353	NUP210	nucleoporin 210kDa
P68400	1.36796	2.87339	0.847927	3.38873	0.000702182	0.00408443	CSNK2A1	casein kinase 2, alpha 1 polypeptide
P23141	6.70167	-2.24459	0.662435	-3.3884	0.000703029	0.00408443	CES1	carboxylesterase 1
Q15020	1.68829	2.52162	0.744955	3.38493	0.000711963	0.00413117	SART3	squamous cell carcinoma antigen recognized by T cells 3
P52789	1.35226	2.82714	0.835653	3.38314	0.00071661	0.00415294	HK2	hexokinase 2
P51688	2.28681	-1.80734	0.534645	-3.38045	0.000723673	0.00418864	SGSH	N-sulfoglucosamine sulfohydrolase
O94826	2.34593	1.89253	0.560619	3.37579	0.000736044	0.00424965	TOMM70A	translocase of outer mitochondrial membrane 70 homolog A (S. cerevisiae)
Q9UI12	1.49948	2.81136	0.832798	3.3758	0.000736015	0.00424965	ATP6V1H	ATPase, H+ transporting, lysosomal 50/57kDa, V1 subunit H
P54819	5.82893	1.33729	0.396405	3.37354	0.000742078	0.00426328	AK2	adenylate kinase 2
Q96CS3	1.14716	3.34468	0.99135	3.37387	0.000741203	0.00426328	FAF2	Fas associated factor family member 2
P04233	1.75565	2.40868	0.713837	3.37427	0.000740118	0.00426328	CD74	CD74 molecule, major histocompatibility complex, class II invariant chain
Q8NG06	2.46381	-2.53137	0.750285	-3.37387	0.000741181	0.00426328	TRIM58	tripartite motif containing 58
O75306	1.20355	3.31628	0.984296	3.36919	0.000753905	0.00432587	NDUFS2	NADH dehydrogenase (ubiquinone) Fe-S protein 2, 49kDa (NADH-coenzyme Q reductase)
O15031	2.38786	1.7987	0.534487	3.36528	0.000764661	0.00438217	PLXNB2	plexin B2
Q8NFF5	1.32358	3.07256	0.913205	3.36459	0.000766583	0.00438776	FLAD1	flavin adenine dinucleotide synthetase 1
Q9BWM7	1.3593	2.79432	0.831272	3.3615	0.000775191	0.00443157	SFXN3	sideroflexin 3
Q7Z7A1	4.63797	-1.17492	0.349719	-3.35962	0.000780502	0.00445644	CNTRL	centriolin
O43615	1.60545	2.66496	0.793548	3.35829	0.000784276	0.0044725	TIMM44	translocase of inner mitochondrial membrane 44 homolog (yeast)
P02724	1.39044	-2.51035	0.747968	-3.35622	0.000790147	0.00450045	GYPA	glycophorin A (MNS blood group)
P36543	2.55248	1.72267	0.513703	3.35344	0.000798127	0.00454033	ATP6V1E1	ATPase, H+ transporting, lysosomal 31kDa, V1 subunit E1
Q96N67	1.55384	2.60255	0.77842	3.34338	0.000827649	0.0047025	DOCK7	dedicator of cytokinesis 7
P26368	2.50222	1.93017	0.577427	3.34271	0.000829646	0.00470809	U2AF2	U2 small nuclear RNA auxiliary factor 2
P35573	1.67108	2.54437	0.761371	3.34183	0.000832284	0.00471701	AGL	amylo-alpha-1, 6-glucosidase, 4-alpha-glucanotransferase
Q15427	1.63949	2.70222	0.808683	3.34151	0.00083325	0.00471701	SF3B4	splicing factor 3b, subunit 4, 49kDa
Q13347	2.18654	2.07286	0.62197	3.33273	0.000859996	0.00486249	EIF3I	eukaryotic translation initiation factor 3, subunit I
Q16695	3.05088	1.61503	0.484916	3.33052	0.000866827	0.00489515	HIST3H3	histone cluster 3, H3
Q8NCN5	0.96668	3.38262	1.0163	3.32836	0.000873595	0.00492737	PDPR	pyruvate dehydrogenase phosphatase regulatory subunit
O60264	1.84014	2.27373	0.683615	3.32604	0.000880902	0.00496256	SMARCA5	SWI/SNF related, matrix associated, actin dependent regulator of chromatin, subfamily a, member 5
O14744	1.30939	2.83419	0.852806	3.32337	0.000889383	0.00500426	PRMT5	protein arginine methyltransferase 5
Q14152	7.80079	1.25648	0.378123	3.32294	0.000890749	0.00500588	EIF3A	eukaryotic translation initiation factor 3, subunit A
Q14240	1.39747	2.83609	0.853673	3.32223	0.000893025	0.00500655	EIF4A2	eukaryotic translation initiation factor 4A2
P49591	2.90197	1.68985	0.508632	3.32233	0.000892679	0.00500655	SARS	seryl-tRNA synthetase
Q9HAV4	2.06089	2.48561	0.74826	3.32185	0.000894235	0.00500728	XPO5	exportin 5
P04792	42.3874	-0.943252	0.284074	-3.32045	0.000898734	0.00502386	HSPB1	heat shock 27kDa protein 1
P26583	2.66359	1.81793	0.547527	3.32025	0.000899359	0.00502386	HMGB2	high mobility group box 2
P13073	2.36722	2.3774	0.716188	3.31952	0.000901712	0.00503095	COX4I1	cytochrome c oxidase subunit IV isoform 1
P09012	1.26009	3.03246	0.913773	3.31862	0.000904641	0.00504123	SNRPA	small nuclear ribonucleoprotein polypeptide A
O95777	2.34255	-1.70658	0.514432	-3.3174	0.000908582	0.00505712	LSM8	LSM8 homolog, U6 small nuclear RNA associated (S. cerevisiae)
P09914	1.58086	2.75001	0.829209	3.31642	0.000911784	0.00506887	IFIT1	interferon-induced protein with tetratricopeptide repeats 1
Q9NPI1	2.64824	-1.67653	0.505973	-3.31347	0.000921464	0.00511655	BRD7	bromodomain containing 7
P02675	76.1244	1.35752	0.410056	3.31058	0.00093103	0.00516349	FGB	fibrinogen beta chain
P01605	1.89902	-2.1873	0.661711	-3.30552	0.000948011	0.00525139	NA	NA
F8WAA3	1.24306	-2.91153	0.881279	-3.30375	0.000953998	0.00527826	NA	NA
Q9UHD8	5.80757	1.26836	0.384229	3.30106	0.000963214	0.0053229	SEPT9	septin 9
Q9NPQ8	1.1492	3.04593	0.923426	3.29851	0.000972011	0.00536513	RIC8A	RIC8 guanine nucleotide exchange factor A
P11277	13.911	-1.64059	0.497471	-3.29785	0.000974286	0.0053713	SPTB	spectrin, beta, erythrocytic
P28288	2.15388	2.4074	0.730142	3.29717	0.000976635	0.00537786	ABCD3	ATP-binding cassette, sub-family D (ALD), member 3
Q8IXB3	1.01128	-3.29731	1.00026	-3.29644	0.000979171	0.00538544	TUSC5	tumor suppressor candidate 5
P00568	5.1725	-1.08808	0.33027	-3.29453	0.000985874	0.00541589	AK1	adenylate kinase 1
Q92608	2.25817	1.99743	0.60656	3.29305	0.000991082	0.00543807	DOCK2	dedicator of cytokinesis 2
Q9Y383	1.61348	2.44895	0.743997	3.29162	0.000996124	0.00545928	LUC7L2	LUC7-like 2 (S. cerevisiae)
Q93050	0.928817	3.56272	1.08349	3.28819	0.00100834	0.00551972	ATP6V0A1	ATPase, H+ transporting, lysosomal V0 subunit a1
Q9NXG2	1.52714	2.58532	0.78634	3.28779	0.00100976	0.00552096	THUMPD1	THUMP domain containing 1
Q9BXS5	0.971814	3.35773	1.02216	3.28493	0.00102009	0.00557089	AP1M1	adaptor-related protein complex 1, mu 1 subunit
O15371	1.38403	2.7779	0.84724	3.27877	0.00104262	0.00567471	EIF3D	eukaryotic translation initiation factor 3, subunit D
Q9NRV9	2.48324	1.74128	0.531024	3.2791	0.00104137	0.00567471	HEBP1	heme binding protein 1
P41218	1.76462	2.39961	0.731946	3.2784	0.00104399	0.00567471	MNDA	myeloid cell nuclear differentiation antigen
O60256	0.975001	3.31004	1.00958	3.27863	0.00104313	0.00567471	PRPSAP2	phosphoribosyl pyrophosphate synthetase-associated protein 2
P16219	2.66724	-1.9314	0.589264	-3.27764	0.00104679	0.00568326	ACADS	acyl-CoA dehydrogenase, C-2 to C-3 short chain
Q08257	2.08637	1.91196	0.583604	3.27612	0.00105242	0.00570717	CRYZ	crystallin, zeta (quinone reductase)
Q92769	1.52163	2.55294	0.779718	3.27419	0.00105966	0.00573974	HDAC2	histone deacetylase 2
Q13630	1.68266	2.38628	0.729282	3.2721	0.00106752	0.00577554	TSTA3	tissue specific transplantation antigen P35B
O96008	1.01219	3.29902	1.00911	3.26923	0.0010784	0.00582765	TOMM40	translocase of outer mitochondrial membrane 40 homolog (yeast)
Q16698	3.47122	1.63903	0.502015	3.26491	0.00109499	0.00591041	DECR1	2,4-dienoyl CoA reductase 1, mitochondrial
P53999	3.28444	1.6832	0.515598	3.26456	0.00109636	0.00591091	SUB1	SUB1 homolog (S. cerevisiae)
Q8NBX0	1.61486	2.50171	0.767773	3.2584	0.00112041	0.00603357	SCCPDH	saccharopine dehydrogenase (putative)
P49247	4.86261	-1.56112	0.479587	-3.25514	0.00113336	0.00609626	RPIA	ribose 5-phosphate isomerase A
P27694	2.64342	1.9215	0.590472	3.25418	0.00113719	0.00610975	RPA1	replication protein A1, 70kDa
P26373	2.48945	1.81175	0.557141	3.25187	0.00114647	0.00615249	RPL13	ribosomal protein L13
P08123	153.028	-1.17581	0.361644	-3.25129	0.00114882	0.00615797	COL1A2	collagen, type I, alpha 2
Q6NXG1	0.894552	3.56044	1.09617	3.24807	0.00116193	0.00622106	ESRP1	epithelial splicing regulatory protein 1
P31930	5.13662	1.25899	0.388377	3.24166	0.00118837	0.00635532	UQCRC1	ubiquinol-cytochrome c reductase core protein I
Q7Z4W1	3.02904	1.70168	0.525783	3.23647	0.00121018	0.00646451	DCXR	dicarbonyl/L-xylulose reductase
P04080	4.48594	1.20533	0.372898	3.23233	0.00122785	0.00654382	CSTB	cystatin B (stefin B)
P49792	4.1988	1.40789	0.435547	3.23246	0.0012273	0.00654382	RANBP2	RAN binding protein 2
P10515	2.61389	1.59881	0.494797	3.23125	0.00123252	0.00656116	DLAT	dihydrolipoamide S-acetyltransferase
Q9UIJ7	2.55299	1.90765	0.590444	3.23088	0.0012341	0.00656206	AK3	adenylate kinase 3
P54709	1.61172	2.4952	0.773003	3.22793	0.00124688	0.00662243	ATP1B3	ATPase, Na+/K+ transporting, beta 3 polypeptide
Q14031	6.80983	-1.55072	0.48054	-3.22704	0.00125078	0.00663557	COL4A6	collagen, type IV, alpha 6
Q3KQV9	1.17741	2.95098	0.916136	3.22112	0.0012769	0.00676643	UAP1L1	UDP-N-acetylglucosamine pyrophosphorylase 1 like 1
Q13404	2.54988	1.59658	0.495854	3.21986	0.00128254	0.00678543	UBE2V1	ubiquitin-conjugating enzyme E2 variant 1
Q14966	2.08409	1.96748	0.611083	3.21966	0.00128341	0.00678543	ZNF638	zinc finger protein 638
Q9BUN8	0.856571	3.53022	1.09911	3.21188	0.0013187	0.00695615	DERL1	derlin 1
Q32P28	1.20074	3.20571	0.99798	3.2122	0.00131724	0.00695615	LEPRE1	leucine proline-enriched proteoglycan (leprecan) 1
P49411	8.69792	1.00035	0.311531	3.21109	0.00132234	0.0069674	TUFM	Tu translation elongation factor, mitochondrial
Q9Y5A9	1.00958	3.22316	1.00455	3.20857	0.00133395	0.00702064	YTHDF2	YTH domain family, member 2
P00387	5.44606	1.1686	0.364675	3.20448	0.00135305	0.00711307	CYB5R3	cytochrome b5 reductase 3
P19823	24.0409	1.28526	0.401837	3.19847	0.0013816	0.00725494	ITIH2	inter-alpha-trypsin inhibitor heavy chain 2
P48739	1.4309	2.59823	0.812596	3.19745	0.00138648	0.00727239	PITPNB	phosphatidylinositol transfer protein, beta
Q9Y5Y7	1.05366	-2.96192	0.926923	-3.19543	0.00139623	0.00731526	LYVE1	lymphatic vessel endothelial hyaluronan receptor 1
P04264	9.30698	-1.23333	0.386051	-3.19474	0.00139957	0.00731726	KRT1	keratin 1
P55084	7.3014	1.17533	0.3679	3.1947	0.00139977	0.00731726	HADHB	hydroxyacyl-CoA dehydrogenase/3-ketoacyl-CoA thiolase/enoyl-CoA hydratase (trifunctional protein), beta subunit
P01596	5.08761	-1.09713	0.343528	-3.19372	0.00140452	0.00733384	NA	NA
P54920	3.6067	1.37361	0.430566	3.19024	0.00142157	0.00740618	NAPA	N-ethylmaleimide-sensitive factor attachment protein, alpha
Q9H2T7	6.39744	-1.27759	0.400437	-3.1905	0.00142028	0.00740618	RANBP17	RAN binding protein 17
Q13617	1.47747	2.70777	0.848862	3.18989	0.00142328	0.00740679	CUL2	cullin 2
Q96QV6	11.3217	0.93364	0.292933	3.18722	0.00143649	0.00746716	HIST1H2AA	histone cluster 1, H2aa
O60568	2.06825	2.32272	0.729133	3.18559	0.00144459	0.00750089	PLOD3	procollagen-lysine, 2-oxoglutarate 5-dioxygenase 3
Q13155	1.09371	3.00023	0.942636	3.18281	0.00145853	0.00756478	AIMP2	aminoacyl tRNA synthetase complex-interacting multifunctional protein 2
P62495	1.5647	2.35172	0.739023	3.1822	0.0014616	0.00757226	ETF1	eukaryotic translation termination factor 1
P40306	1.92454	2.06397	0.648756	3.18142	0.00146554	0.00758236	PSMB10	proteasome (prosome, macropain) subunit, beta type, 10
Q9Y230	5.55428	1.07424	0.337688	3.18117	0.00146682	0.00758236	RUVBL2	RuvB-like AAA ATPase 2
O60296	2.82361	-1.51113	0.475467	-3.1782	0.00148194	0.00765201	TRAK2	trafficking protein, kinesin binding 2
P28289	0.835677	-3.08193	0.970131	-3.17682	0.00148902	0.00768003	TMOD1	tropomodulin 1
Q9C0C2	13.7926	-0.818049	0.257682	-3.17464	0.00150023	0.007714	TNKS1BP1	tankyrase 1 binding protein 1, 182kDa
B1AK87	1.21862	2.74502	0.864579	3.17497	0.00149851	0.007714	NA	NA
Q7L2H7	1.90929	2.06517	0.650535	3.17457	0.00150059	0.007714	EIF3M	eukaryotic translation initiation factor 3, subunit M
P51531	1.38875	2.53708	0.799492	3.17337	0.00150679	0.00773732	SMARCA2	SWI/SNF related, matrix associated, actin dependent regulator of chromatin, subfamily a, member 2
P06493	1.45856	2.90307	0.915613	3.17063	0.00152108	0.00780205	CDK1	cyclin-dependent kinase 1
P39748	1.40773	2.47484	0.781223	3.16791	0.00153539	0.00786677	FEN1	flap structure-specific endonuclease 1
P78344	2.60129	1.90268	0.601016	3.16578	0.00154669	0.00791591	EIF4G2	eukaryotic translation initiation factor 4 gamma, 2
P16066	4.41726	-1.35104	0.426814	-3.1654	0.00154869	0.00791744	NPR1	natriuretic peptide receptor 1
P62753	2.61693	1.78672	0.56481	3.1634	0.00155937	0.00796052	RPS6	ribosomal protein S6
Q9UNL2	0.8287	3.47355	1.09812	3.16318	0.00156055	0.00796052	SSR3	signal sequence receptor, gamma (translocon-associated protein gamma)
P01024	87.3133	0.855052	0.270881	3.15656	0.00159642	0.00813453	C3	complement component 3
Q9P2M7	2.26433	1.68259	0.533345	3.15478	0.0016062	0.0081754	CGN	cingulin
P28331	5.59349	1.23939	0.393402	3.15044	0.00163025	0.00828873	NDUFS1	NADH dehydrogenase (ubiquinone) Fe-S protein 1, 75kDa (NADH-coenzyme Q reductase)
A6NEC2	1.54451	2.37436	0.753813	3.1498	0.00163385	0.00829793	NA	NA
Q14683	3.15705	1.55395	0.494032	3.14544	0.00165838	0.00841332	SMC1A	structural maintenance of chromosomes 1A
P14324	1.84153	2.04887	0.651466	3.14502	0.00166074	0.00841613	FDPS	farnesyl diphosphate synthase
Q9Y3A5	1.37708	2.58305	0.821535	3.14418	0.00166554	0.00843124	SBDS	Shwachman-Bodian-Diamond syndrome
Q8NFV4	1.28793	2.77996	0.8845	3.14297	0.00167243	0.00845064	ABHD11	abhydrolase domain containing 11
Q9H2D6	3.67603	-1.33421	0.424519	-3.14287	0.00167302	0.00845064	TRIOBP	TRIO and F-actin binding protein
Q13162	4.74644	1.17592	0.37432	3.14148	0.00168094	0.00847357	PRDX4	peroxiredoxin 4
P52566	8.80375	0.87962	0.280006	3.14144	0.00168121	0.00847357	ARHGDIB	Rho GDP dissociation inhibitor (GDI) beta
Q99873	1.78503	2.05917	0.6558	3.13994	0.00168985	0.0085079	PRMT1	protein arginine methyltransferase 1
P15144	5.49414	1.71837	0.547548	3.13829	0.00169936	0.00854651	ANPEP	alanyl (membrane) aminopeptidase
Q16610	2.54151	-1.5655	0.498941	-3.13765	0.00170307	0.00855592	ECM1	extracellular matrix protein 1
P23528	27.8672	0.926457	0.295356	3.13675	0.00170833	0.00857304	CFL1	cofilin 1 (non-muscle)
Q9NS73	1.43269	-2.54744	0.812633	-3.13479	0.00171976	0.0086211	MBIP	MAP3K12 binding inhibitory protein 1
O15417	4.70073	-1.35951	0.433874	-3.13342	0.00172783	0.00865218	TNRC18	trinucleotide repeat containing 18
Q6FI13	4.85564	2.45648	0.784407	3.13165	0.0017383	0.00869523	HIST2H2AA3	histone cluster 2, H2aa3
Q9HCC0	1.94204	2.23992	0.715624	3.13002	0.00174796	0.00873414	MCCC2	methylcrotonoyl-CoA carboxylase 2 (beta)
P00325	1.51981	-2.26169	0.722732	-3.12935	0.00175191	0.00874448	ADH1B	alcohol dehydrogenase 1B (class I), beta polypeptide
P07358	3.13315	1.76208	0.563208	3.12865	0.00175609	0.00875594	C8B	complement component 8, beta polypeptide
P33151	1.50952	-2.0294	0.648875	-3.12758	0.00176254	0.00876514	CDH5	cadherin 5, type 2 (vascular endothelium)
Q9NZ45	1.07807	3.09229	0.988774	3.1274	0.0017636	0.00876514	CISD1	CDGSH iron sulfur domain 1
P01611	2.39107	-1.5621	0.499456	-3.12762	0.00176231	0.00876514	NA	NA
P61586	3.37726	1.61929	0.517922	3.12651	0.00176892	0.00878218	RHOA	ras homolog family member A
P62987	10.7495	0.919525	0.294173	3.1258	0.00177323	0.00879414	UBA52	ubiquitin A-52 residue ribosomal protein fusion product 1
P63096	1.32969	2.65917	0.851541	3.12277	0.0017916	0.00887577	GNAI1	guanine nucleotide binding protein (G protein), alpha inhibiting activity polypeptide 1
Q16706	1.19746	2.86948	0.919002	3.12239	0.00179391	0.00887774	MAN2A1	mannosidase, alpha, class 2A, member 1
Q9P289	1.13161	2.90046	0.929204	3.12145	0.00179963	0.00889657	STK26	serine/threonine protein kinase 26
P46379	1.95654	1.99791	0.640161	3.12095	0.00180269	0.00890221	BAG6	BCL2-associated athanogene 6
P22676	5.28059	-1.55047	0.497657	-3.11555	0.00183604	0.00905726	CALB2	calbindin 2
O14874	1.63894	2.09365	0.672146	3.11488	0.00184021	0.0090682	BCKDK	branched chain ketoacid dehydrogenase kinase
Q15417	5.9972	1.3641	0.438072	3.11387	0.00184652	0.00908967	CNN3	calponin 3, acidic
Q96CW1	1.1475	2.7366	0.879329	3.11215	0.00185731	0.00913309	AP2M1	adaptor-related protein complex 2, mu 1 subunit
P40855	2.52536	-1.86593	0.599809	-3.11087	0.00186536	0.00916295	PEX19	peroxisomal biogenesis factor 19
P02462	8.67869	-1.08415	0.348677	-3.10932	0.0018752	0.00920155	COL4A1	collagen, type IV, alpha 1
P0CG05	25.4446	-0.804488	0.259025	-3.10583	0.00189744	0.00929105	NA	NA
P67812	0.984854	3.15953	1.01719	3.10613	0.0018955	0.00929105	SEC11A	SEC11 homolog A (S. cerevisiae)
Q13085	3.59597	1.38303	0.445654	3.10337	0.0019133	0.00935885	ACACA	acetyl-CoA carboxylase alpha
O60749	2.4535	1.83589	0.591991	3.10121	0.00192733	0.00941753	SNX2	sorting nexin 2
P11717	2.79058	1.49868	0.483432	3.10008	0.00193467	0.00943353	IGF2R	insulin-like growth factor 2 receptor
P98082	3.57634	-1.21298	0.391273	-3.10009	0.00193462	0.00943353	DAB2	Dab, mitogen-responsive phosphoprotein, homolog 2 (Drosophila)
Q9UJZ1	3.68158	1.51355	0.488291	3.09969	0.00193722	0.00943609	STOML2	stomatin (EPB72)-like 2
G3V574	4.11894	-1.7547	0.566261	-3.09875	0.00194341	0.0094563	NA	NA
Q9NR31	2.84404	1.5559	0.502919	3.09373	0.00197659	0.0096077	SAR1A	secretion associated, Ras related GTPase 1A
Q9NS69	1.52136	2.35448	0.76177	3.09079	0.00199621	0.00969292	TOMM22	translocase of outer mitochondrial membrane 22 homolog (yeast)
Q9BRK3	0.911055	-3.16673	1.02474	-3.09027	0.00199972	0.00969981	MXRA8	matrix-remodelling associated 8
Q8NC56	1.35417	2.53738	0.821701	3.08795	0.00201539	0.0097656	LEMD2	LEM domain containing 2
Q71UM5	0.879586	3.19357	1.03499	3.08559	0.00203147	0.00983324	RPS27L	ribosomal protein S27-like
P41250	6.12651	1.13068	0.366904	3.08167	0.00205844	0.00994742	GARS	glycyl-tRNA synthetase
Q9Y3E0	0.869572	3.19675	1.03739	3.08154	0.00205934	0.00994742	GOLT1B	golgi transport 1B
Q13363	1.73256	2.05594	0.667576	3.07971	0.00207201	0.00999818	CTBP1	C-terminal binding protein 1
Q9Y2Z4	1.2445	2.84677	0.925048	3.07743	0.00208795	0.0100646	YARS2	tyrosyl-tRNA synthetase 2, mitochondrial
P05783	22.2458	1.79025	0.582521	3.07329	0.00211715	0.0101948	KRT18	keratin 18
P11021	62.5683	0.506793	0.165034	3.07083	0.00213462	0.0102683	HSPA5	heat shock 70kDa protein 5 (glucose-regulated protein, 78kDa)
Q8TDZ2	1.83861	2.06505	0.672627	3.07013	0.00213966	0.0102819	MICAL1	microtubule associated monooxygenase, calponin and LIM domain containing 1
B7Z5T4	1.52726	-2.20259	0.718156	-3.06701	0.00216215	0.0103792	NA	NA
P49748	23.9952	-0.919502	0.300137	-3.06361	0.00218682	0.0104868	ACADVL	acyl-CoA dehydrogenase, very long chain
P29992	0.982775	3.03317	0.991117	3.06035	0.00221079	0.0105908	GNA11	guanine nucleotide binding protein (G protein), alpha 11 (Gq class)
P49720	1.81547	2.11425	0.690982	3.05978	0.002215	0.0106	PSMB3	proteasome (prosome, macropain) subunit, beta type, 3
Q7Z2X4	1.59132	-2.11368	0.690888	-3.05937	0.00221803	0.0106036	PID1	phosphotyrosine interaction domain containing 1
P46777	4.62585	1.45142	0.474915	3.05617	0.00224182	0.0106953	RPL5	ribosomal protein L5
P15559	1.86829	2.75635	0.901865	3.05627	0.00224106	0.0106953	NQO1	NAD(P)H dehydrogenase, quinone 1
Q96Q11	0.876982	3.17025	1.04106	3.0452	0.00232526	0.011082	TRNT1	tRNA nucleotidyl transferase, CCA-adding, 1
P22695	7.85818	1.01445	0.333347	3.04321	0.00234066	0.0111439	UQCRC2	ubiquinol-cytochrome c reductase core protein II
O95470	0.964924	3.11955	1.02604	3.04038	0.00236281	0.0112379	SGPL1	sphingosine-1-phosphate lyase 1
P80723	8.52258	0.893195	0.294211	3.0359	0.00239819	0.0113945	BASP1	brain abundant, membrane attached signal protein 1
O95340	1.95234	2.22355	0.733259	3.03243	0.00242596	0.0115146	PAPSS2	3'-phosphoadenosine 5'-phosphosulfate synthase 2
Q99460	4.64002	1.3597	0.448537	3.03142	0.00243403	0.0115411	PSMD1	proteasome (prosome, macropain) 26S subunit, non-ATPase, 1
Q8TAT6	1.97393	1.82726	0.602865	3.03097	0.00243769	0.0115467	NPLOC4	nuclear protein localization 4 homolog (S. cerevisiae)
Q14139	1.09587	3.06632	1.01217	3.02944	0.00245006	0.0115934	UBE4A	ubiquitination factor E4A
O95571	1.26894	2.51974	0.831952	3.0287	0.00245605	0.01161	ETHE1	ethylmalonic encephalopathy 1
P22061	3.08234	1.41609	0.467648	3.02811	0.00246091	0.0116211	PCMT1	protein-L-isoaspartate (D-aspartate) O-methyltransferase
Q92896	1.55789	2.17273	0.718596	3.02358	0.00249807	0.0117846	GLG1	golgi glycoprotein 1
Q9ULC4	0.950627	3.11016	1.02984	3.02003	0.00252748	0.0119112	MCTS1	malignant T cell amplified sequence 1
P04062	1.08172	2.86331	0.949161	3.01667	0.00255564	0.0120196	GBA	glucosidase, beta, acid
Q96C86	1.43745	2.30114	0.762806	3.01667	0.00255565	0.0120196	DCPS	decapping enzyme, scavenger
P00488	10.1323	1.14291	0.379056	3.01514	0.00256862	0.0120684	F13A1	coagulation factor XIII, A1 polypeptide
P60323	1.1639	-2.4117	0.801207	-3.01008	0.00261179	0.0122544	NANOS3	nanos homolog 3 (Drosophila)
P68036	1.99255	1.78451	0.592884	3.00988	0.0026135	0.0122544	UBE2L3	ubiquitin-conjugating enzyme E2L 3
Q5JSL3	4.85617	-1.33801	0.444909	-3.00738	0.0026351	0.0123432	DOCK11	dedicator of cytokinesis 11
Q96JM2	2.16257	-1.48011	0.492561	-3.00493	0.00265643	0.0124306	ZNF462	zinc finger protein 462
Q7Z478	1.58417	2.30366	0.767475	3.00161	0.00268557	0.0125543	DHX29	DEAH (Asp-Glu-Ala-His) box polypeptide 29
Q7Z5L9	2.56142	1.54233	0.514036	3.00043	0.00269603	0.0125905	IRF2BP2	interferon regulatory factor 2 binding protein 2
Q9Y305	2.14451	1.78599	0.595346	2.99992	0.00270054	0.0125989	ACOT9	acyl-CoA thioesterase 9
Q5T447	0.912303	3.07485	1.02578	2.99757	0.0027214	0.0126754	HECTD3	HECT domain containing E3 ubiquitin protein ligase 3
Q99497	19.5421	-0.753958	0.251532	-2.99746	0.00272241	0.0126754	PARK7	parkinson protein 7
Q9Y285	2.10687	1.6171	0.540196	2.99354	0.0027576	0.0128264	FARSA	phenylalanyl-tRNA synthetase, alpha subunit
Q68CZ2	2.38113	1.65963	0.554751	2.99167	0.00277453	0.0128922	TNS3	tensin 3
Q15758	1.20426	2.58669	0.864805	2.99107	0.00278003	0.0129049	SLC1A5	solute carrier family 1 (neutral amino acid transporter), member 5
P10768	1.99638	1.79424	0.599999	2.9904	0.00278608	0.0129201	ESD	esterase D
O00629	1.0386	2.95066	0.988394	2.9853	0.00283296	0.0131244	KPNA4	karyopherin alpha 4 (importin alpha 3)
P06681	2.39436	1.80839	0.606493	2.98171	0.00286639	0.013266	C2	complement component 2
O75718	0.803863	3.32301	1.11472	2.98102	0.00287292	0.013283	CRTAP	cartilage associated protein
P51114	1.62538	2.43787	0.817901	2.98064	0.00287649	0.0132862	FXR1	fragile X mental retardation, autosomal homolog 1
P10155	2.89138	1.39118	0.466922	2.97946	0.00288756	0.0133109	TROVE2	TROVE domain family, member 2
O75746	1.31818	2.49793	0.838357	2.97956	0.00288662	0.0133109	SLC25A12	solute carrier family 25 (aspartate/glutamate carrier), member 12
Q7L1Q6	1.07453	2.81307	0.944797	2.97744	0.0029067	0.0133413	BZW1	basic leucine zipper and W2 domains 1
P02747	2.09629	1.80676	0.606857	2.97724	0.00290853	0.0133413	C1QC	complement component 1, q subcomponent, C chain
Q9Y394	0.919046	3.06268	1.02848	2.97788	0.00290254	0.0133413	DHRS7	dehydrogenase/reductase (SDR family) member 7
A8MW06	14.4035	-1.05258	0.353524	-2.97738	0.0029072	0.0133413	NA	NA
Q8WWY3	1.03039	3.1031	1.04223	2.97736	0.00290746	0.0133413	PRPF31	pre-mRNA processing factor 31
P84103	2.08659	1.73311	0.582305	2.9763	0.00291752	0.0133693	SRSF3	serine/arginine-rich splicing factor 3
Q9HC07	1.43442	2.37516	0.798155	2.97581	0.00292217	0.0133774	TMEM165	transmembrane protein 165
P62847	1.53988	2.13105	0.717013	2.97213	0.00295743	0.0135255	RPS24	ribosomal protein S24
P02748	7.16344	1.16714	0.392842	2.97102	0.00296816	0.0135612	C9	complement component 9
Q96RQ9	1.40113	2.40213	0.808999	2.96926	0.00298513	0.0136125	IL4I1	interleukin 4 induced 1
O15460	1.94638	2.03327	0.684775	2.96925	0.00298525	0.0136125	P4HA2	prolyl 4-hydroxylase, alpha polypeptide II
Q99685	1.56938	-2.09655	0.706951	-2.96562	0.00302076	0.0137609	MGLL	monoglyceride lipase
O14983	2.03348	1.97874	0.667574	2.96408	0.0030359	0.0138163	ATP2A1	ATPase, Ca++ transporting, cardiac muscle, fast twitch 1
Q9UNZ2	6.26274	-1.013	0.342306	-2.95935	0.00308286	0.0140163	NSFL1C	NSFL1 (p97) cofactor (p47)
P06753	8.31488	-0.842799	0.285129	-2.95585	0.00311809	0.0141626	TPM3	tropomyosin 3
Q13283	4.1831	1.14248	0.386585	2.95532	0.00312346	0.0141731	G3BP1	GTPase activating protein (SH3 domain) binding protein 1
P01765	2.82512	-1.52667	0.516665	-2.95485	0.00312816	0.0141806	NA	NA
P05160	1.47646	-2.40249	0.813599	-2.95291	0.0031479	0.0142562	F13B	coagulation factor XIII, B polypeptide
Q9Y6G9	1.85959	1.85382	0.627946	2.95219	0.00315526	0.0142755	DYNC1LI1	dynein, cytoplasmic 1, light intermediate chain 1
Q9Y2J8	2.21355	2.30531	0.78119	2.95102	0.00316724	0.0143158	PADI2	peptidyl arginine deiminase, type II
Q9NTK5	5.36154	1.23266	0.417778	2.95053	0.00317234	0.0143249	OLA1	Obg-like ATPase 1
Q9P035	0.910347	3.08697	1.04645	2.94994	0.00317837	0.0143323	PTPLAD1	protein tyrosine phosphatase-like A domain containing 1
Q9UM47	5.39471	-1.59	0.539028	-2.94977	0.00318015	0.0143323	NOTCH3	notch 3
P50402	1.6338	2.04749	0.695508	2.94388	0.00324124	0.0145934	EMD	emerin
Q02487	1.41924	2.4522	0.83362	2.94162	0.00326496	0.014686	DSC2	desmocollin 2
P11388	3.0766	1.64137	0.558243	2.94025	0.00327945	0.0147226	TOP2A	topoisomerase (DNA) II alpha 170kDa
Q8TCJ2	0.912289	3.06357	1.04191	2.94035	0.00327847	0.0147226	STT3B	STT3B, subunit of the oligosaccharyltransferase complex (catalytic)
P23246	13.4904	0.821894	0.279996	2.93538	0.00333143	0.0149416	SFPQ	splicing factor proline/glutamine-rich
Q13510	4.26767	1.11175	0.378795	2.93497	0.00333579	0.0149467	ASAH1	N-acylsphingosine amidohydrolase (acid ceramidase) 1
B2RTY4	1.87704	1.91246	0.651732	2.93443	0.00334164	0.0149584	MYO9A	myosin IXA
Q8IXQ6	1.04136	3.01191	1.02719	2.93217	0.00336603	0.0150531	PARP9	poly (ADP-ribose) polymerase family, member 9
P49721	1.71514	1.90564	0.650023	2.93165	0.00337169	0.0150639	PSMB2	proteasome (prosome, macropain) subunit, beta type, 2
E9PRT5	0.993377	3.29569	1.12472	2.93022	0.00338718	0.0151186	NA	NA
O43795	1.97575	1.89789	0.647999	2.92885	0.00340215	0.015128	MYO1B	myosin IB
P83111	1.77305	1.8869	0.644065	2.92967	0.00339323	0.015128	LACTB	lactamase, beta
Q92922	2.15349	1.69547	0.578789	2.92934	0.00339683	0.015128	SMARCC1	SWI/SNF related, matrix associated, actin dependent regulator of chromatin, subfamily c, member 1
E9PML7	1.55036	-2.35067	0.802594	-2.92884	0.00340232	0.015128	NA	NA
P16401	3.68247	1.42047	0.485062	2.92844	0.00340665	0.0151327	HIST1H1B	histone cluster 1, H1b
Q9UHQ9	1.57493	2.1216	0.724886	2.9268	0.00342468	0.0151982	CYB5R1	cytochrome b5 reductase 1
Q92520	1.5044	2.10089	0.717959	2.92619	0.00343138	0.0152134	FAM3C	family with sequence similarity 3, member C
Q15293	9.83378	-0.864453	0.295452	-2.92587	0.00343499	0.0152149	RCN1	reticulocalbin 1, EF-hand calcium binding domain
A6NHR9	2.00344	1.80993	0.618702	2.92537	0.00344042	0.0152244	SMCHD1	structural maintenance of chromosomes flexible hinge domain containing 1
P05198	3.51845	1.20548	0.412329	2.9236	0.00346012	0.015297	EIF2S1	eukaryotic translation initiation factor 2, subunit 1 alpha, 35kDa
P01613	1.69463	-1.79974	0.616894	-2.91742	0.0035294	0.0155737	NA	NA
P18428	2.66783	1.49954	0.513958	2.91763	0.00352702	0.0155737	LBP	lipopolysaccharide binding protein
O75339	2.01255	1.69649	0.581662	2.91663	0.00353836	0.0155959	CILP	cartilage intermediate layer protein, nucleotide pyrophosphohydrolase
Q9Y2Z0	1.41335	2.33546	0.800807	2.91638	0.00354117	0.0155959	SUGT1	SGT1, suppressor of G2 allele of SKP1 (S. cerevisiae)
Q8WUM0	1.50383	2.20932	0.758293	2.91354	0.00357356	0.0157237	NUP133	nucleoporin 133kDa
Q9Y5S9	1.51885	2.18579	0.750432	2.91271	0.0035831	0.0157507	RBM8A	RNA binding motif protein 8A
O15020	2.15642	1.94249	0.667314	2.9109	0.00360384	0.0158269	SPTBN2	spectrin, beta, non-erythrocytic 2
Q3SY89	1.95146	-1.72079	0.591345	-2.90996	0.0036148	0.01586	TCEB3CL	transcription elongation factor B polypeptide 3C-like
Q96P70	1.6405	2.1085	0.725047	2.90809	0.00363648	0.0159295	IPO9	importin 9
Q9UBV2	1.03778	2.76563	0.951043	2.908	0.00363751	0.0159295	SEL1L	sel-1 suppressor of lin-12-like (C. elegans)
P61981	14.0647	-0.774619	0.266636	-2.90515	0.00367075	0.0160595	YWHAG	tyrosine 3-monooxygenase/tryptophan 5-monooxygenase activation protein, gamma
Q16222	1.56395	2.09729	0.721993	2.90487	0.00367411	0.0160595	UAP1	UDP-N-acetylglucosamine pyrophosphorylase 1
Q00169	0.936916	3.0196	1.03991	2.90373	0.00368751	0.0160878	PITPNA	phosphatidylinositol transfer protein, alpha
Q9GZM7	3.79629	-1.30955	0.450969	-2.90385	0.00368602	0.0160878	TINAGL1	tubulointerstitial nephritis antigen-like 1
Q9H4B7	11.927	0.72804	0.250754	2.90341	0.00369128	0.0160891	TUBB1	tubulin, beta 1 class VI
A6NKX4	1.9688	-1.94068	0.66974	-2.89766	0.00375962	0.0163716	NA	NA
P18887	1.0597	2.72883	0.942325	2.89585	0.00378134	0.0164508	XRCC1	X-ray repair complementing defective repair in Chinese hamster cells 1
Q9NTJ5	1.09478	2.80335	0.968604	2.89422	0.00380106	0.0165211	SACM1L	SAC1 suppressor of actin mutations 1-like (yeast)
Q92945	11.9697	0.750351	0.259335	2.89336	0.00381141	0.0165506	KHSRP	KH-type splicing regulatory protein
P09211	14.9097	0.790682	0.273329	2.89278	0.00381844	0.0165656	GSTP1	glutathione S-transferase pi 1
Q9UNH7	1.16308	2.52544	0.873344	2.89169	0.00383174	0.0166078	SNX6	sorting nexin 6
P43405	0.801646	3.03117	1.04874	2.8903	0.00384879	0.0166661	SYK	spleen tyrosine kinase
Q99805	1.18559	2.51795	0.871735	2.88844	0.00387156	0.0167491	TM9SF2	transmembrane 9 superfamily member 2
P62937	14.0737	0.641733	0.222327	2.88644	0.00389623	0.0168401	PPIA	peptidylprolyl isomerase A (cyclophilin A)
Q15418	1.03405	2.76683	0.95894	2.8853	0.00391045	0.0168859	RPS6KA1	ribosomal protein S6 kinase, 90kDa, polypeptide 1
Q14165	1.01466	2.7746	0.963678	2.87918	0.0039871	0.0172009	MLEC	malectin
O60341	0.857226	2.97577	1.03405	2.87779	0.00400471	0.0172608	KDM1A	lysine (K)-specific demethylase 1A
Q9Y216	1.62822	-1.74269	0.60578	-2.87677	0.0040177	0.0172881	MTMR7	myotubularin related protein 7
O60493	2.10259	1.71912	0.597599	2.87671	0.0040185	0.0172881	SNX3	sorting nexin 3
P15121	1.62008	1.87458	0.651918	2.87549	0.00403403	0.0173228	AKR1B1	aldo-keto reductase family 1, member B1 (aldose reductase)
P15170	2.53332	1.45552	0.506135	2.87576	0.00403058	0.0173228	GSPT1	G1 to S phase transition 1
P00352	10.3274	-1.12589	0.391756	-2.87396	0.00405361	0.0173908	ALDH1A1	aldehyde dehydrogenase 1 family, member A1
P62995	1.94839	1.69048	0.588434	2.87285	0.00406792	0.0174361	TRA2B	transformer 2 beta homolog (Drosophila)
P51398	1.16491	2.83982	0.9889	2.87169	0.0040828	0.0174626	DAP3	death associated protein 3
P84090	1.27721	2.33081	0.811707	2.87149	0.00408539	0.0174626	ERH	enhancer of rudimentary homolog (Drosophila)
O76021	1.94071	1.90213	0.662301	2.872	0.00407882	0.0174626	RSL1D1	ribosomal L1 domain containing 1
E7ETH7	5.83849	-1.99402	0.694881	-2.86959	0.00411003	0.0175517	NA	NA
Q7Z5L3	1.46476	-2.25953	0.787754	-2.86832	0.0041266	0.0176063	C1QL2	complement component 1, q subcomponent-like 2
O00754	1.52055	2.03113	0.708239	2.86786	0.00413258	0.0176156	MAN2B1	mannosidase, alpha, class 2B, member 1
Q14914	1.429	2.18263	0.761481	2.8663	0.00415306	0.0176867	PTGR1	prostaglandin reductase 1
Q5H9R7	0.92363	2.98261	1.04094	2.8653	0.0041661	0.017726	PPP6R3	protein phosphatase 6, regulatory subunit 3
Q9UM00	0.972704	2.79579	0.975982	2.86459	0.00417547	0.0177456	TMCO1	transmembrane and coiled-coil domains 1
Q7Z3I7	2.11916	-1.58983	0.555034	-2.86437	0.00417835	0.0177456	ZNF572	zinc finger protein 572
P84095	0.808648	3.01067	1.05184	2.86229	0.00420589	0.0178462	RHOG	ras homolog family member G
Q8WVM8	3.0087	1.45852	0.50966	2.86174	0.0042132	0.0178609	SCFD1	sec1 family domain containing 1
P20674	7.84021	-1.10076	0.384751	-2.86098	0.00422334	0.0178876	COX5A	cytochrome c oxidase subunit Va
Q15121	4.91549	-1.09408	0.38298	-2.85675	0.00428003	0.0180884	PEA15	phosphoprotein enriched in astrocytes 15
P08107	19.3402	0.64013	0.224077	2.85674	0.0042802	0.0180884	HSPA1A	heat shock 70kDa protein 1A
P22102	4.42457	1.17622	0.41176	2.85657	0.00428245	0.0180884	GART	phosphoribosylglycinamide formyltransferase, phosphoribosylglycinamide synthetase, phosphoribosylaminoimidazole synthetase
Q9NR28	0.849674	2.98665	1.04587	2.85567	0.00429459	0.0181232	DIABLO	diablo, IAP-binding mitochondrial protein
Q03252	16.775	-0.682898	0.239268	-2.85411	0.00431579	0.0181641	LMNB2	lamin B2
Q8IV08	1.41968	2.24419	0.786159	2.85463	0.00430867	0.0181641	PLD3	phospholipase D family, member 3
P28074	1.67214	2.11377	0.740611	2.85409	0.00431602	0.0181641	PSMB5	proteasome (prosome, macropain) subunit, beta type, 5
Q8NFW1	12.5419	-1.0089	0.353563	-2.85351	0.00432392	0.0181808	COL22A1	collagen, type XXII, alpha 1
P04424	2.80099	1.50011	0.525988	2.85198	0.00434476	0.0182253	ASL	argininosuccinate lyase
Q8N3U4	1.47683	2.15335	0.75506	2.85189	0.00434603	0.0182253	STAG2	stromal antigen 2
Q9H773	1.04974	2.78733	0.977565	2.8513	0.00435413	0.0182253	DCTPP1	dCTP pyrophosphatase 1
P32322	1.33447	2.32092	0.813834	2.85184	0.00434671	0.0182253	PYCR1	pyrroline-5-carboxylate reductase 1
Q06124	1.33006	2.32604	0.815711	2.85155	0.0043507	0.0182253	PTPN11	protein tyrosine phosphatase, non-receptor type 11
P17174	2.32845	1.84814	0.648565	2.84959	0.00437758	0.018307	GOT1	glutamic-oxaloacetic transaminase 1, soluble
P02730	11.1581	-2.01445	0.707126	-2.84879	0.00438856	0.0183364	SLC4A1	solute carrier family 4 (anion exchanger), member 1 (Diego blood group)
Q9H6S0	2.78118	-1.41725	0.498044	-2.84564	0.0044322	0.018502	YTHDC2	YTH domain containing 2
O43747	1.6833	1.96897	0.692025	2.84523	0.00443792	0.0185093	AP1G1	adaptor-related protein complex 1, gamma 1 subunit
P50914	2.45193	1.4027	0.493262	2.84373	0.00445893	0.0185767	RPL14	ribosomal protein L14
Q9NVA2	4.44581	1.20416	0.423479	2.8435	0.00446208	0.0185767	SEPT11	septin 11
O75608	0.822004	3.03301	1.06694	2.84272	0.00447301	0.0185914	LYPLA1	lysophospholipase I
P02749	7.87109	-0.862156	0.303321	-2.84239	0.00447763	0.0185914	APOH	apolipoprotein H (beta-2-glycoprotein I)
P61923	0.835239	2.99906	1.05508	2.8425	0.00447611	0.0185914	COPZ1	coatomer protein complex, subunit zeta 1
Q8NBU5	0.776602	3.21591	1.13196	2.841	0.00449719	0.0186559	ATAD1	ATPase family, AAA domain containing 1
P01912	0.985086	2.93989	1.03508	2.84025	0.00450775	0.018683	HLA-DRB1	major histocompatibility complex, class II, DR beta 1
Q96I24	1.4377	2.10073	0.740015	2.83877	0.00452876	0.0187534	FUBP3	far upstream element (FUSE) binding protein 3
P07910	8.38324	0.890019	0.313585	2.8382	0.00453687	0.0187659	HNRNPC	heterogeneous nuclear ribonucleoprotein C (C1/C2)
Q16539	0.879635	2.88125	1.01534	2.83773	0.00454351	0.0187659	MAPK14	mitogen-activated protein kinase 14
Q9H9A7	4.02864	-1.16563	0.410765	-2.8377	0.00454392	0.0187659	RMI1	RecQ mediated genome instability 1
Q13564	1.18138	2.38986	0.843482	2.83332	0.00460669	0.0190082	NAE1	NEDD8 activating enzyme E1 subunit 1
P36269	1.9541	1.70466	0.601927	2.832	0.00462578	0.0190507	GGT5	gamma-glutamyltransferase 5
P52790	1.40242	2.45788	0.867935	2.83187	0.0046276	0.0190507	HK3	hexokinase 3 (white cell)
Q9Y512	0.944472	2.73573	0.966089	2.83176	0.00462929	0.0190507	SAMM50	SAMM50 sorting and assembly machinery component
Q14554	1.12756	2.63616	0.931083	2.83128	0.00463617	0.0190621	PDIA5	protein disulfide isomerase family A, member 5
P06865	1.97186	1.85115	0.653942	2.83076	0.00464372	0.0190763	HEXA	hexosaminidase A (alpha polypeptide)
P35858	2.72957	1.90427	0.672893	2.82998	0.00465505	0.0191059	IGFALS	insulin-like growth factor binding protein, acid labile subunit
Q9Y2B0	3.3569	-1.1605	0.410197	-2.82913	0.00466746	0.0191399	CNPY2	canopy FGF signaling regulator 2
Q9H223	3.23845	1.37952	0.487798	2.82806	0.00468308	0.0191832	EHD4	EH-domain containing 4
Q08945	1.27213	2.48477	0.878679	2.82784	0.00468628	0.0191832	SSRP1	structure specific recognition protein 1
Q96DI7	1.19327	2.56094	0.907081	2.82327	0.00475361	0.0194416	SNRNP40	small nuclear ribonucleoprotein 40kDa (U5)
Q5SSJ5	3.22091	1.23899	0.439107	2.82161	0.0047783	0.0195254	HP1BP3	heterochromatin protein 1, binding protein 3
Q5JWF2	1.27061	2.28609	0.810499	2.8206	0.00479345	0.0195701	GNAS	GNAS complex locus
O95292	1.5406	2.02219	0.717242	2.8194	0.00481131	0.0196258	VAPB	VAMP (vesicle-associated membrane protein)-associated protein B and C
P09467	1.49179	1.98365	0.704053	2.81748	0.00484026	0.0197092	FBP1	fructose-1,6-bisphosphatase 1
P06454	4.20293	1.57575	0.559255	2.81759	0.00483853	0.0197092	PTMA	prothymosin, alpha
Q96AB3	2.57327	1.58974	0.564608	2.81565	0.00486792	0.0198045	ISOC2	isochorismatase domain containing 2
O43847	1.33029	2.37834	0.845006	2.81458	0.00488403	0.0198526	NRD1	nardilysin (N-arginine dibasic convertase)
Q9UIA9	1.28286	2.50547	0.891738	2.80965	0.0049595	0.0201417	XPO7	exportin 7
Q9UD71	1.41334	-1.9202	0.68367	-2.80867	0.00497469	0.020169	PPP1R1B	protein phosphatase 1, regulatory (inhibitor) subunit 1B
P31153	1.85261	1.87092	0.666126	2.80865	0.00497491	0.020169	MAT2A	methionine adenosyltransferase II, alpha
A1L0T0	1.11152	2.72158	0.969405	2.80748	0.00499312	0.0202252	ILVBL	ilvB (bacterial acetolactate synthase)-like
P51148	3.14003	1.32576	0.472399	2.80645	0.00500906	0.0202721	RAB5C	RAB5C, member RAS oncogene family
Q9UBS4	1.76734	1.77831	0.63372	2.80615	0.00501376	0.0202734	DNAJB11	DnaJ (Hsp40) homolog, subfamily B, member 11
Q6PJF5	2.42077	-1.38454	0.493595	-2.80501	0.00503149	0.0203274	RHBDF2	rhomboid 5 homolog 2 (Drosophila)
Q02410	1.78365	-1.6604	0.592086	-2.80432	0.00504227	0.0203532	APBA1	amyloid beta (A4) precursor protein-binding, family A, member 1
P32969	2.72352	1.49296	0.532495	2.8037	0.00505205	0.020375	RPL9	ribosomal protein L9
Q9P0M6	2.30705	1.511	0.539114	2.80274	0.00506698	0.0204175	H2AFY2	H2A histone family, member Y2
O14818	1.89299	1.67859	0.60037	2.79593	0.00517506	0.0208349	PSMA7	proteasome (prosome, macropain) subunit, alpha type, 7
Q01844	3.05467	1.27748	0.456988	2.79544	0.00518288	0.0208483	EWSR1	EWS RNA-binding protein 1
Q8IYB3	1.625	2.11641	0.757622	2.79349	0.00521427	0.0209564	SRRM1	serine/arginine repetitive matrix 1
P23193	1.47134	2.11725	0.758022	2.79312	0.00522016	0.0209619	TCEA1	transcription elongation factor A (SII), 1
P62750	2.27717	1.4577	0.52211	2.79194	0.00523938	0.0210209	RPL23A	ribosomal protein L23a
Q8NFA0	1.7297	-2.01446	0.72305	-2.78606	0.00533528	0.0213872	USP32	ubiquitin specific peptidase 32
O60547	1.07934	2.69197	0.966346	2.78572	0.00534091	0.0213913	GMDS	GDP-mannose 4,6-dehydratase
P10636	1.46887	-1.95119	0.700626	-2.78492	0.00535408	0.0214256	MAPT	microtubule-associated protein tau
O43765	1.52941	1.84009	0.660879	2.7843	0.00536428	0.0214479	SGTA	small glutamine-rich tetratricopeptide repeat (TPR)-containing, alpha
Q14789	6.17163	0.977822	0.35134	2.78312	0.00538389	0.0214648	GOLGB1	golgin B1
Q6NVU6	1.53055	-1.88697	0.677901	-2.78355	0.00537684	0.0214648	UFSP1	UFM1-specific peptidase 1 (non-functional)
A5D8V6	1.491	-2.17877	0.782864	-2.78308	0.0053846	0.0214648	VPS37C	vacuolar protein sorting 37 homolog C (S. cerevisiae)
Q2TAY7	1.07743	2.67213	0.960186	2.78293	0.00538701	0.0214648	SMU1	smu-1 suppressor of mec-8 and unc-52 homolog (C. elegans)
Q8N5K1	0.900028	2.68041	0.963352	2.78238	0.00539614	0.0214827	CISD2	CDGSH iron sulfur domain 2
O75223	2.10607	1.81362	0.65214	2.78102	0.00541879	0.0215544	GGCT	gamma-glutamylcyclotransferase
P49770	1.08827	2.57722	0.927703	2.77807	0.00546829	0.0217327	EIF2B2	eukaryotic translation initiation factor 2B, subunit 2 beta, 39kDa
Q9BZE4	1.92398	1.95759	0.705641	2.7742	0.00553368	0.0219738	GTPBP4	GTP binding protein 4
Q8N684	1.10294	2.47855	0.894006	2.77241	0.00556435	0.0220653	CPSF7	cleavage and polyadenylation specific factor 7, 59kDa
Q9BX68	2.66098	-1.27619	0.460337	-2.7723	0.00556623	0.0220653	HINT2	histidine triad nucleotide binding protein 2
Q9BTD8	3.28112	-1.26348	0.4559	-2.77141	0.00558149	0.0221069	RBM42	RNA binding motif protein 42
Q13409	2.16779	1.52365	0.550164	2.76944	0.00561523	0.0222026	DYNC1I2	dynein, cytoplasmic 1, intermediate chain 2
P02768	724.297	-0.715858	0.258462	-2.76968	0.00561111	0.0222026	ALB	albumin
O95372	0.819214	2.71961	0.982294	2.76863	0.00562931	0.0222205	LYPLA2	lysophospholipase II
Q05655	0.856744	2.88944	1.04354	2.76889	0.00562484	0.0222205	PRKCD	protein kinase C, delta
Q02750	1.49441	2.17105	0.784283	2.7682	0.00563665	0.0222305	MAP2K1	mitogen-activated protein kinase kinase 1
P50502	6.7501	-0.774945	0.280066	-2.76701	0.00565733	0.0222786	ST13	suppression of tumorigenicity 13 (colon carcinoma) (Hsp70 interacting protein)
E7EUN2	1.67103	-2.06703	0.747045	-2.76694	0.00565844	0.0222786	NA	NA
Q14203	5.15424	1.1395	0.411876	2.76661	0.00566418	0.0222823	DCTN1	dynactin 1
Q5T1M5	2.05024	1.78011	0.64378	2.76509	0.00569074	0.0223678	FKBP15	FK506 binding protein 15, 133kDa
P62277	2.31749	1.45463	0.526461	2.76304	0.00572661	0.0224786	RPS13	ribosomal protein S13
P84085	1.25397	2.12754	0.770032	2.76292	0.00572859	0.0224786	ARF5	ADP-ribosylation factor 5
O14879	0.904141	2.71241	0.982646	2.76032	0.00577457	0.0226398	IFIT3	interferon-induced protein with tetratricopeptide repeats 3
P61247	5.05088	1.11554	0.404278	2.75935	0.00579159	0.0226873	RPS3A	ribosomal protein S3A
Q16181	5.58389	1.10371	0.400029	2.75908	0.00579646	0.0226873	SEPT7	septin 7
P01766	7.5757	-0.930617	0.337555	-2.75693	0.0058346	0.0228173	NA	NA
Q9H3U1	2.11989	1.49898	0.543792	2.75653	0.00584176	0.0228262	UNC45A	unc-45 homolog A (C. elegans)
Q13217	1.31111	2.22971	0.809139	2.75565	0.00585752	0.0228685	DNAJC3	DnaJ (Hsp40) homolog, subfamily C, member 3
O60524	2.43764	-1.54929	0.562501	-2.75428	0.00588209	0.0229451	NEMF	nuclear export mediator factor
Q8IXS6	1.66391	-1.72755	0.627573	-2.75274	0.00590983	0.0230339	PALM2	paralemmin 2
P62888	1.52068	1.85197	0.673565	2.7495	0.00596868	0.0232438	RPL30	ribosomal protein L30
P52565	5.27612	0.892388	0.324776	2.7477	0.00600145	0.0233518	ARHGDIA	Rho GDP dissociation inhibitor (GDI) alpha
P61163	1.85447	1.8373	0.668983	2.74642	0.00602504	0.023424	ACTR1A	ARP1 actin-related protein 1 homolog A, centractin alpha (yeast)
Q6IBS0	1.66343	2.05665	0.749022	2.74578	0.00603676	0.0234499	TWF2	twinfilin actin-binding protein 2
P35237	1.89151	1.79605	0.654599	2.74375	0.00607419	0.0235756	SERPINB6	serpin peptidase inhibitor, clade B (ovalbumin), member 6
O75947	7.62723	-0.868542	0.316902	-2.74073	0.00613034	0.0237736	ATP5H	ATP synthase, H+ transporting, mitochondrial Fo complex, subunit d
Q8IYD8	1.80755	1.67835	0.612747	2.73906	0.00616152	0.0238746	FANCM	Fanconi anemia, complementation group M
Q29RF7	1.89412	1.68057	0.613635	2.73872	0.00616797	0.0238797	PDS5A	PDS5, regulator of cohesion maintenance, homolog A (S. cerevisiae)
P01859	22.3235	-0.907494	0.331556	-2.73707	0.00619884	0.0239393	NA	NA
Q15181	10.0559	0.846146	0.309114	2.73733	0.00619404	0.0239393	PPA1	pyrophosphatase (inorganic) 1
O94855	1.11333	2.40886	0.879973	2.73742	0.00619228	0.0239393	SEC24D	SEC24 family member D
P01009	129.572	-0.806258	0.294706	-2.7358	0.00622288	0.0240121	SERPINA1	serpin peptidase inhibitor, clade A (alpha-1 antiproteinase, antitrypsin), member 1
P04003	5.18838	1.28793	0.47087	2.73521	0.00623403	0.0240152	C4BPA	complement component 4 binding protein, alpha
O15042	2.34045	1.59924	0.584662	2.73533	0.0062318	0.0240152	U2SURP	U2 snRNP-associated SURP domain containing
Q9UL17	1.31258	-1.92943	0.705507	-2.73481	0.00624157	0.0240244	TBX21	T-box 21
Q8N6T3	1.33411	2.15841	0.789966	2.73229	0.00628966	0.0241894	ARFGAP1	ADP-ribosylation factor GTPase activating protein 1
P35670	1.07629	2.46729	0.903164	2.73183	0.00629838	0.0241907	ATP7B	ATPase, Cu++ transporting, beta polypeptide
Q9BZZ2	0.988645	2.60986	0.955389	2.73172	0.00630042	0.0241907	SIGLEC1	sialic acid binding Ig-like lectin 1, sialoadhesin
P00492	1.70988	1.74306	0.638286	2.73084	0.00631728	0.0242122	HPRT1	hypoxanthine phosphoribosyltransferase 1
Q9H307	1.10002	2.34608	0.859024	2.7311	0.00631228	0.0242122	PNN	pinin, desmosome associated protein
Q13177	2.15046	1.53727	0.562975	2.73061	0.00632166	0.0242122	PAK2	p21 protein (Cdc42/Rac)-activated kinase 2
Q8N1F7	2.91727	1.34065	0.49121	2.72928	0.00634728	0.0242903	NUP93	nucleoporin 93kDa
Q99829	2.56066	1.44469	0.529446	2.72867	0.00635895	0.0243149	CPNE1	copine I
Q53EP0	0.995244	2.55551	0.937425	2.7261	0.00640872	0.024485	FNDC3B	fibronectin type III domain containing 3B
P05155	9.57887	0.978403	0.359147	2.72424	0.00644491	0.024603	SERPING1	serpin peptidase inhibitor, clade G (C1 inhibitor), member 1
P09110	2.50874	1.85383	0.680602	2.72381	0.00645331	0.0246149	ACAA1	acetyl-CoA acyltransferase 1
P04066	0.813007	2.85851	1.05159	2.71828	0.00656231	0.0250101	FUCA1	fucosidase, alpha-L- 1, tissue
Q9ULA0	2.24225	1.48415	0.546497	2.71574	0.00661275	0.0251816	DNPEP	aspartyl aminopeptidase
P46778	1.49773	1.97269	0.726782	2.71428	0.00664197	0.0252721	RPL21	ribosomal protein L21
P08729	29.1885	1.11809	0.41222	2.71237	0.00668036	0.0253974	KRT7	keratin 7
P61011	2.23732	1.62006	0.597485	2.71147	0.00669863	0.025446	SRP54	signal recognition particle 54kDa
Q96CX2	4.7155	0.930944	0.34373	2.70836	0.00676172	0.0256647	KCTD12	potassium channel tetramerization domain containing 12
Q53RT3	1.66652	-2.12705	0.786034	-2.70605	0.00680893	0.0258227	ASPRV1	aspartic peptidase, retroviral-like 1
Q96I99	3.88479	1.06904	0.395715	2.70154	0.00690194	0.0261541	SUCLG2	succinate-CoA ligase, GDP-forming, beta subunit
P62263	3.32606	1.17437	0.434911	2.70025	0.00692868	0.026234	RPS14	ribosomal protein S14
P11171	2.06842	-1.63489	0.606116	-2.69732	0.00699	0.0264447	EPB41	erythrocyte membrane protein band 4.1
Q92734	2.54396	1.38299	0.512859	2.69662	0.00700465	0.0264785	TFG	TRK-fused gene
Q6NSI3	1.47865	-2.03706	0.755531	-2.6962	0.00701361	0.0264908	FAM53A	family with sequence similarity 53, member A
P25940	5.74628	-1.10909	0.411466	-2.69546	0.00702914	0.0265279	COL5A3	collagen, type V, alpha 3
P33992	1.8295	1.93643	0.719349	2.69192	0.00710416	0.0267892	MCM5	minichromosome maintenance complex component 5
E9PKS1	1.7282	-2.38792	0.887822	-2.68964	0.00715292	0.0269512	NA	NA
Q9H3S7	1.59459	2.05113	0.762731	2.6892	0.0071624	0.026965	PTPN23	protein tyrosine phosphatase, non-receptor type 23
Q8IZ83	1.77149	1.71848	0.639389	2.6877	0.0071946	0.0270643	ALDH16A1	aldehyde dehydrogenase 16 family, member A1
Q92859	3.09388	-1.37764	0.512631	-2.68738	0.00720142	0.027068	NEO1	neogenin 1
Q8N531	1.21083	-2.20381	0.820309	-2.68656	0.00721927	0.0270912	FBXL6	F-box and leucine-rich repeat protein 6
Q3ZCQ8	0.984663	2.87389	1.06972	2.68658	0.00721882	0.0270912	TIMM50	translocase of inner mitochondrial membrane 50 homolog (S. cerevisiae)
Q14247	11.0421	-0.769649	0.286518	-2.68621	0.00722675	0.0270974	CTTN	cortactin
Q66K74	1.79025	1.71228	0.638669	2.68101	0.00733997	0.0274997	MAP1S	microtubule-associated protein 1S
Q86TP1	0.813917	3.06508	1.14483	2.67733	0.0074212	0.0277816	PRUNE	prune exopolyphosphatase
P07355	75.0258	0.452607	0.169085	2.6768	0.00743282	0.0278027	ANXA2	annexin A2
P61088	3.28889	1.30584	0.488165	2.67499	0.00747325	0.0279314	UBE2N	ubiquitin-conjugating enzyme E2N
P08603	17.6757	-0.777168	0.290592	-2.67443	0.00748555	0.0279549	CFH	complement factor H
Q14344	1.12876	2.44302	0.914333	2.67191	0.00754203	0.0281165	GNA13	guanine nucleotide binding protein (G protein), alpha 13
Q13683	2.50053	-1.27346	0.47665	-2.67169	0.00754699	0.0281165	ITGA7	integrin, alpha 7
Q58FF3	3.07654	1.40542	0.526023	2.67178	0.00754506	0.0281165	NA	NA
P46782	1.01476	2.58737	0.969449	2.66891	0.00760977	0.0283276	RPS5	ribosomal protein S5
P35270	2.10833	1.42961	0.536438	2.665	0.0076988	0.0286361	SPR	sepiapterin reductase (7,8-dihydrobiopterin:NADP+ oxidoreductase)
O94885	3.75462	-1.1584	0.434933	-2.66341	0.00773539	0.0287491	SASH1	SAM and SH3 domain containing 1
P30740	2.81499	1.32277	0.497246	2.66019	0.00780958	0.0289785	SERPINB1	serpin peptidase inhibitor, clade B (ovalbumin), member 1
Q13126	2.50941	1.27454	0.479105	2.66024	0.00780838	0.0289785	MTAP	methylthioadenosine phosphorylase
Q8WWM7	2.64671	1.30984	0.492873	2.65757	0.00787069	0.0291819	ATXN2L	ataxin 2-like
P50995	3.65705	1.04473	0.393488	2.65504	0.00792989	0.0293545	ANXA11	annexin A11
Q9H3P7	2.27422	1.78701	0.673018	2.65522	0.0079257	0.0293545	ACBD3	acyl-CoA binding domain containing 3
P30042	2.19041	1.43702	0.541428	2.65413	0.00795135	0.0293871	C21orf33	chromosome 21 open reading frame 33
Q5VU43	2.779	-1.17665	0.443314	-2.65422	0.00794925	0.0293871	PDE4DIP	phosphodiesterase 4D interacting protein
P53634	1.36536	2.04579	0.771259	2.65254	0.00798893	0.0295025	CTSC	cathepsin C
B4DRX1	1.07412	-2.1753	0.820505	-2.65118	0.00802121	0.0295981	NA	NA
Q00688	1.28358	2.02029	0.762164	2.65072	0.00803197	0.0296143	FKBP3	FK506 binding protein 3, 25kDa
P47755	1.75203	1.59419	0.601588	2.64997	0.00804999	0.0296572	CAPZA2	capping protein (actin filament) muscle Z-line, alpha 2
O95394	1.15538	2.21327	0.835713	2.64837	0.00808815	0.0297506	PGM3	phosphoglucomutase 3
O15269	0.970209	2.62716	0.991932	2.64853	0.00808426	0.0297506	SPTLC1	serine palmitoyltransferase, long chain base subunit 1
Q14978	2.47537	1.43031	0.540132	2.64807	0.00809526	0.0297531	NOLC1	nucleolar and coiled-body phosphoprotein 1
O75915	3.93753	1.06963	0.404259	2.6459	0.00814729	0.0299207	ARL6IP5	ADP-ribosylation factor-like 6 interacting protein 5
Q9Y4P3	0.864311	2.8196	1.06603	2.64495	0.0081702	0.0299811	TBL2	transducin (beta)-like 2
O43395	1.36764	1.96457	0.742837	2.64468	0.0081768	0.0299816	PRPF3	pre-mRNA processing factor 3
O95786	1.84933	1.67935	0.635782	2.64139	0.00825667	0.0302506	DDX58	DEAD (Asp-Glu-Ala-Asp) box polypeptide 58
P62241	1.88099	1.88136	0.712432	2.64076	0.00827212	0.0302594	RPS8	ribosomal protein S8
O75891	1.54977	-1.82316	0.690345	-2.64094	0.00826758	0.0302594	ALDH1L1	aldehyde dehydrogenase 1 family, member L1
P09661	2.04753	1.49626	0.567979	2.63435	0.0084299	0.0308123	SNRPA1	small nuclear ribonucleoprotein polypeptide A'
P15153	0.785059	2.79381	1.06071	2.6339	0.0084411	0.0308289	RAC2	ras-related C3 botulinum toxin substrate 2 (rho family, small GTP binding protein Rac2)
P02461	34.1413	-0.928699	0.352689	-2.63319	0.00845864	0.0308687	COL3A1	collagen, type III, alpha 1
P12081	2.38029	1.4303	0.54327	2.63277	0.00846921	0.030883	HARS	histidyl-tRNA synthetase
Q9BUJ2	3.56711	1.37481	0.522313	2.63215	0.00848453	0.0309146	HNRNPUL1	heterogeneous nuclear ribonucleoprotein U-like 1
Q92538	1.38525	2.0721	0.787669	2.63068	0.00852144	0.0310247	GBF1	golgi brefeldin A resistant guanine nucleotide exchange factor 1
P20839	0.879815	2.84841	1.08433	2.62688	0.00861721	0.0313488	IMPDH1	IMP (inosine 5'-monophosphate) dehydrogenase 1
P39019	4.76726	1.01267	0.385705	2.62551	0.00865193	0.0314505	RPS19	ribosomal protein S19
C0H5Y2	1.77396	-2.12101	0.808845	-2.62227	0.00873449	0.0317258	NA	NA
O43592	1.0088	2.62067	0.999548	2.62186	0.00874518	0.0317398	XPOT	exportin, tRNA
Q08431	1.5975	2.05069	0.782243	2.62154	0.00875324	0.0317442	MFGE8	milk fat globule-EGF factor 8 protein
P19105	17.0621	-0.72355	0.276553	-2.61632	0.0088884	0.0321841	MYL12A	myosin, light chain 12A, regulatory, non-sarcomeric
Q9UGI8	1.86125	1.58708	0.606599	2.61635	0.00888741	0.0321841	TES	testis derived transcript (3 LIM domains)
D9YZV2	2.49079	-1.27839	0.488724	-2.61578	0.00890251	0.03221	NA	NA
Q08209	1.11214	2.22434	0.85092	2.61405	0.00894768	0.0323482	PPP3CA	protein phosphatase 3, catalytic subunit, alpha isozyme
Q86UE4	2.18885	1.50871	0.577234	2.61369	0.00895697	0.0323566	MTDH	metadherin
Q9NZQ8	2.10575	-1.4585	0.558504	-2.61145	0.00901601	0.0325446	TRPM5	transient receptor potential cation channel, subfamily M, member 5
Q0VD83	0.78835	2.77726	1.06381	2.61067	0.00903643	0.0325929	APOBR	apolipoprotein B receptor
Q9NX14	0.818106	2.56739	0.984138	2.60877	0.00908688	0.0327495	NDUFB11	NADH dehydrogenase (ubiquinone) 1 beta subcomplex, 11, 17.3kDa
O75602	1.34512	-2.19164	0.840374	-2.60794	0.00910895	0.0328035	SPAG6	sperm associated antigen 6
Q5JRX3	1.65411	1.79295	0.687909	2.60638	0.00915059	0.0329024	PITRM1	pitrilysin metallopeptidase 1
Q8TAA3	1.41443	1.84922	0.709486	2.60642	0.00914945	0.0329024	PSMA8	proteasome (prosome, macropain) subunit, alpha type, 8
P61201	1.00589	2.52398	0.971029	2.59928	0.00934182	0.0335381	COPS2	COP9 signalosome subunit 2
Q8NBQ5	1.26027	2.06391	0.793968	2.59949	0.00933616	0.0335381	HSD17B11	hydroxysteroid (17-beta) dehydrogenase 11
Q92688	2.01337	1.54974	0.596372	2.59862	0.00936001	0.0335774	ANP32B	acidic (leucine-rich) nuclear phosphoprotein 32 family, member B
Q8NFC6	1.88859	1.78192	0.685806	2.59829	0.00936894	0.0335835	BOD1L1	biorientation of chromosomes in cell division 1-like 1
P62081	4.43991	0.967298	0.372462	2.59704	0.00940312	0.0336469	RPS7	ribosomal protein S7
Q0ZGT2	1.38359	-1.64355	0.632841	-2.5971	0.00940147	0.0336469	NEXN	nexilin (F actin binding protein)
P20962	3.7164	-1.10688	0.426239	-2.59685	0.00940837	0.0336469	PTMS	parathymosin
P27635	1.04568	2.33939	0.90118	2.59592	0.00943388	0.0337121	RPL10	ribosomal protein L10
Q08378	2.45528	1.53158	0.590558	2.59344	0.00950211	0.0339038	GOLGA3	golgin A3
Q8N699	2.19858	-1.93129	0.744665	-2.5935	0.00950034	0.0339038	MYCT1	myc target 1
Q9H8Y8	2.13425	1.41001	0.54381	2.59283	0.00951888	0.0339375	GORASP2	golgi reassembly stacking protein 2, 55kDa
Q9BT78	1.88594	1.59927	0.616998	2.59202	0.0095415	0.0339813	COPS4	COP9 signalosome subunit 4
P29144	2.19486	1.51545	0.584697	2.59186	0.0095458	0.0339813	TPP2	tripeptidyl peptidase II
P05976	1.62792	-2.32358	0.896691	-2.59128	0.00956196	0.0340127	MYL1	myosin, light chain 1, alkali; skeletal, fast
Q6NVY1	1.9643	1.54405	0.596343	2.5892	0.00962004	0.034167	HIBCH	3-hydroxyisobutyryl-CoA hydrolase
P61978	28.0229	0.533626	0.206088	2.58932	0.00961669	0.034167	HNRNPK	heterogeneous nuclear ribonucleoprotein K
Q9UJU6	10.7432	-0.638894	0.24678	-2.58892	0.00962776	0.0341682	DBNL	drebrin-like
Q9NU22	3.57521	1.2562	0.485324	2.58838	0.00964292	0.0341959	MDN1	MDN1, midasin homolog (yeast)
Q8NFW8	1.00877	2.30165	0.889742	2.58687	0.00968525	0.0343198	CMAS	cytidine monophosphate N-acetylneuraminic acid synthetase
P08779	3.63662	2.14054	0.828171	2.58466	0.0097476	0.0345144	KRT16	keratin 16
Q9BYJ9	1.133	2.1762	0.842119	2.58419	0.00976074	0.0345346	YTHDF1	YTH domain family, member 1
Q9NUQ3	1.42722	-2.03338	0.787381	-2.58246	0.00980996	0.0346032	TXLNG	taxilin gamma
O43684	1.06402	2.36138	0.914176	2.58307	0.00979241	0.0346032	BUB3	BUB3 mitotic checkpoint protein
Q14690	1.85885	1.80616	0.699318	2.58274	0.00980185	0.0346032	PDCD11	programmed cell death 11
Q14157	4.29961	1.0269	0.39761	2.58269	0.00980328	0.0346032	UBAP2L	ubiquitin associated protein 2-like
Q08AF3	1.03744	2.51103	0.972783	2.58128	0.00984344	0.0346949	SLFN5	schlafen family member 5
P22392	0.930189	2.48734	0.964198	2.5797	0.00988872	0.0348281	NME2	NME/NM23 nucleoside diphosphate kinase 2
O96019	1.34346	2.21327	0.858436	2.57826	0.00992983	0.0348671	ACTL6A	actin-like 6A
O75131	1.18961	2.09822	0.81377	2.57839	0.00992623	0.0348671	CPNE3	copine III
Q9Y570	0.912027	2.51967	0.977157	2.57857	0.00992102	0.0348671	PPME1	protein phosphatase methylesterase 1
P60903	4.91826	-0.814698	0.315963	-2.57846	0.00992424	0.0348671	S100A10	S100 calcium binding protein A10
Q9NQH7	2.0298	-1.46132	0.567091	-2.57687	0.00997002	0.0349817	XPNPEP3	X-prolyl aminopeptidase (aminopeptidase P) 3, putative
Q9HC35	1.87876	1.5207	0.590373	2.57584	0.00999983	0.0350598	EML4	echinoderm microtubule associated protein like 4
P02792	26.0692	-0.778628	0.302491	-2.57405	0.0100516	0.0352101	FTL	ferritin, light polypeptide
P80748	6.02111	-0.840067	0.326388	-2.57383	0.0100579	0.0352101	NA	NA
Q8IVM0	1.82936	-1.5491	0.602196	-2.57241	0.0100993	0.0353284	CCDC50	coiled-coil domain containing 50
Q9BTW9	1.11067	2.37938	0.926583	2.56791	0.0102314	0.0357638	TBCD	tubulin folding cofactor D
Q14739	1.52163	1.88926	0.735958	2.56708	0.0102559	0.0358225	LBR	lamin B receptor
Q96CN7	0.862865	2.63361	1.02674	2.56502	0.0103169	0.0360084	ISOC1	isochorismatase domain containing 1
Q01970	1.41479	1.84074	0.717926	2.56396	0.0103485	0.0360913	PLCB3	phospholipase C, beta 3 (phosphatidylinositol-specific)
P61086	1.14952	2.01394	0.785715	2.56319	0.0103715	0.0361447	UBE2K	ubiquitin-conjugating enzyme E2K
P09497	2.73983	-1.11756	0.437142	-2.55651	0.0105729	0.0368188	CLTB	clathrin, light chain B
P08727	40.3267	1.14416	0.44793	2.55433	0.0106393	0.0370222	KRT19	keratin 19
P48556	1.8202	1.59344	0.624603	2.55112	0.0107378	0.0373369	PSMD8	proteasome (prosome, macropain) 26S subunit, non-ATPase, 8
Q16851	6.55289	0.830781	0.325806	2.54993	0.0107745	0.0374365	UGP2	UDP-glucose pyrophosphorylase 2
O95373	2.89478	1.51306	0.593569	2.54908	0.0108007	0.0374994	IPO7	importin 7
A0FGR8	2.58274	1.38677	0.544134	2.54859	0.0108159	0.0375244	ESYT2	extended synaptotagmin-like protein 2
P05997	16.8453	-0.873683	0.342862	-2.5482	0.0108279	0.0375378	COL5A2	collagen, type V, alpha 2
O43865	1.74875	1.56653	0.61489	2.54766	0.0108448	0.0375405	AHCYL1	adenosylhomocysteinase-like 1
Q9P1Z9	3.88401	-1.21921	0.478531	-2.54782	0.0108398	0.0375405	NA	NA
P50416	1.24362	2.27591	0.896067	2.53989	0.0110888	0.0383564	CPT1A	carnitine palmitoyltransferase 1A (liver)
Q2VIR3	1.35507	1.9912	0.784075	2.53955	0.0110997	0.0383653	NA	NA
P62304	1.46168	1.70041	0.670191	2.5372	0.0111743	0.0385947	SNRPE	small nuclear ribonucleoprotein polypeptide E
Q86XP3	2.15105	1.42826	0.563063	2.53659	0.0111936	0.0386039	DDX42	DEAD (Asp-Glu-Ala-Asp) box helicase 42
P35659	1.7941	1.51715	0.598044	2.53684	0.0111857	0.0386039	DEK	DEK proto-oncogene
P29373	1.49705	2.2879	0.903176	2.53317	0.0113035	0.0389537	CRABP2	cellular retinoic acid binding protein 2
Q99615	1.14614	2.25628	0.891129	2.53194	0.0113434	0.0390623	DNAJC7	DnaJ (Hsp40) homolog, subfamily C, member 7
O95202	2.09992	1.4795	0.584489	2.53127	0.011365	0.0391076	LETM1	leucine zipper-EF-hand containing transmembrane protein 1
Q9BW27	1.03639	2.22808	0.880347	2.53091	0.0113766	0.0391185	NUP85	nucleoporin 85kDa
Q8N8S7	2.46238	1.25145	0.494697	2.52974	0.0114147	0.0392207	ENAH	enabled homolog (Drosophila)
Q8IYD1	0.788297	2.53166	1.00091	2.52935	0.0114273	0.0392348	GSPT2	G1 to S phase transition 2
Q96A26	0.783626	2.65458	1.05036	2.52731	0.0114939	0.0394345	FAM162A	family with sequence similarity 162, member A
Q13435	5.97023	0.892382	0.353227	2.52637	0.0115248	0.0395113	SF3B2	splicing factor 3b, subunit 2, 145kDa
P02788	25.6891	-1.1207	0.443789	-2.52529	0.0115602	0.0396031	LTF	lactotransferrin
P30048	7.62265	-0.69809	0.276573	-2.52407	0.0116004	0.0397118	PRDX3	peroxiredoxin 3
P31948	11.3309	0.710581	0.28166	2.52284	0.0116412	0.0398221	STIP1	stress-induced phosphoprotein 1
Q53H12	1.12109	2.13531	0.847143	2.5206	0.0117155	0.0400172	AGK	acylglycerol kinase
P61225	0.996397	2.2801	0.904584	2.5206	0.0117154	0.0400172	RAP2B	RAP2B, member of RAS oncogene family
P11387	1.63629	1.7579	0.697753	2.51937	0.0117564	0.0401274	TOP1	topoisomerase (DNA) I
Q14444	4.53502	0.905837	0.360068	2.51574	0.0118784	0.0405139	CAPRIN1	cell cycle associated protein 1
Q14137	1.07221	2.14564	0.853112	2.51507	0.0119008	0.0405607	BOP1	block of proliferation 1
P48047	3.64759	1.07251	0.426787	2.51299	0.0119713	0.0407711	ATP5O	ATP synthase, H+ transporting, mitochondrial F1 complex, O subunit
P62917	2.00598	1.53168	0.60989	2.5114	0.0120253	0.0409116	RPL8	ribosomal protein L8
P26038	28.0397	0.55903	0.222624	2.5111	0.0120355	0.0409116	MSN	moesin
P28065	1.98281	1.39354	0.554973	2.511	0.012039	0.0409116	PSMB9	proteasome (prosome, macropain) subunit, beta type, 9
Q13618	1.54241	1.70552	0.679537	2.50983	0.0120789	0.0410169	CUL3	cullin 3
Q9BXJ9	1.96087	1.44237	0.575228	2.50748	0.0121595	0.0412605	NAA15	N(alpha)-acetyltransferase 15, NatA auxiliary subunit
O75153	1.16085	2.21683	0.884404	2.50658	0.0121906	0.041336	CLUH	clustered mitochondria (cluA/CLU1) homolog
Q5QPM0	2.58638	-1.41891	0.566264	-2.50573	0.0122197	0.0414044	NA	NA
Q9Y6C9	0.868795	2.5464	1.01665	2.50468	0.0122562	0.0414675	MTCH2	mitochondrial carrier 2
Q460N5	3.53079	1.17174	0.467782	2.50488	0.0122492	0.0414675	PARP14	poly (ADP-ribose) polymerase family, member 14
P08648	1.98205	1.44935	0.579184	2.5024	0.0123354	0.0416747	ITGA5	integrin, alpha 5 (fibronectin receptor, alpha polypeptide)
Q9HA77	0.996627	2.47446	0.988831	2.50241	0.0123351	0.0416747	CARS2	cysteinyl-tRNA synthetase 2, mitochondrial (putative)
A6NGC4	1.82298	-1.7621	0.70589	-2.49628	0.0125505	0.0423704	TLCD2	TLC domain containing 2
Q9NP81	1.51527	1.78659	0.7158	2.49593	0.0125626	0.0423806	SARS2	seryl-tRNA synthetase 2, mitochondrial
Q13459	1.93281	1.43811	0.576309	2.49538	0.0125822	0.042385	MYO9B	myosin IXB
O75400	1.03668	2.15425	0.86324	2.49553	0.0125767	0.042385	PRPF40A	PRP40 pre-mRNA processing factor 40 homolog A (S. cerevisiae)
P52292	1.61726	2.04359	0.819175	2.49469	0.0126067	0.042406	KPNA2	karyopherin alpha 2 (RAG cohort 1, importin alpha 1)
Q9UMS0	1.4438	-1.66431	0.667119	-2.49477	0.0126039	0.042406	NFU1	NFU1 iron-sulfur cluster scaffold
P39023	4.38102	1.03667	0.415604	2.49437	0.0126179	0.0424131	RPL3	ribosomal protein L3
Q8IWU6	1.86734	-1.48926	0.597303	-2.49331	0.0126558	0.0425095	SULF1	sulfatase 1
Q96HC4	4.11897	1.00302	0.402402	2.49257	0.0126823	0.0425677	PDLIM5	PDZ and LIM domain 5
O14936	1.60536	1.69065	0.678482	2.49182	0.0127092	0.0426273	CASK	calcium/calmodulin-dependent serine protein kinase (MAGUK family)
O00203	1.89987	1.62254	0.651533	2.49035	0.0127619	0.0427529	AP3B1	adaptor-related protein complex 3, beta 1 subunit
P19012	3.66083	-1.22503	0.491928	-2.49026	0.0127651	0.0427529	KRT15	keratin 15
P62280	1.02592	2.25885	0.908012	2.48769	0.0128577	0.0429819	RPS11	ribosomal protein S11
P56192	4.28098	1.01344	0.407482	2.48708	0.0128798	0.0429819	MARS	methionyl-tRNA synthetase
P50897	1.53897	1.72143	0.691999	2.48761	0.0128604	0.0429819	PPT1	palmitoyl-protein thioesterase 1
Q9UIW2	0.946629	2.28442	0.918437	2.48729	0.0128719	0.0429819	PLXNA1	plexin A1
O15294	0.836174	2.71798	1.09278	2.48721	0.0128749	0.0429819	OGT	O-linked N-acetylglucosamine (GlcNAc) transferase
P01877	2.39028	-1.16209	0.467789	-2.48422	0.0129835	0.0432971	NA	NA
Q96EP5	1.2975	1.75477	0.706444	2.48395	0.0129933	0.0432985	DAZAP1	DAZ associated protein 1
Q9H098	1.31022	-1.63076	0.657007	-2.48211	0.0130608	0.0434922	FAM107B	family with sequence similarity 107, member B
P16278	1.05721	2.29939	0.926571	2.48161	0.013079	0.0435217	GLB1	galactosidase, beta 1
P50135	1.36339	-1.55771	0.628812	-2.47723	0.0132408	0.0440284	HNMT	histamine N-methyltransferase
Q9UN86	1.32062	1.80049	0.727101	2.47625	0.013277	0.0441141	G3BP2	GTPase activating protein (SH3 domain) binding protein 2
Q15050	1.74838	1.85359	0.748617	2.47602	0.0132856	0.0441141	RRS1	RRS1 ribosome biogenesis regulator homolog (S. cerevisiae)
Q14118	1.46187	-1.5058	0.608604	-2.47419	0.0133538	0.0443091	DAG1	dystroglycan 1 (dystrophin-associated glycoprotein 1)
P52294	1.0439	2.33943	0.946449	2.4718	0.0134434	0.0445744	KPNA1	karyopherin alpha 1 (importin alpha 5)
Q9BZM6	0.812971	-2.55281	1.03312	-2.47096	0.013475	0.0446472	ULBP1	UL16 binding protein 1
P43307	1.36968	1.91447	0.775456	2.46883	0.0135556	0.0448822	SSR1	signal sequence receptor, alpha
P04229	1.35172	1.85322	0.750765	2.46845	0.0135701	0.0448982	NA	NA
Q5SR76	1.58215	-1.54845	0.628044	-2.46551	0.0136817	0.0452352	NA	NA
Q8IWF9	2.35465	-1.24189	0.503891	-2.4646	0.0137165	0.0453182	CCDC83	coiled-coil domain containing 83
Q86WI3	0.995194	2.23633	0.907485	2.46432	0.0137273	0.0453217	NLRC5	NLR family, CARD domain containing 5
Q6W2J9	2.31917	-1.32631	0.538318	-2.46381	0.0137467	0.0453467	BCOR	BCL6 corepressor
Q9UL25	1.64266	1.60829	0.652818	2.46361	0.0137545	0.0453467	RAB21	RAB21, member RAS oncogene family
O75165	2.70166	1.17088	0.475403	2.46292	0.0137812	0.0454028	DNAJC13	DnaJ (Hsp40) homolog, subfamily C, member 13
P19338	28.5194	0.65999	0.268395	2.45903	0.0139314	0.0458649	NCL	nucleolin
Q15833	1.58589	1.75979	0.71628	2.45684	0.0140165	0.0461123	STXBP2	syntaxin binding protein 2
O94901	1.02172	2.20044	0.896076	2.45565	0.0140632	0.0462332	SUN1	Sad1 and UNC84 domain containing 1
Q9H8E5	2.60541	-1.55835	0.634781	-2.45494	0.0140907	0.046291	NA	NA
Q01780	0.801443	2.65637	1.08222	2.45455	0.0141061	0.0463082	EXOSC10	exosome component 10
P63027	0.968764	2.23364	0.910093	2.4543	0.0141159	0.0463082	VAMP2	vesicle-associated membrane protein 2 (synaptobrevin 2)
P10266	0.80597	-2.26275	0.922292	-2.4534	0.0141514	0.0463919	NA	NA
P42167	0.886167	2.46604	1.00574	2.45197	0.0142077	0.0465436	TMPO	thymopoietin
Q52LJ0	0.801088	2.49985	1.01982	2.45125	0.014236	0.0465704	FAM98B	family with sequence similarity 98, member B
P29590	5.01181	0.813834	0.331982	2.45144	0.0142286	0.0465704	PML	promyelocytic leukemia
O14639	1.13263	-1.83006	0.747018	-2.44982	0.0142928	0.0467233	ABLIM1	actin binding LIM protein 1
Q9BVC6	1.68338	1.5291	0.624552	2.44831	0.0143527	0.0468861	TMEM109	transmembrane protein 109
Q8IWB7	1.28082	1.90694	0.779004	2.44792	0.0143682	0.0469039	WDFY1	WD repeat and FYVE domain containing 1
P49189	4.8978	0.891765	0.365577	2.43934	0.0147142	0.0479995	ALDH9A1	aldehyde dehydrogenase 9 family, member A1
P09496	2.86976	-0.986744	0.404865	-2.43722	0.0148007	0.0482478	CLTA	clathrin, light chain A
B9A064	22.9521	-0.655239	0.269045	-2.43543	0.0148743	0.0484536	IGLL5	immunoglobulin lambda-like polypeptide 5
Q9H4E7	1.04494	2.41072	0.990201	2.43458	0.0149091	0.048533	DEF6	differentially expressed in FDCP 6 homolog (mouse)
Q92667	1.01505	2.42626	0.996931	2.43373	0.0149442	0.0486132	AKAP1	A kinase (PRKA) anchor protein 1
P28072	1.73801	1.51479	0.622726	2.43251	0.0149944	0.0487423	PSMB6	proteasome (prosome, macropain) subunit, beta type, 6
P02652	18.7024	-0.785825	0.323182	-2.43152	0.0150356	0.0488213	APOA2	apolipoprotein A-II
P01714	2.33794	-1.29891	0.534217	-2.43142	0.0150397	0.0488213	NA	NA
P30044	7.84089	0.81934	0.33741	2.42832	0.015169	0.0492065	PRDX5	peroxiredoxin 5
F8VZ00	5.75804	-1.75575	0.723261	-2.42755	0.0152013	0.0492769	NA	NA
Q04637	10.1244	0.869124	0.358095	2.42708	0.0152211	0.0492848	EIF4G1	eukaryotic translation initiation factor 4 gamma, 1
Q96C10	2.28989	-1.4459	0.595762	-2.42698	0.015225	0.0492848	DHX58	DEXH (Asp-Glu-X-His) box polypeptide 58
Q27J81	3.34552	1.13506	0.468675	2.42186	0.0154414	0.0499159	INF2	inverted formin, FH2 and WH2 domain containing
P30086	11.7208	-0.693148	0.286186	-2.42202	0.0154345	0.0499159	PEBP1	phosphatidylethanolamine binding protein 1
