# Supplementary material for: Integrated proteotranscriptomics of breast cancer reveals globally increased protein-mRNA concordance associated with subtypes and survival
Source: Genome Med. 2018 Dec 3;10:94. doi: 10.1186/s13073-018-0602-x (PMC6276229; doi:10.1186/s13073-018-0602-x)
Supplement: Supplementary file 9 — Tables S7. Proteins (n = 285) whose abundance in breast tumors correlated with tumor grade. (XLSX 64 kb) [file 13073_2018_602_MOESM9_ESM.xlsx]

## Sheet: table
Table S7. Proteins (n = 285) whose abundance in breast tumors correlated with tumor grade
UNIPROT	baseMean	log2FoldChange*	lfcSE	stat	Ptrend value**	P adjusted	GENE SYMBOL
P32455	5.82271	1.43666	0.204773	7.01584	2.28568e-12	1.11381e-08	GBP1
P42224	18.5313	1.17284	0.185621	6.3185	2.64122e-10	6.43533e-07	STAT1
P13796	37.8935	0.607688	0.102568	5.92474	3.12793e-09	4.0423e-06	LCP1
P02786	4.85771	1.30459	0.220555	5.91503	3.31812e-09	4.0423e-06	TFRC
Q14568	8.11019	1.36649	0.235997	5.79027	7.02733e-09	6.84884e-06	NA
P26641	9.67795	0.723074	0.126074	5.73532	9.73274e-09	7.90461e-06	EEF1G
P25311	32.1299	-1.11359	0.197479	-5.63901	1.71029e-08	1.19061e-05	AZGP1
Q03518	4.0904	1.18386	0.21863	5.41489	6.13263e-08	3.73554e-05	TAP1
Q86UX7	3.94736	1.0138	0.195616	5.18263	2.18779e-07	0.000106611	FERMT3
P17844	4.41026	0.985435	0.189719	5.19418	2.05629e-07	0.000106611	DDX5
P13639	38.3855	0.692205	0.136491	5.07144	3.94808e-07	0.000156285	EEF2
Q09666	220.791	-0.553245	0.109314	-5.06106	4.1693e-07	0.000156285	AHNAK
Q6NZI2	21.2908	-0.893451	0.176167	-5.07161	3.94474e-07	0.000156285	PTRF
P30443	9.4229	0.895633	0.179483	4.99006	6.03594e-07	0.000210094	HLA-A
P17096	1.35326	1.17146	0.236125	4.96118	7.00662e-07	0.000227622	HMGA1
P68104	56.8381	0.572935	0.116646	4.91173	9.02758e-07	0.000258773	EEF1A1
O76070	4.84546	-1.07018	0.217429	-4.92198	8.5673e-07	0.000258773	SNCG
P07814	12.6471	0.825003	0.168631	4.89235	9.9638e-07	0.000267665	EPRS
Q9UBS4	2.28294	0.993545	0.20352	4.88181	1.05116e-06	0.000267665	DNAJB11
Q9Y262	3.39421	0.98531	0.202193	4.87311	1.09856e-06	0.000267665	EIF3L
P04843	19.0634	0.628335	0.129599	4.8483	1.24525e-06	0.000288958	RPN1
O15144	10.5558	0.635977	0.131944	4.82004	1.43527e-06	0.000317912	ARPC2
Q96RQ9	1.61657	1.09718	0.228281	4.80625	1.53785e-06	0.000325823	IL4I1
P49257	6.67765	0.842774	0.175974	4.78921	1.67439e-06	0.000339971	LMAN1
Q9UGP8	3.24557	0.94348	0.197496	4.77722	1.77739e-06	0.000346449	SEC63
P50990	15.3154	0.517239	0.109369	4.7293	2.25294e-06	0.000422252	CCT8
Q02952	13.9942	-0.846021	0.179273	-4.71918	2.36793e-06	0.000427367	AKAP12
P62906	4.45976	0.772412	0.164123	4.70631	2.52242e-06	0.000428006	RPL10A
Q8TCT9	2.20092	1.07097	0.227656	4.70432	2.54713e-06	0.000428006	HM13
P62244	4.7801	0.864867	0.185519	4.66189	3.13324e-06	0.000455239	RPS15A
P08238	14.1462	0.650656	0.139653	4.65908	3.1763e-06	0.000455239	HSP90AB1
P28062	2.52192	0.946418	0.202666	4.66985	3.01427e-06	0.000455239	PSMB8
P14618	108.217	0.517852	0.110571	4.68341	2.82139e-06	0.000455239	PKM
Q08J23	3.64208	0.952252	0.203745	4.67374	2.95766e-06	0.000455239	NSUN2
Q92598	6.49856	0.789792	0.170244	4.63918	3.49797e-06	0.000487017	HSPH1
Q5T013	1.04877	-1.05697	0.229375	-4.60803	4.06509e-06	0.000550256	HYI
P31146	9.94014	0.595238	0.129552	4.59459	4.33602e-06	0.000571066	CORO1A
P45880	10.2411	0.793482	0.172982	4.58708	4.49498e-06	0.000576422	VDAC2
Q99615	1.14405	1.09404	0.241574	4.52882	5.93132e-06	0.00073066	DNAJC7
P34897	3.56177	0.863069	0.190892	4.52125	6.14756e-06	0.00073066	SHMT2
Q7KZF4	15.2678	0.647307	0.14301	4.52631	6.00216e-06	0.00073066	SND1
P11215	3.00491	1.0404	0.230998	4.50391	6.67133e-06	0.000756033	ITGAM
O60256	1.26444	1.04891	0.232654	4.50847	6.52978e-06	0.000756033	PRPSAP2
Q8N766	2.74313	0.899651	0.200441	4.48836	7.17739e-06	0.000794896	EMC1
P39748	1.6429	0.998887	0.222991	4.4795	7.48185e-06	0.000810202	FEN1
P08865	10.5948	0.587723	0.131647	4.46439	8.02964e-06	0.00083252	RPSA
Q13310	1.88599	0.978189	0.218986	4.46691	7.93579e-06	0.00083252	PABPC4
O43242	6.42252	0.629028	0.141214	4.45445	8.41101e-06	0.000838035	PSMD3
P00558	59.1048	0.506937	0.113815	4.45404	8.42679e-06	0.000838035	PGK1
P00325	1.52516	-1.00438	0.225813	-4.44783	8.67425e-06	0.000845393	ADH1B
O60313	4.77829	0.725733	0.163782	4.43108	9.37607e-06	0.000895874	OPA1
P16615	4.03287	0.841374	0.19006	4.42688	9.56068e-06	0.000895946	ATP2A2
P01903	4.95624	0.885528	0.200776	4.41052	1.03121e-05	0.000924957	HLA-DRA
O60437	12.7916	-0.751616	0.170517	-4.40786	1.04397e-05	0.000924957	PPL
Q93008	4.13657	0.841521	0.190723	4.41228	1.02289e-05	0.000924957	USP9X
Q14697	27.7234	0.422729	0.0960884	4.39938	1.08561e-05	0.000943731	GANAB
Q6ZN40	8.59444	-0.787623	0.179178	-4.39575	1.10389e-05	0.000943731	TPM1
P15088	6.19594	-0.886268	0.202161	-4.38397	1.16538e-05	0.000979122	CPA3
P07585	58.5269	-0.726126	0.166219	-4.36848	1.25113e-05	0.00100185	DCN
P22626	61.4526	0.602195	0.137866	4.36796	1.25411e-05	0.00100185	HNRNPA2B1
P26639	6.20636	0.768075	0.17573	4.37077	1.23809e-05	0.00100185	TARS
Q15084	22.982	0.461953	0.106088	4.35442	1.33419e-05	0.00104863	PDIA6
Q9H0R6	1.44713	-0.903325	0.208128	-4.34024	1.42327e-05	0.00105246	QRSL1
P63244	9.84898	0.540177	0.124468	4.3399	1.42546e-05	0.00105246	GNB2L1
Q9NR30	3.61482	1.02373	0.23545	4.34797	1.37406e-05	0.00105246	DDX21
Q9Y5M8	2.20658	0.936572	0.215478	4.34649	1.38336e-05	0.00105246	SRPRB
P13667	30.7398	0.565941	0.131537	4.30254	1.68855e-05	0.0012281	PDIA4
Q15046	5.39912	0.725539	0.168951	4.29438	1.7518e-05	0.00125537	KARS
O00160	3.27516	0.840826	0.196223	4.28505	1.82694e-05	0.00128252	MYO1F
Q58FF7	14.6243	0.704625	0.164509	4.28319	1.84232e-05	0.00128252	NA
P46977	3.70378	0.849434	0.19849	4.27947	1.87337e-05	0.00128576	STT3A
P35998	6.45139	0.633677	0.148352	4.27144	1.94217e-05	0.00131447	PSMC2
P14625	63.1256	0.580336	0.136301	4.25776	2.06484e-05	0.00135973	HSP90B1
P56704	1.57981	-0.949562	0.222906	-4.25992	2.04502e-05	0.00135973	WNT3A
Q9HB71	4.18868	0.858185	0.20254	4.2371	2.26421e-05	0.00147114	CACYBP
P02787	358.087	-0.824891	0.194924	-4.23187	2.31758e-05	0.001486	TF
P27824	27.6956	0.491793	0.116569	4.2189	2.45501e-05	0.00151434	CANX
P33991	2.90726	0.983141	0.23277	4.22365	2.40373e-05	0.00151434	MCM4
O60763	7.83138	0.761714	0.180537	4.21916	2.4521e-05	0.00151434	USO1
P35606	10.9463	0.564737	0.133962	4.21565	2.49064e-05	0.00151711	COPB2
Q15847	5.91772	-0.897163	0.213167	-4.20874	2.56797e-05	0.00152606	ADIRF
Q99973	3.11775	-0.975653	0.231732	-4.21026	2.55079e-05	0.00152606	TEP1
P25205	3.67041	0.952445	0.226602	4.20316	2.6322e-05	0.00154539	MCM3
P15090	19.282	-0.970291	0.231472	-4.19182	2.76723e-05	0.00154997	FABP4
P02042	27.7371	-0.825065	0.196748	-4.1935	2.74678e-05	0.00154997	HBD
P51884	185.826	-0.730397	0.174094	-4.19542	2.72369e-05	0.00154997	LUM
P13674	6.45917	0.744966	0.177491	4.1972	2.7024e-05	0.00154997	P4HA1
Q8N699	1.9567	-1.0155	0.242946	-4.17992	2.91615e-05	0.00161482	MYCT1
P52292	1.82023	0.99258	0.238678	4.15867	3.2011e-05	0.00175269	KPNA2
O95470	1.26876	0.960677	0.231343	4.15261	3.28703e-05	0.00177974	SGPL1
P23368	2.80427	0.873937	0.21078	4.14621	3.38022e-05	0.00181009	ME2
P47756	10.4952	0.501021	0.121384	4.12758	3.66609e-05	0.00192289	CAPZB
O00267	2.63289	0.921035	0.223154	4.12734	3.66978e-05	0.00192289	SUPT5H
Q9BUP3	1.31918	0.947333	0.230055	4.11786	3.8241e-05	0.00198243	HTATIP2
P04406	137.343	0.528844	0.128541	4.11421	3.88508e-05	0.00199284	GAPDH
P16989	3.53164	0.739572	0.180013	4.10844	3.98339e-05	0.00200022	YBX3
Q92597	6.36946	0.77563	0.189109	4.10151	4.1047e-05	0.00200022	NDRG1
P06702	31.838	0.81862	0.199544	4.10245	4.08794e-05	0.00200022	S100A9
P50453	2.94379	0.79773	0.194263	4.10644	4.01797e-05	0.00200022	SERPINB9
Q99832	8.53703	0.624743	0.152275	4.10272	4.08314e-05	0.00200022	CCT7
P48066	4.65283	-0.900121	0.220025	-4.09099	4.29535e-05	0.0020724	SLC6A11
P50395	19.5524	0.461927	0.113056	4.08583	4.39203e-05	0.00209827	GDI2
Q14566	2.59349	0.905521	0.222347	4.07255	4.65005e-05	0.00215807	MCM6
O94925	2.55023	0.917062	0.225173	4.0727	4.64719e-05	0.00215807	GLS
O94776	2.12341	0.897027	0.220167	4.0743	4.61535e-05	0.00215807	MTA2
P52790	1.52859	0.974508	0.239658	4.06625	4.77765e-05	0.00219637	HK3
P05107	2.82556	0.818024	0.201507	4.05954	4.91691e-05	0.00223926	ITGB2
O60869	1.21287	0.963601	0.237604	4.0555	5.00274e-05	0.00225726	EDF1
P60891	2.15996	0.891613	0.220279	4.04765	5.1734e-05	0.00229389	PRPS1
Q9Y2L5	9.06684	-0.721493	0.178259	-4.04744	5.17809e-05	0.00229389	TRAPPC8
P49588	11.2868	0.675111	0.166966	4.04341	5.26794e-05	0.00231267	AARS
O60610	4.14338	0.748253	0.185483	4.03407	5.48183e-05	0.00238508	DIAPH1
P11142	49.9158	0.31632	0.0785073	4.02918	5.59718e-05	0.00241372	HSPA8
Q07065	22.8225	0.488216	0.121654	4.01316	5.99115e-05	0.00252574	CKAP4
P68871	250.11	-0.771095	0.192109	-4.01383	5.97416e-05	0.00252574	HBB
Q13724	6.94723	0.756951	0.188657	4.01232	6.01242e-05	0.00252574	MOGS
P00167	3.894	-0.610313	0.152197	-4.01001	6.07167e-05	0.00252882	CYB5A
Q92820	6.49125	0.758193	0.190212	3.98604	6.71846e-05	0.00274939	GGH
Q9GZM6	3.69999	-0.776449	0.194978	-3.98224	6.82694e-05	0.00274939	OR8D2
P09874	13.0267	0.669797	0.168132	3.98375	6.78364e-05	0.00274939	PARP1
O95810	3.82288	-0.955208	0.239583	-3.98696	6.69246e-05	0.00274939	SDPR
P01912	1.93562	0.881798	0.221612	3.97901	6.92029e-05	0.00276414	HLA-DRB1
P12757	3.21232	-0.76056	0.191271	-3.97634	6.99846e-05	0.00277264	SKIL
Q06124	2.03818	0.806347	0.203959	3.95348	7.70217e-05	0.00302683	PTPN11
Q9H0P0	0.961137	0.961493	0.243321	3.95154	7.76493e-05	0.00302708	NT5C3A
P26373	3.53619	0.802079	0.20319	3.94743	7.89931e-05	0.00305503	RPL13
Q9UHD1	0.917485	0.924857	0.235108	3.93375	8.36308e-05	0.00313934	CHORDC1
P39656	7.83282	0.542376	0.137954	3.93157	8.43943e-05	0.00313934	DDOST
P51991	9.88514	0.576513	0.146577	3.93318	8.38303e-05	0.00313934	HNRNPA3
Q96Q06	17.1532	-0.836656	0.2126	-3.93535	8.30756e-05	0.00313934	PLIN4
O75436	2.98958	0.726947	0.184846	3.93272	8.39911e-05	0.00313934	VPS26A
Q96B67	2.6695	-0.664372	0.169087	-3.92917	8.52399e-05	0.00314677	ARRDC3
P17858	9.80071	0.535721	0.136517	3.92421	8.70158e-05	0.00318818	PFKL
P04844	17.1991	0.559579	0.142954	3.91438	9.06353e-05	0.003288	RPN2
P78371	18.4059	0.523901	0.133881	3.91318	9.10896e-05	0.003288	CCT2
P19525	2.64362	0.828553	0.211919	3.90977	9.23838e-05	0.00331019	EIF2AK2
P16435	4.10963	0.814691	0.208574	3.906	9.38362e-05	0.00333769	POR
Q15848	1.05606	-0.962487	0.247029	-3.89625	9.7694e-05	0.00343243	ADIPOQ
P38606	10.7758	0.515359	0.132289	3.89572	9.79084e-05	0.00343243	ATP6V1A
Q14258	5.1156	0.632989	0.162593	3.89309	9.89741e-05	0.00343544	TRIM25
P20774	103.364	-0.790296	0.203144	-3.89033	0.000100109	0.00343544	OGN
P40763	10.3174	0.555571	0.142793	3.89075	9.99335e-05	0.00343544	STAT3
Q00610	66.7302	0.495227	0.127866	3.87303	0.000107493	0.00366302	CLTC
P51572	6.89663	0.640436	0.165505	3.86959	0.00010902	0.0036862	BCAP31
P28906	0.948133	-0.925404	0.239343	-3.86643	0.000110442	0.0036862	CD34
Q92626	3.90044	0.883361	0.228383	3.86788	0.000109784	0.0036862	PXDN
P62826	7.52791	0.505056	0.130692	3.86448	0.000111325	0.00369037	RAN
Q08211	21.6286	0.578959	0.15021	3.85432	0.000116051	0.00382105	DHX9
Q05655	1.19215	0.930366	0.241591	3.85099	0.000117643	0.00384747	PRKCD
P61160	12.3527	0.528398	0.137853	3.83305	0.000126562	0.00408435	ACTR2
O00337	2.31771	-0.923545	0.2409	-3.83373	0.000126214	0.00408435	SLC28A1
P52630	2.00374	0.847898	0.221601	3.82625	0.000130113	0.00417131	STAT2
P09651	10.0427	0.673097	0.176467	3.81428	0.00013658	0.00430147	HNRNPA1
Q8TDZ2	2.28386	0.72932	0.191309	3.81226	0.000137704	0.00430147	MICAL1
Q9Y2Z0	1.90336	0.800892	0.210069	3.81252	0.000137556	0.00430147	SUGT1
Q96DI7	1.60262	0.852346	0.223323	3.81664	0.000135281	0.00430147	SNRNP40
P62820	9.1942	0.483966	0.12719	3.80507	0.000141766	0.00440017	RAB1A
Q9Y5S9	1.53623	0.880004	0.231378	3.80331	0.000142775	0.00440343	RBM8A
O00231	4.67915	0.590228	0.155431	3.79736	0.000146244	0.00448207	PSMD11
O15143	4.69076	0.61394	0.162079	3.7879	0.000151926	0.00459837	ARPC1B
Q9Y3I0	6.65402	0.499711	0.13189	3.78885	0.000151349	0.00459837	RTCB
Q9H4M9	6.23899	0.551535	0.145759	3.78387	0.000154406	0.00463546	EHD1
P60228	4.56513	0.665854	0.176087	3.7814	0.000155947	0.00463546	EIF3E
O75533	9.62193	0.610172	0.161365	3.78131	0.000156006	0.00463546	SF3B1
Q9UM00	0.933725	0.909092	0.241756	3.76038	0.000169659	0.00501058	TMCO1
Q9UL46	11.7591	0.508869	0.135408	3.75803	0.000171258	0.00502734	PSME2
Q9BQG0	3.85644	0.79472	0.211649	3.7549	0.000173412	0.00506009	MYBBP1A
P49748	20.1352	-0.419628	0.111824	-3.75258	0.000175022	0.00507668	ACADVL
Q9Y4L1	20.7086	0.530398	0.141455	3.74958	0.000177129	0.00509907	HYOU1
Q9Y4G6	6.12313	-0.501716	0.133844	-3.74851	0.000177887	0.00509907	TLN2
Q9NZN4	16.2282	-0.625574	0.167128	-3.74309	0.000181773	0.00512404	EHD2
P04062	1.26861	0.863846	0.230676	3.74484	0.000180508	0.00512404	GBA
O14558	7.49097	-0.797069	0.212955	-3.74289	0.000181912	0.00512404	HSPB6
P39019	6.10198	0.572637	0.153053	3.74142	0.00018298	0.00512449	RPS19
P05090	20.0164	-0.865983	0.232073	-3.7315	0.00019034	0.00517106	APOD
P12532	2.84393	0.852703	0.228306	3.73492	0.000187777	0.00517106	CKMT1B
P55884	6.70179	0.579908	0.155372	3.73237	0.000189685	0.00517106	EIF3B
O95466	2.36511	0.757733	0.203063	3.73151	0.000190334	0.00517106	FMNL1
P41252	4.83008	0.689811	0.184905	3.73062	0.00019101	0.00517106	IARS
Q14554	1.47654	0.835955	0.223964	3.73254	0.000189561	0.00517106	PDIA5
Q01518	26.3159	0.388969	0.104377	3.72657	0.0001941	0.00519697	CAP1
Q07092	5.94901	-0.615757	0.165202	-3.72731	0.000193537	0.00519697	COL16A1
P17812	2.21891	0.890557	0.239349	3.72074	0.000198638	0.00528942	CTPS1
P11047	20.3519	-0.493468	0.132824	-3.7152	0.000203042	0.00537731	LAMC1
Q5TCU3	6.27297	-0.649491	0.174979	-3.71183	0.000205766	0.00542	TPM2
Q15008	4.39744	0.610184	0.164774	3.70315	0.000212935	0.00557866	PSMD6
Q9BX66	6.12005	-0.674057	0.182111	-3.70135	0.000214459	0.00558854	SORBS1
Q15437	3.93359	0.794562	0.214906	3.69725	0.000217946	0.00562972	SEC23B
P05981	1.76416	-0.671764	0.181716	-3.69678	0.00021835	0.00562972	HPN
P33993	2.33502	0.821595	0.222601	3.69088	0.000223475	0.00573156	MCM7
Q5TYW2	2.31243	-0.688633	0.187063	-3.68129	0.000232056	0.0058591	ANKRD20A1
P54136	5.3813	0.603435	0.163901	3.6817	0.000231686	0.0058591	RARS
P23381	16.715	0.505875	0.13735	3.68311	0.000230406	0.0058591	WARS
P08195	4.76496	0.74797	0.203286	3.6794	0.000233787	0.00587239	SLC3A2
Q0VDD8	8.06468	-0.505758	0.137555	-3.67676	0.000236219	0.00590305	DNAH14
Q96RU3	0.976542	0.859839	0.234224	3.671	0.000241599	0.00596403	FNBP1
Q9UK76	2.21167	0.769866	0.209894	3.66788	0.00024457	0.00596403	HN1
P67809	4.11429	0.710781	0.193608	3.67123	0.000241382	0.00596403	YBX1
Q99623	13.14	0.503835	0.137372	3.66766	0.000244779	0.00596403	PHB2
O15061	10.3723	-0.81475	0.222074	-3.66883	0.000243668	0.00596403	SYNM
Q14839	4.01015	0.741644	0.202337	3.66539	0.000246963	0.00596856	CHD4
Q9HCY8	1.1147	0.875116	0.238782	3.66492	0.000247414	0.00596856	S100A14
Q9Y6U3	1.29378	0.902494	0.246485	3.66145	0.000250787	0.00599062	SCIN
P20618	7.39295	0.470057	0.12834	3.66258	0.000249686	0.00599062	PSMB1
P55265	5.4699	0.689703	0.188464	3.6596	0.000252606	0.00600462	ADAR
Q58FF8	12.0389	0.416615	0.114109	3.65104	0.000261184	0.0061784	NA
O14828	2.50942	0.714412	0.195892	3.64697	0.000265355	0.00624675	SCAMP3
P57086	1.82526	-0.781871	0.214657	-3.64242	0.000270086	0.00632756	SCAND1
Q04917	5.90393	0.500718	0.137544	3.64041	0.000272202	0.00634661	YWHAH
P02790	31.6184	-0.693998	0.191852	-3.61737	0.000297615	0.00687335	HPX
P04229	2.61143	0.658339	0.181964	3.61796	0.000296931	0.00687335	NA
P37840	2.18516	-0.8718	0.241315	-3.61271	0.000303017	0.00693241	SNCA
P14543	12.4267	-0.551191	0.152568	-3.61275	0.000302962	0.00693241	NID1
O60841	4.51879	0.657545	0.182725	3.59855	0.000319997	0.00715297	EIF5B
P13284	2.25754	0.741449	0.205965	3.59988	0.000318367	0.00715297	IFI30
P01892	3.25115	0.75881	0.210784	3.59995	0.000318284	0.00715297	HLA-A
O94760	2.29302	-0.690454	0.191823	-3.59942	0.000318924	0.00715297	DDAH1
Q5JTV8	2.53743	0.715391	0.198596	3.60225	0.000315472	0.00715297	TOR1AIP1
P25786	3.8952	0.589298	0.164057	3.59204	0.000328105	0.00730071	PSMA1
Q9HCN8	1.2127	0.83666	0.233101	3.58926	0.000331621	0.00734541	SDF2L1
P00338	23.2554	0.459241	0.128001	3.5878	0.000333482	0.00735321	LDHA
Q9NVP1	2.15756	0.783374	0.218499	3.58525	0.000336752	0.00739186	DDX18
P22102	5.68731	0.600161	0.167511	3.58281	0.000339914	0.00742781	GART
P29350	3.92639	0.682852	0.19078	3.57926	0.000344567	0.00749587	PTPN6
Q9UBX5	4.33818	-0.616088	0.172335	-3.57493	0.000350317	0.0075411	FBLN5
P26196	5.41112	0.639535	0.17893	3.57421	0.000351288	0.0075411	DDX6
Q8N6Y0	1.44748	-0.836666	0.233968	-3.57598	0.00034892	0.0075411	USHBP1
P31949	38.8493	0.458374	0.128468	3.56799	0.000359728	0.00768839	S100A11
Q5H9R7	1.24735	0.850235	0.238449	3.56569	0.000362896	0.00772223	PPP6R3
P61106	4.46401	0.547124	0.153716	3.55933	0.000371804	0.0078774	RAB14
P62158	32.5819	-0.474491	0.133395	-3.55703	0.000375069	0.00788856	CALM1
Q92621	4.06942	0.694657	0.195369	3.55561	0.000377102	0.00788856	NUP205
P49368	13.1077	0.404392	0.113735	3.55555	0.000377188	0.00788856	CCT3
Q12809	4.06471	-0.622245	0.175224	-3.55113	0.000383577	0.00795392	KCNH2
P54577	6.25598	0.529842	0.149187	3.55153	0.000382994	0.00795392	YARS
Q9Y3F4	3.99858	0.642014	0.181007	3.54691	0.000389784	0.00804838	STRAP
P12004	3.17825	0.708194	0.199835	3.5439	0.000394256	0.00810638	PCNA
P30566	1.08929	0.824466	0.232876	3.54036	0.000399585	0.00818142	ADSL
P26022	1.01115	0.875086	0.247684	3.53307	0.000410763	0.00834019	PTX3
P68036	3.47964	0.584505	0.165437	3.53309	0.00041073	0.00834019	UBE2L3
P48643	18.2563	0.438577	0.12419	3.5315	0.000413214	0.00835515	CCT5
O14983	2.89846	0.701441	0.198729	3.52963	0.000416148	0.00837971	ATP2A1
Q8WU39	6.85288	0.763727	0.21689	3.52126	0.000429497	0.00861292	MZB1
P23396	11.3232	0.499166	0.141905	3.51761	0.000435453	0.00865916	RPS3
Q32P51	16.6536	0.381271	0.108479	3.51471	0.000440243	0.00865916	HNRNPA1L2
P07195	15.3053	0.58865	0.16744	3.5156	0.000438769	0.00865916	LDHB
Q13459	2.91995	0.673343	0.191593	3.51444	0.000440688	0.00865916	MYO9B
Q9Y3Z3	14.8951	0.467619	0.133056	3.51445	0.00044067	0.00865916	SAMHD1
P31323	3.0946	-0.674315	0.19201	-3.51188	0.000444955	0.00870789	PRKAR2B
Q8WWX9	2.15584	-0.61073	0.174512	-3.49964	0.000465889	0.00908111	SELM
Q14137	1.28135	0.790631	0.225991	3.4985	0.000467879	0.00908356	BOP1
Q96A08	7.19897	0.760766	0.217672	3.49501	0.000474047	0.00913296	HIST1H2BA
Q9NQV8	1.09204	-0.818444	0.23418	-3.49494	0.000474172	0.00913296	PRDM8
P04181	3.96259	0.696657	0.199474	3.49246	0.00047859	0.00918178	OAT
P33992	2.39179	0.743987	0.21322	3.4893	0.000484289	0.00925466	MCM5
Q13228	20.8478	-0.675177	0.193756	-3.48467	0.000492747	0.00937597	SELENBP1
Q9NYU2	12.9863	0.585117	0.167957	3.48373	0.000494485	0.00937597	UGGT1
A6NMZ7	16.3184	-0.800346	0.229852	-3.48201	0.000497673	0.00939984	COL6A6
P55060	9.36418	0.692768	0.199081	3.47983	0.000501735	0.00943672	CSE1L
Q14956	3.39818	-0.656729	0.188776	-3.47889	0.000503499	0.00943672	GPNMB
Q86TI2	0.915835	0.845764	0.243372	3.47519	0.00051049	0.00952157	DPP9
Q9UJ70	6.66438	0.500629	0.144092	3.47436	0.000512066	0.00952157	NAGK
E7EXA6	4.09378	-0.632945	0.182226	-3.47341	0.000513887	0.00952157	NA
Q01813	5.76001	0.733141	0.211737	3.4625	0.000535174	0.0096766	PFKP
Q9BTT0	3.38175	0.674625	0.194686	3.4652	0.000529834	0.0096766	ANP32E
P02763	40.4041	-0.691316	0.199723	-3.46137	0.000537441	0.0096766	ORM1
P02788	36.1933	-0.807884	0.23339	-3.46152	0.000537143	0.0096766	LTF
Q9H0A0	2.25509	0.811061	0.234076	3.46494	0.000530342	0.0096766	NAT10
P49591	4.73532	0.555275	0.160483	3.46002	0.000540126	0.0096766	SARS
Q15005	2.78892	0.757793	0.218892	3.46195	0.000536283	0.0096766	SPCS2
P40227	16.9083	0.420907	0.121633	3.46046	0.000539258	0.0096766	CCT6A
O60296	3.0596	-0.705293	0.203467	-3.46637	0.000527531	0.0096766	TRAK2
O15511	2.76683	0.628865	0.181939	3.45647	0.000547303	0.00976926	ARPC5
P50991	11.0924	0.489275	0.141635	3.45447	0.000551369	0.00977363	CCT4
P09493	40.9875	-0.439461	0.127218	-3.45438	0.000551559	0.00977363	TPM1
P49736	2.50847	0.800481	0.231895	3.45191	0.00055664	0.00982793	MCM2
Q13642	3.19122	-0.679163	0.196832	-3.45047	0.000559612	0.00984474	FHL1
P31948	18.0566	0.365277	0.105923	3.44852	0.00056367	0.00988045	STIP1
P62841	4.28795	0.741129	0.215034	3.44657	0.000567744	0.00988286	RPS15
P05198	4.76404	0.53864	0.156285	3.44652	0.000567864	0.00988286	EIF2S1
Q00056	4.87354	-0.764999	0.222125	-3.44401	0.000573158	0.00991276	HOXA4
P55268	15.2636	-0.638777	0.185487	-3.44378	0.00057365	0.00991276	LAMB2
Q96AP7	1.34235	-0.704772	0.204852	-3.4404	0.000580852	0.00994832	ESAM
P60900	4.29728	0.53265	0.154843	3.43994	0.000581833	0.00994832	PSMA6
P08575	2.97839	0.759792	0.220774	3.44149	0.000578526	0.00994832	PTPRC
* tumors vs. adjacent non-cancerous tissues
** Wald test on fitting a generalized linear model in DESeq2 R package; grade I II III was coded as 1,2,3
