# Supplementary material for: Integrated proteotranscriptomics of breast cancer reveals globally increased protein-mRNA concordance associated with subtypes and survival
Source: Genome Med. 2018 Dec 3;10:94. doi: 10.1186/s13073-018-0602-x (PMC6276229; doi:10.1186/s13073-018-0602-x)
Supplement: Supplementary file 10 — Tables S8. Proliferation score and global protein-mRNA concordance values for 59 breast tumors. (XLSX 15 kb) [file 13073_2018_602_MOESM10_ESM.xlsx]

## Sheet: tumor
Table S8. Proliferation score and global protein-mRNA concordance values for 59 breast tumors
subjectID	Tissue proliferation score	rho*	adj. P value Spearman rank test
LHC10249	7.19182	0.351577	6.4e-176
LHC10669	6.85358	0.290171	3.86e-118
LHC10693	7.66421	0.322828	3.6e-147
LHC10741	6.88093	0.358347	3.96e-183
LHC10745	7.504	0.400971	1.22e-232
LHC10863	6.55917	0.318534	3.97e-143
LHC11262	6.70706	0.300535	5.78e-127
LHC11292	7.32016	0.365799	3.95e-191
LHC11473	6.60423	0.300547	5.78e-127
LHC12025	5.98183	0.306751	2.08e-132
LHC12286	6.09831	0.298518	3.2e-125
LHC12380	8.00891	0.318066	1.04e-142
LHC12645	6.13533	0.345424	1.44e-169
LHC13216	6.27241	0.350911	3.05e-175
LHC13528	6.9556	0.259319	6.68e-94
LHC13708	7.67375	0.324658	6.69e-149
LHC14458	6.13424	0.23926	6.78e-80
LHC16880	5.56707	0.231261	1.19e-74
LHC18382	6.2428	0.254227	3.02e-90
LHC19270	5.7505	0.204077	3.35e-58
LHC20018	6.19428	0.244903	1.03e-83
LHC20020	7.09676	0.253056	2.05e-89
LHC20644	6.44363	0.233455	4.53e-76
LHC21061	5.59648	0.189928	1.61e-50
LHC21091	7.95989	0.436951	2.15e-280
LHC21167	6.54925	0.257047	2.8e-92
LHC21274	7.89626	0.403051	3.74e-235
LHC21275	6.07248	0.235034	4.24e-77
LHC21319	6.22888	0.236937	2.38e-78
LHC21966	5.80566	0.251143	4.62e-88
LHC22530	6.16769	0.307275	7.29e-133
LHC24028	5.92662	0.257839	7.57e-93
LHC24818	6.86264	0.339194	3.34e-163
LHC25689	7.65149	0.313107	3.98e-138
LHC26666	6.67218	0.368088	1.23e-193
LHC3264	5.85299	0.278242	2.16e-108
LHC3631	7.70695	0.42739	2.89e-267
LHC3661	5.89953	0.241459	2.3e-81
LHC4333	5.57435	0.225616	4.7e-71
LHC4663	7.22306	0.335014	5.11e-159
LHC6066	8.45603	0.386904	2.14e-215
LHC6076	6.34693	0.304394	2.54e-130
LHC6335	6.39354	0.240509	9.95e-81
LHC6501	6.86999	0.360275	3.38e-185
LHC7549	7.69345	0.381616	3.59e-209
LHC7748	6.53525	0.27074	1.65e-102
LHC8010	5.80958	0.296759	1.03e-123
LHC8126	7.69567	0.361552	1.61e-186
LHC8180	6.44776	0.295701	8.12e-123
LHC8254	6.87401	0.363596	9.93e-189
LHC8332	8.01426	0.311209	2.09e-136
LHC8406	7.08288	0.361295	2.8e-186
LHC8480	6.76119	0.348373	1.35e-172
LHC8549	6.39153	0.258165	4.48e-93
LHC9513	5.92563	0.245617	3.39e-84
LHC9520	7.27106	0.347775	5.4e-172
LHC9525	6.006	0.356212	7.54e-181
LHC9769	6.78374	0.258296	3.68e-93
LHC9791	7.37758	0.303288	2.34e-129
* mean global protein-mRNA concordance values for each tumor
