# Supplementary material for: Integrated proteotranscriptomics of breast cancer reveals globally increased protein-mRNA concordance associated with subtypes and survival
Source: Genome Med. 2018 Dec 3;10:94. doi: 10.1186/s13073-018-0602-x (PMC6276229; doi:10.1186/s13073-018-0602-x)
Supplement: Supplementary file 12 — Tables S10. Concordance values (rho) for 5677 protein-mRNA pairs in breast tumors (n = 59). (XLSX 955 kb) [file 13073_2018_602_MOESM12_ESM.xlsx]

## Sheet: tumor
Table S10-1. Concordance values (rho) for 5677 protein-mRNA pairs in breast tumors (n=59)
UNIPROT	GENE SYMBOL	Spearman's rho	P value spearman test	adjusted P value	P value Pearson correlation
A0AV96	RBM47	0.217534	0.0979161	0.266472	0.00054316
A0AVT1	UBA6	0.488311	8.72613e-05	0.00192009	2.20899e-07
A0FGR8	ESYT2	-0.0950321	0.474016	0.682126	0.384659
A0FGR9	ESYT3	-0.168381	0.202376	0.412972	0.102192
A0JNW5	UHRF1BP1L	-0.00543542	0.96741	0.983874	0.431427
A0MZ66	KIAA1598	0.202513	0.123991	0.306841	0.0565904
A1KZ92	PXDNL	0.0694331	0.60129	0.775801	0.256767
A1L0T0	ILVBL	0.535535	1.2392e-05	0.000450956	4.30589e-11
A1L390	PLEKHG3	-0.000993571	0.994041	0.997907	0.686516
A1X283	SH3PXD2B	0.0555815	0.67586	0.830345	0.65903
A2A288	ZC3H12D	0.305319	0.0186994	0.0871565	0.0376449
A2RRP1	NBAS	0.103507	0.43531	0.649475	0.55427
A2RTX5	TARSL2	0.117066	0.377234	0.595705	0.396142
A2RUB6	CCDC66	-0.0755114	0.569752	0.754662	0.696103
A2VDJ0	KIAA0922	0.06955	0.600677	0.775186	0.690539
A2VEC9	SSPO	0.378843	0.00308807	0.0237226	0.00469052
A3KMH1	VWA8	-0.0268264	0.840163	0.922814	0.533166
A3KN83	SBNO1	-0.0828755	0.532606	0.729855	0.853228
A4D0S4	LAMB4	-0.0414378	0.755335	0.876899	0.605924
A4D1E1	ZNF804B	-0.0410286	0.757676	0.877643	0.497976
A4D1S5	RAB19	0.0494448	0.709972	0.852036	0.404332
A4FU49	SH3D21	0.0239041	0.857382	0.928885	0.652087
A4FU69	EFCAB5	0.0821742	0.536091	0.732288	0.25386
A4UGR9	XIRP2	-0.0393922	0.767064	0.882574	0.332955
A5A3E0	POTEF	0.322911	0.0126144	0.0656992	0.0577156
A5D8V6	VPS37C	0.23045	0.0790942	0.232641	0.163159
A5PLN7	FAM149A	0.26014	0.0466101	0.162235	0.0609828
A5YKK6	CNOT1	0.27031	0.0383979	0.141825	0.030499
A6H8Y1	BDP1	0.0251315	0.850141	0.926068	0.914202
A6NC57	ANKRD62	-0.0150789	0.909752	0.958549	0.689821
A6NC98	CCDC88B	-0.05564	0.675538	0.830345	0.703552
A6NCI4	VWA3A	0.187145	0.15581	0.35284	0.801848
A6NCS4	NKX2-6	-0.0308591	0.816525	0.908726	0.706255
A6ND36	FAM83G	0.234717	0.0735494	0.221154	0.192695
A6NE01	FAM186A	-0.0719462	0.588158	0.766522	0.832881
A6NEL2	SOWAHB	0.0655757	0.621694	0.789742	0.68487
A6NGC4	TLCD2	0.180538	0.171206	0.373391	0.31101
A6NGG8	C2orf71	0.00116891	0.99299	0.997382	0.804095
A6NGN9	IGLON5	-0.135126	0.307538	0.530828	0.183915
A6NHL2	TUBAL3	0.0437756	0.741997	0.869056	0.479023
A6NHN0	OTOL1	0.0947399	0.475383	0.683573	0.439068
A6NHR9	SMCHD1	0.257686	0.0487943	0.167072	0.0573736
A6NHZ5	LRRC14B	-0.0308591	0.816525	0.908726	0.294817
A6NI56	CCDC154	-0.0933957	0.481696	0.689682	0.40483
A6NIX2	WTIP	-0.109293	0.409937	0.626195	0.609366
A6NMB9	FIGNL2	0.296961	0.0223725	0.099148	0.00137094
A6NMZ7	COL6A6	0.488194	8.76534e-05	0.00192127	3.55567e-05
A6NN80	ANXA6	0.0207481	0.876052	0.939608	0.690515
A6QL64	ANKRD36	-0.283986	0.0292753	0.119565	0.0319257
A7E2V4	ZSWIM8	0.136236	0.303543	0.526976	0.0284967
A7E2Y1	MYH7B	0.00601987	0.963908	0.982777	0.783168
A7KAX9	ARHGAP32	0.00321449	0.980723	0.992082	0.954113
A8K186	ZNF276	-0.301344	0.0203764	0.0926157	0.029806
A8K8P3	SFI1	0.265985	0.0417309	0.150417	0.0229827
A8MWY0	KIAA1324L	-0.0573933	0.665908	0.821104	0.62986
A8TX70	COL6A5	-0.0408533	0.75868	0.878089	0.277852
A9YTQ3	AHRR	-0.0137347	0.917768	0.963241	0.821404
B0I1T2	MYO1G	0.144243	0.275731	0.498353	0.0583928
B1AK53	ESPN	-0.0350088	0.79237	0.89643	0.358022
B1ALD9	POSTN	0.176563	0.180985	0.385391	0.13882
B1ANS9	WDR64	0.0312687	0.814133	0.907716	0.80662
B2RTY4	MYO9A	-0.102688	0.438967	0.652019	0.230533
B4DLE8	CRYBG3	-0.213968	0.103681	0.274532	0.332226
C9J069	C9orf172	0.24097	0.0659859	0.205599	0.187658
C9J7L3	PARP15	-0.0990064	0.455639	0.667698	0.80856
C9JLR9	C11orf95	-0.153594	0.245461	0.464649	0.551092
E5RFC0	BEND7	0.0155465	0.906966	0.956679	0.632707
E9PAU2	RAVER1	-0.0961426	0.468842	0.677993	0.814963
E9PAV3	NACA	0.1782	0.17691	0.380425	0.476485
F5H1R7	FLJ22184	-0.0356517	0.788644	0.894353	0.796972
O00115	DNASE2	0.121508	0.359272	0.58141	0.121139
O00116	AGPS	0.330041	0.0106854	0.0585693	0.00319732
O00139	KIF2A	0.214553	0.102718	0.273002	0.00359657
O00148	DDX39A	0.381297	0.00288636	0.0227266	0.000118065
O00151	PDLIM1	0.611572	2.6671e-07	3.1544e-05	8.25448e-07
O00159	MYO1C	0.193629	0.141719	0.332729	0.00610559
O00160	MYO1F	0.25225	0.0539288	0.178933	0.0971439
O00161	SNAP23	-0.11204	0.398197	0.614953	0.449655
O00165	HAX1	0.000642899	0.996144	0.998253	0.565801
O00170	AIP	0.324313	0.0122129	0.0640781	0.00386957
O00178	GTPBP1	0.147165	0.266017	0.486683	0.24109
O00186	STXBP3	0.254763	0.0515027	0.173933	0.108065
O00192	ARVCF	0.00590298	0.964608	0.982785	0.921816
O00193	C11orf58	0.0996493	0.452703	0.665285	0.108864
O00203	AP3B1	0.147925	0.263529	0.483534	0.395396
O00220	TNFRSF10A	-0.0691409	0.602826	0.776899	0.549138
O00231	PSMD11	0.498364	5.89802e-05	0.00144324	0.000130992
O00232	PSMD12	0.423495	0.000831468	0.00981105	9.15978e-05
O00233	PSMD9	0.292285	0.0246816	0.105829	0.0148891
O00244	ATOX1	0.0869082	0.512782	0.714371	0.494513
O00255	MEN1	-0.0184687	0.889579	0.948383	0.575478
O00257	CBX4	-0.0414962	0.755	0.876899	0.963998
O00264	PGRMC1	0.245237	0.0611936	0.195166	0.154465
O00267	SUPT5H	0.457627	0.000268274	0.00437278	6.24386e-06
O00273	DFFA	0.197604	0.133567	0.321296	0.136896
O00291	HIP1	0.287434	0.0272864	0.113817	0.0706235
O00299	CLIC1	0.411631	0.00119935	0.012516	0.000411898
O00303	EIF3F	-0.112507	0.396219	0.61383	0.414345
O00327	ARNTL	-0.00800701	0.952006	0.976436	0.342479
O00329	PIK3CD	0.197428	0.133919	0.322007	0.174304
O00330	PDHX	0.32367	0.0123955	0.0647969	0.0606381
O00337	SLC28A1	-0.0830508	0.531736	0.729322	0.403037
O00391	QSOX1	0.204442	0.120374	0.301048	0.00469759
O00400	SLC33A1	0.0526008	0.692353	0.841646	0.0931639
O00410	IPO5	0.179193	0.174469	0.378039	0.0396454
O00411	POLRMT	0.0816482	0.538713	0.733927	0.224442
O00418	EEF2K	-0.0461134	0.728734	0.862599	0.732796
O00422	SAP18	-0.049737	0.708334	0.85123	0.335757
O00429	DNM1L	0.406429	0.00140249	0.0139194	5.64074e-07
O00442	RTCA	0.174752	0.185574	0.392367	0.152585
O00443	PIK3C2A	-0.349153	0.00672054	0.0423126	0.0165222
O00444	PLK4	-0.0959673	0.469657	0.678433	0.729405
O00445	SYT5	0.135067	0.307749	0.53087	0.369092
O00461	GOLIM4	0.0932788	0.482248	0.690123	0.257427
O00462	MANBA	0.00461718	0.972314	0.98674	0.110169
O00468	AGRN	0.187902	0.154114	0.351101	0.0165522
O00469	PLOD2	0.341321	0.00815451	0.0488324	0.00504225
O00471	EXOC5	0.0794857	0.549556	0.741228	0.508029
O00472	ELL2	0.197136	0.134507	0.322874	0.223236
O00479	HMGN4	-0.186674	0.156871	0.354381	0.274985
O00483	NDUFA4	0.00999416	0.940115	0.971252	0.605513
O00487	PSMD14	0.359322	0.00519065	0.0352059	0.000423878
O00499	BIN1	0.25979	0.0469172	0.163104	0.0273008
O00505	KPNA3	0.181122	0.169801	0.372473	0.0813787
O00507	USP9Y	0.0656341	0.621383	0.789523	0.764637
O00512	BCL9	0.118527	0.371267	0.590553	0.490534
O00515	LAD1	0.39924	0.00173398	0.0160323	0.000133703
O00519	FAAH	0.0167738	0.899657	0.952332	0.880531
O00534	VWA5A	0.464465	0.00021078	0.00363708	1.93941e-05
O00541	PES1	0.108124	0.414993	0.630598	0.0106995
O00548	DLL1	0.137113	0.300412	0.523784	0.511289
O00555	CACNA1A	0.128085	0.333655	0.558124	0.392376
O00560	SDCBP	0.351607	0.00631904	0.0406265	0.00808568
O00562	PITPNM1	0.301695	0.0202235	0.0922159	0.00672525
O00566	MPHOSPH10	0.406137	0.00141476	0.0139924	1.64174e-05
O00571	DDX3X	-0.10941	0.409433	0.626004	0.573082
O00602	FCN1	0.27031	0.0383979	0.141825	0.119011
O00625	PIR	0.196201	0.136403	0.324406	0.0191353
O00629	KPNA4	0.51654	2.8136e-05	0.000831918	8.59786e-06
O00743	PPP6C	0.172823	0.190552	0.397852	0.511034
O00750	PIK3C2B	-0.138808	0.294419	0.518109	0.197336
O00754	MAN2B1	0.169784	0.198587	0.409509	0.0756654
O00767	SCD	0.214728	0.102431	0.272748	0.107477
O14497	ARID1A	0.217008	0.0987506	0.267593	0.178404
O14498	ISLR	0.35412	0.0059299	0.0388282	0.000332264
O14513	NCKAP5	-0.054062	0.68425	0.836093	0.897271
O14514	BAI1	0.229807	0.0799577	0.234221	0.121606
O14522	PTPRT	0.057744	0.663989	0.819449	0.762029
O14523	C2CD2L	0.0926359	0.485285	0.693072	0.438385
O14525	ASTN1	0.198305	0.132166	0.319007	0.138186
O14529	CUX2	0.287434	0.0272864	0.113817	0.0388175
O14531	DPYSL4	0.134833	0.308595	0.531844	0.660394
O14544	SOCS6	-0.102688	0.438967	0.652019	0.556281
O14558	HSPB6	0.727294	6.85952e-11	7.7883e-08	2.15878e-10
O14559	ARHGAP33	0.0220339	0.868437	0.935878	0.955672
O14561	NDUFAB1	0.16166	0.221243	0.43702	0.33327
O14562	UBFD1	0.233489	0.0751118	0.224308	0.0124248
O14579	COPE	0.24588	0.0604964	0.194362	0.0379458
O14594	NCAN	0.212507	0.106118	0.277874	0.93962
O14617	AP3D1	0.192051	0.145057	0.338466	0.0780295
O14618	CCS	-0.0526593	0.692028	0.841432	0.559302
O14639	ABLIM1	0.403214	0.00154295	0.0147712	0.00800642
O14641	DVL2	0.221099	0.0924036	0.256015	0.303324
O14646	CHD1	-0.0455874	0.731712	0.863962	0.645442
O14653	GOSR2	0.0699006	0.598837	0.77422	0.0411412
O14654	IRS4	-0.219579	0.0947228	0.26066	0.206537
O14672	ADAM10	0.0313852	0.813453	0.907716	0.793046
O14678	ABCD4	0.213501	0.104456	0.275556	0.601641
O14683	TP53I11	0.108475	0.413472	0.629298	0.391969
O14686	KMT2D	0.0121566	0.927189	0.966162	0.542762
O14727	APAF1	-0.0396844	0.765385	0.881536	0.35986
O14735	CDIPT	0.0177674	0.893747	0.950684	0.519345
O14737	PDCD5	0.160549	0.224474	0.440339	0.0203591
O14744	PRMT5	0.380129	0.00298091	0.0232453	0.000370356
O14745	SLC9A3R1	0.453127	0.000313565	0.004877	0.000145402
O14746	TERT	0.0644068	0.627934	0.795001	0.725139
O14772	FPGT	-0.0396844	0.765385	0.881536	0.199685
O14773	TPP1	0.336236	0.00922219	0.0529367	0.0487285
O14776	TCERG1	0.0915839	0.490276	0.697219	0.286103
O14777	NDC80	-0.0520748	0.695279	0.844118	0.848252
O14782	KIF3C	-0.10976	0.407925	0.624538	0.457324
O14787	TNPO2	-0.0113968	0.931728	0.967341	0.353101
O14791	APOL1	-0.00689655	0.958656	0.980063	0.684869
O14795	UNC13B	-0.156049	0.237906	0.455666	0.169414
O14802	POLR3A	0.229398	0.0805111	0.235114	0.0706204
O14813	PHOX2A	-0.0137931	0.917419	0.963231	0.768187
O14815	CAPN9	0.112157	0.397702	0.614523	0.580565
O14828	SCAMP3	0.565809	3.01241e-06	0.000161334	3.66917e-06
O14841	OPLAH	0.397896	0.00180323	0.0165112	5.38707e-05
O14874	BCKDK	0.213559	0.104359	0.275556	0.120078
O14879	IFIT3	0.447282	0.000382762	0.00568833	2.71885e-05
O14880	MGST3	0.291116	0.0252892	0.107591	0.00305788
O14904	WNT9A	-0.0576572	0.664464	0.819857	0.949252
O14907	TAX1BP3	-0.0452367	0.733699	0.865408	0.656024
O14908	GIPC1	0.38083	0.00292385	0.0229899	3.12651e-06
O14917	PCDH17	-0.150555	0.255039	0.474396	0.161903
O14920	IKBKB	0.00841613	0.949557	0.97568	0.170898
O14929	HAT1	0.376388	0.0033022	0.0249289	0.00288611
O14933	UBE2L6	0.17931	0.174184	0.377709	0.0131063
O14936	CASK	0.105143	0.428046	0.641673	0.0890617
O14939	PLD2	0.0414378	0.755335	0.876899	0.917825
O14949	UQCRQ	0.195032	0.1388	0.328184	0.0254122
O14964	HGS	0.11239	0.396713	0.61383	0.118986
O14974	PPP1R12A	0.268673	0.0396321	0.144782	0.0231882
O14976	GAK	0.219638	0.0946327	0.260538	0.32987
O14979	HNRNPDL	0.138399	0.295859	0.519354	0.309669
O14980	XPO1	0.481531	0.000112875	0.0023217	0.00021142
O14981	BTAF1	0.161075	0.22294	0.438237	0.129708
O14983	ATP2A1	0.0177674	0.893747	0.950684	0.557032
O15014	ZNF609	0.131911	0.319294	0.544334	0.167208
O15015	ZNF646	0.156341	0.237018	0.455038	0.717602
O15018	PDZD2	0.0731151	0.582094	0.762294	0.642501
O15020	SPTBN2	0.422443	0.000859385	0.0100385	6.88364e-05
O15021	MAST4	-0.0420807	0.751659	0.874599	0.943083
O15027	SEC16A	0.372531	0.00366532	0.0270585	0.0169955
O15031	PLXNB2	0.206429	0.116733	0.296111	0.104457
O15037	KHNYN	0.0254822	0.848075	0.925335	0.473844
O15042	U2SURP	0.279018	0.0323529	0.127458	0.0422492
O15047	SETD1A	0.141847	0.283871	0.506652	0.146389
O15049	N4BP3	0.176797	0.180399	0.385009	0.118838
O15050	TRANK1	-0.138048	0.297096	0.520399	0.582196
O15054	KDM6B	0.127352	0.33645	0.560618	0.831431
O15061	SYNM	0.546289	7.61699e-06	0.000313345	2.04112e-06
O15066	KIF3B	0.333489	0.009848	0.0552441	0.0167019
O15067	PFAS	0.172472	0.191467	0.399469	0.493728
O15068	MCF2L	-0.0616598	0.6427	0.806144	0.968399
O15075	DCLK1	0.393337	0.00205685	0.0179919	0.00107412
O15078	CEP290	0.184044	0.162902	0.36295	0.0814063
O15085	ARHGEF11	0.0585038	0.659837	0.816454	0.555306
O15111	CHUK	0.0135009	0.919163	0.96417	0.843948
O15117	FYB	0.0345412	0.795082	0.897709	0.58051
O15118	NPC1	0.0815897	0.539005	0.733972	0.21508
O15126	SCAMP1	0.161251	0.22243	0.438145	0.0282899
O15127	SCAMP2	0.11239	0.396713	0.61383	0.229302
O15143	ARPC1B	0.433781	0.000598625	0.00776768	0.000789303
O15144	ARPC2	0.487785	8.90385e-05	0.00192195	0.0013692
O15145	ARPC3	0.266335	0.041452	0.149792	0.0820684
O15160	POLR1C	0.264699	0.0427665	0.152888	0.00393571
O15164	TRIM24	0.0387493	0.770761	0.884319	0.479742
O15173	PGRMC2	0.0429573	0.746657	0.871458	0.847753
O15195	VILL	0.00689655	0.958656	0.980063	0.982496
O15211	RGL2	0.0104033	0.937668	0.970314	0.742056
O15212	PFDN6	0.150438	0.255412	0.474624	0.161994
O15213	WDR46	-0.113676	0.391299	0.609653	0.746622
O15226	NKRF	0.0551724	0.678115	0.831999	0.81527
O15228	GNPAT	0.12519	0.344786	0.568336	0.00213226
O15230	LAMA5	0.0954413	0.472106	0.680758	0.157629
O15231	ZNF185	0.281122	0.031018	0.124094	0.00317671
O15232	MATN3	-0.0807715	0.543096	0.737068	0.803436
O15234	CASC3	-0.119696	0.366535	0.587635	0.398882
O15240	VGF	-0.116014	0.381566	0.600375	0.263824
O15254	ACOX3	0.29848	0.0216626	0.0969861	0.0161498
O15258	RER1	0.217475	0.0980085	0.266472	0.0442706
O15260	SURF4	0.147808	0.263911	0.483766	0.0760475
O15266	SHOX	0.111631	0.399933	0.616795	0.979331
O15266	SHOX	0.111631	0.399933	0.616795	0.979331
O15269	SPTLC1	0.334366	0.00964439	0.0545331	0.0133409
O15270	SPTLC2	0.355523	0.00572197	0.0377717	0.000282265
O15294	OGT	0.189305	0.151007	0.34609	0.267248
O15297	PPM1D	-0.0969024	0.465319	0.675259	0.972724
O15305	PMM2	0.230333	0.0792507	0.23275	0.239936
O15320	CTAGE5	0.0818235	0.537838	0.733263	0.246411
O15327	INPP4B	0.476797	0.00013467	0.00268253	2.50139e-05
O15347	HMGB3	0.373115	0.00360812	0.0268106	8.66338e-06
O15353	FOXN1	-0.124547	0.347289	0.570969	0.444168
O15355	PPM1G	0.36955	0.00396967	0.0285264	0.00448004
O15357	INPPL1	0.110053	0.40667	0.623458	0.249626
O15371	EIF3D	0.094097	0.478397	0.686863	0.389889
O15372	EIF3H	0.244185	0.0623484	0.197738	0.0561319
O15381	NVL	0.176388	0.181425	0.385605	0.0185291
O15382	BCAT2	0.323144	0.0125467	0.0654066	0.00193469
O15389	SIGLEC5	-0.249737	0.0564469	0.184892	0.142427
O15394	NCAM2	0.318177	0.0140548	0.0710501	0.0546229
O15399	GRIN2D	0.014962	0.910449	0.958749	0.791492
O15400	STX7	0.118936	0.369607	0.589232	0.283272
O15417	TNRC18	0.15827	0.23121	0.448132	0.515627
O15438	ABCC3	0.126476	0.339814	0.564071	0.684315
O15439	ABCC4	0.16844	0.202217	0.412945	0.0199782
O15440	ABCC5	0.0335476	0.800854	0.900109	0.982473
O15460	P4HA2	0.260608	0.0462033	0.161215	0.000224092
O15498	YKT6	0.333022	0.0099581	0.0558067	0.00341664
O15530	PDPK1	0.0140269	0.916025	0.962301	0.258973
O15533	TAPBP	0.258679	0.0479003	0.165307	0.0291968
O43143	DHX15	0.418703	0.000965626	0.0107894	0.00714316
O43147	SGSM2	0.066803	0.61517	0.784968	0.738135
O43148	RNMT	0.0126242	0.924396	0.965033	0.378688
O43149	ZZEF1	0.234954	0.0732504	0.220385	0.14506
O43150	ASAP2	0.118235	0.372456	0.59145	0.335221
O43157	PLXNB1	0.285213	0.0285539	0.117209	0.0467532
O43166	SIPA1L1	0.0252484	0.849452	0.925949	0.903532
O43169	CYB5B	0.232437	0.0764719	0.227175	0.00474224
O43172	PRPF4	0.1872	0.155685	0.352824	0.274981
O43175	PHGDH	0.51765	2.6855e-05	0.0008024	2.40553e-07
O43181	NDUFS4	0.236295	0.0715787	0.216837	0.58953
O43237	DYNC1LI2	0.18007	0.172336	0.375135	0.230133
O43242	PSMD3	0.301052	0.0205046	0.0929751	0.0384475
O43252	PAPSS1	0.344243	0.00759098	0.0464876	0.000389951
O43264	ZW10	-0.0323787	0.807658	0.904176	0.959912
O43290	SART1	0.351899	0.00627267	0.0404199	0.0131257
O43294	TGFB1I1	0.346756	0.00713384	0.044261	0.000995502
O43295	SRGAP3	0.137054	0.30062	0.523985	0.177097
O43301	HSPA12A	0.0929281	0.483903	0.691969	0.541556
O43303	CCP110	-0.107832	0.416262	0.632019	0.287529
O43314	PPIP5K2	-0.113501	0.392034	0.609748	0.450309
O43324	EEF1E1	-0.0679719	0.608984	0.781819	0.808986
O43390	HNRNPR	0.557919	4.41394e-06	0.000210571	1.1549e-05
O43395	PRPF3	0.136353	0.303124	0.526571	0.010763
O43396	TXNL1	0.390298	0.00224318	0.0188939	0.00441386
O43399	TPD52L2	0.356809	0.00553703	0.0368076	0.00355174
O43402	EMC8	0.274693	0.0352477	0.134839	0.000576357
O43424	GRID2	0.265576	0.0420581	0.151116	0.279187
O43426	SYNJ1	0.0468147	0.724771	0.860239	0.753007
O43432	EIF4G3	-0.035301	0.790676	0.895048	0.984872
O43447	PPIH	0.187843	0.154244	0.351101	0.0108581
O43451	MGAM	0.0534191	0.687811	0.838279	0.506877
O43464	HTRA2	0.0947399	0.475383	0.683573	0.435822
O43488	AKR7A2	0.39661	0.00187177	0.0169745	0.00275173
O43490	PROM1	0.405143	0.00145723	0.0141899	0.000206433
O43493	TGOLN2	0.191584	0.146057	0.339405	0.205433
O43497	CACNA1G	0.151666	0.25151	0.470453	0.0907485
O43504	LAMTOR5	0.138165	0.296683	0.520158	0.378059
O43516	WIPF1	0.391467	0.0021698	0.0186072	0.0208955
O43566	RGS14	0.0725891	0.584819	0.764014	0.734346
O43570	CA12	0.510871	3.56031e-05	0.000995658	4.36342e-05
O43583	DENR	0.373407	0.00357982	0.0266701	0.00268684
O43592	XPOT	0.256926	0.049487	0.16863	0.00321839
O43593	HR	0.119462	0.367478	0.588503	0.156589
O43598	DNPH1	0.23723	0.0704309	0.214504	0.0352033
O43602	DCX	0.460432	0.000243148	0.00409229	0.0482149
O43615	TIMM44	0.501052	5.30033e-05	0.00134933	6.40111e-08
O43617	TRAPPC3	0.164231	0.213885	0.428448	0.0883764
O43633	CHMP2A	-0.108825	0.411955	0.627662	0.320972
O43660	PLRG1	0.0413793	0.755669	0.877107	0.628754
O43670	ZNF207	0.385681	0.0025551	0.0209312	0.00995971
O43681	ASNA1	0.223787	0.0884096	0.249571	0.0150461
O43684	BUB3	0.169024	0.200633	0.411784	0.0997262
O43707	ACTN4	0.444652	0.000418212	0.0060412	0.0149543
O43708	GSTZ1	0.238399	0.0690169	0.211332	0.00419291
O43719	HTATSF1	0.364524	0.00453369	0.0315801	0.0125834
O43739	CYTH3	0.214845	0.10224	0.272748	0.100381
O43747	AP1G1	0.135418	0.306483	0.52949	0.106711
O43752	STX6	0.172472	0.191467	0.399469	0.0576173
O43765	SGTA	0.0340152	0.798137	0.898656	0.50526
O43768	ENSA	0.216482	0.0995906	0.268967	0.0118247
O43776	NARS	0.335827	0.00931315	0.0532645	0.00132325
O43781	DYRK3	-0.0475161	0.720814	0.858055	0.574295
O43795	MYO1B	0.325073	0.012	0.0633712	0.0015426
O43809	NUDT21	0.131093	0.322331	0.546884	0.386949
O43813	LANCL1	0.327352	0.0113805	0.0611808	0.0182259
O43815	STRN	0.242314	0.0644446	0.20224	0.0248403
O43818	RRP9	0.163296	0.21654	0.431939	0.0803144
O43823	AKAP8	-0.0194039	0.884025	0.944235	0.922968
O43837	IDH3B	0.423904	0.000820835	0.00974626	0.000489874
O43847	NRD1	0.387785	0.00240847	0.0200188	0.000290566
O43852	CALU	0.3654	0.0044305	0.0309753	0.00173058
O43861	ATP9B	-0.124372	0.347973	0.571598	0.108664
O43896	KIF1C	-0.197312	0.134154	0.322299	0.170462
O43909	EXTL3	0.140678	0.287898	0.51043	0.373195
O43929	ORC4	0.152718	0.248198	0.467647	0.0441025
O43933	PEX1	-0.182642	0.166187	0.367672	0.406624
O60216	RAD21	0.351315	0.00636571	0.0408802	0.00622581
O60218	AKR1B10	0.177089	0.179668	0.384339	0.0853188
O60220	TIMM8A	0.0553477	0.677149	0.831172	0.480306
O60231	DHX16	-0.117884	0.373886	0.592394	0.311558
O60232	SSSCA1	-0.138515	0.295447	0.518952	0.409443
O60234	GMFG	0.208825	0.112456	0.288743	0.0584494
O60237	PPP1R12B	-0.0127995	0.923349	0.964995	0.849906
O60240	PLIN1	0.687843	1.75929e-09	9.07955e-07	9.28117e-08
O60241	BAI2	-0.12595	0.341842	0.565125	0.839071
O60244	MED14	-0.0731151	0.582094	0.762294	0.414302
O60245	PCDH7	0.146639	0.267748	0.489063	0.217775
O60256	PRPSAP2	0.399474	0.00172218	0.0159492	0.000215641
O60264	SMARCA5	0.382174	0.00281721	0.022337	1.26364e-05
O60266	ADCY3	-0.156984	0.235071	0.452832	0.0628557
O60279	SUSD5	-0.00105202	0.993691	0.997733	0.383071
O60281	ZNF292	-0.112566	0.395972	0.613687	0.347076
O60282	KIF5C	-0.0130918	0.921605	0.964424	0.264785
O60284	ST18	0.250847	0.0553227	0.182174	0.384359
O60287	URB1	-0.101812	0.442906	0.654444	0.230165
O60290	ZNF862	0.17031	0.197179	0.407494	0.911435
O60292	SIPA1L3	-0.21204	0.106907	0.27904	0.459416
O60293	ZFC3H1	0.12782	0.334664	0.558955	0.283435
O60296	TRAK2	0.0580362	0.662391	0.818366	0.733376
O60299	LZTS3	0.102221	0.441065	0.652745	0.381204
O60303	KIAA0556	-0.11841	0.371742	0.590647	0.98073
O60306	AQR	-0.0383986	0.77278	0.885589	0.808676
O60307	MAST3	0.23045	0.0790942	0.232641	0.0408043
O60312	ATP10A	0.229456	0.0804318	0.235003	0.070952
O60313	OPA1	0.455932	0.00028458	0.00452538	0.000168199
O60318	MCM3AP	0.0578609	0.663349	0.819016	0.451024
O60331	PIP5K1C	0.0711864	0.592114	0.769735	0.65253
O60333	KIF1B	-0.222385	0.0904762	0.253396	0.160755
O60336	MAPKBP1	0.182642	0.166187	0.367672	0.263681
O60341	KDM1A	0.22969	0.0801155	0.234441	0.0117407
O60343	TBC1D4	0.257802	0.0486884	0.166911	0.0540301
O60344	ECE2	0.233372	0.0752619	0.22452	0.054726
O60346	PHLPP1	-0.0115722	0.930681	0.967315	0.879348
O60437	PPL	0.510228	3.65566e-05	0.00101235	2.27481e-06
O60447	EVI5	-0.0122151	0.92684	0.965976	0.662955
O60469	DSCAM	0.0669784	0.614241	0.784968	0.363267
O60486	PLXNC1	0.0536528	0.686515	0.837599	0.792718
O60488	ACSL4	0.0189947	0.886454	0.946296	0.593699
O60493	SNX3	0.210111	0.11021	0.285561	0.0719578
O60502	MGEA5	0.155757	0.238797	0.456602	0.20656
O60503	ADCY9	0.0252484	0.849452	0.925949	0.731808
O60504	SORBS3	0.320164	0.0134339	0.0686445	0.00319036
O60522	TDRD6	-0.0390415	0.76908	0.883461	0.607548
O60547	GMDS	0.337989	0.00884106	0.0518499	0.000601268
O60548	FOXD2	0.234191	0.0742158	0.222569	0.283651
O60568	PLOD3	0.378141	0.00314796	0.0240524	2.9729e-06
O60573	EIF4E2	0.0763881	0.565268	0.751528	0.194323
O60610	DIAPH1	0.43308	0.000612389	0.00783002	0.000456325
O60613	2015-09-15	0.301344	0.0203764	0.0926157	0.137509
O60641	SNAP91	-0.118118	0.372932	0.591875	0.297238
O60645	EXOC3	-0.0151373	0.909404	0.958538	0.749191
O60664	PLIN3	0.418644	0.000967376	0.0107894	0.00586481
O60673	REV3L	0.297195	0.022262	0.0987355	0.0909576
O60687	SRPX2	0.423846	0.000822346	0.00974626	0.00926938
O60701	UGDH	0.496493	6.34978e-05	0.00151175	1.31732e-05
O60706	ABCC9	-0.0392753	0.767735	0.88281	0.423767
O60711	LPXN	0.526067	1.87641e-05	0.000634069	0.000106656
O60716	CTNND1	0.0142022	0.914979	0.961558	0.933184
O60739	EIF1B	0.177323	0.179085	0.384104	0.334239
O60749	SNX2	0.00210403	0.987382	0.994388	0.960724
O60759	CYTIP	-0.16242	0.219051	0.434352	0.500102
O60760	HPGDS	0.428346	0.000713039	0.00878074	0.00167909
O60762	DPM1	0.202805	0.123437	0.306542	0.130113
O60763	USO1	0.262478	0.0446051	0.157379	0.00640622
O60784	TOM1	0.122443	0.355558	0.577871	0.296356
O60825	PFKFB2	0.406721	0.0013903	0.0138227	7.2341e-05
O60826	CCDC22	0.295032	0.0233018	0.101367	0.053967
O60828	PQBP1	0.181064	0.169941	0.372636	0.0129902
O60831	PRAF2	0.337405	0.00896656	0.0522083	0.0045402
O60840	CACNA1F	-0.0899474	0.498094	0.703578	0.939486
O60841	EIF5B	0.562946	3.4644e-06	0.000178794	4.48439e-07
O60869	EDF1	0.205552	0.118329	0.298293	0.0766221
O60884	DNAJA2	-0.091467	0.490833	0.697661	0.770127
O60888	CUTA	0.229106	0.0809082	0.235788	0.0379819
O60925	PFDN1	-0.0838106	0.527975	0.726094	0.932079
O60934	NBN	0.0177089	0.894095	0.950876	0.167187
O60936	NOL3	0.334483	0.00961752	0.0544353	0.000531708
O60942	RNGTT	0.0289305	0.827811	0.916793	0.855122
O75027	ABCB7	0.288428	0.0267349	0.112176	0.0150065
O75037	KIF21B	-0.0043834	0.973715	0.987809	0.492275
O75054	IGSF3	0.0869082	0.512782	0.714371	0.391177
O75061	DNAJC6	-0.0569258	0.668471	0.822834	0.331134
O75064	DENND4B	0.177089	0.179668	0.384339	0.217476
O75083	WDR1	-0.105319	0.427271	0.64102	0.384204
O75094	SLIT3	0.176505	0.181132	0.385558	0.295142
O75096	LRP4	0.14173	0.284272	0.506691	0.382867
O75106	AOC2	0.290941	0.0253815	0.107741	0.36229
O75113	N4BP1	-0.042782	0.747656	0.872445	0.54846
O75116	ROCK2	-0.139684	0.291351	0.514783	0.291207
O75122	CLASP2	0.0770894	0.561692	0.748878	0.444682
O75128	COBL	-0.126242	0.340715	0.564576	0.804503
O75131	CPNE3	0.446639	0.000391166	0.00578294	0.000535885
O75140	DEPDC5	0.021917	0.869129	0.935896	0.880849
O75145	PPFIA3	-0.102221	0.441065	0.652745	0.506057
O75146	HIP1R	0.370076	0.00391439	0.0283083	0.00216762
O75150	RNF40	0.199182	0.13043	0.316036	0.070233
O75151	PHF2	0.02782	0.834325	0.920059	0.778629
O75152	ZC3H11A	0.0797779	0.548084	0.740651	0.551339
O75153	CLUH	0.0985973	0.457512	0.669062	0.056592
O75155	CAND2	0.195383	0.138078	0.32743	0.0879487
O75164	KDM4A	-0.160082	0.225845	0.4426	0.634181
O75165	DNAJC13	0.255114	0.0511714	0.173226	0.0256664
O75170	PPP6R2	0.107656	0.417025	0.632332	0.098713
O75175	CNOT3	0.0254822	0.848075	0.925335	0.690377
O75179	ANKRD17	0.171946	0.192845	0.401166	0.166753
O75182	SIN3B	0.103741	0.434268	0.648432	0.298623
O75185	ATP2C2	-0.205728	0.118009	0.297617	0.257646
O75190	DNAJB6	0.045412	0.732705	0.864595	0.663011
O75208	COQ9	0.0213326	0.872589	0.937666	0.605138
O75223	GGCT	0.495149	6.69394e-05	0.00155744	9.29944e-06
O75251	NDUFS7	-0.0534775	0.687487	0.838279	0.662732
O75306	NDUFS2	0.193337	0.142333	0.333618	0.0999117
O75312	ZPR1	0.079135	0.551324	0.742554	0.10372
O75323	GBAS	0.131736	0.319943	0.545113	0.225231
O75330	HMMR	-0.16242	0.219051	0.434352	0.101766
O75339	CILP	0.469901	0.000173374	0.00323765	4.52131e-06
O75347	TBCA	-0.0063121	0.962157	0.982055	0.573076
O75348	ATP6V1G1	-0.141204	0.286081	0.509436	0.475975
O75351	VPS4B	0.279895	0.031791	0.126208	0.00189171
O75362	ZNF217	-0.238399	0.0690169	0.211332	0.314402
O75363	BCAS1	0.325541	0.0118706	0.0629807	0.00197064
O75368	SH3BGRL	0.336411	0.00918345	0.0528211	0.00618666
O75369	FLNB	0.540561	9.8914e-06	0.000381997	0.000253995
O75380	NDUFS6	0.193922	0.141107	0.331979	0.0759203
O75381	PEX14	0.256634	0.0497556	0.169342	0.0799931
O75382	TRIM3	0.21502	0.101953	0.272627	0.103189
O75386	TULP3	-0.218644	0.0961723	0.263499	0.478265
O75390	CS	0.34173	0.00807348	0.0485007	0.000988042
O75400	PRPF40A	0.209176	0.11184	0.287682	0.132922
O75410	TACC1	0.170485	0.196712	0.407418	0.474111
O75426	FBXO24	-0.0485396	0.715054	0.854242	0.198483
O75427	LRCH4	0.00286382	0.982825	0.992617	0.596756
O75431	MTX2	0.10339	0.435831	0.649836	0.184841
O75436	VPS26A	0.276388	0.0340886	0.131916	0.00581224
O75439	PMPCB	0.236996	0.0707164	0.215259	0.0995969
O75443	TECTA	0.305494	0.0186282	0.086896	0.0839026
O75445	USH2A	-0.103741	0.434268	0.648432	0.426973
O75448	MED24	0.117066	0.377234	0.595705	0.695502
O75449	KATNA1	-0.309936	0.0169001	0.0808952	0.0754891
O75460	ERN1	0.131034	0.322549	0.54709	0.216392
O75467	ZNF324	0.121274	0.360204	0.582586	0.492265
O75475	PSIP1	0.277499	0.0333465	0.130019	0.000244942
O75477	ERLIN1	0.0250146	0.85083	0.926068	0.552924
O75478	TADA2A	0.107773	0.416516	0.632067	0.589635
O75489	NDUFS3	0.308299	0.0175201	0.0828847	0.00745772
O75506	HSBP1	-0.0831677	0.531157	0.729232	0.82409
O75521	ECI2	0.242081	0.0647105	0.202626	0.0174396
O75526	RBMXL2	-0.0830508	0.531736	0.729322	0.557589
O75531	BANF1	-0.191292	0.146685	0.340445	0.217491
O75533	SF3B1	0.23121	0.0780833	0.230754	0.0627373
O75534	CSDE1	0.191935	0.145306	0.338909	0.0100677
O75569	PRKRA	0.318352	0.0139991	0.0708312	0.0170114
O75578	ITGA10	0.0379895	0.775137	0.88683	0.516086
O75581	LRP6	0.0749854	0.572451	0.756296	0.531348
O75582	RPS6KA5	0.132203	0.318213	0.543144	0.374595
O75592	MYCBP2	0.00520164	0.968811	0.984946	0.976555
O75602	SPAG6	0.0546464	0.681019	0.83376	0.713084
O75608	LYPLA1	0.379953	0.00299532	0.0232675	0.00471361
O75643	SNRNP200	0.570544	2.38393e-06	0.000142459	7.42651e-06
O75663	TIPRL	0.388252	0.00237692	0.0198438	8.75886e-05
O75665	OFD1	0.035827	0.787629	0.894274	0.896658
O75676	RPS6KA4	-0.179661	0.173329	0.376575	0.427388
O75691	UTP20	0.112157	0.397702	0.614523	0.286256
O75694	NUP155	0.40713	0.00137341	0.0137267	0.000562749
O75717	WDHD1	-0.16955	0.199215	0.410208	0.307978
O75718	CRTAP	0.0440094	0.740667	0.867857	0.516235
O75746	SLC25A12	0.349386	0.00668136	0.0422855	0.00371719
O75747	PIK3C2G	-0.146347	0.268714	0.49051	0.0985993
O75781	PALM	0.457101	0.000273241	0.00440679	0.00101874
O75821	EIF3G	-0.136879	0.301245	0.524591	0.433197
O75822	EIF3J	0.263413	0.0438232	0.155587	0.0401236
O75828	CBR3	0.199942	0.128939	0.314564	0.0875183
O75832	PSMD10	0.251432	0.0547384	0.180966	0.079464
O75843	AP1G2	0.194097	0.140741	0.33153	0.0869638
O75844	ZMPSTE24	0.314085	0.0154112	0.0756176	0.0258016
O75874	IDH1	0.30263	0.0198204	0.0910448	0.00327764
O75882	ATRN	-0.0126826	0.924047	0.965033	0.501401
O75909	CCNK	0.114144	0.38934	0.607889	0.17871
O75915	ARL6IP5	-0.0341905	0.797118	0.898656	0.660933
O75923	DYSF	-0.0130333	0.921954	0.964424	0.490449
O75937	DNAJC8	0.0450614	0.734693	0.865502	0.898218
O75947	ATP5H	0.144185	0.275928	0.498391	0.152642
O75955	FLOT1	0.277265	0.0335016	0.130417	0.00303968
O75962	TRIO	-0.203682	0.121789	0.303245	0.337328
O75964	ATP5L	0.116832	0.378195	0.596557	0.511937
O75970	MPDZ	0.122852	0.353941	0.576232	0.84617
O75976	CPD	0.16844	0.202217	0.412945	0.00535528
O76003	GLRX3	0.179193	0.174469	0.378039	0.0447439
O76013	KRT36	0.0594974	0.654423	0.812767	0.902363
O76021	RSL1D1	0.280479	0.0314209	0.125264	0.0579848
O76024	WFS1	0.381473	0.00287241	0.0226797	0.00331304
O76031	CLPX	0.276856	0.0337745	0.130879	0.0177197
O76039	CDKL5	-0.316306	0.0146616	0.0730763	0.0349957
O76054	SEC14L2	0.319287	0.0137048	0.069653	0.0132557
O76070	SNCG	0.431268	0.00064928	0.00813679	9.87424e-05
O76071	CIAO1	-0.161017	0.22311	0.438268	0.433197
O76094	SRP72	0.347224	0.00705149	0.0437979	0.0436746
O94759	TRPM2	0.0573349	0.666228	0.821142	0.756206
O94760	DDAH1	0.373758	0.00354612	0.0265235	0.00493428
O94761	RECQL4	-0.105728	0.425468	0.639497	0.67166
O94766	B3GAT3	0.13723	0.299996	0.52338	0.0121191
O94769	ECM2	0.242782	0.0639153	0.201246	0.0527781
O94776	MTA2	0.226534	0.0844699	0.242426	0.154282
O94779	CNTN5	-0.00900058	0.946059	0.974556	0.556435
O94788	ALDH1A2	0.0222677	0.867053	0.935258	0.966258
O94804	STK10	0.237639	0.0699334	0.213218	0.225896
O94813	SLIT2	0.0284629	0.830552	0.918575	0.594605
O94822	LTN1	-0.0954413	0.472106	0.680758	0.359162
O94826	TOMM70A	0.6045	3.97712e-07	3.9055e-05	2.3481e-06
O94830	DDHD2	0.136587	0.302288	0.525762	0.598297
O94832	MYO1D	0.253302	0.0529021	0.176558	0.0166962
O94850	DDN	0.144535	0.274749	0.497529	0.702406
O94851	MICAL2	0.163179	0.216874	0.432301	0.219222
O94855	SEC24D	0.206604	0.116416	0.295438	0.0220037
O94874	UFL1	0.317826	0.0141669	0.0713626	0.0183228
O94875	SORBS2	0.458153	0.00026339	0.00432157	0.000353761
O94885	SASH1	0.294798	0.0234166	0.101633	0.0223613
O94888	UBXN7	0.29813	0.0218247	0.0974046	0.000897678
O94901	SUN1	0.139041	0.293599	0.517507	0.150782
O94903	PROSC	0.198597	0.131585	0.318012	0.119997
O94905	ERLIN2	0.545412	7.93026e-06	0.000321572	3.43958e-06
O94906	PRPF6	0.314378	0.0153108	0.0753853	0.0187451
O94913	PCF11	-0.0120397	0.927887	0.966712	0.986586
O94915	FRYL	0.109819	0.407674	0.624322	0.558413
O94919	ENDOD1	-0.109176	0.410441	0.626195	0.359473
O94925	GLS	0.338457	0.00874177	0.0515338	1.26197e-07
O94966	USP19	0.0180012	0.892357	0.950466	0.155674
O94972	TRIM37	-0.0490357	0.712267	0.852528	0.866821
O94973	AP2A2	-0.0257744	0.846354	0.925335	0.974302
O94985	CLSTN1	-0.063647	0.632004	0.798195	0.860193
O94986	CEP152	-0.262303	0.044753	0.157803	0.0282486
O94988	FAM13A	-0.0377557	0.776485	0.888014	0.765334
O94989	ARHGEF15	-0.171303	0.19454	0.404099	0.216089
O94992	HEXIM1	0.295324	0.0231589	0.101367	0.0378032
O94993	SOX30	-0.180596	0.171065	0.373391	0.156761
O95025	SEMA3D	0.400351	0.00167858	0.0156475	0.00912891
O95049	TJP3	0.205143	0.11908	0.299254	0.105843
O95071	UBR5	0.368381	0.00409499	0.0290591	0.00142689
O95104	SCAF4	-0.0274109	0.836728	0.921119	0.755279
O95140	MFN2	0.196786	0.135216	0.323208	0.283329
O95153	BZRAP1	0.170368	0.197023	0.407494	0.469757
O95154	AKR7A3	0.400409	0.00167571	0.0156464	0.000184834
O95155	UBE4B	0.122911	0.35371	0.576022	0.22544
O95163	IKBKAP	0.115371	0.384228	0.602559	0.380776
O95168	NDUFB4	0.293396	0.0241157	0.103952	0.0242973
O95180	CACNA1H	0.128872	0.330668	0.554118	0.770035
O95182	NDUFA7	0.153302	0.246371	0.465595	0.0515665
O95190	OAZ2	0.167095	0.205894	0.418197	0.438818
O95197	RTN3	0.302805	0.0197456	0.0909869	0.0437048
O95202	LETM1	0.325307	0.0119351	0.0632051	0.00650784
O95206	PCDH8	0.103273	0.436353	0.649836	0.804446
O95218	ZRANB2	-0.0334307	0.801534	0.90016	0.696928
O95219	SNX4	-0.171362	0.194385	0.403926	0.707896
O95232	LUC7L3	0.299357	0.0212617	0.0958721	0.0265695
O95239	KIF4A	-0.119229	0.368423	0.588503	0.703969
O95248	SBF1	-0.0126826	0.924047	0.965033	0.854359
O95249	GOSR1	0.239158	0.06811	0.209459	2.47553e-05
O95251	KAT7	0.121625	0.358806	0.580822	0.38859
O95259	KCNH1	0.245587	0.0608125	0.194497	0.189569
O95267	RASGRP1	0.155348	0.240048	0.457914	0.320567
O95292	VAPB	0.466452	0.000196325	0.00346129	6.16918e-05
O95294	RASAL1	0.0359439	0.786952	0.894221	0.53349
O95302	FKBP9	0.344009	0.00763478	0.0467054	0.0121827
O95319	CELF2	0.191876	0.145431	0.339061	0.222536
O95336	PGLS	0.149269	0.259166	0.479403	0.0432693
O95340	PAPSS2	0.461894	0.00023093	0.00392512	1.57481e-08
O95347	SMC2	0.211572	0.107701	0.280595	0.0571878
O95352	ATG7	0.313326	0.0156751	0.0765814	0.0250764
O95373	IPO7	0.370251	0.00389612	0.0282481	0.0024487
O95379	TNFAIP8	0.505085	4.50781e-05	0.00118476	0.000114406
O95382	MAP3K6	0.0233197	0.860833	0.931025	0.996356
O95389	WISP3	-0.0459965	0.729396	0.862662	0.265454
O95394	PGM3	0.351081	0.00640326	0.0410286	0.000180189
O95400	CD2BP2	0.145763	0.270651	0.492937	0.665442
O95405	ZFYVE9	0.0580947	0.662071	0.818149	0.739322
O95416	SOX14	0.116248	0.380601	0.599354	0.312474
O95425	SVIL	0.032671	0.805956	0.903339	0.669831
O95427	PIGN	0.300701	0.0206594	0.0935273	0.0134058
O95433	AHSA1	0.421917	0.000873658	0.0101219	1.63531e-05
O95447	LCA5L	0.171596	0.193768	0.402938	0.275066
O95453	PARN	-0.129807	0.327141	0.551584	0.689764
O95466	FMNL1	0.350614	0.00647895	0.0413269	0.00408937
O95470	SGPL1	0.476505	0.000136134	0.00270221	2.91373e-05
O95477	ABCA1	-0.184804	0.161143	0.36016	0.431402
O95479	H6PD	0.338749	0.00868021	0.051224	0.00162264
O95486	SEC24A	0.229982	0.0797215	0.233891	0.0711309
O95487	SEC24B	0.0305085	0.818574	0.910115	0.741975
O95490	LPHN2	-0.273232	0.036273	0.137281	0.0201508
O95503	CBX6	0.257452	0.0490066	0.167294	0.0514376
O95563	MPC2	0.129573	0.328021	0.552083	0.232695
O95571	ETHE1	-0.0918761	0.488887	0.696465	0.957896
O95573	ACSL3	0.439743	0.000492471	0.00685235	1.99451e-06
O95602	POLR1A	0.0250146	0.85083	0.926068	0.559568
O95613	PCNT	-0.317475	0.0142798	0.0716134	0.0729926
O95622	ADCY5	0.152192	0.24985	0.469048	0.552565
O95671	ASMTL	0.110871	0.403169	0.619932	0.427059
O95671	ASMTL	0.110871	0.403169	0.619932	0.427059
O95674	CDS2	0.0735243	0.579978	0.760576	0.358928
O95678	KRT75	-0.0199299	0.880904	0.942497	0.0518414
O95684	FGFR1OP	0.198714	0.131353	0.317722	0.323909
O95696	BRD1	-0.0445938	0.737346	0.866649	0.733806
O95704	APBB3	0.343366	0.00775636	0.0471949	0.0082338
O95714	HERC2	-0.270544	0.0382242	0.141644	0.0248343
O95721	SNAP29	-0.24512	0.0613211	0.195244	0.173253
O95747	OXSR1	-0.0665108	0.616721	0.785929	0.532391
O95757	HSPA4L	0.185973	0.158463	0.356134	0.112215
O95758	PTBP3	0.245237	0.0611936	0.195166	0.0218766
O95759	TBC1D8	0.341964	0.0080275	0.0483267	0.00909368
O95777	LSM8	-0.0966102	0.466672	0.676531	0.10503
O95782	AP2A1	0.209468	0.111329	0.287148	0.110569
O95785	WIZ	0.148276	0.262386	0.482373	0.275904
O95786	DDX58	0.341204	0.00817779	0.0489202	0.000163441
O95793	STAU1	0.390766	0.00221357	0.0187839	0.000157029
O95810	SDPR	0.619871	1.64779e-07	2.28267e-05	6.85639e-07
O95813	CER1	0.00596143	0.964258	0.982781	0.640106
O95816	BAG2	0.407539	0.0013567	0.0136313	2.05146e-06
O95817	BAG3	0.504968	4.52915e-05	0.00118488	1.00578e-05
O95819	MAP4K4	0.145237	0.272402	0.494699	0.0850355
O95822	MLYCD	-0.377791	0.00317828	0.0241865	0.00185118
O95833	CLIC3	0.0322618	0.808339	0.904582	0.543049
O95834	EML2	0.358212	0.00534128	0.0357998	0.000264564
O95861	BPNT1	0.492987	7.2838e-05	0.00165117	0.000290314
O95865	DDAH2	0.302747	0.0197705	0.0910278	0.0115185
O95870	ABHD16A	0.185798	0.158863	0.356892	0.011238
O95881	TXNDC12	0.0485681	0.714893	0.85423	0.696744
O95935	TBX18	0.292344	0.0246515	0.10578	0.0476006
O95967	EFEMP2	0.265283	0.0422932	0.151769	0.39992
O95980	RECK	0.0400935	0.763036	0.880975	0.462607
O95989	NUDT3	0.382642	0.00278093	0.0221733	0.00372577
O95994	AGR2	0.701753	5.95085e-10	3.75367e-07	1.22754e-09
O95996	APC2	0.0828171	0.532896	0.729855	0.595119
O96005	CLPTM1	0.18872	0.152296	0.348482	0.01841
O96008	TOMM40	0.522911	2.14881e-05	0.000679406	1.03507e-06
O96013	PAK4	0.302513	0.0198704	0.0910448	0.0105228
O96019	ACTL6A	0.499357	5.67026e-05	0.00141184	3.75709e-07
P00167	CYB5A	0.445178	0.000410892	0.00596582	0.00177602
P00325	ADH1B	0.521859	2.24746e-05	0.000697205	1.9624e-05
P00338	LDHA	0.556926	4.62827e-06	0.000217146	3.08054e-05
P00352	ALDH1A1	0.456984	0.000274356	0.00441223	0.000229619
P00367	GLUD1	-0.00619521	0.962857	0.982235	0.561811
P00387	CYB5R3	-0.154763	0.241843	0.459794	0.0921057
P00390	GSR	0.404559	0.00148275	0.01434	0.00346978
P00441	SOD1	-0.14173	0.284272	0.506691	0.139343
P00450	CP	0.0410871	0.757341	0.877643	0.664882
P00451	F8	-0.0288136	0.828496	0.916837	0.758159
P00488	F13A1	0.378609	0.00310792	0.0238106	0.000919194
P00491	PNP	0.434424	0.000586255	0.00766552	0.000141243
P00492	HPRT1	0.324372	0.0121964	0.0640781	0.00162984
P00505	GOT2	0.249679	0.0565066	0.184892	0.0623623
P00519	ABL1	-0.0642314	0.628872	0.795656	0.627562
P00558	PGK1	0.615079	2.17976e-07	2.63287e-05	2.32448e-07
P00568	AK1	0.0469901	0.723781	0.859424	0.220033
P00734	F2	-0.0697838	0.59945	0.774483	0.543174
P00736	C1R	0.246113	0.0602445	0.194102	0.0160691
P00738	HP	0.159556	0.227394	0.443765	0.387683
P00739	HPR	0.0854471	0.519921	0.720076	0.600713
P00746	CFD	0.210345	0.109806	0.285033	0.100049
P00747	PLG	0.236353	0.0715065	0.216734	0.0547355
P00748	F12	0.136236	0.303543	0.526976	0.411424
P00751	CFB	0.0792519	0.550734	0.742465	0.499581
P00813	ADA	0.185973	0.158463	0.356134	0.0797014
P00915	CA1	0.3564	0.0055953	0.0371081	0.0176636
P00918	CA2	0.497136	6.19102e-05	0.00150198	1.53794e-07
P00973	OAS1	0.206897	0.115889	0.294364	0.0404883
P01008	SERPINC1	0.0312098	0.814476	0.907716	0.775502
P01009	SERPINA1	0.179077	0.174755	0.378226	0.187816
P01011	SERPINA3	0.329749	0.0107592	0.0586742	0.00755548
P01019	AGT	0.0588545	0.657924	0.815193	0.378365
P01023	A2M	0.509643	3.74438e-05	0.0010269	0.000241275
P01024	C3	0.268673	0.0396321	0.144782	0.0444036
P01031	C5	0.0255406	0.84773	0.925335	0.991368
P01034	CST3	0.318001	0.0141108	0.0711429	0.0315705
P01042	KNG1	0.408007	0.00133782	0.0135136	0.00316705
P01112	HRAS	0.0690824	0.603133	0.776943	0.123652
P01116	KRAS	0.17481	0.185425	0.392344	0.213681
P01137	TGFB1	0.165751	0.209618	0.423488	0.352236
P01266	TG	-0.12069	0.362541	0.584791	0.626047
P01591	IGJ	0.424138	0.000814814	0.00971785	0.00104796
P01730	CD4	0.0631794	0.634514	0.799409	0.298925
P01833	PIGR	0.487376	9.04437e-05	0.00194488	3.53593e-07
P01889	HLA-B	0.382817	0.00276744	0.022159	0.00507977
P01892	HLA-A	0.247808	0.0584433	0.189699	0.0445721
P01903	HLA-DRA	0.386967	0.00246457	0.0203363	0.00483933
P01906	HLA-DQA2	0.130508	0.324512	0.549271	0.290059
P01920	HLA-DQB1	0.101403	0.44475	0.656486	0.858611
P02042	HBD	0.24173	0.0651111	0.203544	0.0185082
P02144	MB	0.327002	0.011474	0.0614506	0.0119458
P02452	COL1A1	0.429807	0.000680484	0.00843474	0.000366662
P02458	COL2A1	0.152309	0.249483	0.468823	0.593925
P02461	COL3A1	0.39474	0.00197562	0.0174698	0.00129295
P02462	COL4A1	0.212741	0.105725	0.277486	0.0515921
P02511	CRYAB	0.597253	5.93055e-07	5.42976e-05	6.13267e-06
P02533	KRT14	0.643834	3.7802e-08	7.40006e-06	1.49488e-07
P02538	KRT6A	0.413326	0.00113912	0.0119978	1.18318e-07
P02545	LMNA	0.450088	0.000347979	0.00529619	0.000171176
P02549	SPTA1	0.259906	0.0468146	0.162847	0.346341
P02647	APOA1	0.125541	0.343425	0.567081	0.470505
P02649	APOE	0.182992	0.165362	0.366559	0.244462
P02652	APOA2	-0.128989	0.330226	0.553987	0.250582
P02654	APOC1	-0.0250731	0.850486	0.926068	0.976522
P02656	APOC3	-0.00601987	0.963908	0.982777	0.983802
P02671	FGA	0.161543	0.221582	0.437385	0.803607
P02675	FGB	-0.112274	0.397208	0.61426	0.798325
P02679	FGG	-0.139275	0.29278	0.516666	0.986268
P02730	SLC4A1	0.119287	0.368187	0.588503	0.0898997
P02743	APCS	-0.119404	0.367714	0.588503	0.250086
P02745	C1QA	-0.0779077	0.557534	0.746666	0.949608
P02746	C1QB	0.0867329	0.513636	0.714684	0.290941
P02747	C1QC	0.138515	0.295447	0.518952	0.699576
P02748	C9	0.175336	0.184085	0.389944	0.0892146
P02749	APOH	0.0613676	0.644279	0.80759	0.466578
P02750	LRG1	0.222385	0.0904762	0.253396	0.132135
P02751	FN1	0.582116	1.32468e-06	9.51925e-05	1.74135e-07
P02753	RBP4	0.275278	0.0348443	0.134019	0.0317583
P02760	AMBP	0.0820573	0.536673	0.732555	0.874719
P02763	ORM1	-0.130099	0.326044	0.550715	0.483289
P02765	AHSG	0.0354179	0.789998	0.894817	0.975237
P02766	TTR	0.0314436	0.813112	0.907716	0.751126
P02768	ALB	0.210169	0.110109	0.285559	0.00600331
P02774	GC	-0.14097	0.286888	0.510073	0.995677
P02786	TFRC	0.467563	0.000188648	0.00337486	7.01943e-06
P02787	TF	0.474226	0.000148065	0.00283019	0.00637008
P02788	LTF	0.628989	9.55061e-08	1.6348e-05	4.65428e-08
P02790	HPX	0.176739	0.180545	0.385176	0.257078
P02792	FTL	0.337989	0.00884106	0.0518499	0.000522375
P02794	FTH1	0.191759	0.145681	0.339226	0.0656975
P03372	ESR1	0.434191	0.000590726	0.00769164	0.00117309
P03886	ND1	-0.0492694	0.710955	0.852036	0.728081
P03952	KLKB1	-0.00625365	0.962507	0.982055	0.900681
P04003	C4BPA	0.267504	0.0405336	0.147223	0.261351
P04040	CAT	0.0707189	0.594555	0.771848	0.297012
P04062	GBA	0.294915	0.0233592	0.101539	0.000893427
P04066	FUCA1	0.135652	0.305641	0.528518	0.0737249
P04080	CSTB	0.428638	0.000706417	0.00871811	8.02452e-05
P04083	ANXA1	0.358328	0.00532524	0.0357345	0.00165121
P04114	APOB	0.0590298	0.656968	0.814859	0.505535
P04150	NR3C1	0.146639	0.267748	0.489063	0.317556
P04156	PRNP	0.213968	0.103681	0.274532	0.256737
P04181	OAT	0.304325	0.0191072	0.0886208	0.00982274
P04196	HRG	0.406137	0.00141476	0.0139924	0.0123277
P04216	THY1	0.129398	0.328681	0.55303	0.333096
P04217	A1BG	-0.0161309	0.903485	0.95567	0.508162
P04233	CD74	0.254705	0.0515581	0.174016	0.0383565
P04259	KRT6B	0.421099	0.000896286	0.0103188	8.23283e-07
P04264	KRT1	-0.0114553	0.931379	0.967341	0.657361
P04271	S100B	0.533372	1.36387e-05	0.000480911	9.79412e-06
P04275	VWF	0.258212	0.0483193	0.165946	0.0269663
P04278	SHBG	0.119813	0.366063	0.587589	0.373204
P04279	SEMG1	-0.018761	0.887843	0.947243	0.903367
P04350	TUBB4A	-0.0718293	0.588765	0.766786	0.793639
P04406	GAPDH	0.496493	6.34978e-05	0.00151175	2.03512e-05
P04424	ASL	0.0652835	0.623252	0.790836	0.495858
P04440	HLA-DPB1	0.0305669	0.818232	0.910115	0.436929
P04626	ERBB2	0.443366	0.000436608	0.00622769	1.04312e-08
P04792	HSPB1	0.550614	6.23312e-06	0.00026407	1.69438e-07
P04839	CYBB	0.147984	0.263339	0.483341	0.277078
P04843	RPN1	0.548977	6.72662e-06	0.000278737	4.68257e-06
P04844	RPN2	0.52104	2.32707e-05	0.000710257	4.46436e-05
P04899	GNAI2	0.00625365	0.962507	0.982055	0.888985
P04908	HIST1H2AE	0.0474576	0.721144	0.858267	0.833839
P04920	SLC4A2	0.193746	0.141474	0.332429	0.103277
P05023	ATP1A1	0.348217	0.00687927	0.043058	0.0125969
P05026	ATP1B1	0.390415	0.00223574	0.0188874	0.00137682
P05062	ALDOB	-0.0101695	0.939066	0.970522	0.742463
P05067	APP	0.209468	0.111329	0.287148	0.0125734
P05090	APOD	0.61654	2.00253e-07	2.58372e-05	7.50352e-06
P05091	ALDH2	0.363296	0.00468171	0.0323728	0.000289134
P05107	ITGB2	0.306254	0.0183224	0.0858219	0.00266141
P05108	CYP11A1	0.13156	0.320593	0.54573	0.893057
P05109	S100A8	0.585681	1.10027e-06	8.21871e-05	3.56631e-07
P05114	HMGN1	0.0991233	0.455104	0.667259	0.125693
P05129	PRKCG	-0.0884863	0.505128	0.709279	0.841344
P05141	SLC25A5	0.408825	0.00130536	0.0133752	0.00290464
P05154	SERPINA5	0.196259	0.136284	0.324259	0.00293268
P05155	SERPING1	0.191818	0.145556	0.339213	0.130455
P05156	CFI	0.313676	0.0155528	0.0760495	0.0538881
P05160	F13B	0.0773232	0.560502	0.748392	0.825322
P05161	ISG15	0.434717	0.00058071	0.00763122	4.37007e-06
P05162	LGALS2	-0.0248977	0.851519	0.926068	0.566877
P05164	MPO	-0.0935126	0.481146	0.689068	0.734349
P05165	PCCA	-0.23156	0.0776202	0.229744	0.040064
P05166	PCCB	-0.0426067	0.748657	0.872895	0.444075
P05186	ALPL	0.337873	0.00886604	0.0518892	0.00431817
P05198	EIF2S1	0.388019	0.00239264	0.0199165	0.00346555
P05204	HMGN2	-0.0659264	0.619827	0.788252	0.82144
P05362	ICAM1	0.272238	0.0369842	0.13923	0.0463098
P05386	RPLP1	-0.0946815	0.475656	0.683793	0.184629
P05388	RPLP0	0.237522	0.0700752	0.213536	0.0568572
P05452	CLEC3B	0.323378	0.0124793	0.0651151	0.0042722
P05455	SSB	0.456341	0.000280563	0.00448664	0.000165668
P05543	SERPINA7	0.207364	0.115049	0.292755	0.0330277
P05546	SERPIND1	-0.0226768	0.864634	0.934245	0.927234
P05787	KRT8	0.485155	9.84342e-05	0.00208512	0.0145479
P05981	HPN	0.180947	0.170222	0.372819	0.207263
P05997	COL5A2	0.26768	0.0403973	0.146822	0.0674955
P06126	CD1A	-0.275219	0.0348845	0.134082	0.0221754
P06132	UROD	0.0421391	0.751326	0.874599	0.692389
P06213	INSR	0.217215	0.0984203	0.26708	0.014441
P06241	FYN	0.223378	0.0890085	0.250645	0.295546
P06280	GLA	0.15903	0.22895	0.445882	0.0165688
P06400	RB1	-0.130801	0.323421	0.548077	0.374644
P06401	PGR	0.355406	0.00573905	0.0378404	0.00345344
P06493	CDK1	0.672238	5.53927e-09	1.84979e-06	1.06833e-09
P06576	ATP5B	0.325424	0.0119028	0.0630928	0.00628677
P06681	C2	0.3	0.0209718	0.0947906	0.0168554
P06702	S100A9	0.55149	5.98283e-06	0.000258181	5.99244e-07
P06703	S100A6	0.0797195	0.548379	0.740786	0.337673
P06730	EIF4E	0.0459965	0.729396	0.862662	0.662153
P06733	ENO1	0.414845	0.00108745	0.0116876	0.00405095
P06737	PYGL	0.196786	0.135216	0.323208	0.0403882
P06744	GPI	0.599649	5.20227e-07	4.92221e-05	2.32359e-06
P06746	POLB	0.358854	0.00525361	0.0354439	6.30188e-05
P06748	NPM1	0.250205	0.0559713	0.183883	0.0472865
P06753	TPM3	0.154997	0.241124	0.459041	0.876784
P06756	ITGAV	0.364056	0.00458959	0.0318133	0.00472035
P06865	HEXA	0.0606078	0.648393	0.808994	0.708521
P07093	SERPINE2	0.408708	0.00130995	0.0133752	0.00183901
P07099	EPHX1	0.320923	0.0132028	0.0677074	0.0445401
P07108	DBI	0.298364	0.0217165	0.0971509	0.0105592
P07195	LDHB	0.448802	0.000363548	0.00543121	1.12888e-06
P07197	NEFM	0.0682642	0.607442	0.780545	0.567685
P07203	GPX1	0.0432496	0.744991	0.871126	0.826157
P07225	PROS1	-0.0649912	0.624811	0.791752	0.430471
P07237	P4HB	0.562186	3.59451e-06	0.000180585	6.42874e-08
P07305	H1F0	0.258971	0.04764	0.164809	0.0807938
P07327	ADH1A	0.496435	6.3644e-05	0.00151175	4.66666e-05
P07339	CTSD	0.325833	0.0117903	0.0626134	0.00158421
P07355	ANXA2	0.261368	0.0455485	0.160012	0.0379072
P07357	C8A	0.0700175	0.598225	0.77378	0.307391
P07358	C8B	-0.0169492	0.898614	0.95195	0.903381
P07360	C8G	0.18194	0.167848	0.369618	0.257095
P07384	CAPN1	0.0504383	0.704408	0.848668	0.836027
P07437	TUBB	0.445938	0.000400524	0.00587539	0.00135963
P07477	PRSS1	0.0537113	0.686192	0.837564	0.523394
P07585	DCN	0.580362	1.45013e-06	0.000100395	2.94562e-08
P07602	PSAP	0.312507	0.0159636	0.0775902	0.0289847
P07686	HEXB	0.257627	0.0488473	0.167152	0.102804
P07711	CTSL	-0.006955	0.958306	0.980058	0.313932
P07737	PFN1	0.254646	0.0516135	0.1741	0.0879363
P07738	BPGM	-0.0100526	0.939765	0.971068	0.416027
P07741	APRT	0.193629	0.141719	0.332729	0.0752748
P07814	EPRS	0.626125	1.13568e-07	1.7909e-05	2.26487e-08
P07858	CTSB	0.339041	0.00861902	0.0509689	0.000510578
P07900	HSP90AA1	0.566335	2.93562e-06	0.000158719	4.54401e-07
P07910	HNRNPC	0.25564	0.0506776	0.171759	0.0328201
P07942	LAMB1	0.469433	0.000176335	0.00326077	0.000225667
P07947	YES1	-0.074284	0.576058	0.758942	0.592772
P07948	LYN	0.297838	0.0219606	0.0977805	0.00368637
P07951	TPM2	0.543191	8.77831e-06	0.000350711	9.19571e-05
P07954	FH	0.208007	0.113903	0.290879	0.0727468
P07996	THBS1	0.0511397	0.70049	0.846103	0.553517
P08069	IGF1R	-0.0472823	0.722132	0.858903	0.854985
P08123	COL1A2	0.379077	0.00306834	0.023667	0.0024311
P08133	ANXA6	0.0752192	0.571251	0.755458	0.892985
P08134	RHOC	0.0122735	0.926491	0.965966	0.5992
P08151	GLI1	0.357569	0.00543023	0.0361824	0.0109043
P08174	CD55	-0.0215079	0.871551	0.937454	0.528597
P08183	ABCB1	0.0810637	0.541633	0.735786	0.78798
P08185	SERPINA6	0.224489	0.0873902	0.24839	0.138525
P08195	SLC3A2	0.458971	0.000255953	0.00422397	1.0932e-05
P08235	NR3C2	-0.0896552	0.499497	0.704333	0.775277
P08236	GUSB	0.183343	0.164539	0.365306	0.00724122
P08237	PFKM	0.209936	0.110514	0.285697	0.122903
P08238	HSP90AB1	0.604442	3.99012e-07	3.9055e-05	1.32026e-06
P08240	SRPR	0.228054	0.0823506	0.23901	0.142983
P08243	ASNS	0.291642	0.0250142	0.106691	0.000543022
P08253	MMP2	0.513559	3.18593e-05	0.000913461	4.58543e-05
P08294	SOD3	0.576973	1.72477e-06	0.000108795	2.22628e-06
P08311	CTSG	0.263705	0.0435812	0.155214	0.07098
P08397	HMBS	0.0915839	0.490276	0.697219	0.231211
P08473	MME	0.123495	0.351408	0.574085	0.352397
P08476	INHBA	0.00263004	0.984227	0.992973	0.744243
P08493	MGP	0.515546	2.93299e-05	0.000851595	0.00152164
P08559	PDHA1	0.238574	0.0688067	0.211144	0.0459486
P08567	PLEK	0.316891	0.0144696	0.0723736	0.00766746
P08571	CD14	0.248276	0.0579542	0.18865	0.00335029
P08572	COL4A2	0.275161	0.0349247	0.134146	0.0502435
P08574	CYC1	0.392168	0.00212682	0.0183494	0.00316868
P08575	PTPRC	0.288954	0.0264467	0.111296	0.00353833
P08579	SNRPB2	0.243074	0.0635863	0.200656	0.0634281
P08603	CFH	0.243659	0.0629323	0.199256	0.0697004
P08621	SNRNP70	-0.157569	0.23331	0.450511	0.3262
P08631	HCK	0.19813	0.132515	0.319443	0.159752
P08637	FCGR3A	0.250964	0.0552055	0.181998	0.0822639
P08648	ITGA5	0.151724	0.251326	0.470262	0.145591
P08651	NFIC	0.290357	0.0256909	0.10876	0.0356062
P08670	VIM	0.451023	0.000337041	0.00518531	0.000200568
P08697	SERPINF2	0.280187	0.0316055	0.125647	0.0324723
P08727	KRT19	0.540094	1.01025e-05	0.000384369	3.0918e-05
P08729	KRT7	0.533723	1.34289e-05	0.000476474	4.54635e-06
P08754	GNAI3	0.336821	0.00909359	0.052558	0.00134963
P08758	ANXA5	0.189012	0.15165	0.347285	0.112632
P08779	KRT16	0.49889	5.77641e-05	0.001432	4.91724e-11
P08922	ROS1	0.0159556	0.904529	0.95624	0.361872
P08962	CD63	0.354997	0.00579918	0.0381483	0.0299901
P08F94	PKHD1	0.0739334	0.577866	0.759913	0.932974
P09012	SNRPA	0.247867	0.058382	0.189608	0.00487347
P09038	FGF2	0.182174	0.167293	0.368968	0.346816
P09104	ENO2	0.468907	0.000179722	0.00329818	5.72384e-07
P09110	ACAA1	0.15038	0.255599	0.474815	0.288576
P09132	SRP19	-0.0410871	0.757341	0.877643	0.545431
P09211	GSTP1	0.619053	1.72899e-07	2.28267e-05	9.25335e-08
P09234	SNRPC	0.339334	0.00855821	0.050715	0.00837746
P09382	LGALS1	0.127352	0.33645	0.560618	0.141273
P09417	QDPR	0.414611	0.00109526	0.0116876	2.33795e-07
P09429	HMGB1	0.359965	0.00510516	0.0347923	0.00247602
P09455	RBP1	0.604968	3.87459e-07	3.9055e-05	8.3037e-09
P09467	FBP1	0.591584	8.05179e-07	6.68696e-05	1.38483e-06
P09486	SPARC	0.150438	0.255412	0.474624	0.140864
P09488	GSTM1	0.65412	1.93023e-08	4.58359e-06	8.48575e-09
P09496	CLTA	-0.106078	0.423926	0.638532	0.486084
P09497	CLTB	0.266394	0.0414057	0.14972	0.0639438
P09525	ANXA4	0.308358	0.0174976	0.0828475	0.0114608
P09543	CNP	0.229047	0.0809878	0.235889	0.0505427
P09601	HMOX1	0.380713	0.00293329	0.0230004	1.33529e-06
P09619	PDGFRB	0.0102864	0.938367	0.970329	0.437736
P09622	DLD	0.33121	0.0103949	0.0576852	0.0324731
P09651	HNRNPA1	0.0416715	0.753998	0.876601	0.343289
P09661	SNRPA1	0.285915	0.0281484	0.115964	0.00210624
P09668	CTSH	0.341555	0.00810812	0.0486059	0.00473347
P09669	COX6C	0.0517826	0.696906	0.844468	0.186959
P09758	TACSTD2	0.258153	0.0483719	0.166026	0.022155
P09871	C1S	0.390883	0.00220622	0.0187777	0.000860521
P09874	PARP1	0.576973	1.72477e-06	0.000108795	8.54864e-07
P09884	POLA1	-0.140035	0.290129	0.513423	0.23845
P09913	IFIT2	0.408767	0.00130765	0.0133752	3.19896e-06
P09914	IFIT1	0.536879	1.16712e-05	0.000427467	5.32626e-06
P09917	ALOX5	0.239801	0.0673501	0.208136	0.0307126
P09936	UCHL1	0.427937	0.000722403	0.00885763	3.84341e-06
P09958	FURIN	0.0321449	0.809021	0.905166	0.888993
P09960	LTA4H	0.336704	0.00911919	0.052558	0.0430024
P09972	ALDOC	0.330976	0.0104525	0.0578914	0.0125851
P0C091	FREM3	0.0667446	0.61548	0.785187	0.595106
P0C221	CCDC175	0.101929	0.442379	0.654178	0.945559
P0C6S8	LINGO3	0.0590883	0.65665	0.814642	0.418555
P0C7U0	ELFN1	-0.0324372	0.807318	0.903973	0.263889
P0C7X2	ZNF688	0.0466978	0.725431	0.860547	0.756028
P0CF97	FAM200B	-0.0260082	0.844977	0.924621	0.924773
P0CG20	PRR35	-0.0836353	0.528842	0.72711	0.850233
P0CG38	POTEI	-0.0430158	0.746324	0.871458	0.717969
P0CG39	POTEJ	0.0912332	0.491946	0.698544	0.604682
P0CW22	RPS17	0.137697	0.298337	0.521607	0.0631296
P10070	GLI2	0.065225	0.623563	0.790878	0.277059
P10072	HKR1	-0.333898	0.00975252	0.0549256	0.0274966
P10109	FDX1	0.0517241	0.697231	0.844502	0.629335
P10155	TROVE2	0.288603	0.0266385	0.111937	0.07298
P10253	GAA	0.476154	0.00013791	0.00271846	0.000185127
P10275	AR	0.185272	0.160067	0.358745	0.146142
P10276	RARA	0.300701	0.0206594	0.0935273	0.113078
P10301	RRAS	0.0130333	0.921954	0.964424	0.875886
P10321	HLA-C	0.11467	0.387145	0.606295	0.511079
P10398	ARAF	0.0741672	0.57666	0.759031	0.548656
P10412	HIST1H1E	-0.106663	0.421362	0.636528	0.723281
P10515	DLAT	0.469667	0.000174849	0.00324385	7.44077e-05
P10599	TXN	0.117066	0.377234	0.595705	0.0521473
P10606	COX5B	-0.0960842	0.469113	0.677993	0.325271
P10619	CTSA	0.205728	0.118009	0.297617	0.224076
P10620	MGST1	0.473933	0.000149662	0.00285112	0.00016537
P10636	MAPT	0.553361	5.47982e-06	0.000244952	1.35144e-07
P10643	C7	0.213793	0.103971	0.275172	0.209189
P10644	PRKAR1A	0.0609001	0.646809	0.808559	0.480984
P10745	RBP3	0.142256	0.28247	0.505543	0.512934
P10768	ESD	0.122911	0.35371	0.576022	0.357743
P10809	HSPD1	0.689363	1.5674e-09	8.89816e-07	1.58229e-12
P10909	CLU	0.367504	0.00419126	0.0295208	0.0132272
P11021	HSPA5	0.295091	0.0232732	0.101367	0.0187697
P11047	LAMC1	0.260783	0.0460515	0.160883	0.00909153
P11055	MYH3	-0.0113968	0.931728	0.967341	0.430422
P11117	ACP2	0.0385155	0.772106	0.885147	0.363223
P11137	MAP2	0.215196	0.101667	0.272376	0.163157
P11166	SLC2A1	0.201636	0.125661	0.309626	0.00486344
P11172	UMPS	0.414728	0.00109135	0.0116876	1.03923e-05
P11177	PDHB	0.132963	0.315415	0.540155	0.193836
P11182	DBT	0.00467563	0.971963	0.98674	0.957412
P11215	ITGAM	0.236821	0.0709312	0.215566	0.0173871
P11216	PYGB	0.519112	2.52517e-05	0.000762519	9.6096e-06
P11217	PYGM	-0.109176	0.410441	0.626195	0.150674
P11233	RALA	0.175395	0.183936	0.389775	0.197412
P11234	RALB	0.199123	0.130545	0.316036	0.126561
P11274	BCR	0.263179	0.0440176	0.155985	0.00749654
P11277	SPTB	0.0997078	0.452437	0.665238	0.396699
P11279	LAMP1	0.0587376	0.658561	0.815409	0.300587
P11310	ACADM	0.468849	0.000180102	0.00329818	0.00176487
P11387	TOP1	0.330333	0.0106122	0.0583207	0.00703629
P11388	TOP2A	0.391175	0.00218794	0.0187063	0.00182439
P11413	G6PD	0.561309	3.75031e-06	0.000186759	5.82029e-07
P11473	VDR	0.2218	0.0913484	0.254452	0.0299546
P11474	ESRRA	0.168147	0.203013	0.413676	0.425459
P11498	PC	0.221449	0.0918748	0.255292	0.000754144
P11511	CYP19A1	-0.101578	0.443959	0.655489	0.0935657
P11586	MTHFD1	0.323729	0.0123788	0.0647969	0.0017271
P11678	EPX	0.152951	0.247466	0.467043	0.694492
P11717	IGF2R	0.275628	0.0346042	0.133457	0.0553182
P11766	ADH5	0.0232028	0.861524	0.931595	0.56753
P11831	SRF	0.0354763	0.78966	0.894817	0.946114
P11940	PABPC1	0.449445	0.000355686	0.00536671	0.000522233
P12004	PCNA	0.525248	1.94378e-05	0.000645311	5.77374e-06
P12035	KRT3	-0.00239626	0.985629	0.993504	0.794786
P12036	NEFH	0.021917	0.869129	0.935896	0.4847
P12081	HARS	0.148743	0.260868	0.481295	0.40384
P12107	COL11A1	-0.0535944	0.686839	0.837814	0.566767
P12109	COL6A1	0.295441	0.023102	0.101274	0.0173847
P12110	COL6A2	0.325073	0.012	0.0633712	0.00248485
P12111	COL6A3	0.396318	0.00188766	0.0170913	0.000671062
P12235	SLC25A4	0.122911	0.35371	0.576022	0.156103
P12236	SLC25A6	-0.0873174	0.510792	0.71335	0.952835
P12236	SLC25A6	-0.0873174	0.510792	0.71335	0.952835
P12259	F5	-0.128814	0.330889	0.554118	0.305878
P12268	IMPDH2	0.180888	0.170362	0.372839	0.167712
P12270	TPR	0.168615	0.201741	0.412715	0.0351513
P12273	PIP	0.558095	4.37709e-06	0.000210571	9.23165e-05
P12277	CKB	0.527645	1.75255e-05	0.00059935	1.38792e-05
P12429	ANXA3	0.461485	0.000234293	0.0039704	0.000461256
P12694	BCKDHA	0.16277	0.218044	0.433416	0.0410384
P12757	SKIL	-0.216423	0.0996843	0.268967	0.14645
P12814	ACTN1	0.148042	0.263148	0.483341	0.604259
P12830	CDH1	0.338223	0.00879129	0.0517183	0.00108141
P12882	MYH1	-0.131736	0.319943	0.545113	0.320506
P12931	SRC	0.0797779	0.548084	0.740651	0.45887
P12955	PEPD	0.137814	0.297923	0.521204	0.15451
P12956	XRCC6	0.402688	0.0015671	0.014952	0.00299504
P13010	XRCC5	0.436645	0.000545284	0.00731815	0.00201679
P13051	UNG	0.235476	0.0725952	0.218865	0.00920014
P13073	COX4I1	0.127528	0.335779	0.560159	0.28157
P13284	IFI30	0.53758	1.13108e-05	0.000422444	5.06311e-05
P13473	LAMP2	0.143366	0.278691	0.501308	0.465375
P13489	RNH1	0.0777908	0.558127	0.746932	0.345174
P13498	CYBA	0.0413209	0.756003	0.877316	0.442466
P13533	MYH6	0.152425	0.249115	0.468753	0.267727
P13535	MYH8	-0.0480421	0.717852	0.856324	0.833577
P13569	CFTR	0.0821157	0.536382	0.732333	0.937145
P13598	ICAM2	0.334483	0.00961752	0.0544353	0.00489187
P13611	VCAN	0.492344	7.46817e-05	0.00168241	0.000134085
P13612	ITGA4	0.0465809	0.726091	0.860547	0.208922
P13637	ATP1A3	0.0220339	0.868437	0.935878	0.23013
P13639	EEF2	-0.229164	0.0808286	0.235678	0.0669024
P13645	KRT10	-0.0539451	0.684897	0.836703	0.0523514
P13646	KRT13	0.0760959	0.566761	0.752456	0.265931
P13647	KRT5	0.505202	4.48656e-05	0.00118466	4.79461e-06
P13667	PDIA4	0.749912	8.187e-12	1.16194e-08	7.33764e-11
P13671	C6	-0.0101695	0.939066	0.970522	0.740027
P13674	P4HA1	0.600877	4.86259e-07	4.6788e-05	3.23879e-08
P13716	ALAD	0.152776	0.248015	0.467612	0.206153
P13796	LCP1	0.646406	3.20307e-08	6.73475e-06	2.19929e-05
P13797	PLS3	0.202396	0.124212	0.306989	0.0891174
P13798	APEH	0.319112	0.0137596	0.0698688	0.00271744
P13804	ETFA	0.339158	0.00859465	0.0508778	0.00888678
P13807	GYS1	0.370251	0.00389612	0.0282481	4.76433e-05
P13861	PRKAR2A	0.196844	0.135097	0.323208	0.517779
P13942	COL11A2	0.148919	0.2603	0.480753	0.134897
P13984	GTF2F2	-0.206897	0.115889	0.294364	0.0879896
P13987	CD59	0.37329	0.00359112	0.0267192	0.00895031
P13995	MTHFD2	0.271712	0.0373654	0.140015	0.000129767
P14136	GFAP	0.0168907	0.898962	0.95195	0.430823
P14209	CD99	0.129632	0.327801	0.55204	0.33205
P14209	CD99	0.129632	0.327801	0.55204	0.33205
P14314	PRKCSH	0.121742	0.358341	0.5804	0.497503
P14324	FDPS	0.402747	0.0015644	0.0149514	0.0005652
P14406	COX7A2	0.229164	0.0808286	0.235678	0.150041
P14543	NID1	0.229866	0.0798789	0.234111	0.0291612
P14550	AKR1A1	0.494915	6.75552e-05	0.00156535	3.58753e-05
P14618	PKM	0.495324	6.6481e-05	0.00155314	7.46865e-05
P14635	CCNB1	0.107247	0.418808	0.634019	0.387006
P14649	MYL6B	-0.0700175	0.598225	0.77378	0.908187
P14678	SNRPB	0.198188	0.132398	0.319433	0.112719
P14735	IDE	0.283869	0.0293448	0.119591	0.0430769
P14780	MMP9	0.0669784	0.614241	0.784968	0.855119
P14854	COX6B1	-0.177031	0.179814	0.384339	0.289338
P14866	HNRNPL	0.28761	0.0271884	0.113742	0.0625369
P14867	GABRA1	-0.0248977	0.851519	0.926068	0.608529
P14868	DARS	0.35903	0.00522992	0.0353877	0.0133616
P14923	JUP	0.266043	0.0416843	0.150417	0.0201921
P15086	CPB1	0.308358	0.0174976	0.0828475	2.10503e-07
P15088	CPA3	0.481707	0.000112133	0.00231484	0.000133351
P15090	FABP4	0.588486	9.49263e-07	7.35019e-05	3.62083e-07
P15104	GLUL	0.270251	0.0384414	0.141893	0.0403439
P15121	AKR1B1	0.274342	0.0354915	0.13538	0.00894501
P15144	ANPEP	0.560549	3.89041e-06	0.000190395	1.07722e-06
P15153	RAC2	0.459614	0.000250245	0.00415392	0.000868545
P15170	GSPT1	0.235652	0.0723764	0.21867	0.105007
P15289	ARSA	-0.034775	0.793726	0.897427	0.949675
P15291	B4GALT1	0.0533022	0.688459	0.838889	0.0167433
P15311	EZR	0.387668	0.00241641	0.0200262	0.00314192
P15313	ATP6V1B1	-0.0585622	0.659518	0.816238	0.570623
P15336	ATF2	0.220281	0.0936468	0.258325	0.20472
P15374	UCHL3	0.118469	0.371505	0.590647	0.260639
P15502	ELN	0.42332	0.000836063	0.00982677	0.000473123
P15531	NME1	0.592811	7.53976e-07	6.38854e-05	5.5409e-07
P15559	NQO1	0.537405	1.13999e-05	0.000422446	8.92189e-07
P15586	GNS	0.212098	0.106808	0.279038	0.0770661
P15822	HIVEP1	-0.0843366	0.52538	0.724983	0.572362
P15863	PAX1	0.144711	0.274161	0.497098	0.397543
P15907	ST6GAL1	0.158621	0.230165	0.446869	0.193651
P15924	DSP	0.56353	3.36731e-06	0.000175378	2.22239e-05
P15927	RPA2	0.122969	0.353479	0.576022	0.14585
P15941	MUC1	0.615605	2.11432e-07	2.63287e-05	0.000107799
P16066	NPR1	0.437931	0.000522768	0.0070493	0.000188214
P16070	CD44	0.0786674	0.553686	0.743708	0.152199
P16083	NQO2	0.0783752	0.555164	0.744723	0.42803
P16144	ITGB4	0.568498	2.63874e-06	0.000146864	2.16179e-07
P16152	CBR1	0.338165	0.00880371	0.0517378	0.0328113
P16157	ANK1	0.0947399	0.475383	0.683573	0.300938
P16219	ACADS	0.104208	0.432188	0.646687	0.15153
P16278	GLB1	0.335885	0.00930011	0.0532645	0.0143545
P16284	PECAM1	-0.141788	0.284071	0.506652	0.288171
P16333	NCK1	0.30976	0.0169656	0.0811404	0.00128876
P16401	HIST1H1B	0.418469	0.000972644	0.0108057	0.00110806
P16402	HIST1H1D	-0.0391584	0.768407	0.883225	0.92148
P16403	HIST1H1C	0.0725307	0.585122	0.764014	0.529862
P16422	EPCAM	0.191701	0.145807	0.339378	0.0266632
P16435	POR	0.522969	2.14345e-05	0.000679406	2.40146e-05
P16452	EPB42	0.184746	0.161278	0.36032	0.545119
P16455	MGMT	-0.0940386	0.478671	0.687084	0.582243
P16591	FER	0.0465809	0.726091	0.860547	0.79948
P16615	ATP2A2	0.465926	0.00020006	0.00351623	0.0466482
P16885	PLCG2	0.190532	0.148326	0.342714	0.0106583
P16930	FAH	0.44962	0.000353569	0.00535256	0.000111186
P16949	STMN1	-0.0785506	0.554277	0.743708	0.275192
P16989	YBX3	0.0703098	0.596694	0.773254	0.834237
P17050	NAGA	0.0153711	0.90801	0.957425	0.783804
P17066	HSPA6	0.0974284	0.462888	0.673627	0.156815
P17096	HMGA1	0.254296	0.0519472	0.174914	0.0304166
P17098	ZNF8	-0.303273	0.0195473	0.0902929	0.0679728
P17174	GOT1	0.309643	0.0170094	0.0812814	0.00752804
P17275	JUNB	0.0677382	0.610219	0.78252	0.816824
P17301	ITGA2	0.161134	0.22277	0.438206	0.113132
P17480	UBTF	0.204208	0.120808	0.301596	0.020228
P17483	HOXB4	0.142957	0.280079	0.502691	0.443762
P17600	SYN1	0.176622	0.180838	0.385391	0.389806
P17612	PRKACA	0.0973115	0.463428	0.674239	0.50518
P17655	CAPN2	0.186324	0.157666	0.355468	0.108984
P17661	DES	0.407423	0.00136145	0.0136313	0.00162253
P17676	CEBPB	0.168206	0.202853	0.413649	0.0534731
P17693	HLA-G	0.00298071	0.982125	0.992439	0.68599
P17735	TAT	0.151958	0.250587	0.469345	0.126296
P17812	CTPS1	0.606487	3.55823e-07	3.75306e-05	2.87102e-10
P17813	ENG	0.0406195	0.76002	0.878565	0.978972
P17858	PFKL	0.407773	0.00134723	0.0135607	0.000787531
P17900	GM2A	0.186499	0.157268	0.354853	0.142574
P17931	LGALS3	0.210462	0.109604	0.284639	0.0964418
P17948	FLT1	-0.221216	0.0922271	0.255651	0.591905
P17980	PSMC3	0.16277	0.218044	0.433416	0.253092
P18031	PTPN1	0.409059	0.00129621	0.0133542	0.00274034
P18054	ALOX12	0.175979	0.182456	0.387361	0.121333
P18077	RPL35A	0.0906487	0.494736	0.700577	0.151836
P18084	ITGB5	0.270368	0.0383544	0.141825	0.0969323
P18085	ARF4	0.398071	0.00179406	0.0164804	0.003883
P18124	RPL7	0.248042	0.0581983	0.189228	0.0472678
P18206	VCL	0.393279	0.0020603	0.0179944	0.0019009
P18428	LBP	0.140795	0.287494	0.510231	0.0692405
P18440	NAT1	0.495617	6.57233e-05	0.00155314	3.53927e-09
P18583	SON	-0.132379	0.317566	0.542529	0.756637
P18669	PGAM1	0.272297	0.0369421	0.13923	0.0355372
P18754	RCC1	0.434833	0.000578505	0.00761989	0.000708818
P18827	SDC1	0.170544	0.196556	0.407244	0.0305671
P18858	LIG1	0.267738	0.040352	0.146751	0.0516408
P18859	ATP5J	0.0490941	0.711939	0.852315	0.676119
P18887	XRCC1	0.146347	0.268714	0.49051	0.616266
P19012	KRT15	0.577674	1.66424e-06	0.000107363	6.78563e-08
P19105	MYL12A	-0.167855	0.20381	0.414706	0.456583
P19174	PLCG1	0.286207	0.0279809	0.115633	0.0471467
P19320	VCAM1	0.166978	0.206216	0.418551	0.00309914
P19338	NCL	0.497545	6.09189e-05	0.00148428	2.87432e-05
P19367	HK1	0.200292	0.128256	0.31384	0.121201
P19388	POLR2E	0.0219755	0.868783	0.935878	0.598521
P19404	NDUFV2	-0.119404	0.367714	0.588503	0.204568
P19474	TRIM21	0.260374	0.0464064	0.161625	0.00226685
P19525	EIF2AK2	0.417592	0.00099937	0.010995	0.000453721
P19622	EN2	0.087142	0.511644	0.714013	0.931777
P19623	SRM	0.30602	0.018416	0.0861894	0.00492337
P19652	ORM2	-0.152192	0.24985	0.469048	0.355898
P19784	CSNK2A2	-0.0291642	0.826441	0.915633	0.568942
P19823	ITIH2	0.0340152	0.798137	0.898656	0.999702
P19827	ITIH1	-0.079661	0.548673	0.740786	0.769653
P19838	NFKB1	0.0699006	0.598837	0.77422	0.720439
P19878	NCF2	0.131444	0.321027	0.546141	0.182209
P19971	TYMP	0.418644	0.000967376	0.0107894	4.7947e-05
P20020	ATP2B1	0.0129749	0.922303	0.964444	0.421356
P20042	EIF2S2	0.30111	0.0204789	0.0929328	0.0141836
P20073	ANXA7	0.284804	0.0287927	0.118104	0.00602226
P20290	BTF3	0.162946	0.217542	0.433024	0.248989
P20339	RAB5A	0.0156049	0.906618	0.956679	0.97698
P20340	RAB6A	-0.076505	0.564671	0.751438	0.463536
P20585	MSH3	0.15301	0.247283	0.466853	0.56452
P20591	MX1	0.574459	1.959e-06	0.000119583	1.33713e-08
P20592	MX2	0.211338	0.108099	0.281375	0.0443059
P20618	PSMB1	0.251607	0.0545641	0.180513	0.0262996
P20645	M6PR	0.422151	0.000867288	0.0100893	0.00596255
P20648	ATP4A	0.221742	0.0914359	0.254452	0.271521
P20674	COX5A	0.0579778	0.66271	0.818404	0.981033
P20700	LMNB1	0.579252	1.53524e-06	0.000103756	9.29729e-07
P20701	ITGAL	0.324898	0.0120488	0.0635699	0.00298892
P20702	ITGAX	0.205319	0.118758	0.298842	0.0629396
P20774	OGN	0.676037	4.21657e-09	1.49609e-06	7.87359e-11
P20839	IMPDH1	0.148977	0.260111	0.480753	0.145201
P20849	COL9A1	0.107949	0.415754	0.631417	0.491956
P20908	COL5A1	0.342899	0.00784584	0.0475356	0.0070771
P20929	NEB	0.0450614	0.734693	0.865502	0.790884
P20930	FLG	0.0378726	0.775811	0.887422	0.656454
P20933	AGA	0.203682	0.121789	0.303245	0.248777
P20936	RASA1	-0.17329	0.189336	0.396482	0.156953
P20962	PTMS	0.0834015	0.529999	0.727995	0.246079
P21266	GSTM3	0.670368	6.32638e-09	1.99527e-06	5.15856e-09
P21281	ATP6V1B2	0.209468	0.111329	0.287148	0.199805
P21283	ATP6V1C1	0.232905	0.075865	0.2262	0.0242189
P21291	CSRP1	0.455465	0.000289234	0.00458654	0.000155099
P21333	FLNA	0.439568	0.000495332	0.00685854	0.00911941
P21359	NF1	0.00227937	0.98633	0.993505	0.932233
P21397	MAOA	0.440035	0.000487737	0.00681991	0.000243082
P21399	ACO1	-0.00976037	0.941513	0.971636	0.714047
P21580	TNFAIP3	-0.215488	0.101192	0.271743	0.13348
P21695	GPD1	0.664524	9.52456e-09	2.70355e-06	2.26125e-08
P21709	EPHA1	0.138634	0.295029	0.51855	0.254797
P21757	MSR1	-0.151373	0.252436	0.472028	0.656006
P21796	VDAC1	0.413092	0.00114726	0.0120611	0.000182109
P21810	BGN	0.103857	0.433747	0.648337	0.375494
P21817	RYR1	-0.00917592	0.94501	0.974005	0.872357
P21860	ERBB3	0.0891292	0.502027	0.706847	0.649223
P21912	SDHB	0.196786	0.135216	0.323208	0.173994
P21926	CD9	0.175161	0.184531	0.390743	0.117516
P21953	BCKDHB	0.119287	0.368187	0.588503	0.708905
P21964	COMT	0.124372	0.347973	0.571598	0.191786
P21980	TGM2	0.347984	0.00691945	0.0432618	0.0339713
P22033	MUT	0.242139	0.064644	0.202626	3.41158e-05
P22059	OSBP	0.072706	0.584213	0.764012	0.29492
P22061	PCMT1	0.4955	6.60254e-05	0.00155314	5.74966e-06
P22087	FBL	0.272238	0.0369842	0.13923	0.0839037
P22102	GART	0.319053	0.0137779	0.0698991	0.0327637
P22234	PAICS	0.619755	1.65917e-07	2.28267e-05	3.92428e-08
P22307	SCP2	0.156634	0.236131	0.454259	0.0711212
P22352	GPX3	0.197078	0.134625	0.32302	0.204888
P22392	NME2	0.477966	0.000128956	0.00260528	5.80042e-05
P22413	ENPP1	0.242957	0.0637177	0.200959	0.0247176
P22492	HIST1H1T	0.0409702	0.758011	0.877672	0.270714
P22570	FDXR	0.331151	0.0104093	0.0577085	0.00017754
P22626	HNRNPA2B1	0.397428	0.00182789	0.0166831	0.000610856
P22676	CALB2	0.583518	1.23171e-06	9.08107e-05	9.12124e-10
P22681	CBL	0.206137	0.117264	0.297057	0.109101
P22695	UQCRC2	0.401403	0.00162757	0.0153483	0.00851528
P22792	CPN2	0.154354	0.243105	0.46142	0.304683
P22830	FECH	0.324839	0.0120652	0.0635969	0.000506863
P22897	MRC1	-0.0194623	0.883678	0.94422	0.397392
P23193	TCEA1	0.404734	0.00147505	0.0143143	0.000866383
P23229	ITGA6	0.214319	0.103102	0.273638	0.0343768
P23246	SFPQ	0.352367	0.0061991	0.0402197	0.00266399
P23258	TUBG1	0.303974	0.019253	0.0891511	0.0278073
P23284	PPIB	0.375044	0.00342494	0.0257529	0.00117972
P23297	S100A1	0.606429	3.56994e-07	3.75306e-05	6.07183e-11
P23368	ME2	0.538223	1.09895e-05	0.000413163	1.07637e-05
P23378	GLDC	0.0329632	0.804254	0.90161	0.259046
P23381	WARS	0.605494	3.76221e-07	3.88328e-05	9.01077e-08
P23458	JAK1	0.0715371	0.590287	0.768063	0.692531
P23468	PTPRD	-0.0275862	0.835698	0.920679	0.898729
P23470	PTPRG	0.140736	0.287696	0.510231	0.45968
P23508	MCC	0.286674	0.0277146	0.115096	0.0105433
P23526	AHCY	0.510695	3.58608e-05	0.00099795	0.000167396
P23528	CFL1	-0.00783168	0.953056	0.976977	0.802694
P23588	EIF4B	-0.00292227	0.982475	0.992616	0.689555
P23634	ATP2B4	0.156108	0.237728	0.455479	0.158692
P23677	ITPKA	-0.0492694	0.710955	0.852036	0.482522
P23743	DGKA	0.352601	0.0061626	0.0400287	0.0545057
P23763	VAMP1	-0.119053	0.369133	0.588808	0.383323
P23786	CPT2	0.293571	0.0240274	0.103808	0.00686944
P23921	RRM1	0.214494	0.102814	0.273129	0.00330976
P23946	CMA1	0.624489	1.25285e-07	1.92228e-05	2.49588e-07
P24043	LAMA2	0.309059	0.0172299	0.0820587	0.022269
P24158	PRTN3	0.106487	0.42213	0.637349	0.654943
P24347	MMP11	0.0451198	0.734362	0.86547	0.599464
P24462	CYP3A7	0.317534	0.0142609	0.071582	0.0137208
P24539	ATP5F1	0.157744	0.232784	0.449954	0.154526
P24557	TBXAS1	0.39322	0.00206376	0.0179968	0.0227485
P24593	IGFBP5	0.334015	0.00972539	0.0548272	0.00891158
P24666	ACP1	0.350906	0.00643155	0.041117	0.00584618
P24821	TNC	0.156517	0.236485	0.454478	0.188507
P24844	MYL9	0.435652	0.000563281	0.00748887	3.52272e-05
P24864	CCNE1	-0.205494	0.118436	0.298298	0.591863
P24928	POLR2A	-0.0515488	0.698208	0.844785	0.568667
P25054	APC	0.0803624	0.545147	0.738792	0.379137
P25067	COL8A2	0.293337	0.0241452	0.104	0.112175
P25092	GUCY2C	-0.0546464	0.681019	0.83376	0.836186
P25098	ADRBK1	0.322852	0.0126314	0.0657273	8.03539e-05
P25103	TACR1	0.069024	0.60344	0.777162	0.597306
P25205	MCM3	0.503916	4.72546e-05	0.00123057	8.38046e-06
P25311	AZGP1	0.297779	0.0219878	0.0978251	0.00534114
P25325	MPST	0.138165	0.296683	0.520158	0.262601
P25391	LAMA1	-0.145646	0.271039	0.49317	0.790927
P25398	RPS12	-0.150964	0.253735	0.472745	0.322216
P25440	BRD2	0.147984	0.263339	0.483341	0.16525
P25685	DNAJB1	0.47633	0.000137019	0.00271031	1.04945e-05
P25686	DNAJB2	0.00549386	0.967059	0.983694	0.806499
P25705	ATP5A1	0.0455289	0.732043	0.864173	0.143344
P25774	CTSS	0.226008	0.0852134	0.243706	0.015144
P25786	PSMA1	0.286616	0.0277478	0.115149	0.0248151
P25787	PSMA2	0.36768	0.00417185	0.0294572	0.0431596
P25788	PSMA3	0.350321	0.00652665	0.0415845	0.00669888
P25789	PSMA4	0.113735	0.391053	0.609653	0.320819
P25815	S100P	0.555289	5.00255e-06	0.00023089	1.86472e-09
P25940	COL5A3	0.271888	0.037238	0.139815	0.184295
P26006	ITGA3	0.255991	0.0503506	0.170957	0.121919
P26012	ITGB8	-0.147516	0.264867	0.485048	0.111985
P26022	PTX3	0.168849	0.201107	0.412161	0.0298825
P26038	MSN	0.384044	0.00267459	0.02166	0.00376997
P26196	DDX6	0.29737	0.0221794	0.0984462	0.0241123
P26232	CTNNA2	-0.0235535	0.859452	0.93024	0.700556
P26358	DNMT1	0.167972	0.203491	0.414353	0.171909
P26368	U2AF2	0.354237	0.00591232	0.0387578	0.00717324
P26373	RPL13	-0.0229106	0.863251	0.932929	0.445099
P26440	IVD	0.204909	0.11951	0.299938	0.0786738
P26447	S100A4	0.271479	0.0375359	0.140284	0.0842547
P26572	MGAT1	0.199416	0.12997	0.315856	0.195748
P26583	HMGB2	0.356575	0.00557026	0.0369852	7.57931e-05
P26639	TARS	0.560666	3.86854e-06	0.000190395	1.19076e-07
P26640	VARS	0.418293	0.000977937	0.0108433	0.000117383
P26885	FKBP2	0.290883	0.0254123	0.107741	0.0256437
P27105	STOM	-0.0107539	0.935571	0.968674	0.99907
P27169	PON1	-0.0805377	0.544268	0.737777	0.900587
P27338	MAOB	0.555465	4.96114e-06	0.000230856	5.57641e-05
P27348	YWHAQ	0.445587	0.00040528	0.00589942	0.000742683
P27361	MAPK3	0.35751	0.00543838	0.0361942	0.000538777
P27448	MARK3	0.0200468	0.88021	0.941933	0.98386
P27487	DPP4	0.260959	0.0459002	0.16075	0.0168237
P27694	RPA1	0.205845	0.117796	0.297476	0.117055
P27695	APEX1	0.401227	0.00163597	0.0153765	0.00329232
P27708	CAD	0.194448	0.140011	0.330358	0.220648
P27797	CALR	0.525073	1.9585e-05	0.000646419	5.86342e-05
P27824	CANX	0.362303	0.00480464	0.0330617	0.039063
P27986	PIK3R1	0.112215	0.397455	0.614475	0.412579
P28062	PSMB8	0.551315	6.03213e-06	0.000258181	4.98901e-06
P28065	PSMB9	0.235126	0.0730343	0.220072	0.0112237
P28066	PSMA5	0.231794	0.0773126	0.229073	0.0526354
P28070	PSMB4	0.174576	0.186023	0.392877	0.0786283
P28072	PSMB6	0.0907072	0.494456	0.700531	0.426823
P28074	PSMB5	0.322501	0.0127337	0.0659856	0.015344
P28161	GSTM2	0.305026	0.0188186	0.08764	0.0011192
P28288	ABCD3	0.420222	0.000921115	0.0105215	2.52387e-05
P28290	SSFA2	-0.095149	0.47347	0.681686	0.780257
P28300	LOX	0.516715	2.79301e-05	0.000830152	5.75999e-05
P28329	CHAT	0.00140269	0.991587	0.996502	0.544595
P28331	NDUFS1	0.187142	0.155817	0.35284	0.128922
P28340	POLD1	0.155056	0.240944	0.459041	0.00867278
P28370	SMARCA1	0.0112215	0.932776	0.967898	0.950079
P28482	MAPK1	0.287142	0.0274504	0.114249	0.186696
P28715	ERCC5	-0.102864	0.438182	0.651535	0.67044
P28749	RBL1	-0.211455	0.1079	0.280985	0.13035
P28838	LAP3	0.506195	4.30964e-05	0.00114863	0.000131772
P28906	CD34	0.361485	0.004908	0.0335695	0.0198466
P29084	GTF2E2	0.103273	0.436353	0.649836	0.0270654
P29144	TPP2	0.246464	0.0598682	0.193329	0.00443919
P29218	IMPA1	0.374868	0.00344125	0.0258412	0.00140041
P29350	PTPN6	0.465283	0.000204714	0.00357589	4.28901e-05
P29353	SHC1	-0.149737	0.25766	0.477551	0.639539
P29373	CRABP2	0.68083	2.97145e-09	1.20492e-06	6.42326e-11
P29374	ARID4A	-0.148451	0.261816	0.481986	0.362287
P29375	KDM5A	-0.174459	0.186322	0.392924	0.323595
P29376	LTK	-0.161017	0.22311	0.438268	0.0936492
P29401	TKT	0.260959	0.0459002	0.16075	0.0171757
P29466	CASP1	0.443074	0.000440889	0.00627301	0.000265074
P29474	NOS3	0.230392	0.0791724	0.232641	0.0546394
P29508	SERPINB3	0.180947	0.170222	0.372819	0
P29536	LMOD1	0.224372	0.0875595	0.24839	0.0494018
P29590	PML	0.234366	0.0739931	0.222018	0.122585
P29622	SERPINA4	0.144535	0.274749	0.497529	0.353032
P29692	EEF1D	0.0969608	0.465048	0.675259	0.432422
P29728	OAS2	0.457569	0.000268822	0.00437278	3.83137e-06
P29762	CRABP1	0.454822	0.000295747	0.00463801	3.00127e-08
P29803	PDHA2	-0.0983051	0.458853	0.670504	0.200167
P29966	MARCKS	0.358738	0.00526945	0.0354439	0.0108605
P29992	GNA11	0.214904	0.102144	0.272748	0.0300669
P30038	ALDH4A1	0.174518	0.186173	0.3929	0.00733057
P30040	ERP29	0.109351	0.409685	0.626195	0.204785
P30041	PRDX6	0.37066	0.00385377	0.0280845	0.00405022
P30042	C21orf33	0.205845	0.117796	0.297476	0.0161857
P30043	BLVRB	0.347341	0.00703104	0.0437979	0.0544468
P30044	PRDX5	0.177089	0.179668	0.384339	0.0848447
P30048	PRDX3	0.329632	0.0107888	0.0587792	0.00773011
P30049	ATP5D	-0.131327	0.321462	0.546388	0.398312
P30050	RPL12	0.236879	0.0708596	0.215463	0.0618842
P30084	ECHS1	0.201227	0.126447	0.310081	0.301026
P30085	CMPK1	0.263413	0.0438232	0.155587	0.0155211
P30086	PEBP1	0.324547	0.012147	0.0639098	0.0211539
P30101	PDIA3	0.403916	0.00151127	0.0145662	0.000324924
P30153	PPP2R1A	0.366511	0.00430278	0.0301566	0.014387
P30291	WEE1	0.0917008	0.48972	0.696952	0.261956
P30307	CDC25C	0.0206312	0.876745	0.939819	0.883822
P30405	PPIF	0.27329	0.0362315	0.137281	1.48077e-06
P30414	NKTR	-0.127878	0.334441	0.558912	0.308294
P30419	NMT1	0.30865	0.0173856	0.0826619	0.00346685
P30443	HLA-A	0.454997	0.000293958	0.00463555	0.000223456
P30519	HMOX2	0.242665	0.0640473	0.201438	0.0421331
P30520	ADSS	0.393162	0.00206722	0.0179994	0.00355262
P30533	LRPAP1	-0.0216832	0.870512	0.937031	0.598844
P30559	OXTR	0.275628	0.0346042	0.133457	0.177189
P30566	ADSL	0.396201	0.00189406	0.0171219	0.000212458
P30613	PKLR	-0.0635885	0.632318	0.798414	0.498183
P30626	SRI	0.196844	0.135097	0.323208	0.47045
P30711	GSTT1	0.468147	0.000184718	0.00333963	0.000261568
P30740	SERPINB1	0.302104	0.0200463	0.0916287	0.0473896
P30837	ALDH1B1	0.453361	0.00031105	0.00485119	1.23725e-05
P30876	POLR2B	0.313033	0.0157776	0.077016	0.00413697
P31040	SDHA	0.28609	0.0280478	0.115633	0.0568351
P31146	CORO1A	0.539977	1.01559e-05	0.000384369	1.26618e-05
P31150	GDI1	0.475395	0.000141832	0.00275747	0.000239785
P31151	S100A7	0.457686	0.000267727	0.00437278	2.64165e-07
P31153	MAT2A	0.102221	0.441065	0.652745	0.429671
P31323	PRKAR2B	0.438048	0.000520764	0.00703899	0.000274095
P31327	CPS1	0.00572764	0.965659	0.983326	0.00028335
P31350	RRM2	0.196727	0.135334	0.323219	0.0150788
P31483	TIA1	0.311397	0.0163624	0.0787865	0.0188445
P31513	FMO3	0.279018	0.0323529	0.127458	1.19382e-06
P31629	HIVEP2	-0.147107	0.266209	0.486721	0.318621
P31689	DNAJA1	0.279135	0.0322775	0.127338	0.0155079
P31749	AKT1	0.0920514	0.488054	0.695628	0.489689
P31751	AKT2	0.336762	0.00910638	0.052558	0.0125668
P31930	UQCRC1	0.176447	0.181278	0.385582	0.165781
P31937	HIBADH	0.401578	0.0016192	0.0152948	0.0103654
P31939	ATIC	0.519755	2.45746e-05	0.000746044	5.46263e-05
P31943	HNRNPH1	0.19924	0.130315	0.316036	0.218529
P31944	CASP14	0.413559	0.00113103	0.0119347	2.52751e-09
P31946	YWHAB	0.24588	0.0604964	0.194362	0.0549506
P31947	SFN	0.473466	0.000152251	0.00289072	8.40005e-05
P31948	STIP1	0.378901	0.00308313	0.0237167	0.00453289
P31949	S100A11	0.367563	0.00418478	0.0295118	0.00203791
P32019	INPP5B	0.0365868	0.783234	0.892317	0.977139
P32119	PRDX2	-0.0125658	0.924745	0.965033	0.598825
P32243	OTX2	0.244711	0.0617688	0.196229	0.103224
P32247	BRS3	0.140853	0.287292	0.510231	0.096362
P32297	CHRNA3	-0.0396259	0.76572	0.881565	0.234918
P32322	PYCR1	0.340912	0.00823624	0.0491663	0.00319889
P32455	GBP1	0.494798	6.7865e-05	0.00156614	2.12413e-07
P32456	GBP2	0.0924605	0.486115	0.694083	0.512631
P32969	RPL9	0.00344828	0.979321	0.991017	0.752943
P33121	ACSL1	0.26166	0.0452987	0.159331	0.150451
P33151	CDH5	0.434366	0.00058737	0.00766552	0.000469821
P33176	KIF5B	0.307773	0.0177235	0.0837074	0.0360797
P33240	CSTF2	0.0787843	0.553095	0.743708	0.0396227
P33241	LSP1	0.202572	0.12388	0.306841	0.0854311
P33316	DUT	0.303331	0.0195226	0.0902524	0.000750846
P33527	ABCC1	0.203857	0.121462	0.30296	0.00237525
P33778	HIST1H2BB	-0.0273524	0.837071	0.921119	0.843787
P33897	ABCD1	0.244009	0.0625425	0.198243	0.00469955
P33981	TTK	-0.0398597	0.764378	0.88127	0.773959
P33991	MCM4	0.594798	6.77497e-07	5.91715e-05	1.2282e-07
P33992	MCM5	0.279661	0.03194	0.126711	0.0230872
P33993	MCM7	0.512741	3.29583e-05	0.000935521	2.72389e-08
P34059	GALNS	0.33758	0.00892875	0.0521487	0.0027682
P34896	SHMT1	0.203799	0.121571	0.303099	0.0933405
P34897	SHMT2	0.610053	2.9086e-07	3.27012e-05	2.75671e-08
P34913	EPHX2	0.463296	0.000219731	0.00376862	0.000310231
P34931	HSPA1L	0.242081	0.0647105	0.202626	0.0220645
P34932	HSPA4	0.374284	0.0034961	0.0262184	0.000541523
P34949	MPI	0.189188	0.151264	0.34654	0.0259264
P35080	PFN2	0.363004	0.00471758	0.0325811	0.00435382
P35125	USP6	0.181005	0.170081	0.3728	0.084389
P35221	CTNNA1	-0.0926359	0.485285	0.693072	0.619602
P35222	CTNNB1	0.0639392	0.630438	0.796926	0.892147
P35228	NOS2	-0.196552	0.13569	0.323659	0.0665917
P35232	PHB	0.326768	0.0115366	0.0616699	0.0108988
P35237	SERPINB6	0.066803	0.61517	0.784968	0.271197
P35241	RDX	0.234015	0.074439	0.222885	0.0690363
P35244	RPA3	0.119871	0.365828	0.587498	0.549474
P35247	SFTPD	0.223729	0.0884949	0.249571	0.153783
P35249	RFC4	0.123261	0.352328	0.57476	0.67642
P35250	RFC2	0.45114	0.000335696	0.00517865	0.000541869
P35251	RFC1	0.123963	0.349574	0.572901	0.166738
P35268	RPL22	-0.0158097	0.905398	0.956624	0.937211
P35269	GTF2F1	-0.0828171	0.532896	0.729855	0.70285
P35270	SPR	0.411923	0.00118877	0.0124284	0.000658923
P35346	SSTR5	-0.0195207	0.883331	0.944205	0.895158
P35442	THBS2	0.283869	0.0293448	0.119591	0.0176304
P35443	THBS4	0.394857	0.00196898	0.0174655	8.54009e-05
P35527	KRT9	0.345354	0.00738593	0.0454279	0.0534165
P35555	FBN1	0.219112	0.0954454	0.26214	0.07472
P35556	FBN2	-0.0449445	0.735356	0.865923	0.677265
P35568	IRS1	0.278141	0.0329231	0.129078	0.077607
P35579	MYH9	0.322794	0.0126484	0.0657555	0.00999736
P35580	MYH10	0.477732	0.000130081	0.00260943	0.00015307
P35590	TIE1	-0.0538282	0.685544	0.837134	0.671592
P35606	COPB2	0.414202	0.00110905	0.0117904	0.000860992
P35610	SOAT1	0.140736	0.287696	0.510231	0.0249654
P35611	ADD1	-0.000116891	0.999299	0.999299	0.998915
P35612	ADD2	0.248217	0.0580151	0.18874	0.104767
P35613	BSG	0.169258	0.200002	0.411083	0.103509
P35637	FUS	0.436762	0.000543202	0.00730748	0.000485636
P35658	NUP214	0.145646	0.271039	0.49317	0.0860765
P35659	DEK	0.2827	0.0300473	0.12115	0.00800562
P35670	ATP7B	-0.203565	0.122008	0.303656	0.157002
P35716	SOX11	0.0446523	0.737014	0.866618	0.898519
P35749	MYH11	0.632613	7.6515e-08	1.35742e-05	3.99887e-07
P35754	GLRX	0.0779661	0.557237	0.746445	0.166606
P35858	IGFALS	-0.218469	0.096446	0.263867	0.102746
P35908	KRT2	0.166102	0.208642	0.422268	0.227713
P35914	HMGCL	0.337171	0.00901718	0.0523957	0.00746851
P35998	PSMC2	0.527995	1.72607e-05	0.000593874	6.64124e-05
P36222	CHI3L1	0.389889	0.00226937	0.0190863	0.00132075
P36269	GGT5	0.321625	0.0129925	0.0669313	0.00466499
P36405	ARL3	0.39889	0.00175181	0.0161445	0.00564754
P36406	TRIM23	0.0312098	0.814476	0.907716	0.798663
P36507	MAP2K2	-0.0146698	0.912191	0.959516	0.856825
P36537	UGT2B10	0.0612507	0.644912	0.807669	0.38573
P36542	ATP5C1	0.294565	0.023532	0.102056	0.0338253
P36543	ATP6V1E1	-0.0797779	0.548084	0.740651	0.430695
P36551	CPOX	0.286908	0.0275822	0.11463	0.0216543
P36578	RPL4	0.0815313	0.539296	0.734193	0.45672
P36776	LONP1	0.271537	0.0374932	0.140284	0.0129261
P36871	PGM1	0.21467	0.102527	0.272748	0.0588801
P36952	SERPINB5	0.627352	1.05465e-07	1.71065e-05	2.1211e-09
P36955	SERPINF1	0.336061	0.00926108	0.0531062	0.00491535
P36957	DLST	0.087668	0.50909	0.71255	0.286171
P36969	GPX4	0.242782	0.0639153	0.201246	0.0266601
P37108	SRP14	0.243659	0.0629323	0.199256	0.0908601
P37198	NUP62	0.0372297	0.77952	0.888978	0.994258
P37268	FDFT1	-0.0206312	0.876745	0.939819	0.0623745
P37802	TAGLN2	0.712449	2.47713e-10	1.88235e-07	7.44826e-12
P37837	TALDO1	0.25751	0.0489534	0.167213	0.0111835
P37840	SNCA	0.484044	0.000102668	0.00215073	0.00860534
P38117	ETFB	0.265517	0.042105	0.151189	0.0159468
P38398	BRCA1	-0.100818	0.447393	0.659529	0.362121
P38432	COIL	0.222034	0.0909987	0.254107	9.11741e-05
P38435	GGCX	0.117008	0.377474	0.595918	0.077233
P38571	LIPA	0.261192	0.0456989	0.160342	0.04689
P38606	ATP6V1A	0.454822	0.000295747	0.00463801	0.00984391
P38646	HSPA9	0.450614	0.000341787	0.00522999	0.000180244
P38919	EIF4A3	0.588311	9.58101e-07	7.35019e-05	2.724e-08
P39019	RPS19	0.224196	0.0878138	0.24839	0.00789363
P39059	COL15A1	0.410228	0.00125135	0.0129633	0.00117387
P39060	COL18A1	0.0659848	0.619516	0.788033	0.481038
P39656	DDOST	0.431677	0.000640779	0.00808378	0.00103895
P39687	ANP32A	0.450146	0.000347286	0.00529619	0.000367416
P39748	FEN1	0.487843	8.88394e-05	0.00192195	2.55567e-06
P39880	CUX1	-0.155815	0.238619	0.456568	0.972704
P40121	CAPG	0.449386	0.000356394	0.00536671	0.000403706
P40123	CAP2	0.283226	0.0297294	0.120639	0.00444845
P40145	ADCY8	0.283752	0.0294144	0.119703	0.187182
P40199	CEACAM6	0.390824	0.00220989	0.0187808	4.56636e-06
P40222	TXLNA	0.229866	0.0798789	0.234111	0.107826
P40227	CCT6A	0.425248	0.000786755	0.00946019	0.000297648
P40261	NNMT	0.138983	0.293804	0.517507	0.142761
P40306	PSMB10	0.392051	0.00213393	0.018355	0.000927764
P40616	ARL1	0.218177	0.0969036	0.264736	0.0174943
P40692	MLH1	0.0345412	0.795082	0.897709	0.938109
P40763	STAT3	0.00958504	0.942562	0.972541	0.687061
P40818	USP8	0.151081	0.253363	0.472673	0.00921255
P40855	PEX19	0.240678	0.0663249	0.206203	0.00864639
P40925	MDH1	0.199474	0.129855	0.315847	0.0694605
P40926	MDH2	0.550088	6.38794e-06	0.000268625	2.23282e-05
P40939	HADHA	0.250497	0.0556757	0.183124	0.0924327
P41091	EIF2S3	-0.0159556	0.904529	0.95624	0.466943
P41208	CETN2	0.0348334	0.793387	0.897222	0.897641
P41218	MNDA	0.332379	0.0101112	0.056609	0.0496451
P41219	PRPH	0.132671	0.31649	0.541504	0.362284
P41223	BUD31	-0.0443016	0.739006	0.866985	0.650061
P41227	NAA10	0.238106	0.0693682	0.21195	0.0299208
P41229	KDM5C	-0.249328	0.0568657	0.185853	0.0993248
P41240	CSK	0.0917008	0.48972	0.696952	0.560499
P41250	GARS	0.328697	0.0110282	0.059626	0.0029516
P41252	IARS	0.467563	0.000188648	0.00337486	0.000219999
P42025	ACTR1B	0.196727	0.135334	0.323219	0.0267437
P42126	ECI1	0.0985389	0.45778	0.669281	0.439448
P42224	STAT1	0.665985	8.6058e-09	2.57132e-06	1.96739e-08
P42226	STAT6	0.0273524	0.837071	0.921119	0.993188
P42229	STAT5A	0.129982	0.326483	0.551128	0.407157
P42261	GRIA1	-0.0504383	0.704408	0.848668	0.301302
P42285	SKIV2L2	-0.105143	0.428046	0.641673	0.324027
P42331	ARHGAP25	0.267212	0.0407616	0.147862	0.0252332
P42336	PIK3CA	0.0970777	0.464508	0.675118	0.127926
P42338	PIK3CB	-0.329866	0.0107296	0.0585693	0.0271568
P42345	MTOR	0.0714202	0.590896	0.768327	0.67361
P42356	PI4KA	0.0399766	0.763707	0.881212	0.294111
P42566	EPS15	0.0118644	0.928935	0.966916	0.654719
P42574	CASP3	0.122618	0.354864	0.577239	0.146095
P42677	RPS27	0.228229	0.0821088	0.238431	0.12122
P42680	TEC	-0.102747	0.438706	0.651972	0.470827
P42684	ABL2	-0.0785506	0.554277	0.743708	0.787814
P42695	NCAPD3	0.0147282	0.911842	0.959505	0.23593
P42704	LRPPRC	0.683986	2.35132e-09	1.02681e-06	9.1563e-08
P42765	ACAA2	0.279135	0.0322775	0.127338	0.0528548
P42766	RPL35	-0.0305085	0.818574	0.910115	0.770069
P42768	WAS	0.29848	0.0216626	0.0969861	0.0116539
P42785	PRCP	-0.0324956	0.806977	0.90377	0.596275
P42858	HTT	0.190357	0.148707	0.342896	0.156916
P42892	ECE1	0.0145529	0.912888	0.960071	0.905662
P43034	PAFAH1B1	0.0908825	0.493619	0.699694	0.53561
P43080	GUCA1A	-0.0874927	0.50994	0.713213	0.581994
P43121	MCAM	0.445763	0.000402896	0.00587979	0.000812841
P43146	DCC	-0.0624781	0.638287	0.803093	0.903696
P43155	CRAT	0.30678	0.0181131	0.0850524	8.15226e-06
P43235	CTSK	0.314494	0.0152707	0.0752534	0.270566
P43246	MSH2	0.298013	0.0218789	0.0974935	0.000415927
P43251	BTD	0.431268	0.00064928	0.00813679	0.00112493
P43304	GPD2	0.382525	0.00278996	0.0222141	0.0036349
P43307	SSR1	0.283577	0.0295191	0.120043	0.0392825
P43378	PTPN9	0.298071	0.0218518	0.0974491	0.0210606
P43403	ZAP70	0.0874927	0.50994	0.713213	0.33533
P43405	SYK	0.159906	0.22636	0.442814	0.333504
P43487	RANBP1	0.221391	0.0919628	0.255292	0.104073
P43490	NAMPT	0.242431	0.0643119	0.201935	0.0180684
P43652	AFM	0.21543	0.101287	0.271743	0.295954
P43686	PSMC4	0.331268	0.0103806	0.0576619	0.00667707
P43897	TSFM	0.179836	0.172903	0.376081	0.172463
P45880	VDAC2	0.224196	0.0878138	0.24839	0.21609
P45954	ACADSB	0.644185	3.69609e-08	7.40006e-06	3.81127e-09
P45973	CBX5	0.330859	0.0104813	0.0579383	0.00678812
P45974	USP5	0.371829	0.00373501	0.0273949	0.0121085
P45985	MAP2K4	-0.122034	0.35718	0.579511	0.169573
P46013	MKI67	-0.0282291	0.831924	0.918839	0.808044
P46019	PHKA2	0.193103	0.142825	0.33422	0.123435
P46020	PHKA1	0.135769	0.305221	0.528315	0.0113645
P46060	RANGAP1	0.468264	0.000183941	0.00333963	7.07034e-05
P46063	RECQL	0.425307	0.000785303	0.00946019	3.82584e-05
P46087	NOP2	0.115488	0.383743	0.601965	0.00290807
P46100	ATRX	-0.252835	0.0533564	0.177761	0.0504806
P46108	CRK	0.113501	0.392034	0.609748	0.440543
P46109	CRKL	-0.0118644	0.928935	0.966916	0.884883
P46379	BAG6	0.276797	0.0338136	0.130941	0.00253074
P46459	NSF	0.590532	8.51642e-07	6.77791e-05	2.81923e-07
P46531	NOTCH1	0.0410286	0.757676	0.877643	0.794951
P46776	RPL27A	0.207773	0.114319	0.291548	0.011335
P46779	RPL28	-0.0677382	0.610219	0.78252	0.824991
P46781	RPS9	-0.067329	0.612383	0.784232	0.39911
P46782	RPS5	0.17668	0.180692	0.385344	0.0924417
P46783	RPS10	0.295149	0.0232446	0.101367	0.0352629
P46821	MAP1B	0.267855	0.0402614	0.146515	0.033691
P46926	GNPDA1	0.356049	0.00564567	0.0373114	0.0104274
P46934	NEDD4	0.026768	0.840507	0.922814	0.983004
P46937	YAP1	0.33834	0.0087665	0.051626	0.0177084
P46939	UTRN	0.105961	0.424439	0.638797	0.511295
P46940	IQGAP1	0.191292	0.146685	0.340445	0.186698
P46976	GYG1	0.180245	0.171912	0.374498	0.0701935
P46977	STT3A	0.23647	0.0713623	0.216412	0.0674856
P47755	CAPZA2	0.0867914	0.513351	0.714638	0.666155
P47756	CAPZB	0.00233781	0.98598	0.993505	0.559068
P47813	EIF1AX	0.0835184	0.52942	0.727376	0.468136
P47870	GABRB2	-0.102396	0.440278	0.652745	0.304287
P47895	ALDH1A3	0.0918177	0.489165	0.696511	0.0232863
P47897	QARS	-0.0869667	0.512498	0.714371	0.993402
P47914	RPL29	-0.00280538	0.983176	0.992618	0.708338
P47989	XDH	0.343483	0.00773413	0.0471607	5.0145e-10
P48047	ATP5O	0.253419	0.0527891	0.176388	0.107422
P48058	GRIA4	0.232028	0.077006	0.228284	0.0736371
P48066	SLC6A11	-0.0410871	0.757341	0.877643	0.424291
P48147	PREP	0.427352	0.000735973	0.0089852	0.000606803
P48163	ME1	0.356283	0.00561204	0.0371757	0.00186766
P48200	IREB2	0.0329632	0.804254	0.90161	0.772639
P48382	RFX5	0.0767972	0.56318	0.750335	0.401721
P48426	PIP4K2A	0.224956	0.0867158	0.247007	0.0276812
P48444	ARCN1	0.275278	0.0348443	0.134019	0.110603
P48449	LSS	0.280596	0.0313473	0.125059	0.00154409
P48506	GCLC	0.136061	0.304171	0.527422	0.225902
P48549	KCNJ3	0.114553	0.387632	0.606724	0.196789
P48552	NRIP1	0.0402104	0.762366	0.880559	0.80471
P48556	PSMD8	0.241379	0.0655137	0.204352	0.129885
P48634	PRRC2A	0.0447691	0.736351	0.866376	0.379232
P48637	GSS	0.258679	0.0479003	0.165307	0.0681455
P48643	CCT5	0.591409	8.12754e-07	6.68696e-05	2.10096e-06
P48651	PTDSS1	0.187493	0.155029	0.352604	0.00376709
P48681	NES	0.314728	0.0151909	0.0749252	0.00341884
P48723	HSPA13	-0.138165	0.296683	0.520158	0.444942
P48735	IDH2	0.64775	2.93554e-08	6.40964e-06	1.05686e-06
P48736	PIK3CG	0.0767387	0.563478	0.750379	0.189531
P48739	PITPNB	0.222969	0.0896105	0.251716	0.0595331
P48960	CD97	0.261485	0.0454484	0.159759	0.0173643
P49006	MARCKSL1	0.37405	0.00351825	0.0263498	0.0049947
P49023	PXN	0.216482	0.0995906	0.268967	0.0661827
P49137	MAPKAPK2	0.195032	0.1388	0.328184	0.0330016
P49184	DNASE1L1	0.0824664	0.534638	0.731182	0.201735
P49189	ALDH9A1	0.381356	0.0028817	0.0227214	0.00456295
P49190	PTH2R	0.0376973	0.776822	0.888221	0.808665
P49207	RPL34	0.000584454	0.996495	0.998253	0.623345
P49238	CX3CR1	0.124196	0.348659	0.572062	0.459591
P49247	RPIA	-0.0852718	0.520781	0.72074	0.04783
P49257	LMAN1	0.500468	5.4253e-05	0.00137497	3.21091e-06
P49286	MTNR1B	0.224372	0.0875595	0.24839	0.0318937
P49321	NASP	0.610228	2.87972e-07	3.27012e-05	8.5406e-09
P49327	FASN	0.378375	0.00312788	0.0239312	0.00108526
P49354	FNTA	0.187434	0.15516	0.35262	0.134018
P49368	CCT3	0.438749	0.000508883	0.00695792	4.95103e-05
P49411	TUFM	0.554939	5.08634e-06	0.000232864	5.14412e-05
P49419	ALDH7A1	0.377615	0.00319354	0.0242701	0.0298241
P49454	CENPF	0.105903	0.424696	0.638845	0.254479
P49585	PCYT1A	0.361485	0.004908	0.0335695	0.00269295
P49588	AARS	0.609877	2.93775e-07	3.27012e-05	1.60294e-07
P49589	CARS	0.416248	0.00104164	0.0113066	7.11381e-06
P49591	SARS	0.435184	0.000571935	0.00756848	0.00101779
P49593	PPM1F	-0.154646	0.242203	0.46017	0.186596
P49662	CASP4	0.140269	0.289316	0.512145	0.156323
P49720	PSMB3	0.310871	0.0165542	0.079508	0.105463
P49721	PSMB2	0.165985	0.208967	0.422473	0.21813
P49736	MCM2	0.542198	9.18436e-06	0.000359583	6.42567e-08
P49746	THBS3	-0.0320281	0.809702	0.90575	0.94652
P49747	COMP	0.363764	0.00462483	0.0320185	0.00168433
P49748	ACADVL	0.244711	0.0617688	0.196229	0.0858745
P49750	YLPM1	-0.058796	0.658243	0.815193	0.767444
P49754	VPS41	0.040152	0.762701	0.880767	0.437754
P49755	TMED10	0.0791935	0.551029	0.742509	0.324149
P49756	RBM25	-0.0850964	0.521642	0.721228	0.534221
P49770	EIF2B2	0.1827	0.16605	0.367672	0.110151
P49773	HINT1	-0.16879	0.201266	0.412337	0.705721
P49790	NUP153	0.295558	0.0230452	0.101103	0.00037973
P49792	RANBP2	0.156634	0.236131	0.454259	0.0224937
P49815	TSC2	0.0341905	0.797118	0.898656	0.912125
P49821	NDUFV1	-0.0414378	0.755335	0.876899	0.354237
P49841	GSK3B	0.277615	0.0332692	0.129896	0.000796962
P49848	TAF6	-0.0530684	0.689756	0.839568	0.516917
P49902	NT5C2	0.273933	0.0357778	0.136133	0.0131934
P49903	SEPHS1	0.334191	0.00968481	0.0547072	0.0205891
P49908	SEPP1	0.131151	0.322114	0.546842	0.4747
P49915	GMPS	0.524138	2.03879e-05	0.000657627	9.58081e-06
P49916	LIG3	0.433255	0.000608921	0.00780326	9.81587e-06
P49917	LIG4	0.064173	0.629185	0.795875	0.999615
P49959	MRE11A	-0.0580947	0.662071	0.818149	0.832314
P49961	ENTPD1	0.20152	0.125885	0.309909	0.175498
P50148	GNAQ	0.271245	0.037707	0.140713	0.0575676
P50213	IDH3A	0.220456	0.0933793	0.257838	0.127331
P50219	MNX1	-0.142022	0.28327	0.506216	0.159806
P50238	CRIP1	0.323729	0.0123788	0.0647969	0.114814
P50281	MMP14	0.168615	0.201741	0.412715	0.148501
P50336	PPOX	0.162361	0.219219	0.434534	0.00320718
P50395	GDI2	0.782583	2.46486e-13	6.1528e-10	4.23457e-11
P50402	EMD	0.279544	0.0320148	0.12683	0.0337418
P50416	CPT1A	0.508884	3.8627e-05	0.00105426	3.25433e-08
P50440	GATM	0.534541	1.2951e-05	0.000465335	4.78705e-06
P50453	SERPINB9	0.349854	0.00660361	0.0418868	0.0108217
P50454	SERPINH1	0.569784	2.47576e-06	0.000144686	9.98121e-07
P50479	PDLIM4	0.0693162	0.601904	0.776417	0.199622
P50502	ST13	0.00935126	0.94396	0.973454	0.928272
P50542	PEX5	0.134249	0.310716	0.534202	0.321308
P50552	VASP	0.246055	0.0603074	0.194195	0.0375945
P50570	DNM2	0.404617	0.00148018	0.0143395	0.000354512
P50579	METAP2	0.318469	0.013962	0.0707067	0.0052482
P50748	KNTC1	-0.0756283	0.569153	0.754442	0.319938
P50851	LRBA	0.349094	0.00673037	0.0423126	0.00120127
P50895	BCAM	0.275278	0.0348443	0.134019	0.0120301
P50897	PPT1	0.273349	0.03619	0.137242	0.0264578
P50914	RPL14	-0.0607247	0.647759	0.808559	0.721556
P50991	CCT4	0.456224	0.000281706	0.00449225	9.15014e-05
P50995	ANXA11	-0.0603156	0.649977	0.809904	0.598019
P51003	PAPOLA	0.156166	0.23755	0.455292	0.0356047
P51114	FXR1	0.557043	4.60256e-06	0.000217146	1.88044e-07
P51148	RAB5C	0.209468	0.111329	0.287148	0.162008
P51149	RAB7A	0.0979544	0.460465	0.671995	0.492488
P51151	RAB9A	0.0429573	0.746657	0.871458	0.493231
P51153	RAB13	0.303156	0.0195967	0.0904476	0.000192815
P51159	RAB27A	0.186558	0.157136	0.354696	0.147125
P51160	PDE6C	-0.0798364	0.54779	0.740651	0.851154
P51178	PLCD1	0.212566	0.10602	0.277874	4.00979e-05
P51397	DAP	0.221391	0.0919628	0.255292	0.0251748
P51398	DAP3	0.369608	0.00396349	0.0285181	0.000911399
P51452	DUSP3	-0.0969024	0.465319	0.675259	0.397553
P51508	ZNF81	-0.138048	0.297096	0.520399	0.33955
P51531	SMARCA2	-0.0203974	0.878131	0.940417	0.863353
P51532	SMARCA4	0.0362361	0.785261	0.893372	0.155927
P51553	IDH3G	-0.498597	5.84369e-05	0.00144237	0.000782191
P51570	GALK1	0.163822	0.215044	0.430343	0.207353
P51571	SSR4	0.254062	0.0521706	0.175354	0.0169347
P51572	BCAP31	0.477382	0.000131785	0.0026343	2.81813e-05
P51580	TPMT	0.0992402	0.45457	0.66682	0.0205214
P51587	BRCA2	0.0408533	0.75868	0.878089	0.669809
P51606	RENBP	0.425658	0.00077664	0.00938082	0.00136962
P51608	MECP2	0.0485681	0.714893	0.85423	0.565633
P51610	HCFC1	0.246932	0.0593695	0.191936	0.0287948
P51648	ALDH3A2	0.366745	0.0042763	0.0300825	0.00570396
P51649	ALDH5A1	0.302572	0.0198454	0.0910448	0.0108168
P51659	HSD17B4	0.156575	0.236308	0.454445	0.139139
P51665	PSMD7	0.398013	0.00179711	0.0164817	0.00242603
P51688	SGSH	0.051841	0.69658	0.844434	0.743397
P51689	ARSD	0.243191	0.063455	0.200353	0.0762033
P51692	STAT5B	-0.145178	0.272597	0.494736	0.775931
P51784	USP11	0.0645237	0.627309	0.794386	0.361071
P51788	CLCN2	-0.0625365	0.637972	0.802875	0.711191
P51805	PLXNA3	0.0766219	0.564074	0.750997	0.364172
P51809	VAMP7	0.066803	0.61517	0.784968	0.534012
P51809	VAMP7	0.066803	0.61517	0.784968	0.534012
P51812	RPS6KA3	-0.029924	0.821992	0.912485	0.763816
P51814	ZNF41	-0.101812	0.442906	0.654444	0.683424
P51816	AFF2	0.11765	0.374841	0.593245	0.957604
P51825	AFF1	0.11841	0.371742	0.590647	0.304593
P51858	HDGF	0.40526	0.00145218	0.0141894	0.000569479
P51884	LUM	0.449912	0.000350066	0.0053137	1.0951e-05
P51888	PRELP	0.507481	4.09025e-05	0.00110049	8.36708e-06
P51911	CNN1	0.566511	2.91044e-06	0.000158719	1.90317e-06
P51957	NEK4	0.143016	0.279881	0.502493	0.389759
P51970	NDUFA8	0.163296	0.21654	0.431939	0.412869
P51991	HNRNPA3	0.515605	2.92584e-05	0.000851595	5.27886e-07
P52179	MYOM1	0.070076	0.597919	0.77378	0.912852
P52209	PGD	0.551549	5.96648e-06	0.000258181	1.54958e-05
P52272	HNRNPM	0.425716	0.000775205	0.00938082	0.000973908
P52292	KPNA2	0.396084	0.00190047	0.0171526	0.000521416
P52294	KPNA1	0.279369	0.0321272	0.127187	0.00408967
P52306	RAP1GDS1	0.151198	0.252992	0.472446	0.0266034
P52565	ARHGDIA	0.251373	0.0547966	0.180966	0.0289102
P52566	ARHGDIB	-0.0488019	0.71358	0.853379	0.473369
P52594	AGFG1	0.0466394	0.725761	0.860547	0.317163
P52597	HNRNPF	0.521391	2.29264e-05	0.00070353	2.56392e-05
P52630	STAT2	0.22519	0.0863802	0.246422	0.016595
P52701	MSH6	0.247984	0.0582595	0.189318	0.00110471
P52732	KIF11	-0.260842	0.046001	0.160883	0.118381
P52735	VAV2	0.263647	0.0436295	0.155288	0.0175297
P52746	ZNF142	0.122268	0.356253	0.578503	0.396416
P52756	RBM5	0.293454	0.0240862	0.103904	0.0823586
P52758	HRSP12	0.341555	0.00810812	0.0486059	0.00454346
P52788	SMS	0.370836	0.00383574	0.0279891	0.00126911
P52789	HK2	0.269024	0.0393649	0.144084	0.0416073
P52790	HK3	0.273992	0.0357368	0.136068	0.0172818
P52815	MRPL12	0.383402	0.00272287	0.0218948	0.000978189
P52848	NDST1	0.0117475	0.929633	0.967288	0.992129
P52888	THOP1	0.326651	0.0115681	0.0617799	0.00312541
P52895	AKR1C2	0.440912	0.00047378	0.00667407	1.63628e-05
P52907	CAPZA1	0.408241	0.00132847	0.0134674	0.00516756
P52943	CRIP2	0.317183	0.0143744	0.0719609	0.00132239
P52948	NUP98	0.0490941	0.711939	0.852315	0.352515
P53004	BLVRA	0.291818	0.0249231	0.106543	0.0427688
P53007	SLC25A1	0.256926	0.049487	0.16863	0.0289248
P53041	PPP5C	0.229456	0.0804318	0.235003	0.0243682
P53355	DAPK1	-0.161309	0.22226	0.438114	0.503064
P53365	ARFIP2	0.239509	0.0676947	0.20852	0.0224808
P53367	ARFIP1	0.124547	0.347289	0.570969	0.274919
P53396	ACLY	0.464757	0.000208595	0.00362139	0.000146367
P53420	COL4A4	0.157335	0.234013	0.451408	0.484666
P53582	METAP1	0.102396	0.440278	0.652745	0.0631373
P53597	SUCLG1	-0.270485	0.0382675	0.141712	0.0899789
P53618	COPB1	0.378901	0.00308313	0.0237167	0.0164287
P53621	COPA	0.484512	0.000100865	0.00212867	0.000636361
P53634	CTSC	0.37744	0.00320887	0.0243539	0.00176083
P53814	SMTN	0.0448276	0.736019	0.866376	0.84581
P53990	IST1	0.0772648	0.5608	0.748392	0.29719
P53992	SEC24C	0.541788	9.35657e-06	0.000363817	4.11684e-05
P53999	SUB1	0.299065	0.0213946	0.096242	0.0164187
P54098	POLG	0.218527	0.0963547	0.263867	0.208911
P54132	BLM	-0.0270602	0.838789	0.922472	0.961529
P54136	RARS	0.416248	0.00104164	0.0113066	0.000899112
P54198	HIRA	-0.0968161	0.465718	0.675493	0.57604
P54257	HAP1	0.18872	0.152296	0.348482	0.100683
P54259	ATN1	0.0970193	0.464778	0.675165	0.960031
P54278	PMS2	0.0704267	0.596083	0.772947	0.9039
P54289	CACNA2D1	0.103156	0.436875	0.650443	0.36939
P54296	MYOM2	-0.0811222	0.541341	0.735741	0.948998
P54577	YARS	0.218235	0.0968119	0.264613	0.00313943
P54578	USP14	0.392227	0.00212327	0.0183494	0.000844647
P54619	PRKAG1	0.124313	0.348202	0.571808	0.220222
P54652	HSPA2	0.331911	0.0102239	0.057127	1.08144e-05
P54687	BCAT1	0.194039	0.140863	0.331542	0.00134499
P54707	ATP12A	0.106371	0.422643	0.637445	0.495803
P54709	ATP1B3	0.0208065	0.875706	0.939592	0.85606
P54725	RAD23A	0.0318527	0.810725	0.905823	0.768519
P54727	RAD23B	0.0774985	0.559611	0.748037	0.381085
P54753	EPHB3	0.12595	0.341842	0.565125	0.930903
P54760	EPHB4	0.159965	0.226188	0.442783	0.346371
P54762	EPHB1	0.193045	0.142948	0.334371	0.624816
P54764	EPHA4	0.0214494	0.871897	0.937454	0.620919
P54802	NAGLU	0.196493	0.135808	0.323671	0.139023
P54819	AK2	0.28346	0.0295891	0.120241	0.00277018
P54826	GAS1	0.266569	0.041267	0.149313	0.0439061
P54868	HMGCS2	0.553945	5.33089e-06	0.000242108	7.71716e-10
P54886	ALDH18A1	0.450731	0.000340425	0.00522322	0.000385819
P54920	NAPA	0.323495	0.0124458	0.0649996	0.00471925
P55001	MFAP2	0.157218	0.234365	0.45178	0.278853
P55008	AIF1	0.264816	0.0426715	0.152644	0.024168
P55010	EIF5	0.120514	0.363244	0.585003	0.257423
P55011	SLC12A2	0.419345	0.000946563	0.0106602	0.00024475
P55036	PSMD4	0.138399	0.295859	0.519354	0.6698
P55039	DRG2	0.199532	0.12974	0.315703	0.020714
P55058	PLTP	0.317767	0.0141857	0.0713937	0.0342109
P55060	CSE1L	0.714904	2.01448e-10	1.88235e-07	1.05973e-11
P55072	VCP	0.521391	2.29264e-05	0.00070353	0.00013397
P55081	MFAP1	0.124489	0.347517	0.571179	0.454769
P55083	MFAP4	0.679252	3.33678e-09	1.26286e-06	7.15194e-09
P55084	HADHB	0.158212	0.231385	0.448318	0.598779
P55107	GDF10	0.0303916	0.819257	0.910339	0.967337
P55145	MANF	0.443776	0.000430676	0.00617412	4.67501e-05
P55157	MTTP	0.0265926	0.841538	0.922814	0.923701
P55160	NCKAP1L	0.180187	0.172053	0.374662	0.133251
P55196	MLLT4	0.160082	0.225845	0.4426	0.0816757
P55199	ELL	0.0691409	0.602826	0.776899	0.760856
P55201	BRPF1	-0.0125658	0.924745	0.965033	0.433335
P55209	NAP1L1	0.204909	0.11951	0.299938	0.122957
P55212	CASP6	0.334658	0.00957733	0.0543162	6.63053e-05
P55263	ADK	0.366511	0.00430278	0.0301566	0.000510965
P55265	ADAR	0.365517	0.0044169	0.0309183	0.00163892
P55268	LAMB2	0.420047	0.000926155	0.0105578	0.000159201
P55287	CDH11	0.356166	0.00562883	0.0372435	0.00187115
P55290	CDH13	-0.0203974	0.878131	0.940417	0.689875
P55735	SEC13	0.0531268	0.689432	0.839533	0.486661
P55769	NHP2L1	0.327119	0.0114427	0.0613992	0.00176489
P55786	NPEPPS	0.303331	0.0195226	0.0902524	0.00294509
P55795	HNRNPH2	0.238515	0.0688767	0.211244	0.0997986
P55809	OXCT1	0.336295	0.00920926	0.052916	0.000844415
P55884	EIF3B	0.508475	3.92783e-05	0.0010669	6.25e-05
P55899	FCGRT	0.000935126	0.994392	0.997907	0.428587
P55957	BID	0.385096	0.00259722	0.0211845	0.000380063
P56134	ATP5J2	0.169608	0.199058	0.410208	0.571302
P56182	RRP1	0.278784	0.0325042	0.127965	0.00874956
P56192	MARS	0.201695	0.125549	0.309485	0.210751
P56211	ARPP19	0.288311	0.0267993	0.112363	0.0767479
P56385	ATP5I	0.0525424	0.692678	0.841681	0.819841
P56524	HDAC4	0.164056	0.214381	0.429291	0.598494
P56537	EIF6	0.244243	0.0622838	0.197644	0.0222995
P56545	CTBP2	-0.0503214	0.705062	0.848916	0.899296
P56645	PER3	0.114261	0.388852	0.607628	0.519547
P56696	KCNQ4	0.0179427	0.892705	0.950466	0.410696
P56704	WNT3A	0.302688	0.0197955	0.0910448	0.0956074
P56715	RP1	0.21578	0.100719	0.270987	0.0567581
P56945	BCAR1	-0.0195207	0.883331	0.944205	0.929574
P57086	SCAND1	-0.0995909	0.45297	0.665504	0.281123
P57088	TMEM33	0.277206	0.0335405	0.130417	0.022156
P57678	GEMIN4	-0.0501461	0.706043	0.849556	0.507724
P57679	EVC	-0.188603	0.152554	0.348933	0.138202
P57735	RAB25	0.404851	0.00146994	0.0142891	0.00132347
P57740	NUP107	-0.048159	0.717194	0.856079	0.454267
P57764	GSDMD	0.161777	0.220905	0.436808	0.205746
P57772	EEFSEC	-0.0208065	0.875706	0.939592	0.25456
P57789	KCNK10	0.0341321	0.797458	0.898656	0.663728
P58107	EPPK1	0.58007	1.47209e-06	0.000100687	5.33281e-07
P58304	VSX2	0.154646	0.242203	0.46017	0.733601
P58397	ADAMTS12	-0.118352	0.37198	0.590859	0.327888
P59046	NLRP12	0.0534191	0.687811	0.838279	0.739049
P59510	ADAMTS20	-0.0170076	0.898266	0.951924	0.629304
P59923	ZNF445	-0.0700175	0.598225	0.77378	0.861956
P59998	ARPC4	0.270777	0.0380511	0.141279	0.0873311
P60033	CD81	-0.0916423	0.489998	0.697173	0.80931
P60174	TPI1	0.136704	0.30187	0.525197	0.505853
P60228	EIF3E	0.252542	0.053642	0.178189	0.0603681
P60323	NANOS3	0.259556	0.0471228	0.163319	0.0265645
P60411	KRTAP10-9	0.0330801	0.803574	0.901381	0.599453
P60411	KRTAP10-11	-0.0650497	0.624499	0.791752	0.147121
P60468	SEC61B	0.274752	0.0352072	0.134775	0.0131233
P60660	MYL6	0.130275	0.325387	0.550424	0.0907409
P60709	ACTB	-0.00151958	0.990886	0.996327	0.744656
P60891	PRPS1	0.474284	0.000147748	0.00283019	8.07025e-05
P60900	PSMA6	0.364874	0.00449216	0.0313293	0.00271979
P60903	S100A10	0.0772648	0.5608	0.748392	0.346955
P60953	CDC42	0.179018	0.174898	0.378391	0.36674
P60981	DSTN	0.329924	0.0107149	0.0585693	0.00780526
P60983	GMFB	0.095149	0.47347	0.681686	0.476202
P61006	RAB8A	0.37931	0.00304871	0.0235477	0.00266902
[truncated: 3,680 more rows]

## Sheet: adjacent.non-cancerous
Supplementary Table S10-2. Concordance values (rho) for 3316 protein-mRNA pairs in adjacent non-cancerous breast tissues (n=38)
UNIPROT	GENE SYMBOL	Spearman's rho	P value Spearman test	adjusted P value	P value Pearson correlation
A0AVT1	UBA6	-0.0377503	0.821968	0.966872	0.565935
A0FGR8	ESYT2	-0.0414706	0.804747	0.962831	0.899078
A0MZ66	KIAA1598	-0.116971	0.484315	0.897201	0.544591
A1KZ92	PXDNL	-0.0263705	0.875122	0.979835	0.785069
A1L390	PLEKHG3	0.158989	0.340379	0.842092	0.794564
A1X283	SH3PXD2B	0.014553	0.930895	0.984955	0.923873
A2A288	ZC3H12D	0.140387	0.400532	0.867313	0.579179
A2RUB6	CCDC66	0.191159	0.250285	0.796126	0.2328
A2VDJ0	KIAA0922	-0.117409	0.482671	0.895154	0.676823
A2VEC9	SSPO	-0.160959	0.334352	0.842092	0.302231
A3KMH1	VWA8	0.0537258	0.748698	0.961535	0.998233
A4D0S4	LAMB4	-0.0419083	0.802727	0.962343	0.582349
A4D1E1	ZNF804B	0.223766	0.176853	0.732908	0.768019
A4D1S5	RAB19	0.0469417	0.779588	0.962343	0.806788
A4FU49	SH3D21	0.137761	0.409489	0.867313	0.399492
A4UGR9	XIRP2	0.158989	0.340379	0.842092	0.742516
A5D8V6	VPS37C	-0.304738	0.062843	0.545517	0.0688844
A5PLN7	FAM149A	0.395558	0.0139671	0.343073	0.0134775
A5YKK6	CNOT1	-0.248933	0.131784	0.69739	0.141703
A6H8Y1	BDP1	0.0725462	0.665133	0.950403	0.917494
A6NC98	CCDC88B	0.113251	0.498414	0.906605	0.423846
A6NCI4	VWA3A	0.134041	0.422373	0.872097	0.526002
A6ND36	FAM83G	-0.281978	0.086315	0.615528	0.0143792
A6NGB9	WIPF3	0.0944305	0.572805	0.926095	0.866344
A6NGC4	TLCD2	-0.00448627	0.978674	0.993353	0.860872
A6NGN9	IGLON5	0.0889594	0.595336	0.932075	0.841426
A6NHL2	TUBAL3	-0.157676	0.344433	0.843945	0.315323
A6NHN0	OTOL1	0.0224313	0.893661	0.982879	0.82524
A6NHR9	SMCHD1	0.121786	0.466383	0.894971	0.461315
A6NI28	ARHGAP42	-0.0970566	0.562129	0.924119	0.336319
A6NIX2	WTIP	0.0646679	0.699699	0.957742	0.695675
A6NMB9	FIGNL2	0.229018	0.166644	0.732908	0.208882
A6NMZ7	COL6A6	0.336908	0.0386057	0.465514	0.0289546
A6QL64	ANKRD36	-0.210855	0.203829	0.750162	0.409733
A7E2V4	ZSWIM8	-0.0629172	0.707464	0.957742	0.945427
A7E2Y1	MYH7B	-0.0863333	0.606287	0.932923	0.783471
A7KAX9	ARHGAP32	0.196411	0.237258	0.788325	0.368517
A8K0Z3	WASH1	-0.163147	0.327734	0.842092	0.278542
A8K186	ZNF276	0.250465	0.129346	0.69739	0.168636
A8K8P3	SFI1	0.0537258	0.748698	0.961535	0.975295
A8TX70	COL6A5	-0.0812999	0.627514	0.940574	0.337196
A9YTQ3	AHRR	0.0440967	0.792645	0.962343	0.394156
B1ANS9	WDR64	0.138637	0.406491	0.867313	0.821932
B2RTY4	MYO9A	0.295984	0.071186	0.567435	0.0792906
B4DLE8	CRYBG3	0.275851	0.0936684	0.63131	0.196743
C9J069	C9orf172	0.184375	0.267806	0.810261	0.142126
C9J7L3	PARP15	0.130977	0.433151	0.881183	0.640596
C9JLR9	C11orf95	0.0948681	0.571019	0.926095	0.590792
E5RFC0	BEND7	-0.146734	0.379356	0.859839	0.299458
E9PAV3	NACA	0.0430025	0.797682	0.962343	0.566047
E9PLN6	EYA4	-0.0392822	0.814866	0.964002	0.714423
F5H1R7	FLJ22184	0.0583215	0.727987	0.957742	0.591139
O00116	AGPS	-0.0565707	0.735856	0.957742	0.36896
O00148	DDX39A	-0.0510997	0.760613	0.962343	0.969295
O00151	PDLIM1	0.246088	0.136402	0.69739	0.478098
O00159	MYO1C	0.272787	0.097521	0.640031	0.147953
O00160	MYO1F	0.188752	0.256412	0.796126	0.247443
O00161	SNAP23	-0.107342	0.521227	0.914371	0.575976
O00170	AIP	0.127257	0.446441	0.887978	0.596702
O00192	ARVCF	-0.0745158	0.656594	0.946226	0.646536
O00193	C11orf58	0.245213	0.137846	0.697566	0.62509
O00203	AP3B1	0.204946	0.217083	0.764112	0.324018
O00220	TNFRSF10A	0.322683	0.0481643	0.513608	0.00953746
O00232	PSMD12	-0.00973848	0.953726	0.987065	0.622587
O00233	PSMD9	0.297954	0.069237	0.565492	0.0340448
O00257	CBX4	-0.0195864	0.907085	0.984498	0.904682
O00264	PGRMC1	0.248714	0.132135	0.69739	0.0777225
O00273	DFFA	0.262283	0.111655	0.6806	0.212882
O00291	HIP1	0.245651	0.137122	0.69739	0.143181
O00294	TULP1	-0.192472	0.246984	0.796126	0.369817
O00299	CLIC1	-0.0865521	0.605372	0.932379	0.853724
O00303	EIF3F	0.294452	0.0727315	0.572869	0.0922428
O00337	SLC28A1	0.0176168	0.916394	0.984498	0.831864
O00410	IPO5	0.0416895	0.803737	0.962831	0.719431
O00411	POLRMT	-0.122005	0.465576	0.894971	0.549928
O00429	DNM1L	-0.141263	0.397571	0.867313	0.26716
O00445	SYT5	-0.0156472	0.925713	0.984498	0.824655
O00468	AGRN	-0.111062	0.506803	0.909922	0.897871
O00469	PLOD2	-0.0981508	0.557708	0.922374	0.546388
O00479	HMGN4	-0.129664	0.437816	0.88628	0.962702
O00487	PSMD14	-0.199256	0.230397	0.782784	0.253973
O00499	BIN1	0.247401	0.134256	0.69739	0.150141
O00512	BCL9	0.0342488	0.838251	0.972065	0.653409
O00515	LAD1	-0.0425648	0.799699	0.962343	0.760278
O00548	DLL1	0.0834883	0.618247	0.935812	0.629125
O00555	CACNA1A	0.248058	0.133192	0.69739	0.150831
O00560	SDCBP	0.0419083	0.802727	0.962343	0.838557
O00562	PITPNM1	0.102965	0.538451	0.917526	0.0916392
O00571	DDX3X	0.0977131	0.559475	0.922535	0.476567
O00585	CCL21	0.108436	0.516964	0.914371	0.383143
O00602	FCN1	0.0438779	0.793652	0.962343	0.816302
O00750	PIK3C2B	0.148922	0.37221	0.85519	0.30348
O00754	MAN2B1	0.171463	0.303335	0.826506	0.525004
O00767	SCD	-0.339096	0.0372827	0.45452	0.0200969
O14492	SH2B2	-0.15877	0.341052	0.842092	0.266928
O14497	ARID1A	0.0377503	0.821968	0.966872	0.74027
O14498	ISLR	0.227924	0.168735	0.732908	0.0965217
O14513	NCKAP5	-0.0241821	0.885414	0.980639	0.865449
O14514	BAI1	0.0274647	0.869984	0.979835	0.988293
O14523	C2CD2L	-0.0699201	0.676584	0.953214	0.979984
O14529	CUX2	0.113251	0.498414	0.906605	0.477736
O14531	DPYSL4	0.182186	0.273627	0.811359	0.191857
O14544	SOCS6	-0.0110515	0.947495	0.985229	0.615363
O14558	HSPB6	0.591203	9.28985e-05	0.025671	0.000170658
O14561	NDUFAB1	0.090929	0.58718	0.926745	0.295182
O14579	COPE	0.0970566	0.562129	0.924119	0.688306
O14617	AP3D1	0.0427837	0.79869	0.962343	0.915892
O14618	CCS	0.0322792	0.84744	0.974353	0.937987
O14626	GPR171	0.115439	0.490095	0.901863	0.966936
O14639	ABLIM1	-0.0167414	0.920534	0.984498	0.996336
O14641	DVL2	0.0390634	0.81588	0.964513	0.422029
O14686	KMT2D	0.255498	0.121572	0.691481	0.0496397
O14727	APAF1	0.131634	0.430828	0.879696	0.291262
O14737	PDCD5	-0.0637925	0.703578	0.957742	0.962025
O14745	SLC9A3R1	0.00645585	0.969315	0.991134	0.686795
O14746	TERT	-0.219608	0.185246	0.740092	0.193271
O14773	TPP1	-0.110844	0.507646	0.909922	0.816003
O14782	KIF3C	-0.057665	0.730935	0.957742	0.521196
O14791	APOL1	0.340409	0.0365069	0.451704	0.574686
O14795	UNC13B	0.0983696	0.556826	0.922295	0.739379
O14813	PHOX2A	0.03403	0.839271	0.972065	0.487752
O14815	CAPN9	-0.092242	0.581771	0.92624	0.533455
O14841	OPLAH	-0.197943	0.233547	0.785437	0.470043
O14904	WNT9A	-0.0447533	0.789627	0.962343	0.604601
O14917	PCDH17	-0.0276836	0.868957	0.979835	0.577721
O14936	CASK	0.330124	0.0429514	0.491127	0.175157
O14964	HGS	0.20976	0.20624	0.752355	0.275305
O14974	PPP1R12A	-0.103841	0.534985	0.916801	0.406399
O14979	HNRNPDL	0.155269	0.351942	0.845991	0.375637
O14983	ATP2A1	-0.00558048	0.973474	0.992167	0.56092
O14986	PIP5K1B	-0.15505	0.35263	0.845991	0.222391
O15013	ARHGEF10	0.227268	0.169999	0.732908	0.204025
O15014	ZNF609	0.244119	0.139668	0.699604	0.142871
O15015	ZNF646	0.36667	0.0235549	0.422206	0.132391
O15018	PDZD2	-0.20801	0.210138	0.757412	0.319466
O15020	SPTBN2	-0.107123	0.522082	0.914371	0.544151
O15021	MAST4	-0.103622	0.53585	0.916863	0.679141
O15027	SEC16A	0.0946493	0.571912	0.926095	0.39125
O15031	PLXNB2	0.065981	0.693894	0.957742	0.207442
O15037	KHNYN	-0.0117081	0.944381	0.985229	0.676327
O15042	U2SURP	0.0753912	0.652812	0.945708	0.486578
O15047	SETD1A	-0.19291	0.245891	0.796126	0.421223
O15050	TRANK1	0.0324981	0.846418	0.974353	0.318824
O15054	KDM6B	-0.0226502	0.892629	0.982879	0.812211
O15061	SYNM	0.330999	0.0423694	0.489505	0.0240843
O15068	MCF2L	0.0913667	0.585375	0.926745	0.960713
O15075	DCLK1	-0.0147719	0.929859	0.984955	0.880382
O15078	CEP290	-0.000109421	0.99948	0.99948	0.780096
O15144	ARPC2	-0.17584	0.29097	0.821155	0.158744
O15145	ARPC3	-0.126819	0.448019	0.887978	0.68573
O15173	PGRMC2	0.136667	0.413255	0.867313	0.485371
O15195	VILL	-0.205821	0.215083	0.761983	0.707132
O15211	RGL2	-0.190721	0.251392	0.796126	0.248313
O15213	WDR46	0.159427	0.339034	0.842092	0.640931
O15230	LAMA5	0.346318	0.0331767	0.451704	0.0561628
O15231	ZNF185	0.138637	0.406491	0.867313	0.204987
O15260	SURF4	0.16446	0.323803	0.840165	0.517928
O15355	PPM1G	-0.0213371	0.898821	0.984498	0.748471
O15372	EIF3H	0.150892	0.365847	0.854932	0.382045
O15382	BCAT2	0.0815188	0.626584	0.940574	0.561125
O15389	SIGLEC5	0.0408141	0.807779	0.962831	0.795495
O15399	GRIN2D	-0.017398	0.917429	0.984498	0.787001
O15400	STX7	-0.0611664	0.71526	0.957742	0.329843
O15417	TNRC18	0.0646679	0.699699	0.957742	0.553027
O15440	ABCC5	-0.125506	0.452771	0.891496	0.382412
O43147	SGSM2	0.223329	0.177724	0.732908	0.217834
O43149	ZZEF1	-0.0392822	0.814866	0.964002	0.981564
O43151	TET3	0.100558	0.54804	0.920447	0.501448
O43166	SIPA1L1	-0.131415	0.431602	0.880191	0.714231
O43175	PHGDH	0.318306	0.0514609	0.531603	0.0549675
O43237	DYNC1LI2	-0.124412	0.456752	0.892493	0.635778
O43242	PSMD3	-0.169712	0.308373	0.834747	0.821517
O43278	SPINT1	-0.021556	0.897788	0.984498	0.702375
O43290	SART1	-0.230988	0.162928	0.731929	0.315419
O43294	TGFB1I1	-0.0211183	0.899853	0.984498	0.930462
O43295	SRGAP3	-0.103841	0.534985	0.916801	0.950883
O43301	HSPA12A	0.353759	0.0293414	0.447945	0.024067
O43312	MTSS1	0.120692	0.470427	0.895154	0.366598
O43314	PPIP5K2	-0.0552577	0.741775	0.958583	0.928565
O43390	HNRNPR	0.128351	0.442509	0.887123	0.40246
O43396	TXNL1	0.383521	0.0174589	0.36875	0.0194554
O43399	TPD52L2	0.212605	0.200012	0.747822	0.194867
O43424	GRID2	-0.118503	0.478571	0.895154	0.416187
O43432	EIF4G3	0.101871	0.5428	0.918797	0.608977
O43451	MGAM	-0.0443156	0.791638	0.962343	0.782629
O43488	AKR7A2	0.067294	0.688106	0.957516	0.9719
O43493	TGOLN2	0.15505	0.35263	0.845991	0.59586
O43497	CACNA1G	0.145421	0.383682	0.861401	0.174275
O43504	LAMTOR5	0.0141153	0.932969	0.985229	0.874846
O43516	WIPF1	0.114564	0.493414	0.903457	0.53818
O43556	SGCE	-0.170588	0.305847	0.830622	0.160226
O43566	RGS14	-0.0530693	0.751672	0.962343	0.685953
O43593	HR	-0.043659	0.794659	0.962343	0.784021
O43598	DNPH1	0.25703	0.119277	0.68923	0.0386889
O43602	DCX	-0.0469417	0.779588	0.962343	0.909206
O43633	CHMP2A	-0.0707955	0.672759	0.953214	0.853642
O43707	ACTN4	-0.140825	0.39905	0.867313	0.281842
O43719	HTATSF1	-0.0736404	0.660384	0.949212	0.452962
O43765	SGTA	-0.0642302	0.701637	0.957742	0.729237
O43768	ENSA	-0.205602	0.215582	0.762935	0.205165
O43781	DYRK3	0.149798	0.369374	0.85519	0.491058
O43795	MYO1B	0.309334	0.0587839	0.537028	0.487177
O43813	LANCL1	0.172119	0.301459	0.825465	0.201946
O43815	STRN	0.235803	0.154095	0.716803	0.182884
O43852	CALU	0.147171	0.37792	0.858933	0.258537
O43896	KIF1C	0.263596	0.109808	0.671813	0.0558007
O43909	EXTL3	-0.0346865	0.836212	0.971917	0.550173
O43933	PEX1	0.204289	0.218592	0.764112	0.234499
O60220	TIMM8A	-0.0926797	0.579973	0.92624	0.428317
O60231	DHX16	-0.0668563	0.690034	0.957742	0.919608
O60237	PPP1R12B	0.057665	0.730935	0.957742	0.807018
O60240	PLIN1	0.344786	0.0340152	0.451704	0.058584
O60244	MED14	-0.0226502	0.892629	0.982879	0.939828
O60264	SMARCA5	0.144108	0.388037	0.865902	0.27388
O60279	SUSD5	0.0574461	0.731918	0.957742	0.733872
O60281	ZNF292	-0.0911478	0.586277	0.926745	0.94777
O60282	KIF5C	0.16074	0.335019	0.842092	0.523231
O60287	URB1	-0.0500055	0.765593	0.962343	0.725403
O60290	ZNF862	0.218295	0.187954	0.741998	0.254735
O60292	SIPA1L3	0.0681694	0.684257	0.956173	0.53628
O60293	ZFC3H1	-0.157895	0.343755	0.843945	0.71539
O60296	TRAK2	0.0762665	0.649039	0.943953	0.64853
O60299	LZTS3	-0.350386	0.0310321	0.451704	0.0596472
O60303	KIAA0556	-0.0762665	0.649039	0.943953	0.636997
O60306	AQR	0.12857	0.441725	0.887123	0.79823
O60307	MAST3	0.130977	0.433151	0.881183	0.588995
O60313	OPA1	-0.042346	0.800708	0.962343	0.802867
O60331	PIP5K1C	0.16446	0.323803	0.840165	0.172718
O60336	MAPKBP1	0.116096	0.487614	0.900796	0.388966
O60344	ECE2	-0.178028	0.284912	0.816809	0.385076
O60346	PHLPP1	0.0414706	0.804747	0.962831	0.644725
O60353	FZD6	0.0392822	0.814866	0.964002	0.628999
O60437	PPL	0.175621	0.291581	0.822068	0.254132
O60469	DSCAM	-0.12485	0.455157	0.891496	0.336047
O60493	SNX3	0.0248386	0.882324	0.979835	0.975074
O60503	ADCY9	0.0613853	0.714284	0.957742	0.951375
O60504	SORBS3	-0.05482	0.743751	0.959268	0.819781
O60522	TDRD6	0.311741	0.0567425	0.537028	0.363473
O60548	FOXD2	-0.0635737	0.704549	0.957742	0.941008
O60610	DIAPH1	0.282416	0.0858074	0.613227	0.0761953
O60664	PLIN3	0.227268	0.169999	0.732908	0.124242
O60673	REV3L	-0.221359	0.181679	0.732908	0.0892449
O60682	MSC	0.228581	0.167479	0.732908	0.0943927
O60701	UGDH	0.290513	0.0768265	0.591083	0.24337
O60706	ABCC9	-0.0250574	0.881295	0.979835	0.840483
O60716	CTNND1	0.16249	0.329711	0.842092	0.402463
O60749	SNX2	-0.385928	0.0167073	0.366897	0.0988425
O60759	CYTIP	-0.0703578	0.67467	0.953214	0.311994
O60760	HPGDS	0.116534	0.485963	0.898748	0.296446
O60763	USO1	0.195973	0.238326	0.79108	0.316629
O60784	TOM1	-0.0440967	0.792645	0.962343	0.902583
O60826	CCDC22	-0.301674	0.0656701	0.549193	0.123323
O60840	CACNA1F	-0.0272459	0.871011	0.979835	0.961079
O60841	EIF5B	-0.0169603	0.919499	0.984498	0.775657
O60888	CUTA	0.412408	0.0100826	0.310596	0.00699518
O60925	PFDN1	-0.035343	0.833155	0.971428	0.893302
O60936	NOL3	0.214575	0.195779	0.746209	0.127708
O75030	MITF	0.216107	0.19253	0.74333	0.0385606
O75037	KIF21B	0.141044	0.39831	0.867313	0.27153
O75064	DENND4B	0.0430025	0.797682	0.962343	0.896885
O75083	WDR1	0.0401576	0.810815	0.963333	0.81114
O75094	SLIT3	0.146077	0.381515	0.860031	0.295674
O75096	LRP4	-0.13995	0.402017	0.867313	0.339639
O75106	AOC2	0.10581	0.527225	0.914371	0.575599
O75116	ROCK2	-0.129445	0.438596	0.88628	0.239369
O75122	CLASP2	0.246526	0.135683	0.69739	0.150941
O75128	COBL	-0.0515374	0.758623	0.962343	0.819971
O75146	HIP1R	0.035343	0.833155	0.971428	0.592551
O75150	RNF40	0.205821	0.215083	0.761983	0.84131
O75152	ZC3H11A	-0.0198052	0.906051	0.984498	0.362665
O75153	CLUH	-0.00142248	0.993237	0.997147	0.675253
O75165	DNAJC13	0.0167414	0.920534	0.984498	0.895082
O75179	ANKRD17	0.2137	0.197652	0.746723	0.177541
O75182	SIN3B	0.231863	0.161295	0.727693	0.352911
O75185	ATP2C2	0.07561	0.651868	0.945708	0.594299
O75190	DNAJB6	0.249809	0.130387	0.69739	0.258565
O75208	COQ9	0.109968	0.511025	0.911662	0.53214
O75223	GGCT	0.146077	0.381515	0.860031	0.314841
O75323	GBAS	-0.090929	0.58718	0.926745	0.582644
O75325	LRRN2	0.343254	0.0348709	0.451704	0.0343914
O75330	HMMR	0.071452	0.669895	0.952561	0.594185
O75339	CILP	-0.00186016	0.991157	0.996566	0.69068
O75347	TBCA	-0.148922	0.37221	0.85519	0.431787
O75368	SH3BGRL	-0.0397199	0.81284	0.964002	0.594374
O75369	FLNB	0.237553	0.150971	0.70991	0.0404262
O75380	NDUFS6	-0.335376	0.0395543	0.470059	0.657753
O75386	TULP3	-0.0460663	0.783599	0.962343	0.846724
O75390	CS	0.231863	0.161295	0.727693	0.0359912
O75410	TACC1	0.0944305	0.572805	0.926095	0.284117
O75426	FBXO24	0.104935	0.530667	0.9146	0.309292
O75427	LRCH4	-0.0362184	0.829083	0.970092	0.74478
O75445	USH2A	0.400153	0.0127995	0.329018	0.0502371
O75449	KATNA1	0.237553	0.150971	0.70991	0.0551182
O75460	ERN1	-0.189627	0.254173	0.796126	0.526906
O75475	PSIP1	-0.182405	0.273041	0.811359	0.440464
O75477	ERLIN1	0.203852	0.219602	0.764112	0.231425
O75489	NDUFS3	0.242149	0.142991	0.703435	0.150477
O75506	HSBP1	0.0751723	0.653757	0.945837	0.283394
O75526	RBMXL2	0.211073	0.203349	0.750061	0.263625
O75531	BANF1	-0.315461	0.053699	0.536344	0.0234196
O75533	SF3B1	0.317868	0.0518003	0.533447	0.0223167
O75592	MYCBP2	0.0346865	0.836212	0.971917	0.827151
O75602	SPAG6	0.203852	0.219602	0.764112	0.859267
O75626	PRDM1	0.123974	0.45835	0.893481	0.672169
O75643	SNRNP200	0.223547	0.177288	0.732908	0.167237
O75691	UTP20	-0.147828	0.375773	0.856989	0.219523
O75694	NUP155	-0.00470511	0.977634	0.993209	0.526872
O75717	WDHD1	0.0605099	0.71819	0.957742	0.973497
O75747	PIK3C2G	-0.126163	0.450392	0.888459	0.967612
O75781	PALM	0.376518	0.0198085	0.392511	0.0561094
O75808	CAPN15	-0.0377503	0.821968	0.966872	0.974819
O75821	EIF3G	0.300799	0.066496	0.551252	0.0369066
O75822	EIF3J	0.130321	0.43548	0.884294	0.440812
O75874	IDH1	0.500602	0.00137003	0.15702	0.000633997
O75882	ATRN	-0.158551	0.341727	0.84313	0.182621
O75901	RASSF9	0.280228	0.0883688	0.619516	0.579105
O75915	ARL6IP5	-0.0600722	0.720146	0.957742	0.612928
O75923	DYSF	0.154831	0.353318	0.845991	0.481687
O75947	ATP5H	0.361418	0.0257825	0.433984	0.0319728
O75955	FLOT1	-0.0703578	0.67467	0.953214	0.752321
O75962	TRIO	0.181749	0.274801	0.811359	0.660397
O75970	MPDZ	-0.244337	0.139302	0.698828	0.236343
O76024	WFS1	-0.163585	0.326421	0.842092	0.349387
O76039	CDKL5	-0.0996827	0.551546	0.920447	0.995954
O76070	SNCG	0.53124	0.000599655	0.0946884	0.00111788
O76074	PDE5A	-0.0810811	0.628443	0.940574	0.985204
O76083	PDE9A	-0.257468	0.118627	0.68923	0.189146
O94760	DDAH1	0.185031	0.266076	0.807976	0.136371
O94788	ALDH1A2	0.0320604	0.848462	0.974353	0.859797
O94804	STK10	0.0184922	0.912255	0.984498	0.863656
O94812	BAIAP3	0.0224313	0.893661	0.982879	0.779394
O94813	SLIT2	-0.107342	0.521227	0.914371	0.524668
O94826	TOMM70A	0.123318	0.460752	0.893481	0.563035
O94832	MYO1D	0.102746	0.53932	0.918062	0.431229
O94850	DDN	-0.113907	0.495911	0.905529	0.70844
O94851	MICAL2	0.347193	0.0327052	0.451704	0.012172
O94874	UFL1	-0.0250574	0.881295	0.979835	0.565176
O94875	SORBS2	0.302331	0.065056	0.54892	0.20607
O94885	SASH1	0.0515374	0.758623	0.962343	0.745569
O94903	PROSC	-0.0594157	0.723083	0.957742	0.451834
O94905	ERLIN2	-0.00558048	0.973474	0.992167	0.642706
O94906	PRPF6	-0.104716	0.531529	0.915195	0.787986
O94913	PCF11	-0.20232	0.223161	0.771638	0.0702258
O94915	FRYL	-0.0697013	0.677541	0.953214	0.52418
O94973	AP2A2	-0.0114892	0.945419	0.985229	0.521048
O94986	CEP152	-0.043659	0.794659	0.962343	0.976133
O94988	FAM13A	-0.167305	0.315386	0.837326	0.270674
O94992	HEXIM1	0.125287	0.453566	0.891496	0.973493
O95071	UBR5	0.0887406	0.596246	0.932179	0.602987
O95153	BZRAP1	0.218076	0.188408	0.741998	0.155111
O95154	AKR7A3	0.240617	0.145616	0.703435	0.188828
O95180	CACNA1H	0.0224313	0.893661	0.982879	0.932739
O95197	RTN3	-0.180873	0.277158	0.811359	0.211538
O95201	ZNF205	0.0773608	0.644335	0.942486	0.599611
O95202	LETM1	0.0727651	0.664182	0.950403	0.766237
O95218	ZRANB2	-0.14936	0.37079	0.85519	0.192312
O95219	SNX4	-0.0920232	0.582671	0.92624	0.354157
O95239	KIF4A	-0.065981	0.693894	0.957742	0.784953
O95248	SBF1	0.199475	0.229875	0.781811	0.516934
O95271	TNKS	-0.263814	0.109502	0.671182	0.0380478
O95292	VAPB	-0.0160849	0.923641	0.984498	0.775907
O95294	RASAL1	-0.426633	0.00756032	0.298453	0.0119841
O95336	PGLS	0.0607287	0.717213	0.957742	0.524619
O95347	SMC2	-0.0268082	0.873066	0.979835	0.642314
O95373	IPO7	0.0773608	0.644335	0.942486	0.221335
O95382	MAP3K6	0.0572273	0.732902	0.957742	0.738278
O95389	WISP3	0.0983696	0.556826	0.922295	0.374514
O95405	ZFYVE9	-0.00558048	0.973474	0.992167	0.612937
O95416	SOX14	-0.0163038	0.922606	0.984498	0.423137
O95425	SVIL	0.248058	0.133192	0.69739	0.0620121
O95447	LCA5L	-0.201444	0.225212	0.773089	0.20902
O95453	PARN	-0.00251669	0.988036	0.995541	0.652568
O95477	ABCA1	-0.225736	0.172974	0.732908	0.227843
O95503	CBX6	-0.039501	0.813853	0.964002	0.678027
O95602	POLR1A	0.0723274	0.666084	0.950403	0.729861
O95613	PCNT	0.182405	0.273041	0.811359	0.0919146
O95622	ADCY5	0.0136776	0.935043	0.985229	0.555026
O95678	KRT75	0.0959624	0.566566	0.924119	0.839389
O95696	BRD1	0.104497	0.532392	0.915195	0.484314
O95704	APBB3	-0.223547	0.177288	0.732908	0.358657
O95714	HERC2	0.189846	0.253615	0.796126	0.0938749
O95721	SNAP29	0.449612	0.00462617	0.257349	0.0128736
O95727	CRTAM	-0.138199	0.407989	0.867313	0.56502
O95747	OXSR1	0.090929	0.58718	0.926745	0.500744
O95757	HSPA4L	-0.00711238	0.966196	0.991134	0.857533
O95777	LSM8	0.136886	0.4125	0.867313	0.318627
O95782	AP2A1	0.00339206	0.983875	0.995541	0.452234
O95785	WIZ	-0.0948681	0.571019	0.926095	0.889645
O95793	STAU1	0.189189	0.255291	0.796126	0.131361
O95810	SDPR	0.417004	0.00919907	0.310596	0.0072035
O95817	BAG3	0.302987	0.0644465	0.54892	0.207959
O95833	CLIC3	-0.174746	0.294031	0.822068	0.230945
O95865	DDAH2	0.29686	0.0703145	0.567435	0.0441212
O95867	LY6G6C	-0.0622606	0.710384	0.957742	0.826153
O95881	TXNDC12	0.256593	0.119929	0.68923	0.127682
O95996	APC2	-0.203633	0.220108	0.76507	0.116494
P00167	CYB5A	0.417223	0.0091587	0.310596	0.0010877
P00325	ADH1B	0.202101	0.223672	0.771798	0.345959
P00338	LDHA	-0.0854579	0.609957	0.933946	0.708702
P00352	ALDH1A1	-0.00142248	0.993237	0.997147	0.586663
P00367	GLUD1	0.16446	0.323803	0.840165	0.205856
P00387	CYB5R3	0.15308	0.358854	0.849365	0.593582
P00390	GSR	0.0629172	0.707464	0.957742	0.85287
P00441	SOD1	0.0983696	0.556826	0.922295	0.61456
P00450	CP	0.117847	0.481029	0.895154	0.667684
P00451	F8	0.364044	0.0246479	0.425689	0.063896
P00488	F13A1	0.0587592	0.726024	0.957742	0.826413
P00491	PNP	0.204946	0.217083	0.764112	0.21298
P00492	HPRT1	-0.0322792	0.84744	0.974353	0.646616
P00505	GOT2	-0.113689	0.496744	0.906552	0.889982
P00519	ABL1	0.0305285	0.855625	0.975336	0.883256
P00558	PGK1	-0.0125834	0.94023	0.985229	0.790843
P00568	AK1	0.371266	0.0217392	0.407273	0.0217499
P00734	F2	0.371704	0.0215726	0.407273	0.196663
P00736	C1R	0.197068	0.235663	0.78776	0.336065
P00738	HP	0.0524127	0.754649	0.962343	0.470362
P00739	HPR	0.0373126	0.823999	0.966872	0.603656
P00746	CFD	-0.0263705	0.875122	0.979835	0.790412
P00747	PLG	-0.0165226	0.92157	0.984498	0.903965
P00751	CFB	0.307802	0.0601131	0.537291	0.0677346
P00813	ADA	0.0469417	0.779588	0.962343	0.729757
P00915	CA1	0.392494	0.0147945	0.350417	0.0166022
P00918	CA2	-0.0563519	0.736841	0.957742	0.621974
P01008	SERPINC1	0.141482	0.396833	0.867313	0.88291
P01009	SERPINA1	0.0804246	0.631236	0.940574	0.521421
P01011	SERPINA3	0.154393	0.354697	0.845991	0.282003
P01019	AGT	-0.137761	0.409489	0.867313	0.33779
P01023	A2M	-0.0375315	0.822983	0.966872	0.972196
P01024	C3	-0.0887406	0.596246	0.932179	0.245216
P01031	C5	0.157457	0.345112	0.843945	0.0559687
P01034	CST3	0.0287778	0.863825	0.978628	0.660905
P01042	KNG1	-0.236678	0.152527	0.713371	0.0979423
P01266	TG	-0.160959	0.334352	0.842092	0.483924
P01282	VIP	-0.151767	0.36304	0.853015	0.378001
P01591	IGJ	0.340409	0.0365069	0.451704	0.13561
P01833	PIGR	0.680709	2.56827e-06	0.00851638	5.30504e-07
P01889	HLA-B	0.121348	0.467998	0.894971	0.650291
P02042	HBD	0.324871	0.0465809	0.513182	0.0653529
P02452	COL1A1	0.38177	0.0180232	0.375879	0.0327533
P02458	COL2A1	-0.0314039	0.851531	0.974353	0.671449
P02461	COL3A1	-0.0469417	0.779588	0.962343	0.605696
P02462	COL4A1	0.126819	0.448019	0.887978	0.923365
P02511	CRYAB	0.604114	5.91642e-05	0.025671	4.12839e-05
P02533	KRT14	0.404749	0.0117157	0.318538	0.00835135
P02538	KRT6A	0.413503	0.00986589	0.310596	0.300626
P02545	LMNA	-0.222234	0.179913	0.732908	0.860808
P02549	SPTA1	0.364482	0.0244629	0.424706	0.0946752
P02647	APOA1	0.120254	0.47205	0.895154	0.636444
P02649	APOE	0.221797	0.180795	0.732908	0.263329
P02652	APOA2	0.0786738	0.638708	0.942486	0.856975
P02654	APOC1	-0.240179	0.146372	0.703435	0.20664
P02656	APOC3	0.065981	0.693894	0.957742	0.980705
P02671	FGA	0.0694824	0.678499	0.953349	0.859874
P02675	FGB	-0.0138965	0.934006	0.985229	0.910545
P02679	FGG	-0.0591968	0.724063	0.957742	0.716701
P02724	GYPA	0.259875	0.115101	0.685234	0.243185
P02730	SLC4A1	0.421819	0.00834531	0.307478	0.00353843
P02743	APCS	-0.0434402	0.795666	0.962343	0.829097
P02746	C1QB	0.138855	0.405743	0.867313	0.215823
P02747	C1QC	0.207134	0.212107	0.760374	0.710826
P02748	C9	-0.122661	0.463161	0.894971	0.437014
P02749	APOH	-0.156582	0.347834	0.844376	0.930123
P02750	LRG1	-0.0121457	0.942305	0.985229	0.583968
P02751	FN1	0.0119269	0.943343	0.985229	0.97976
P02753	RBP4	-0.0620418	0.711358	0.957742	0.922908
P02760	AMBP	-0.0366561	0.827049	0.969079	0.770214
P02763	ORM1	0.0837072	0.617324	0.935812	0.778336
P02765	AHSG	0.146734	0.379356	0.859839	0.290284
P02766	TTR	-0.0828318	0.621021	0.936474	0.820973
P02768	ALB	0.136886	0.4125	0.867313	0.248583
P02774	GC	-0.383959	0.0173202	0.36875	0.0422786
P02787	TF	0.159864	0.337692	0.842092	0.934621
P02788	LTF	0.0169603	0.919499	0.984498	0.409671
P02790	HPX	0.216544	0.191608	0.74333	0.890423
P02792	FTL	0.533866	0.000556605	0.0922851	9.89569e-05
P02794	FTH1	0.140606	0.399791	0.867313	0.553279
P04003	C4BPA	0.095087	0.570127	0.926095	0.032013
P04040	CAT	0.354853	0.0288095	0.444337	0.0409283
P04080	CSTB	-0.481125	0.00222911	0.184793	0.00136792
P04083	ANXA1	0.224642	0.175122	0.732908	0.217021
P04114	APOB	-0.360105	0.0263659	0.437146	0.0409637
P04150	NR3C1	-0.194004	0.243171	0.795221	0.174137
P04196	HRG	-0.12485	0.455157	0.891496	0.380191
P04217	A1BG	-0.0834883	0.618247	0.935812	0.874306
P04264	KRT1	0.0753912	0.652812	0.945708	0.378963
P04271	S100B	0.457928	0.00384058	0.231552	0.00330339
P04275	VWF	-0.241711	0.143737	0.703435	0.485302
P04278	SHBG	0.00601816	0.971394	0.992167	0.983439
P04279	SEMG1	0.135354	0.4178	0.8685	0.673418
P04350	TUBB4A	0.00186016	0.991157	0.996566	0.955079
P04406	GAPDH	0.0874275	0.601714	0.932268	0.361704
P04424	ASL	0.00426743	0.979714	0.9938	0.929038
P04626	ERBB2	0.25331	0.124908	0.69739	0.381917
P04792	HSPB1	0.343254	0.0348709	0.451704	0.0360866
P04839	CYBB	-0.175183	0.292804	0.822068	0.557671
P04843	RPN1	0.126819	0.448019	0.887978	0.563194
P04844	RPN2	0.2137	0.197652	0.746723	0.0265388
P04899	GNAI2	-0.165554	0.320549	0.838373	0.163384
P04908	HIST1H2AE	0.102965	0.538451	0.917526	0.881801
P04920	SLC4A2	0.00448627	0.978674	0.993353	0.844984
P05023	ATP1A1	0.301455	0.0658758	0.549193	0.0528979
P05089	ARG1	0.192253	0.247532	0.796126	0.586982
P05090	APOD	0.148703	0.372921	0.85519	0.284647
P05091	ALDH2	0.414816	0.00961116	0.310596	0.018759
P05109	S100A8	0.592297	8.94802e-05	0.025671	3.63511e-05
P05114	HMGN1	-0.0316227	0.850508	0.974353	0.777295
P05141	SLC25A5	0.171682	0.302709	0.826158	0.147881
P05155	SERPING1	0.0644491	0.700668	0.957742	0.69817
P05156	CFI	0.0677317	0.686181	0.957381	0.778544
P05160	F13B	0.136667	0.413255	0.867313	0.96355
P05162	LGALS2	-0.00536164	0.974514	0.992167	0.570612
P05164	MPO	0.127694	0.444866	0.887978	0.350102
P05165	PCCA	0.0504432	0.7636	0.962343	0.340735
P05166	PCCB	-0.159864	0.337692	0.842092	0.480738
P05186	ALPL	0.139512	0.403505	0.867313	0.42537
P05198	EIF2S1	0.0896159	0.592612	0.932075	0.547264
P05204	HMGN2	0.132947	0.426205	0.876683	0.840697
P05386	RPLP1	0.0583215	0.727987	0.957742	0.88824
P05452	CLEC3B	0.252216	0.126601	0.69739	0.113204
P05455	SSB	-0.113032	0.49925	0.906633	0.370116
P05543	SERPINA7	-0.254404	0.123232	0.696143	0.108186
P05546	SERPIND1	-0.245432	0.137484	0.697566	0.184892
P05787	KRT8	0.496663	0.00151527	0.15702	9.56762e-05
P05976	MYL1	0.0447533	0.789627	0.962343	0.551985
P05981	HPN	0.335814	0.0392814	0.470059	0.109694
P05997	COL5A2	0.0524127	0.754649	0.962343	0.323306
P06132	UROD	-0.224204	0.175986	0.732908	0.577215
P06280	GLA	0.0620418	0.711358	0.957742	0.0018114
P06576	ATP5B	0.415034	0.00956925	0.310596	0.00368916
P06681	C2	0.0305285	0.855625	0.975336	0.77932
P06702	S100A9	0.416566	0.00928026	0.310596	0.000933293
P06703	S100A6	0.0821753	0.6238	0.938957	0.893484
P06733	ENO1	0.322464	0.048325	0.513608	0.031239
P06737	PYGL	0.162053	0.331033	0.842092	0.34417
P06744	GPI	-0.116096	0.487614	0.900796	0.506336
P06748	NPM1	0.0559142	0.738813	0.957742	0.803934
P06753	TPM3	0.129664	0.437816	0.88628	0.532852
P06756	ITGAV	0.106248	0.525508	0.914371	0.928805
P06865	HEXA	-0.0583215	0.727987	0.957742	0.75962
P07099	EPHX1	-0.0738593	0.659435	0.949212	0.582663
P07108	DBI	0.0955247	0.568345	0.925655	0.388051
P07195	LDHB	0.106904	0.522937	0.914371	0.696357
P07197	NEFM	0.00273553	0.986995	0.995541	0.851089
P07203	GPX1	-0.266659	0.105589	0.658142	0.16001
P07225	PROS1	0.266441	0.105886	0.658757	0.426121
P07237	P4HB	0.132071	0.429284	0.878165	0.140284
P07305	H1F0	0.230332	0.16416	0.732643	0.071325
P07327	ADH1A	0.234927	0.155674	0.716803	0.135984
P07339	CTSD	0.0493489	0.768586	0.962343	0.779847
P07355	ANXA2	-0.0134588	0.93608	0.985229	0.778852
P07357	C8A	-0.172119	0.301459	0.825465	0.796948
P07358	C8B	0.0830507	0.620096	0.936356	0.116548
P07360	C8G	-0.0495678	0.767588	0.962343	0.795055
P07384	CAPN1	0.542182	0.00043786	0.0783959	0.00150889
P07437	TUBB	-0.3345	0.0401048	0.473265	0.0960867
P07451	CA3	0.154174	0.355388	0.845991	0.00169186
P07477	PRSS1	-0.103841	0.534985	0.916801	0.59209
P07585	DCN	-0.0832695	0.619171	0.935812	0.926892
P07602	PSAP	-0.170369	0.306477	0.831652	0.412943
P07686	HEXB	0.189627	0.254173	0.796126	0.18993
P07737	PFN1	0.0447533	0.789627	0.962343	0.777148
P07738	BPGM	0.0961812	0.565677	0.924119	0.761794
P07741	APRT	0.168399	0.312186	0.836239	0.337203
P07814	EPRS	0.244337	0.139302	0.698828	0.528977
P07858	CTSB	0.134041	0.422373	0.872097	0.543409
P07900	HSP90AA1	0.0598534	0.721125	0.957742	0.989901
P07910	HNRNPC	0.104935	0.530667	0.9146	0.525348
P07942	LAMB1	0.136886	0.4125	0.867313	0.566133
P07951	TPM2	0.287887	0.0796549	0.597592	0.0495968
P07954	FH	-0.220921	0.182566	0.733805	0.125427
P07996	THBS1	0.215888	0.192991	0.74333	0.136664
P08123	COL1A2	0.328154	0.0442846	0.499483	0.0179626
P08133	ANXA6	-0.0626983	0.708437	0.957742	0.404649
P08151	GLI1	0.125725	0.451977	0.891056	0.397078
P08185	SERPINA6	0.213055	0.199041	0.746723	0.0238053
P08236	GUSB	0.171244	0.303962	0.826856	0.323481
P08237	PFKM	0.471058	0.00283572	0.200069	0.00624703
P08238	HSP90AB1	0.309552	0.0585959	0.537028	0.0800756
P08240	SRPR	-0.0931174	0.578177	0.92624	0.679288
P08253	MMP2	0.0946493	0.571912	0.926095	0.77139
P08294	SOD3	0.355291	0.028599	0.444337	0.0134599
P08311	CTSG	-0.0850202	0.611795	0.933946	0.709867
P08397	HMBS	-0.014553	0.930895	0.984955	0.804713
P08559	PDHA1	0.242587	0.142248	0.703435	0.175695
P08571	CD14	0.00645585	0.969315	0.991134	0.713498
P08572	COL4A2	0.311522	0.0569257	0.537028	0.134807
P08574	CYC1	-0.167086	0.316029	0.837691	0.385465
P08579	SNRPB2	-0.0324981	0.846418	0.974353	0.86635
P08603	CFH	0.0616041	0.713308	0.957742	0.938445
P08621	SNRNP70	0.243243	0.141138	0.702721	0.410728
P08631	HCK	0.0773608	0.644335	0.942486	0.584358
P08648	ITGA5	0.16643	0.317961	0.838373	0.733732
P08670	VIM	0.40453	0.0117655	0.318538	0.0121575
P08697	SERPINF2	-0.018711	0.911221	0.984498	0.87521
P08727	KRT19	0.651603	9.37716e-06	0.0153484	0.000208056
P08729	KRT7	0.512638	0.000999416	0.128961	0.000432128
P08758	ANXA5	0.253529	0.124571	0.69739	0.0513014
P08779	KRT16	-0.161834	0.331695	0.842092	0.215167
P08962	CD63	-0.284823	0.0830565	0.605779	0.124485
P09038	FGF2	-0.0421271	0.801717	0.962343	0.754408
P09104	ENO2	0.135792	0.416282	0.8685	0.34133
P09110	ACAA1	-0.218295	0.187954	0.741998	0.027693
P09211	GSTP1	-0.0316227	0.850508	0.974353	0.613337
P09382	LGALS1	0.185031	0.266076	0.807976	0.280838
P09417	QDPR	0.0316227	0.850508	0.974353	0.538816
P09429	HMGB1	0.104935	0.530667	0.9146	0.607364
P09467	FBP1	0.33078	0.0425143	0.489505	0.00155105
P09486	SPARC	0.194441	0.242088	0.794817	0.166082
P09488	GSTM1	0.544151	0.000413291	0.0783959	0.000771809
P09496	CLTA	-0.0655433	0.695827	0.957742	0.966893
P09497	CLTB	-0.0410329	0.806768	0.962831	0.714031
P09525	ANXA4	0.201444	0.225212	0.773089	0.172008
P09543	CNP	0.139293	0.40425	0.867313	0.264375
P09622	DLD	0.143889	0.388766	0.866362	0.0916131
P09651	HNRNPA1	0.132728	0.426973	0.876683	0.452907
P09661	SNRPA1	0.0191487	0.909152	0.984498	0.639995
P09668	CTSH	0.391399	0.0150998	0.351992	0.00455513
P09871	C1S	-0.119378	0.475305	0.895154	0.843439
P09874	PARP1	-0.140606	0.399791	0.867313	0.554156
P09884	POLA1	-0.118065	0.480209	0.895154	0.31523
P09936	UCHL1	0.408688	0.0108498	0.316869	0.000235742
P09958	FURIN	0.0749535	0.654702	0.946226	0.553273
P09960	LTA4H	0.346756	0.0329403	0.451704	0.25778
P09972	ALDOC	0.396214	0.013795	0.341374	0.0033479
P0C091	FREM3	0.240179	0.146372	0.703435	0.247401
P0C221	CCDC175	-0.137324	0.410993	0.867313	0.555511
P0C6S8	LINGO3	0.0156472	0.925713	0.984498	0.795564
P0C862	C1QTNF9	0.447642	0.00483143	0.257349	0.0118831
P0CF97	FAM200B	-0.0451909	0.787616	0.962343	0.779318
P0CG20	PRR35	0.104497	0.532392	0.915195	0.233363
P0CW22	RPS17	0.0858956	0.608121	0.933578	0.839047
P10109	FDX1	0.0931174	0.578177	0.92624	0.903797
P10155	TROVE2	-0.156801	0.347152	0.844376	0.234393
P10253	GAA	0.19291	0.245891	0.796126	0.0769121
P10275	AR	0.017398	0.917429	0.984498	0.937247
P10301	RRAS	0.042346	0.800708	0.962343	0.51752
P10321	HLA-C	-0.146296	0.380795	0.860031	0.285843
P10515	DLAT	0.10778	0.51952	0.914371	0.601298
P10599	TXN	0.00995733	0.952688	0.986914	0.929338
P10606	COX5B	0.541306	0.000449192	0.0783959	0.000193606
P10636	MAPT	0.0629172	0.707464	0.957742	0.964688
P10643	C7	0.0200241	0.905018	0.984498	0.671738
P10644	PRKAR1A	-0.192472	0.246984	0.796126	0.37216
P10809	HSPD1	0.378269	0.0191976	0.390548	0.0462335
P10909	CLU	-0.0261517	0.876151	0.979835	0.928075
P11021	HSPA5	-0.0235255	0.888505	0.981767	0.776041
P11047	LAMC1	0.158114	0.343078	0.843945	0.689023
P11137	MAP2	0.0351242	0.834174	0.971591	0.435459
P11177	PDHB	0.151986	0.36234	0.853015	0.163046
P11182	DBT	-0.146734	0.379356	0.859839	0.427988
P11216	PYGB	0.213043	0.199066	0.746723	0.0125457
P11233	RALA	0.128132	0.443294	0.887123	0.969367
P11234	RALB	-0.0694824	0.678499	0.953349	0.590018
P11277	SPTB	0.180435	0.278342	0.811359	0.419044
P11279	LAMP1	-0.165117	0.321848	0.838373	0.100271
P11310	ACADM	0.131853	0.430056	0.879202	0.114167
P11388	TOP2A	0.150235	0.367961	0.85519	0.120593
P11474	ESRRA	-0.0296548	0.859716	0.977655	0.785837
P11498	PC	0.154174	0.355388	0.845991	0.62781
P11586	MTHFD1	-0.002079	0.990116	0.996427	0.68961
P11717	IGF2R	0.0289966	0.862799	0.978468	0.773279
P11766	ADH5	-0.137761	0.409489	0.867313	0.358417
P11831	SRF	0.0289966	0.862799	0.978468	0.851471
P11940	PABPC1	0.189846	0.253615	0.796126	0.199279
P12081	HARS	0.407594	0.0110847	0.316869	0.102688
P12107	COL11A1	-0.113251	0.498414	0.906605	0.327854
P12109	COL6A1	0.0686071	0.682336	0.955905	0.964057
P12110	COL6A2	0.0972754	0.561244	0.924119	0.433258
P12111	COL6A3	0.0707955	0.672759	0.953214	0.759587
P12235	SLC25A4	-0.0736404	0.660384	0.949212	0.655424
P12236	SLC25A6	0.0966189	0.563902	0.924119	0.759659
P12236	SLC25A6	0.0966189	0.563902	0.924119	0.759659
P12259	F5	-0.105373	0.528944	0.914484	0.937577
P12268	IMPDH2	0.365138	0.0241875	0.423732	0.0120755
P12270	TPR	0.18153	0.275389	0.811359	0.477454
P12273	PIP	0.636941	1.71171e-05	0.0153484	0.000166722
P12277	CKB	0.442827	0.00536669	0.260932	0.000355142
P12429	ANXA3	0.471058	0.00283572	0.200069	0.00972726
P12694	BCKDHA	0.207353	0.211614	0.759427	0.0350974
P12757	SKIL	-0.2892	0.0782308	0.596278	0.209775
P12814	ACTN1	0.247182	0.134612	0.69739	0.36255
P12830	CDH1	0.441077	0.00557365	0.260932	0.0072388
P12882	MYH1	0.242587	0.142248	0.703435	0.0529987
P12955	PEPD	0.177809	0.285514	0.816809	0.355597
P12956	XRCC6	0.0799869	0.633101	0.940574	0.445003
P13010	XRCC5	0.119378	0.475305	0.895154	0.417355
P13073	COX4I1	0.0152095	0.927786	0.984807	0.464336
P13473	LAMP2	0.117847	0.481029	0.895154	0.759827
P13489	RNH1	-0.100339	0.548915	0.920447	0.662739
P13533	MYH6	-0.240836	0.145239	0.703435	0.163298
P13535	MYH8	-0.00448627	0.978674	0.993353	0.389078
P13569	CFTR	0.122005	0.465576	0.894971	0.166988
P13598	ICAM2	-0.0152095	0.927786	0.984807	0.836767
P13611	VCAN	0.0747347	0.655648	0.946226	0.510201
P13639	EEF2	0.400153	0.0127995	0.329018	0.017716
P13645	KRT10	0.17387	0.296494	0.823428	0.554676
P13646	KRT13	0.03403	0.839271	0.972065	0.396573
P13647	KRT5	0.407813	0.0110374	0.316869	0.00841883
P13667	PDIA4	0.215669	0.193454	0.74333	0.246728
P13671	C6	-0.025714	0.878208	0.979835	0.756975
P13674	P4HA1	0.227924	0.168735	0.732908	0.101382
P13716	ALAD	-0.0799869	0.633101	0.940574	0.491427
P13796	LCP1	0.00317321	0.984915	0.995541	0.83707
P13797	PLS3	-0.241711	0.143737	0.703435	0.149648
P13798	APEH	-0.151111	0.365144	0.854494	0.376721
P13804	ETFA	0.317212	0.0523127	0.533751	0.0388382
P13861	PRKAR2A	0.135573	0.41704	0.8685	0.377851
P13942	COL11A2	-0.35354	0.0294488	0.447945	0.0838556
P13984	GTF2F2	-0.126163	0.450392	0.888459	0.127837
P13987	CD59	0.027027	0.872039	0.979835	0.889951
P14136	GFAP	0.214356	0.196246	0.746275	0.137803
P14209	CD99	0.142357	0.393888	0.867313	0.231743
P14209	CD99	0.142357	0.393888	0.867313	0.231743
P14314	PRKCSH	0.0460663	0.783599	0.962343	0.711042
P14324	FDPS	0.195098	0.240471	0.794225	0.128849
P14543	NID1	-0.0447533	0.789627	0.962343	0.765901
P14550	AKR1A1	0.288762	0.0787033	0.596278	0.040092
P14618	PKM	0.261407	0.112899	0.681917	0.180004
P14649	MYL6B	-0.0202429	0.903985	0.984498	0.751497
P14854	COX6B1	0.26841	0.103234	0.653287	0.0838726
P14866	HNRNPL	0.217858	0.188863	0.742026	0.338826
P14868	DARS	-0.0504432	0.7636	0.962343	0.712655
P14923	JUP	0.287449	0.0801341	0.598479	0.182252
P15088	CPA3	0.299267	0.0679611	0.559203	0.0834759
P15090	FABP4	0.441296	0.00554741	0.260932	0.0132968
P15104	GLUL	0.438013	0.00595245	0.260932	7.6543e-05
P15144	ANPEP	0.498413	0.00144912	0.15702	0.00224464
P15170	GSPT1	-0.0843637	0.614557	0.933946	0.855258
P15289	ARSA	-0.0430025	0.797682	0.962343	0.720559
P15311	EZR	0.149798	0.369374	0.85519	0.433712
P15374	UCHL3	-0.0349054	0.835193	0.971917	0.922638
P15502	ELN	0.129664	0.437816	0.88628	0.586323
P15531	NME1	0.320932	0.049462	0.5174	0.0662354
P15814	IGLL1	0.0508808	0.761608	0.962343	0.213409
P15822	HIVEP1	-0.0134588	0.93608	0.985229	0.834456
P15863	PAX1	-0.14367	0.389495	0.866823	0.264865
P15907	ST6GAL1	-0.172557	0.300213	0.824777	0.149678
P15924	DSP	0.174746	0.294031	0.822068	0.139034
P16066	NPR1	0.120473	0.471238	0.895154	0.53315
P16070	CD44	0.122223	0.46477	0.894971	0.349174
P16083	NQO2	0.237335	0.151359	0.70991	0.250267
P16144	ITGB4	0.346975	0.0328226	0.451704	0.0363468
P16152	CBR1	-0.0926797	0.579973	0.92624	0.581689
P16157	ANK1	0.452457	0.00434304	0.248302	0.0158539
P16219	ACADS	0.22114	0.182122	0.732908	0.172805
P16284	PECAM1	0.0812999	0.627514	0.940574	0.288816
P16401	HIST1H1B	0.298392	0.0688096	0.563389	0.026004
P16402	HIST1H1D	-0.0254951	0.879237	0.979835	0.903527
P16403	HIST1H1C	0.22486	0.174691	0.732908	0.191677
P16591	FER	0.257906	0.11798	0.68923	0.132958
P16671	CD36	0.594266	8.36123e-05	0.025671	0.000422743
P16885	PLCG2	0.341941	0.0356184	0.451704	0.0276565
P16930	FAH	-0.0565707	0.735856	0.957742	0.78125
P16949	STMN1	-0.0565707	0.735856	0.957742	0.872488
P16989	YBX3	0.0427837	0.79869	0.962343	0.888069
P17039	ZNF30	-0.273881	0.0961314	0.637957	0.161156
P17066	HSPA6	-0.0241821	0.885414	0.980639	0.83155
P17098	ZNF8	0.16249	0.329711	0.842092	0.463232
P17174	GOT1	0.38943	0.0156628	0.355738	0.0497129
P17301	ITGA2	0.423569	0.00805214	0.304782	0.0239014
P17480	UBTF	0.251778	0.127283	0.69739	0.172214
P17483	HOXB4	0.314805	0.0542264	0.537028	0.0808651
P17600	SYN1	-0.0184922	0.912255	0.984498	0.876608
P17655	CAPN2	-0.402779	0.0121703	0.324217	0.0421144
P17661	DES	0.246526	0.135683	0.69739	0.0236886
P17735	TAT	-0.126381	0.4496	0.888459	0.221697
P17858	PFKL	-0.222234	0.179913	0.732908	0.244611
P17931	LGALS3	-0.18897	0.255851	0.796126	0.554347
P17980	PSMC3	0.00864427	0.958921	0.989661	0.894098
P18054	ALOX12	0.0093008	0.955804	0.987366	0.711773
P18124	RPL7	0.419411	0.0087633	0.310596	0.00859786
P18206	VCL	0.120473	0.471238	0.895154	0.738272
P18428	LBP	-0.0432214	0.796674	0.962343	0.917144
P18583	SON	-0.446329	0.00497262	0.257349	0.00699445
P18669	PGAM1	-0.19663	0.236726	0.788134	0.14432
P18859	ATP5J	0.225517	0.173402	0.732908	0.0410508
P19012	KRT15	0.430353	0.00699796	0.286485	0.00676603
P19105	MYL12A	-0.0491301	0.769585	0.962343	0.707795
P19338	NCL	0.199037	0.23092	0.78313	0.246375
P19367	HK1	0.0740781	0.658488	0.948543	0.84848
P19388	POLR2E	-0.167961	0.313464	0.836239	0.243415
P19404	NDUFV2	-0.0810811	0.628443	0.940574	0.732991
P19622	EN2	-0.213262	0.198594	0.746723	0.327476
P19652	ORM2	-0.116752	0.485139	0.897724	0.435714
P19784	CSNK2A2	0.386804	0.0164408	0.365892	0.0136937
P19823	ITIH2	-0.180774	0.277427	0.811359	0.412235
P19827	ITIH1	-0.173433	0.29773	0.824101	0.251599
P19838	NFKB1	0.109968	0.511025	0.911662	0.236997
P19971	TYMP	-0.0760477	0.649982	0.944082	0.659756
P20020	ATP2B1	-0.0206806	0.901918	0.984498	0.944818
P20042	EIF2S2	-0.183499	0.270125	0.811359	0.563899
P20073	ANXA7	0.0804246	0.631236	0.940574	0.359568
P20290	BTF3	0.179779	0.280124	0.811967	0.224587
P20339	RAB5A	0.22311	0.17816	0.732908	0.305163
P20591	MX1	0.316774	0.0526566	0.535611	0.0510756
P20592	MX2	-0.0675129	0.687143	0.957381	0.273047
P20618	PSMB1	-0.150454	0.367255	0.85519	0.207472
P20648	ATP4A	-0.0751723	0.653757	0.945837	0.663419
P20674	COX5A	0.343692	0.0346247	0.451704	0.0179188
P20700	LMNB1	0.0780173	0.641519	0.942486	0.983962
P20774	OGN	0.20976	0.20624	0.752355	0.111489
P20849	COL9A1	0.0491301	0.769585	0.962343	0.842798
P20908	COL5A1	0.336908	0.0386057	0.465514	0.0338707
P20929	NEB	-0.106248	0.525508	0.914371	0.793397
P20930	FLG	-0.0981508	0.557708	0.922374	0.800662
P20933	AGA	0.0679505	0.685219	0.957113	0.976065
P20962	PTMS	-0.120254	0.47205	0.895154	0.473096
P21266	GSTM3	0.251122	0.128312	0.69739	0.0293357
P21281	ATP6V1B2	0.22114	0.182122	0.732908	0.326732
P21291	CSRP1	0.35726	0.0276673	0.439186	0.0206268
P21333	FLNA	-0.0462852	0.782596	0.962343	0.85482
P21359	NF1	0.0874275	0.601714	0.932268	0.530702
P21397	MAOA	-0.0138965	0.934006	0.985229	0.921234
P21399	ACO1	-0.114783	0.492583	0.902934	0.838516
P21695	GPD1	0.311303	0.0571094	0.537028	0.00853834
P21757	MSR1	-0.316337	0.0530023	0.53584	0.00780848
P21796	VDAC1	0.0335923	0.841312	0.973069	0.798534
P21810	BGN	0.16074	0.335019	0.842092	0.438011
P21817	RYR1	0.222672	0.179035	0.732908	0.330133
P21860	ERBB3	-0.0598534	0.721125	0.957742	0.646508
P21912	SDHB	-0.141263	0.397571	0.867313	0.992984
P21964	COMT	0.283729	0.0842983	0.609005	0.00455419
P21980	TGM2	0.171682	0.302709	0.826158	0.190859
P22059	OSBP	-0.0655433	0.695827	0.957742	0.790853
P22061	PCMT1	0.0570084	0.733886	0.957742	0.793483
P22087	FBL	0.269504	0.101782	0.649057	0.12824
P22102	GART	-0.0469417	0.779588	0.962343	0.964981
P22307	SCP2	0.32334	0.0476848	0.513608	0.00327246
P22352	GPX3	-0.159645	0.338363	0.842092	0.318677
P22626	HNRNPA2B1	-0.0913667	0.585375	0.926745	0.604844
P22676	CALB2	0.568224	0.000198069	0.0505229	0.000985586
P22681	CBL	0.0375315	0.822983	0.966872	0.97373
P22695	UQCRC2	-0.123536	0.45995	0.893481	0.483376
P22792	CPN2	-0.36667	0.0235549	0.422206	0.0504534
P22897	MRC1	0.230988	0.162928	0.731929	0.303561
P23193	TCEA1	-0.258343	0.117336	0.68923	0.0898304
P23229	ITGA6	0.101871	0.5428	0.918797	0.308135
P23246	SFPQ	0.348725	0.0318933	0.451704	0.039312
P23284	PPIB	0.203852	0.219602	0.764112	0.71049
P23297	S100A1	0.593172	8.68278e-05	0.025671	0.000120467
P23381	WARS	-0.102746	0.53932	0.918062	0.500957
P23468	PTPRD	-0.222234	0.179913	0.732908	0.564154
P23526	AHCY	0.302768	0.0646491	0.54892	0.0162233
P23528	CFL1	-0.0193675	0.908119	0.984498	0.997619
P23588	EIF4B	-0.0342488	0.838251	0.972065	0.494481
P23634	ATP2B4	0.0979319	0.558591	0.922454	0.791673
P23946	CMA1	0.0458475	0.784603	0.962343	0.818428
P24043	LAMA2	-0.119378	0.475305	0.895154	0.635794
P24462	CYP3A7	0.341503	0.0358704	0.451704	0.0420474
P24539	ATP5F1	0.0427837	0.79869	0.962343	0.806656
P24592	IGFBP6	0.151548	0.363741	0.853015	0.317353
P24666	ACP1	-0.071452	0.669895	0.952561	0.502315
P24821	TNC	0.506511	0.00117519	0.144331	0.00587849
P24844	MYL9	0.176277	0.289752	0.82051	0.252418
P24928	POLR2A	0.163803	0.325765	0.842092	0.219667
P25054	APC	0.223547	0.177288	0.732908	0.258839
P25067	COL8A2	0.0788927	0.637772	0.942486	0.312769
P25311	AZGP1	0.280446	0.08811	0.619516	0.0538424
P25325	MPST	0.0167414	0.920534	0.984498	0.763793
P25391	LAMA1	-0.0178356	0.915359	0.984498	0.815569
P25398	RPS12	0.244994	0.138209	0.697566	0.148156
P25440	BRD2	-0.0292155	0.861774	0.978468	0.828285
P25685	DNAJB1	0.0454098	0.786611	0.962343	0.699134
P25686	DNAJB2	0.462523	0.00345837	0.21966	0.00483468
P25705	ATP5A1	0.264033	0.109197	0.671182	0.0720168
P25774	CTSS	-0.150016	0.368667	0.85519	0.557835
P25786	PSMA1	-0.0559142	0.738813	0.957742	0.530836
P25787	PSMA2	0.0213371	0.898821	0.984498	0.522905
P25788	PSMA3	0.148047	0.375058	0.856989	0.85251
P25789	PSMA4	-0.0230879	0.890567	0.982879	0.822077
P25940	COL5A3	0.257468	0.118627	0.68923	0.157409
P26038	MSN	-0.240617	0.145616	0.703435	0.408289
P26196	DDX6	-0.295547	0.0716249	0.569564	0.353018
P26358	DNMT1	0.229018	0.166644	0.732908	0.242032
P26368	U2AF2	0.0513185	0.759618	0.962343	0.995534
P26373	RPL13	0.305613	0.0620532	0.542925	0.0662296
P26440	IVD	0.0640114	0.702607	0.957742	0.153929
P26447	S100A4	0.19466	0.241548	0.794617	0.437181
P26583	HMGB2	-0.228581	0.167479	0.732908	0.641693
P26639	TARS	0.174308	0.29526	0.822068	0.559744
P26640	VARS	0.199475	0.229875	0.781811	0.468285
P26885	FKBP2	-0.0434402	0.795666	0.962343	0.780971
P27105	STOM	-0.0574461	0.731918	0.957742	0.712802
P27169	PON1	0.155269	0.351942	0.845991	0.393296
P27338	MAOB	-0.427071	0.00749221	0.298453	0.0249153
P27348	YWHAQ	0.296203	0.0709674	0.567435	0.186522
P27361	MAPK3	-0.186782	0.261499	0.802899	0.358291
P27448	MARK3	-0.00404858	0.980754	0.994551	0.880308
P27487	DPP4	0.106029	0.526366	0.914371	0.584513
P27694	RPA1	0.168618	0.311548	0.836239	0.872101
P27695	APEX1	0.118065	0.480209	0.895154	0.114336
P27708	CAD	0.10209	0.541929	0.918797	0.838207
P27797	CALR	-0.0920232	0.582671	0.92624	0.788076
P27824	CANX	0.223766	0.176853	0.732908	0.187913
P28065	PSMB9	0.134916	0.419321	0.8685	0.847796
P28066	PSMA5	-0.293577	0.0736264	0.577175	0.12113
P28070	PSMB4	0.0806434	0.630305	0.940574	0.719993
P28072	PSMB6	0.358792	0.0269601	0.438234	0.0368515
P28161	GSTM2	0.18525	0.265501	0.807976	0.33398
P28289	TMOD1	0.0399387	0.811827	0.963845	0.902734
P28300	LOX	0.172557	0.300213	0.824777	0.101858
P28330	ACADL	-0.0736404	0.660384	0.949212	0.981628
P28331	NDUFS1	0.256811	0.119603	0.68923	0.208589
P28340	POLD1	-0.322464	0.048325	0.513608	0.045989
P28482	MAPK1	0.0167414	0.920534	0.984498	0.655881
P28715	ERCC5	0.17387	0.296494	0.823428	0.117915
P28749	RBL1	0.230113	0.164572	0.732908	0.732787
P28838	LAP3	0.24762	0.133901	0.69739	0.18026
P28906	CD34	-0.0655433	0.695827	0.957742	0.861365
P29144	TPP2	0.104278	0.533256	0.91573	0.448913
P29375	KDM5A	0.0546012	0.744739	0.959424	0.580926
P29376	LTK	0.111069	0.50678	0.909922	0.801093
P29401	TKT	0.168837	0.310912	0.836158	0.153431
P29466	CASP1	0.348288	0.0321236	0.451704	0.104848
P29474	NOS3	0.110844	0.507646	0.909922	0.448594
P29536	LMOD1	0.352227	0.0300996	0.448463	0.031401
P29590	PML	-0.264033	0.109197	0.671182	0.0990917
P29622	SERPINA4	-0.0574461	0.731918	0.957742	0.668633
P29692	EEF1D	-0.0863333	0.606287	0.932923	0.0630106
P29762	CRABP1	0.20407	0.219096	0.764112	0.125988
P29803	PDHA2	0.23055	0.163748	0.732643	0.0725316
P29966	MARCKS	0.139074	0.404997	0.867313	0.326869
P30038	ALDH4A1	0.345224	0.0337739	0.451704	0.0101809
P30040	ERP29	0.0637925	0.703578	0.957742	0.763918
P30041	PRDX6	0.206478	0.213591	0.761983	0.425669
P30042	C21orf33	-0.2741	0.0958553	0.637957	0.0518933
P30043	BLVRB	0.264909	0.107984	0.6693	0.155373
P30044	PRDX5	0.245651	0.137122	0.69739	0.136998
P30048	PRDX3	-0.00579932	0.972434	0.992167	0.657615
P30049	ATP5D	0.372798	0.0211606	0.403267	0.00813718
P30050	RPL12	0.123755	0.45915	0.893481	0.0729561
P30084	ECHS1	0.461867	0.00351086	0.21966	0.00578094
P30085	CMPK1	0.108436	0.516964	0.914371	0.44003
P30086	PEBP1	0.0274647	0.869984	0.979835	0.582801
P30101	PDIA3	-0.167524	0.314745	0.837326	0.511629
P30153	PPP2R1A	-0.253529	0.124571	0.69739	0.175478
P30307	CDC25C	0.0504432	0.7636	0.962343	0.936917
P30405	PPIF	0.063136	0.706492	0.957742	0.712297
P30414	NKTR	0.0110515	0.947495	0.985229	0.902654
P30419	NMT1	0.0110515	0.947495	0.985229	0.796132
P30443	HLA-A	0.151548	0.363741	0.853015	0.330098
P30520	ADSS	0.0600722	0.720146	0.957742	0.555479
P30533	LRPAP1	-0.269504	0.101782	0.649057	0.162329
P30626	SRI	-0.0915855	0.584473	0.926745	0.335044
P30740	SERPINB1	0.197943	0.233547	0.785437	0.337598
P30837	ALDH1B1	0.344567	0.0341364	0.451704	0.00954531
P31040	SDHA	0.0351242	0.834174	0.971591	0.610108
P31146	CORO1A	0.328373	0.0441349	0.499483	0.0431577
P31150	GDI1	0.348944	0.0317787	0.451704	0.0413596
P31151	S100A7	0.120692	0.470427	0.895154	0.0815127
P31153	MAT2A	0.246964	0.134968	0.69739	0.144285
P31323	PRKAR2B	0.492067	0.00170173	0.165968	0.00170192
P31327	CPS1	-0.0123646	0.941267	0.985229	0.861686
P31513	FMO3	0.137324	0.410993	0.867313	0.597862
P31629	HIVEP2	-0.046504	0.781593	0.962343	0.735697
P31639	SLC5A2	0.0675129	0.687143	0.957381	0.554318
P31930	UQCRC1	0.281103	0.0873372	0.617506	0.0549556
P31937	HIBADH	0.318525	0.0512919	0.531513	0.0325039
P31939	ATIC	0.278915	0.0899338	0.621293	0.144678
P31943	HNRNPH1	0.312616	0.0560143	0.537028	0.0610164
P31946	YWHAB	-0.017398	0.917429	0.984498	0.907043
P31947	SFN	0.352883	0.0297727	0.448463	0.0386474
P31948	STIP1	0.058978	0.725044	0.957742	0.526883
P31949	S100A11	-0.0320604	0.848462	0.974353	0.963946
P32019	INPP5B	-0.255498	0.121572	0.691481	0.107975
P32119	PRDX2	0.595361	8.05049e-05	0.025671	4.55061e-05
P32243	OTX2	0.213918	0.197183	0.746723	0.170704
P32247	BRS3	-0.173433	0.29773	0.824101	0.107327
P32969	RPL9	0.122661	0.463161	0.894971	0.737971
P33121	ACSL1	0.438451	0.00589701	0.260932	0.0281281
P33151	CDH5	0.217201	0.190232	0.743004	0.13612
P33176	KIF5B	-0.0996827	0.551546	0.920447	0.797799
P33240	CSTF2	-0.042346	0.800708	0.962343	0.452998
P33241	LSP1	-0.0869898	0.603542	0.932268	0.490294
P33316	DUT	0.0379691	0.820952	0.966872	0.835659
P33778	HIST1H2BB	-0.0392822	0.814866	0.964002	0.95393
P33981	TTK	0.010395	0.95061	0.986303	0.926378
P34896	SHMT1	0.155925	0.349884	0.845991	0.440734
P34897	SHMT2	0.0703578	0.67467	0.953214	0.777753
P34931	HSPA1L	-0.252435	0.126261	0.69739	0.122349
P34932	HSPA4	0.200131	0.228314	0.778897	0.208294
P35221	CTNNA1	-0.090929	0.58718	0.926745	0.528918
P35222	CTNNB1	0.417004	0.00919907	0.310596	0.0109037
P35232	PHB	0.195098	0.240471	0.794225	0.429371
P35237	SERPINB6	-0.0379691	0.820952	0.966872	0.748998
P35241	RDX	-0.0184922	0.912255	0.984498	0.827871
P35244	RPA3	0.0274647	0.869984	0.979835	0.261878
P35247	SFTPD	-0.127913	0.44408	0.887624	0.287425
P35249	RFC4	-0.157895	0.343755	0.843945	0.19683
P35269	GTF2F1	0.0845826	0.613636	0.933946	0.553423
P35270	SPR	0.00667469	0.968275	0.991134	0.801386
P35346	SSTR5	-0.0920232	0.582671	0.92624	0.974748
P35410	MAS1L	-0.0224313	0.893661	0.982879	0.533518
P35527	KRT9	0.485064	0.00202473	0.182437	0.00438338
P35555	FBN1	0.1115	0.50512	0.909326	0.471222
P35568	IRS1	0.174308	0.29526	0.822068	0.570794
P35579	MYH9	0.138418	0.407239	0.867313	0.907822
P35580	MYH10	0.172557	0.300213	0.824777	0.394654
P35606	COPB2	0.065981	0.693894	0.957742	0.708643
P35611	ADD1	-0.297516	0.0696664	0.567435	0.0128195
P35613	BSG	-0.00908196	0.956843	0.987824	0.819295
P35637	FUS	0.160521	0.335686	0.842092	0.269894
P35658	NUP214	-0.0401576	0.810815	0.963333	0.557269
P35716	SOX11	-0.0705766	0.673714	0.953214	0.534115
P35749	MYH11	0.339753	0.0368931	0.453015	0.0308542
P35754	GLRX	0.219389	0.185696	0.740104	0.445901
P35858	IGFALS	0.0537258	0.748698	0.961535	0.630134
P35908	KRT2	-0.0473794	0.777585	0.962343	0.813836
P35998	PSMC2	0.10209	0.541929	0.918797	0.768768
P36222	CHI3L1	0.434074	0.00647195	0.275141	0.0119132
P36269	GGT5	0.162053	0.331033	0.842092	0.0812042
P36405	ARL3	-0.178466	0.28371	0.815942	0.532475
P36406	TRIM23	0.127913	0.44408	0.887624	0.240345
P36542	ATP5C1	0.110187	0.510179	0.911662	0.682516
P36543	ATP6V1E1	0.0541635	0.746718	0.960853	0.426459
P36578	RPL4	-0.177809	0.285514	0.816809	0.412848
P36776	LONP1	0.0178356	0.915359	0.984498	0.595932
P36871	PGM1	-0.131415	0.431602	0.880191	0.61331
P36952	SERPINB5	0.322464	0.048325	0.513608	0.032657
P36955	SERPINF1	-0.385053	0.0169774	0.36875	0.0235177
P36957	DLST	0.129008	0.440159	0.887123	0.183153
P36969	GPX4	0.0265893	0.874094	0.979835	0.643468
P37198	NUP62	0.18525	0.265501	0.807976	0.295837
P37802	TAGLN2	-0.188095	0.2581	0.797634	0.438111
P37837	TALDO1	-0.240836	0.145239	0.703435	0.212917
P37840	SNCA	-0.0550388	0.742762	0.959112	0.81305
P38117	ETFB	0.271036	0.0997762	0.642371	0.0649107
P38398	BRCA1	-0.286574	0.0810992	0.600279	0.121238
P38606	ATP6V1A	0.0184922	0.912255	0.984498	0.881111
P38646	HSPA9	0.039501	0.813853	0.964002	0.777271
P38919	EIF4A3	0.216544	0.191608	0.74333	0.514636
P39019	RPS19	0.145202	0.384406	0.861859	0.0783425
P39059	COL15A1	0.228143	0.168316	0.732908	0.246837
P39060	COL18A1	-0.257249	0.118952	0.68923	0.0628255
P39656	DDOST	0.204289	0.218592	0.764112	0.301291
P39687	ANP32A	0.0410329	0.806768	0.962831	0.771356
P40121	CAPG	0.38374	0.0173894	0.36875	0.0168809
P40145	ADCY8	-0.0272459	0.871011	0.979835	0.907451
P40222	TXLNA	0.124412	0.456752	0.892493	0.534141
P40227	CCT6A	0.252216	0.126601	0.69739	0.526248
P40763	STAT3	0.11522	0.490924	0.902886	0.852451
P40818	USP8	-0.201226	0.225727	0.773255	0.510241
P40855	PEX19	0.622716	2.98085e-05	0.019769	8.87787e-06
P40925	MDH1	0.268629	0.102942	0.652688	0.0205112
P40926	MDH2	0.18153	0.275389	0.811359	0.220189
P40939	HADHA	0.0977131	0.559475	0.922535	0.460968
P41208	CETN2	0.043659	0.794659	0.962343	0.722384
P41219	PRPH	-0.0716709	0.668942	0.952561	0.983227
P41223	BUD31	-0.0843637	0.614557	0.933946	0.485772
P41229	KDM5C	0.243243	0.141138	0.702721	0.10826
P41250	GARS	0.120692	0.470427	0.895154	0.802485
P41252	IARS	-0.20976	0.20624	0.752355	0.211091
P42126	ECI1	-0.158114	0.343078	0.843945	0.130464
P42224	STAT1	-0.0832695	0.619171	0.935812	0.813317
P42229	STAT5A	0.250027	0.130039	0.69739	0.0898193
P42285	SKIV2L2	0.162709	0.329051	0.842092	0.375037
P42330	AKR1C3	0.117628	0.481849	0.895154	0.538733
P42331	ARHGAP25	-0.101871	0.5428	0.918797	0.661725
P42336	PIK3CA	-0.165554	0.320549	0.838373	0.413898
P42345	MTOR	0.0898348	0.591705	0.932075	0.851181
P42356	PI4KA	-0.0388445	0.816894	0.965023	0.755918
P42566	EPS15	0.273225	0.0969633	0.637957	0.0578673
P42680	TEC	0.114345	0.494246	0.903982	0.987422
P42704	LRPPRC	0.356385	0.0280783	0.439186	0.102138
P42765	ACAA2	0.192034	0.248081	0.796126	0.121119
P42858	HTT	0.111719	0.504279	0.908799	0.501339
P43026	GDF5	-0.245213	0.137846	0.697566	0.033146
P43034	PAFAH1B1	-0.169712	0.308373	0.834747	0.252296
P43121	MCAM	0.413503	0.00986589	0.310596	0.0132052
P43146	DCC	0.178028	0.284912	0.816809	0.278548
P43251	BTD	-0.0834883	0.618247	0.935812	0.468179
P43304	GPD2	0.148047	0.375058	0.856989	0.503476
P43307	SSR1	0.0510997	0.760613	0.962343	0.551615
P43378	PTPN9	0.245651	0.137122	0.69739	0.178189
P43487	RANBP1	-0.136667	0.413255	0.867313	0.450446
P43652	AFM	0.16818	0.312824	0.836239	0.0378742
P43686	PSMC4	0.183062	0.271289	0.811359	0.37631
P45880	VDAC2	-0.0878652	0.599889	0.932268	0.511644
P45954	ACADSB	0.370609	0.0219913	0.40968	0.0305947
P45973	CBX5	0.194223	0.242629	0.795018	0.107262
P45974	USP5	-0.325528	0.0461141	0.513182	0.0628186
P46013	MKI67	0.16446	0.323803	0.840165	0.679623
P46060	RANGAP1	0.125287	0.453566	0.891496	0.548049
P46063	RECQL	-0.190283	0.252501	0.796126	0.13071
P46100	ATRX	0.485064	0.00202473	0.182437	0.00428197
P46108	CRK	0.124631	0.455954	0.892493	0.303527
P46109	CRKL	0.0447533	0.789627	0.962343	0.87636
P46459	NSF	0.308239	0.0597309	0.537028	0.0215044
P46781	RPS9	0.19094	0.250838	0.796126	0.508096
P46783	RPS10	0.000109421	0.99948	0.99948	0.852387
P46821	MAP1B	0.314148	0.0547579	0.537028	0.048073
P46937	YAP1	0.266222	0.106184	0.659373	0.249732
P46939	UTRN	-0.0808622	0.629374	0.940574	0.512554
P46940	IQGAP1	-0.288544	0.0789403	0.596278	0.105871
P47756	CAPZB	-0.0467228	0.78059	0.962343	0.678996
P47914	RPL29	0.0988073	0.555063	0.921678	0.450015
P48047	ATP5O	0.211949	0.201438	0.748098	0.525545
P48059	LIMS1	0.0502243	0.764597	0.962343	0.800424
P48066	SLC6A11	-0.324999	0.0464901	0.513182	0.0136731
P48147	PREP	0.293577	0.0736264	0.577175	0.160625
P48163	ME1	0.292702	0.0745299	0.580143	0.197635
P48200	IREB2	0.128789	0.440942	0.887123	0.51466
P48382	RFX5	0.183718	0.269544	0.811359	0.316357
P48426	PIP4K2A	0.0121457	0.942305	0.985229	0.962213
P48444	ARCN1	-0.0753912	0.652812	0.945708	0.538353
P48549	KCNJ3	-0.22486	0.174691	0.732908	0.185079
P48552	NRIP1	-0.230332	0.16416	0.732643	0.128633
P48556	PSMD8	-0.135135	0.41856	0.8685	0.526715
P48634	PRRC2A	0.220046	0.18435	0.737399	0.0796007
P48637	GSS	-0.0500055	0.765593	0.962343	0.748913
P48643	CCT5	-0.0530693	0.751672	0.962343	0.57726
P48681	NES	-0.0119269	0.943343	0.985229	0.848486
P48735	IDH2	0.416785	0.00923959	0.310596	0.000704122
P48960	CD97	-0.256374	0.120257	0.689915	0.0449854
P49006	MARCKSL1	0.0559142	0.738813	0.957742	0.669692
P49023	PXN	-0.189627	0.254173	0.796126	0.263783
P49189	ALDH9A1	0.0456286	0.785607	0.962343	0.705114
P49238	CX3CR1	-0.0596345	0.722104	0.957742	0.676453
P49247	RPIA	0.212386	0.200487	0.747822	0.381915
P49321	NASP	-0.0812999	0.627514	0.940574	0.472683
P49327	FASN	0.440858	0.0056	0.260932	0.00138733
P49354	FNTA	0.24193	0.143364	0.703435	0.0937846
P49368	CCT3	0.213262	0.198594	0.746723	0.107839
P49411	TUFM	0.445672	0.00504454	0.257349	0.0173548
P49419	ALDH7A1	0.424445	0.0079089	0.304782	0.000489504
P49454	CENPF	0.00579932	0.972434	0.992167	0.861703
P49588	AARS	-0.128132	0.443294	0.887123	0.490645
P49591	SARS	0.298829	0.0683843	0.561293	0.0219665
P49593	PPM1F	-0.0434402	0.795666	0.962343	0.995317
P49748	ACADVL	-0.137542	0.410241	0.867313	0.255322
P49750	YLPM1	0.281541	0.086825	0.616513	0.0869848
P49755	TMED10	0.119378	0.475305	0.895154	0.350947
P49773	HINT1	0.23624	0.15331	0.71602	0.108961
P49790	NUP153	-0.225736	0.172974	0.732908	0.266474
P49792	RANBP2	-0.0093008	0.955804	0.987366	0.66247
P49815	TSC2	-0.119816	0.473676	0.895154	0.633417
P49821	NDUFV1	-0.0202429	0.903985	0.984498	0.903084
P49903	SEPHS1	0.190283	0.252501	0.796126	0.25533
P49908	SEPP1	-0.115002	0.491753	0.902934	0.271842
P49916	LIG3	0.189408	0.254731	0.796126	0.276592
P50213	IDH3A	0.0438779	0.793652	0.962343	0.664409
P50395	GDI2	0.0414706	0.804747	0.962831	0.555716
P50402	EMD	-0.19291	0.245891	0.796126	0.191123
P50454	SERPINH1	-0.135573	0.41704	0.8685	0.424961
P50461	CSRP3	-0.00711238	0.966196	0.991134	0.655329
P50479	PDLIM4	0.356385	0.0280783	0.439186	0.0112391
P50502	ST13	0.240617	0.145616	0.703435	0.1766
P50542	PEX5	-0.00251669	0.988036	0.995541	0.432759
P50552	VASP	-0.437794	0.00598034	0.260932	0.0108014
P50570	DNM2	0.0349054	0.835193	0.971917	0.800193
P50748	KNTC1	0.257906	0.11798	0.68923	0.340074
P50851	LRBA	0.440201	0.0056797	0.260932	0.0261987
P50895	BCAM	0.153299	0.358159	0.848325	0.11183
P50897	PPT1	0.0254951	0.879237	0.979835	0.658095
P50914	RPL14	0.312179	0.0563774	0.537028	0.031556
P50991	CCT4	0.204508	0.218088	0.764112	0.499136
P50995	ANXA11	0.0723274	0.666084	0.950403	0.713579
P51114	FXR1	0.0285589	0.864851	0.979121	0.829417
P51148	RAB5C	-0.22486	0.174691	0.732908	0.0518744
P51149	RAB7A	-0.205821	0.215083	0.761983	0.15715
P51151	RAB9A	0.234052	0.157266	0.721128	0.170522
P51157	RAB28	-0.218295	0.187954	0.741998	0.343352
P51508	ZNF81	0.174308	0.29526	0.822068	0.159551
P51531	SMARCA2	-0.0128023	0.939192	0.985229	0.99518
P51571	SSR4	-0.000765948	0.996359	0.998768	0.89382
P51572	BCAP31	0.171244	0.303962	0.826856	0.285764
P51587	BRCA2	0.103622	0.53585	0.916863	0.600031
P51608	MECP2	-0.13798	0.408739	0.867313	0.424048
P51610	HCFC1	-0.00514279	0.975554	0.992616	0.667144
P51659	HSD17B4	-0.0642302	0.701637	0.957742	0.700536
P51688	SGSH	-0.0421271	0.801717	0.962343	0.729417
P51812	RPS6KA3	0.408907	0.0108033	0.316869	0.0683061
P51825	AFF1	0.112376	0.501761	0.90821	0.753085
P51858	HDGF	0.0996827	0.551546	0.920447	0.519168
P51884	LUM	0.169931	0.30774	0.834396	0.319553
P51888	PRELP	0.00186016	0.991157	0.996566	0.724216
P51911	CNN1	0.261626	0.112587	0.681273	0.0151821
P51991	HNRNPA3	0.00492395	0.976594	0.993065	0.922313
P52209	PGD	0.00733122	0.965157	0.991134	0.901813
P52272	HNRNPM	0.165335	0.321198	0.838373	0.816073
P52306	RAP1GDS1	-0.0208994	0.900886	0.984498	0.56062
P52565	ARHGDIA	-0.210636	0.204309	0.751098	0.371288
P52566	ARHGDIB	0.0513185	0.759618	0.962343	0.999927
P52594	AGFG1	-0.017398	0.917429	0.984498	0.93403
P52597	HNRNPF	0.233176	0.158868	0.724633	0.289255
P52756	RBM5	0.137542	0.410241	0.867313	0.160313
P52815	MRPL12	0.249152	0.131434	0.69739	0.00767944
P52848	NDST1	-0.352227	0.0300996	0.448463	0.604721
P52888	THOP1	0.168399	0.312186	0.836239	0.500097
P52895	AKR1C2	0.160302	0.336354	0.842092	0.388122
P52907	CAPZA1	0.14564	0.382959	0.860944	0.233252
P52943	CRIP2	-0.0777984	0.642457	0.942486	0.477787
P53004	BLVRA	-0.340409	0.0365069	0.451704	0.156197
P53007	SLC25A1	-0.0434402	0.795666	0.962343	0.815279
P53396	ACLY	0.428822	0.00722501	0.292172	0.00277986
P53420	COL4A4	0.151767	0.36304	0.853015	0.576357
P53597	SUCLG1	0.10581	0.527225	0.914371	0.161329
P53618	COPB1	-0.0570084	0.733886	0.957742	0.668025
P53621	COPA	-0.0327169	0.845396	0.974353	0.496644
P53708	ITGA8	0.170806	0.305218	0.829592	0.768221
P53814	SMTN	-0.0117081	0.944381	0.985229	0.955887
P53999	SUB1	-0.248714	0.132135	0.69739	0.396339
P54098	POLG	0.204289	0.218592	0.764112	0.788225
P54136	RARS	0.108655	0.516114	0.914371	0.356187
P54257	HAP1	0.154174	0.355388	0.845991	0.316116
P54289	CACNA2D1	0.163366	0.327077	0.842092	0.511497
P54577	YARS	0.207791	0.210629	0.757535	0.158705
P54578	USP14	-0.0710143	0.671804	0.953214	0.667075
P54652	HSPA2	0.00295437	0.985955	0.995541	0.760237
P54725	RAD23A	0.47631	0.00250332	0.193047	0.00398265
P54727	RAD23B	-0.0316227	0.850508	0.974353	0.903013
P54753	EPHB3	0.165992	0.319254	0.838373	0.368529
P54762	EPHB1	0.0451909	0.787616	0.962343	0.675503
P54764	EPHA4	0.189846	0.253615	0.796126	0.781508
P54802	NAGLU	0.0182733	0.913289	0.984498	0.86623
P54819	AK2	0.101433	0.544544	0.919403	0.491619
P54826	GAS1	-0.14739	0.377204	0.858933	0.195675
P54886	ALDH18A1	0.0996827	0.551546	0.920447	0.466991
P54920	NAPA	0.21742	0.189775	0.742092	0.277005
P55010	EIF5	0.14367	0.389495	0.866823	0.580443
P55011	SLC12A2	0.315899	0.0533497	0.536084	0.118772
P55036	PSMD4	-0.0620418	0.711358	0.957742	0.677455
P55060	CSE1L	0.0502243	0.764597	0.962343	0.724842
P55072	VCP	0.0484736	0.772582	0.962343	0.747399
P55083	MFAP4	0.173651	0.297111	0.824101	0.372368
P55084	HADHB	0.191815	0.248631	0.796126	0.26891
P55145	MANF	0.379582	0.0187499	0.383795	0.0573973
P55196	MLLT4	-0.106904	0.522937	0.914371	0.435376
P55198	MLLT6	-0.111719	0.504279	0.908799	0.411337
P55201	BRPF1	0.178904	0.282511	0.813907	0.691245
P55209	NAP1L1	0.180217	0.278935	0.811359	0.590258
P55265	ADAR	-0.0125834	0.94023	0.985229	0.742203
P55268	LAMB2	0.0567896	0.734871	0.957742	0.651009
P55290	CDH13	0.464493	0.00330499	0.215978	0.000837798
P55317	FOXA1	-0.176059	0.290361	0.820832	0.29374
P55786	NPEPPS	0.20801	0.210138	0.757412	0.126386
P55795	HNRNPH2	-0.0456286	0.785607	0.962343	0.896679
P55809	OXCT1	0.270599	0.100346	0.642371	0.0398898
P55884	EIF3B	-0.0357807	0.831119	0.971103	0.626738
P56134	ATP5J2	-0.122661	0.463161	0.894971	0.33672
P56192	MARS	0.297078	0.070098	0.567435	0.0468859
P56211	ARPP19	0.0160849	0.923641	0.984498	0.619151
P56537	EIF6	0.303644	0.0638414	0.54892	0.0383008
P56704	WNT3A	-0.0408141	0.807779	0.962831	0.904073
P56715	RP1	0.0305285	0.855625	0.975336	0.798892
P56730	PRSS12	0.0526316	0.753656	0.962343	0.754752
P57086	SCAND1	0.102528	0.540189	0.918797	0.466852
P57740	NUP107	-0.0777984	0.642457	0.942486	0.890111
P57789	KCNK10	0.0189299	0.910186	0.984498	0.655031
P58107	EPPK1	0.12091	0.469617	0.895154	0.465186
P59510	ADAMTS20	-0.225736	0.172974	0.732908	0.170362
P59998	ARPC4	-0.122223	0.46477	0.894971	0.308792
P60174	TPI1	-0.10209	0.541929	0.918797	0.554147
P60323	NANOS3	0.136448	0.414011	0.868349	0.585308
P60660	MYL6	0.0624795	0.709411	0.957742	0.322418
P60709	ACTB	0.0119269	0.943343	0.985229	0.357176
P60900	PSMA6	0.112594	0.500923	0.907684	0.546555
P60903	S100A10	0.132728	0.426973	0.876683	0.505954
P60953	CDC42	-0.00995787	0.952685	0.986914	0.985779
P60981	DSTN	0.0600722	0.720146	0.957742	0.194054
P60983	GMFB	0.090929	0.58718	0.926745	0.601742
P61006	RAB8A	0.109312	0.513566	0.911662	0.711179
P61011	SRP54	0.0292155	0.861774	0.978468	0.639057
P61019	RAB2A	-0.162928	0.328393	0.842092	0.29057
P61081	UBE2M	-0.0915855	0.584473	0.926745	0.636311
P61088	UBE2N	0.230769	0.163338	0.731929	0.183025
P61158	ACTR3	0.105591	0.528084	0.914484	0.835005
P61160	ACTR2	-0.34413	0.0343798	0.451704	0.0472625
P61163	ACTR1A	-0.256811	0.119603	0.68923	0.292271
P61313	RPL15	-0.100558	0.54804	0.920447	0.201091
P61457	PCBD1	-0.268629	0.102942	0.652688	0.135586
P61586	RHOA	-0.214356	0.196246	0.746275	0.431439
P61604	HSPE1	0.411314	0.0103033	0.310596	0.00621865
P61764	STXBP1	0.160521	0.335686	0.842092	0.364615
P61769	B2M	-0.138637	0.406491	0.867313	0.526943
P61956	SUMO2	-0.357041	0.0277696	0.439186	0.100639
P61960	UFM1	0.237991	0.150197	0.70991	0.114331
P61981	YWHAG	0.277601	0.09152	0.625733	0.0822643
P62070	RRAS2	0.173433	0.29773	0.824101	0.441091
P62072	TIMM10	0.233833	0.157665	0.721128	0.0245081
P62081	RPS7	0.413721	0.00982304	0.310596	0.113448
P62136	PPP1CA	0.222891	0.178597	0.732908	0.332781
P62140	PPP1CB	-0.127476	0.445653	0.887978	0.0668284
P62191	PSMC1	-0.376737	0.0197312	0.392511	0.111177
P62195	PSMC5	0.0620418	0.711358	0.957742	0.581795
P62249	RPS16	0.411971	0.0101703	0.310596	0.0497449
P62258	YWHAE	0.145202	0.384406	0.861859	0.505951
P62263	RPS14	0.139512	0.403505	0.867313	0.573955
P62266	RPS23	0.0130211	0.938155	0.985229	0.849785
P62269	RPS18	0.21173	0.201914	0.748098	0.103849
P62314	SNRPD1	-0.0208994	0.900886	0.984498	0.813021
P62318	SNRPD3	-0.0373126	0.823999	0.966872	0.336473
P62333	PSMC6	0.0570084	0.733886	0.957742	0.767855
P62424	RPL7A	0.0876464	0.600801	0.932268	0.99581
P62491	RAB11A	-0.181311	0.275978	0.811359	0.155427
P62701	RPS4X	0.565817	0.000213733	0.0506242	0.000191108
P62736	ACTA2	0.442171	0.00544351	0.260932	0.0261907
P62753	RPS6	0.00667469	0.968275	0.991134	0.829053
P62805	HIST2H4A	-0.356385	0.0280783	0.439186	0.0116994
P62805	HIST2H4B	-0.356385	0.0280783	0.439186	0.0116994
P62820	RAB1A	0.111719	0.504279	0.908799	0.581953
P62826	RAN	0.197943	0.233547	0.785437	0.124662
P62834	RAP1A	-0.0300908	0.857674	0.977	0.663878
P62857	RPS28	-0.130539	0.434703	0.883798	0.999381
P62873	GNB1	-0.092242	0.581771	0.92624	0.594465
P62899	RPL31	-0.162053	0.331033	0.842092	0.366614
P62906	RPL10A	0.202101	0.223672	0.771798	0.405857
P62913	RPL11	0.154174	0.355388	0.845991	0.316018
P62942	FKBP1A	-0.0810811	0.628443	0.940574	0.381238
P62987	UBA52	0.190283	0.252501	0.796126	0.616176
P62993	GRB2	-0.088084	0.598977	0.932268	0.442603
P62995	TRA2B	-0.239304	0.147894	0.708692	0.035644
P63010	AP2B1	0.0926797	0.579973	0.92624	0.466128
P63104	YWHAZ	-0.0535069	0.749689	0.962062	0.880662
P63151	PPP2R2A	0.0224313	0.893661	0.982879	0.477845
P63208	SKP1	0.00470511	0.977634	0.993209	0.810543
P63220	RPS21	0.163585	0.326421	0.842092	0.087436
P63313	TMSB10	0.125068	0.454361	0.891496	0.39624
P67775	PPP2CA	-0.295984	0.071186	0.567435	0.139288
P67809	YBX1	-0.115658	0.489268	0.90134	0.512008
P67936	TPM4	0.0535069	0.749689	0.962062	0.648789
P68036	UBE2L3	0.0661998	0.692928	0.957742	0.820863
P68104	EEF1A1	0.0408141	0.807779	0.962831	0.676301
P68133	ACTA1	-0.138418	0.407239	0.867313	0.0404905
P68371	TUBB4B	0.154174	0.355388	0.845991	0.366251
P68402	PAFAH1B2	-0.20801	0.210138	0.757412	0.22729
P68431	HIST1H3F	0.194441	0.242088	0.794817	0.729067
P68431	HIST1H3C	0.178685	0.28311	0.814924	0.467562
P68431	HIST1H3G	0.157019	0.346471	0.844376	0.131727
P68871	HBB	0.479812	0.00230115	0.186112	0.000373875
P78318	IGBP1	0.303425	0.0640426	0.54892	0.0121856
P78332	RBM6	0.0793303	0.635902	0.941782	0.759871
P78344	EIF4G2	-0.0959624	0.566566	0.924119	0.857257
P78347	GTF2I	-0.158332	0.342402	0.843945	0.259663
P78357	CNTNAP1	-0.174308	0.29526	0.822068	0.255432
P78371	CCT2	0.138855	0.405743	0.867313	0.376699
P78417	GSTO1	-0.0565707	0.735856	0.957742	0.629671
P78527	PRKDC	0.246088	0.136402	0.69739	0.851206
P78540	ARG2	0.182405	0.273041	0.811359	0.883263
P78552	IL13RA1	0.256811	0.119603	0.68923	0.15787
P78559	MAP1A	0.0375315	0.822983	0.966872	0.982885
P78562	PHEX	0.0567896	0.734871	0.957742	0.601854
P78563	ADARB1	0.121348	0.467998	0.894971	0.707377
P80188	LCN2	-0.267535	0.104406	0.654462	0.206706
P80303	NUCB2	0.244994	0.138209	0.697566	0.269912
P80404	ABAT	0.349163	0.0316644	0.451704	0.0139697
P80723	BASP1	0.41219	0.0101264	0.310596	0.00422962
P81605	DCD	0.153518	0.357465	0.847893	0.00091263
P82094	TMF1	0.0817376	0.625656	0.940574	0.743019
P82909	MRPS36	-0.0195864	0.907085	0.984498	0.177128
P82970	HMGN5	-0.238866	0.148659	0.70991	0.0827417
P82979	SARNP	-0.0848014	0.612715	0.933946	0.52013
P83111	LACTB	-0.121786	0.466383	0.894971	0.351266
P83731	RPL24	-0.0281212	0.866903	0.979835	0.480192
P83916	CBX1	0.166867	0.316672	0.838373	0.314048
P84098	RPL19	0.304738	0.062843	0.545517	0.0525952
P84103	SRSF3	-0.0675129	0.687143	0.957381	0.758874
P84157	MXRA7	0.193785	0.243713	0.796126	0.37075
P84550	SKOR1	0.184812	0.266652	0.808984	0.124392
P98082	DAB2	0.246745	0.135326	0.69739	0.109001
P98095	FBLN2	0.118065	0.480209	0.895154	0.412932
P98160	HSPG2	0.147828	0.375773	0.856989	0.567026
P98164	LRP2	0.224423	0.175553	0.732908	0.293082
P98171	ARHGAP4	0.0725462	0.665133	0.950403	0.928655
P98175	RBM10	-0.0688259	0.681376	0.954963	0.549802
P99999	CYCS	-0.0990262	0.554183	0.921601	0.985311
Q00013	MPP1	0.311303	0.0571094	0.537028	0.121479
Q00056	HOXA4	-0.0602911	0.719168	0.957742	0.664229
Q00325	SLC25A3	-0.225079	0.17426	0.732908	0.17266
Q00341	HDLBP	-0.339753	0.0368931	0.453015	0.284298
Q00577	PURA	-0.202757	0.22214	0.770519	0.0682018
Q00587	CDC42EP1	-0.175402	0.292192	0.822068	0.897065
Q00610	CLTC	-0.061823	0.712333	0.957742	0.790901
Q00653	NFKB2	0.109968	0.511025	0.911662	0.458059
Q00688	FKBP3	0.229456	0.165813	0.732908	0.273737
Q00765	REEP5	0.187876	0.258665	0.798634	0.0320656
Q00796	SORD	-0.00689353	0.967236	0.991134	0.465054
Q00839	HNRNPU	-0.155925	0.349884	0.845991	0.349006
Q00872	MYBPC1	-0.113907	0.495911	0.905529	0.251509
Q00975	CACNA1B	-0.0093008	0.955804	0.987366	0.523918
Q01081	U2AF1	0.0869898	0.603542	0.932268	0.330124
Q01082	SPTBN1	0.21742	0.189775	0.742092	0.23456
Q01105	SET	0.238429	0.149426	0.70991	0.0791047
Q01469	FABP5	0.248714	0.132135	0.69739	0.0789413
Q01518	CAP1	-0.0307473	0.854601	0.975336	0.598699
Q01658	DR1	0.10012	0.549792	0.920447	0.833015
Q01844	EWSR1	0.0108327	0.948534	0.98569	0.774094
Q01955	COL4A3	0.242806	0.141877	0.703435	0.273155
Q01970	PLCB3	0.361856	0.0255905	0.433984	0.132855
Q01995	TAGLN	0.121786	0.466383	0.894971	0.419477
Q02218	OGDH	0.172119	0.301459	0.825465	0.267399
Q02224	CENPE	0.0208994	0.900886	0.984498	0.883661
Q02252	ALDH6A1	0.229018	0.166644	0.732908	0.0563761
Q02318	CYP27A1	0.18525	0.265501	0.807976	0.149287
Q02388	COL7A1	0.0843637	0.614557	0.933946	0.697053
Q02410	APBA1	0.0156472	0.925713	0.984498	0.949649
Q02413	DSG1	-0.0397199	0.81284	0.964002	0.885578
Q02539	HIST1H1A	0.22683	0.170845	0.732908	0.336466
Q02790	FKBP4	0.362512	0.0253046	0.432526	0.0288906
Q02809	PLOD1	-0.0515374	0.758623	0.962343	0.72408
Q02818	NUCB1	-0.0642302	0.701637	0.957742	0.392274
Q02878	RPL6	0.272568	0.0978007	0.640031	0.0901256
Q02880	TOP2B	0.00601816	0.971394	0.992167	0.416268
Q02952	AKAP12	0.102309	0.541058	0.918797	0.422095
Q03111	MLLT1	0.0959624	0.566566	0.924119	0.654469
Q03135	CAV1	0.301893	0.0654649	0.549193	0.252877
Q03164	KMT2A	-0.0521939	0.755642	0.962343	0.869241
Q03252	LMNB2	-0.468432	0.00301593	0.208351	0.000151855
Q03692	COL10A1	-0.106904	0.522937	0.914371	0.39034
Q03701	CEBPZ	0.0613853	0.714284	0.957742	0.746956
Q03828	EVX2	0.0252763	0.880266	0.979835	0.919544
Q04323	UBXN1	0.0966189	0.563902	0.924119	0.599052
Q04446	GBE1	0.306489	0.0612713	0.538927	0.0755652
Q04637	EIF4G1	0.157457	0.345112	0.843945	0.427231
Q04695	KRT17	0.401904	0.0123771	0.325733	0.0142209
Q04724	TLE1	-0.227705	0.169156	0.732908	0.386713
Q04725	TLE2	0.191159	0.250285	0.796126	0.370662
Q04760	GLO1	0.234927	0.155674	0.716803	0.161113
Q04828	AKR1C1	0.0799869	0.633101	0.940574	0.711334
Q04837	SSBP1	0.0920232	0.582671	0.92624	0.719777
Q04912	MST1R	-0.38943	0.0156628	0.355738	0.00743404
Q04917	YWHAH	-0.22311	0.17816	0.732908	0.756266
Q05193	DNM1	0.243462	0.140769	0.702721	0.105516
Q05209	PTPN12	-0.123318	0.460752	0.893481	0.215794
Q05469	LIPE	0.308458	0.0595405	0.537028	0.101742
Q05996	ZP2	-0.0559142	0.738813	0.957742	0.759933
Q05BV3	EML5	0.201882	0.224185	0.772762	0.0882235
Q05DH4	FAM160A1	0.0554765	0.740787	0.958428	0.774563
Q06033	ITIH3	0.182405	0.273041	0.811359	0.940843
Q06323	PSME1	0.30255	0.0648523	0.54892	0.132522
Q06787	FMR1	0.218514	0.187501	0.741998	0.271377
Q06828	FMOD	0.237991	0.150197	0.70991	0.176462
Q06830	PRDX1	0.109312	0.513566	0.911662	0.162449
Q07021	C1QBP	0.0985885	0.555944	0.922217	0.420946
Q07065	CKAP4	0.126381	0.4496	0.888459	0.236416
Q07092	COL16A1	0.438888	0.00584202	0.260932	0.00661265
Q07157	TJP1	-0.0093008	0.955804	0.987366	0.613582
Q07283	TCHH	-0.27213	0.0983621	0.640031	0.151031
Q07507	DPT	0.154174	0.355388	0.845991	0.480471
Q07617	SPAG1	0.162928	0.328393	0.842092	0.535328
Q07864	POLE	0.0456286	0.785607	0.962343	0.883087
Q07889	SOS1	-0.106904	0.522937	0.914371	0.20268
Q07890	SOS2	-0.104497	0.532392	0.915195	0.272857
Q07954	LRP1	-0.342817	0.0351186	0.451704	0.0457687
Q07955	SRSF1	-0.0390634	0.81588	0.964513	0.698698
Q07960	ARHGAP1	-0.179122	0.281913	0.813598	0.527586
Q07973	CYP24A1	-0.0926797	0.579973	0.92624	0.463972
Q08043	ACTN3	0.454645	0.0041356	0.244887	0.00467808
Q08050	FOXM1	0.198599	0.231968	0.783306	0.464223
Q08170	SRSF4	-0.246088	0.136402	0.69739	0.00254443
Q08174	PCDH1	0.0570084	0.733886	0.957742	0.525239
Q08211	DHX9	0.237116	0.151748	0.710727	0.280258
Q08257	CRYZ	0.160959	0.334352	0.842092	0.418604
Q08378	GOLGA3	-0.0110515	0.947495	0.985229	0.925349
Q08379	GOLGA2	0.0198052	0.906051	0.984498	0.927172
Q08380	LGALS3BP	-0.0182733	0.913289	0.984498	0.960522
Q08431	MFGE8	-0.162053	0.331033	0.842092	0.468675
Q08828	ADCY1	0.0528504	0.752664	0.962343	0.737426
Q08AD1	CAMSAP2	-0.0248386	0.882324	0.979835	0.874582
Q08AN1	ZNF616	-0.214794	0.195312	0.745288	0.373364
Q09028	RBBP4	0.286355	0.0813419	0.600734	0.16186
Q09428	ABCC8	0.021556	0.897788	0.984498	0.395537
Q09472	EP300	0.0681694	0.684257	0.956173	0.855405
Q09666	AHNAK	0.187001	0.260931	0.80264	0.437767
Q0VAK6	LMOD3	-0.0125834	0.94023	0.985229	0.831289
Q0VDD7	C19orf57	-0.0723274	0.666084	0.950403	0.566088
Q0VDD8	DNAH14	0.0985885	0.555944	0.922217	0.651936
Q0VF96	CGNL1	0.035343	0.833155	0.971428	0.560166
Q0ZGT2	NEXN	0.148922	0.37221	0.85519	0.503735
Q10471	GALNT2	0.2137	0.197652	0.746723	0.320158
Q10567	AP1B1	0.191159	0.250285	0.796126	0.0885895
Q12756	KIF1A	0.165992	0.319254	0.838373	0.595549
Q12765	SCRN1	0.0883029	0.598066	0.932268	0.631939
Q12768	KIAA0196	-0.19094	0.250838	0.796126	0.360806
Q12774	ARHGEF5	0.124193	0.457551	0.892493	0.327883
Q12792	TWF1	0.0254951	0.879237	0.979835	0.692462
Q12797	ASPH	0.0745158	0.656594	0.946226	0.744563
Q12802	AKAP13	-0.0287778	0.863825	0.978628	0.778248
Q12805	EFEMP1	0.12288	0.462357	0.894971	0.486978
Q12830	BPTF	0.212386	0.200487	0.747822	0.302862
Q12840	KIF5A	-0.138855	0.405743	0.867313	0.371007
Q12852	MAP3K12	0.308021	0.0599217	0.537028	0.0226218
Q12870	TCF15	0.00120363	0.994278	0.997285	0.685399
Q12872	SFSWAP	-0.0616041	0.713308	0.957742	0.946824
Q12873	CHD3	0.0648867	0.69873	0.957742	0.456556
Q12888	TP53BP1	0.634971	1.85143e-05	0.0153484	0.000253594
Q12889	OVGP1	-0.168618	0.311548	0.836239	0.617625
Q12894	IFRD2	-0.144983	0.385131	0.862318	0.377061
Q12904	AIMP1	0.00229784	0.989076	0.995984	0.897704
Q12905	ILF2	0.192034	0.248081	0.796126	0.196843
Q12907	LMAN2	0.383083	0.0175986	0.369347	0.03912
Q12923	PTPN13	0.20604	0.214585	0.761983	0.12764
Q12929	EPS8	0.356385	0.0280783	0.439186	0.0365341
Q12931	TRAP1	0.0346865	0.836212	0.971917	0.533948
Q12996	CSTF3	0.276945	0.0923212	0.629153	0.118585
Q13009	TIAM1	0.188752	0.256412	0.796126	0.281838
Q13011	ECH1	0.156801	0.347152	0.844376	0.147224
Q13023	AKAP6	-0.103403	0.536717	0.916926	0.823013
Q13029	PRDM2	0.237553	0.150971	0.70991	0.265888
Q13033	STRN3	-0.0539446	0.747708	0.961535	0.717658
Q13061	TRDN	0.167305	0.315386	0.837326	0.582264
Q13085	ACACA	0.174308	0.29526	0.822068	0.342369
Q13107	USP4	0.161615	0.332358	0.842092	0.974391
Q13126	MTAP	-0.0440967	0.792645	0.962343	0.406132
Q13127	REST	0.283948	0.0840488	0.608528	0.147389
Q13131	PRKAA1	-0.169275	0.309641	0.836131	0.384396
Q13136	PPFIA1	0.00536164	0.974514	0.992167	0.619615
Q13144	EIF2B5	-0.0764854	0.648097	0.943953	0.755442
Q13148	TARDBP	-0.0202429	0.903985	0.984498	0.539805
Q13151	HNRNPA0	0.154174	0.355388	0.845991	0.232207
Q13162	PRDX4	-0.190065	0.253058	0.796126	0.404943
Q13177	PAK2	0.123318	0.460752	0.893481	0.830834
Q13185	CBX3	-0.0574461	0.731918	0.957742	0.958773
Q13200	PSMD2	-0.0176168	0.916394	0.984498	0.949712
Q13201	MMRN1	0.311741	0.0567425	0.537028	0.0771201
Q13219	PAPPA	0.154612	0.354007	0.845991	0.817273
Q13228	SELENBP1	0.369734	0.022331	0.413686	0.0531525
Q13233	MAP3K1	0.0480359	0.774582	0.962343	0.554577
Q13263	TRIM28	0.197286	0.235133	0.78678	0.310741
Q13283	G3BP1	0.148703	0.372921	0.85519	0.187504
Q13303	KCNAB2	0.160302	0.336354	0.842092	0.0789601
Q13308	PTK7	0.204508	0.218088	0.764112	0.27661
Q13315	ATM	-0.315242	0.0538744	0.536479	0.0379886
Q13347	EIF3I	0.297297	0.0698819	0.567435	0.0330839
Q13363	CTBP1	0.0585403	0.727006	0.957742	0.851742
Q13395	TARBP1	-0.166648	0.317316	0.838373	0.41395
Q13402	MYO7A	-0.102309	0.541058	0.918797	0.498076
Q13404	UBE2V1	0.200131	0.228314	0.778897	0.371148
Q13404	TMEM189-UBE2V1	0.144764	0.385856	0.863359	0.511074
Q13409	DYNC1I2	-0.0296531	0.859723	0.977655	0.887769
Q13418	ILK	0.0587592	0.726024	0.957742	0.9944
Q13423	NNT	-0.21742	0.189775	0.742092	0.155973
Q13425	SNTB2	0.210417	0.204791	0.751202	0.154021
Q13428	TCOF1	0.0697013	0.677541	0.953214	0.646138
Q13435	SF3B2	-0.545683	0.000395041	0.0783959	0.000706279
Q13439	GOLGA4	0.278477	0.0904602	0.62363	0.118041
Q13442	PDAP1	-0.252216	0.126601	0.69739	0.268924
Q13451	FKBP5	0.260969	0.113525	0.683272	0.172149
Q13464	ROCK1	0.0944305	0.572805	0.926095	0.929307
Q13492	PICALM	-0.211073	0.203349	0.750061	0.406611
Q13506	NAB1	-0.109749	0.511871	0.911662	0.876607
Q13510	ASAH1	-0.165773	0.319901	0.838373	0.13599
Q13523	PRPF4B	0.159645	0.338363	0.842092	0.477794
Q13535	ATR	-0.00120363	0.994278	0.997285	0.995205
Q13541	EIF4EBP1	0.0856768	0.609039	0.933946	0.066881
Q13561	DCTN2	0.172776	0.299591	0.824777	0.377545
Q13563	PKD2	0.216763	0.191149	0.74333	0.401881
Q13574	DGKZ	0.150235	0.367961	0.85519	0.301149
Q13576	IQGAP2	0.422475	0.00823432	0.306798	0.000227151
Q13595	TRA2A	0.105373	0.528944	0.914484	0.695002
Q13596	SNX1	0.139074	0.404997	0.867313	0.792236
Q13618	CUL3	0.119378	0.475305	0.895154	0.617699
Q13620	CUL4B	0.165117	0.321848	0.838373	0.0918345
Q13625	TP53BP2	-0.253748	0.124235	0.69739	0.0768708
Q13627	DYRK1A	-0.090929	0.58718	0.926745	0.616352
Q13635	PTCH1	-0.082613	0.621947	0.937444	0.137306
Q13641	TPBG	-0.171901	0.302084	0.826158	0.439245
Q13642	FHL1	0.310209	0.0580349	0.537028	0.0742952
Q13643	FHL3	0.0583215	0.727987	0.957742	0.606462
Q13671	RIN1	0.191378	0.249733	0.796126	0.937893
Q13683	ITGA7	0.281322	0.0870808	0.617008	0.0605788
Q13751	LAMB3	0.312616	0.0560143	0.537028	0.0106689
Q13753	LAMC2	0.343473	0.0347476	0.451704	0.0375185
Q13765	NACA	-0.183062	0.271289	0.811359	0.465459
Q13769	THOC5	0.0331546	0.843354	0.974072	0.639806
Q13790	APOF	0.118722	0.477753	0.895154	0.629896
Q13796	SHROOM2	-0.017398	0.917429	0.984498	0.424722
Q13797	ITGA9	0.350257	0.0310981	0.451704	0.0566576
Q13813	SPTAN1	-0.360543	0.0261702	0.436083	0.0397751
Q13822	ENPP2	-0.306926	0.0608833	0.538927	0.132866
Q13835	PKP1	0.0200241	0.905018	0.984498	0.634759
Q13884	SNTB1	0.0167414	0.920534	0.984498	0.678393
Q13885	TUBB2A	-0.0471605	0.778586	0.962343	0.902941
Q13905	RAPGEF1	-0.174746	0.294031	0.822068	0.409595
Q13948	CUX1	0.0578838	0.729952	0.957742	0.847269
Q14004	CDK13	0.00579932	0.972434	0.992167	0.707174
Q14005	IL16	0.234708	0.156071	0.716803	0.0997361
Q14008	CKAP5	0.180217	0.278935	0.811359	0.864116
Q14011	CIRBP	0.0981508	0.557708	0.922374	0.566605
Q14019	COTL1	-0.0703578	0.67467	0.953214	0.266803
Q14031	COL4A6	-0.0160849	0.923641	0.984498	0.984941
Q14050	COL9A3	0.0723274	0.666084	0.950403	0.955503
Q14055	COL9A2	-0.00711238	0.966196	0.991134	0.870531
Q14103	HNRNPD	0.0972754	0.561244	0.924119	0.76919
Q14112	NID2	0.373017	0.0210789	0.403267	0.0484724
Q14118	DAG1	-0.187438	0.259796	0.80138	0.186857
Q14126	DSG2	0.123099	0.461554	0.894514	0.673781
Q14151	SAFB2	0.0502243	0.764597	0.962343	0.739691
Q14152	EIF3A	-0.0259328	0.877179	0.979835	0.579784
Q14155	ARHGEF7	-0.0217748	0.896756	0.984498	0.971445
Q14157	UBAP2L	-0.0526316	0.753656	0.962343	0.738336
Q14160	SCRIB	-0.050662	0.762604	0.962343	0.422629
Q14166	TTLL12	-0.0823941	0.622873	0.938413	0.419116
Q14185	DOCK1	0.21742	0.189775	0.742092	0.226373
Q14191	WRN	0.0561331	0.737827	0.957742	0.735732
Q14194	CRMP1	-0.148703	0.372921	0.85519	0.316338
Q14195	DPYSL3	0.0587592	0.726024	0.957742	0.566772
Q14203	DCTN1	-0.139731	0.402761	0.867313	0.493244
Q14204	DYNC1H1	-0.308458	0.0595405	0.537028	0.0186321
Q14244	MAP7	-0.0445344	0.790632	0.962343	0.820475
Q14247	CTTN	-0.0666375	0.690998	0.957742	0.83416
Q14254	FLOT2	-0.0697013	0.677541	0.953214	0.419363
Q14257	RCN2	0.166648	0.317316	0.838373	0.573105
Q14258	TRIM25	0.129226	0.439377	0.886778	0.0887007
Q14289	PTK2B	0.0697013	0.677541	0.953214	0.59422
Q14296	FASTK	-0.174527	0.294645	0.822068	0.283105
Q14315	FLNC	0.365576	0.0240053	0.423732	0.00259961
Q14393	GAS6	0.18722	0.260363	0.802382	0.588833
Q14444	CAPRIN1	0.360543	0.0261702	0.436083	0.0207089
Q14515	SPARCL1	-0.0224313	0.893661	0.982879	0.963169
Q14526	HIC1	-0.134697	0.420083	0.868992	0.466817
Q14527	HLTF	0.0723274	0.666084	0.950403	0.902685
Q14533	KRT81	0.114783	0.492583	0.902934	0.0849106
Q14562	DHX8	0.0594157	0.723083	0.957742	0.559643
Q14571	ITPR2	0.16446	0.323803	0.840165	0.399045
Q14573	ITPR3	0.099245	0.553304	0.921524	0.580377
Q14596	NBR1	-0.162928	0.328393	0.842092	0.336034
Q14643	ITPR1	0.14564	0.382959	0.860944	0.478029
Q14667	KIAA0100	-0.106467	0.52465	0.914371	0.689332
Q14669	TRIP12	-0.215669	0.193454	0.74333	0.396755
Q14674	ESPL1	-0.238332	0.149596	0.70991	0.175956
Q14676	MDC1	0.0160849	0.923641	0.984498	0.486049
Q14677	CLINT1	-0.0384068	0.818922	0.966043	0.814862
Q14683	SMC1A	0.226611	0.17127	0.732908	0.400859
Q14684	RRP1B	0.150454	0.367255	0.85519	0.778213
Q14686	NCOA6	-0.146953	0.378638	0.859839	0.854038
Q14690	PDCD11	-0.216982	0.19069	0.74333	0.485348
Q14697	GANAB	0.159864	0.337692	0.842092	0.35854
Q14764	MVP	-0.3194	0.0506203	0.527852	0.0704043
Q14767	LTBP2	-0.189627	0.254173	0.796126	0.885415
Q14789	GOLGB1	0.165554	0.320549	0.838373	0.335694
Q14807	KIF22	0.0876464	0.600801	0.932268	0.617946
Q14839	CHD4	-0.0828318	0.621021	0.936474	0.83612
Q14847	LASP1	0.0316227	0.850508	0.974353	0.891268
Q14914	PTGR1	0.0254951	0.879237	0.979835	0.598524
Q14919	DRAP1	0.253748	0.124235	0.69739	0.216516
Q14934	NFATC4	-0.156582	0.347834	0.844376	0.98075
Q14956	GPNMB	0.00711238	0.966196	0.991134	0.496566
Q14974	KPNB1	0.018711	0.911221	0.984498	0.884237
Q14978	NOLC1	0.0530693	0.751672	0.962343	0.762265
Q14980	NUMA1	0.305394	0.0622499	0.543212	0.145363
Q14982	OPCML	0.0248386	0.882324	0.979835	0.394532
Q14993	COL19A1	0.0184922	0.912255	0.984498	0.498908
Q149N8	SHPRH	-0.100777	0.547165	0.920447	0.31683
Q14C86	GAPVD1	-0.246307	0.136042	0.69739	0.117096
Q14CB8	ARHGAP19	0.31568	0.0535242	0.536212	0.0789253
Q15007	WTAP	-0.002079	0.990116	0.996427	0.886918
Q15019	SEPT2	-0.392056	0.014916	0.350789	0.0497328
Q15029	EFTUD2	0.0791115	0.636837	0.941905	0.877879
Q15046	KARS	0.021556	0.897788	0.984498	0.634837
Q15050	RRS1	0.0845826	0.613636	0.933946	0.843599
Q15054	POLD3	0.139512	0.403505	0.867313	0.590297
Q15056	EIF4H	0.10581	0.527225	0.914371	0.408547
Q15058	KIF14	-0.240617	0.145616	0.703435	0.0388081
Q15063	POSTN	0.519203	0.000837313	0.120719	0.0140556
Q15075	EEA1	0.0775796	0.643396	0.942486	0.666888
Q15084	PDIA6	0.0920232	0.582671	0.92624	0.253126
Q15113	PCOLCE	0.268191	0.103526	0.653888	0.0736686
Q15121	PEA15	0.0677317	0.686181	0.957381	0.841829
Q15124	PGM5	-0.110625	0.50849	0.910941	0.718806
Q15149	PLEC	0.0692636	0.679458	0.954291	0.748374
Q15154	PCM1	0.000328263	0.998439	0.999042	0.986955
Q15181	PPA1	-0.00820659	0.960999	0.989958	0.978092
Q15185	PTGES3	-0.107123	0.522082	0.914371	0.179405
Q15233	NONO	0.295109	0.072066	0.5717	0.083043
Q15262	PTPRK	0.139074	0.404997	0.867313	0.0631972
Q15276	RABEP1	0.0471605	0.778586	0.962343	0.301375
Q15349	RPS6KA2	0.432542	0.00668427	0.279622	0.00411413
Q15363	TMED2	-0.0259328	0.877179	0.979835	0.761729
Q15365	PCBP1	-0.162272	0.330372	0.842092	0.553577
Q15366	PCBP2	0.035343	0.833155	0.971428	0.947432
Q15369	TCEB1	-0.0620418	0.711358	0.957742	0.744631
Q15370	TCEB2	0.0723274	0.666084	0.950403	0.866885
Q15393	SF3B3	0.088084	0.598977	0.932268	0.691565
Q15404	RSU1	0.139074	0.404997	0.867313	0.540609
Q15413	RYR3	0.0874275	0.601714	0.932268	0.409749
Q15417	CNN3	0.160302	0.336354	0.842092	0.503895
Q15424	SAFB	-0.271474	0.0992087	0.640031	0.171855
Q15431	SYCP1	0.0567896	0.734871	0.957742	0.852332
Q15436	SEC23A	-0.086771	0.604456	0.932268	0.78221
Q15459	SF3A1	-0.146515	0.380075	0.860031	0.530783
Q15477	SKIV2L	-0.292045	0.0752131	0.584091	0.157457
Q15493	RGN	0.466025	0.00318983	0.215867	0.0322016
Q15582	TGFBI	-0.251122	0.128312	0.69739	0.172393
Q15596	NCOA2	0.121129	0.468807	0.894971	0.682994
Q15599	SLC9A3R2	0.240179	0.146372	0.703435	0.0161533
Q15631	TSN	0.0279024	0.86793	0.979835	0.397914
Q15637	SF1	0.158989	0.340379	0.842092	0.259386
Q15642	TRIP10	-0.271693	0.0989259	0.640031	0.0437064
Q15643	TRIP11	0.320932	0.049462	0.5174	0.247419
Q15648	MED1	0.0368749	0.826032	0.968572	0.966515
Q15652	JMJD1C	-0.0666375	0.690998	0.957742	0.913346
Q15654	TRIP6	0.317212	0.0523127	0.533751	0.0552847
Q15678	PTPN14	-0.0443156	0.791638	0.962343	0.920605
Q15691	MAPRE1	0.0718897	0.667989	0.9523	0.991155
Q15714	TSC22D1	-0.299923	0.0673301	0.556775	0.227537
Q15717	ELAVL1	-0.0878652	0.599889	0.932268	0.398303
Q15746	MYLK	0.311522	0.0569257	0.537028	0.0263244
Q15751	HERC1	0.267535	0.104406	0.654462	0.0430845
Q15772	SPEG	0.247182	0.134612	0.69739	0.0758926
Q15811	ITSN1	0.0834883	0.618247	0.935812	0.614948
Q15818	NPTX1	-0.0077689	0.963078	0.991134	0.633059
Q15836	VAMP3	0.104935	0.530667	0.9146	0.600687
Q15843	NEDD8	0.129664	0.437816	0.88628	0.804559
Q15848	ADIPOQ	0.386804	0.0164408	0.365892	0.0346097
Q15878	CACNA1E	0.0250574	0.881295	0.979835	0.609784
Q15911	ZFHX3	0.282854	0.085302	0.612254	0.140166
Q15942	ZYX	0.296641	0.0705316	0.567435	0.0142995
Q16143	SNCB	0.149579	0.370081	0.85519	0.375184
Q16181	SEPT7	-0.275851	0.0936684	0.63131	0.0947349
Q16186	ADRM1	0.167305	0.315386	0.837326	0.235903
Q16204	CCDC6	-0.0999015	0.550669	0.920447	0.739982
Q16236	NFE2L2	0.223985	0.176419	0.732908	0.0652776
Q16281	CNGA3	0.140825	0.39905	0.867313	0.203342
Q16352	INA	0.137761	0.409489	0.867313	0.906676
Q16363	LAMA4	0.325309	0.0462693	0.513182	0.0410367
Q16394	EXT1	0.276726	0.0925894	0.629153	0.102508
Q16401	PSMD5	0.231645	0.161702	0.728538	0.130108
Q16513	PKN2	-0.042346	0.800708	0.962343	0.927862
Q16531	DDB1	0.0178356	0.915359	0.984498	0.775885
Q16538	GPR162	0.13229	0.428513	0.877671	0.547405
Q16543	CDC37	-0.142357	0.393888	0.867313	0.216321
Q16555	DPYSL2	-0.0497866	0.766591	0.962343	0.294652
Q16602	CALCRL	-0.191378	0.249733	0.796126	0.199005
Q16610	ECM1	0.135792	0.416282	0.8685	0.233447
Q16629	SRSF7	0.0651056	0.697762	0.957742	0.638301
Q16630	CPSF6	0.101652	0.543671	0.919334	0.396456
Q16643	DBN1	-0.121786	0.466383	0.894971	0.450952
Q16658	FSCN1	-0.0427837	0.79869	0.962343	0.865646
Q16666	IFI16	0.226611	0.17127	0.732908	0.440587
Q16695	HIST3H3	0.0111616	0.946973	0.985229	0.347109
Q16698	DECR1	0.144983	0.385131	0.862318	0.351371
Q16718	NDUFA5	-0.0935551	0.576384	0.92624	0.949353
Q16720	ATP2B3	-0.177372	0.286721	0.816809	0.346482
Q16760	DGKD	-0.0861145	0.607204	0.933467	0.986271
Q16774	GUK1	-0.0338111	0.840291	0.972568	0.738237
Q16775	HAGH	0.0775796	0.643396	0.942486	0.567882
Q16787	LAMA3	0.251122	0.128312	0.69739	0.137902
Q16799	RTN1	0.372798	0.0211606	0.403267	0.072532
Q16822	PCK2	0.162053	0.331033	0.842092	0.317572
Q16832	DDR2	0.380895	0.018311	0.377138	0.0141061
Q16836	HADH	0.459678	0.00369085	0.226646	0.00352348
Q16849	PTPRN	0.222016	0.180354	0.732908	0.0194834
Q16851	UGP2	0.100777	0.547165	0.920447	0.415241
Q16853	AOC3	0.351789	0.0303192	0.448463	0.0531531
Q16864	ATP6V1F	0.159427	0.339034	0.842092	0.318949
Q16890	TPD52L1	0.387023	0.0163748	0.365892	0.0424761
Q16891	IMMT	0.0559142	0.738813	0.957742	0.58218
Q17RW2	COL24A1	-0.274538	0.0953049	0.637957	0.111397
Q24JP5	TMEM132A	-0.01324	0.937117	0.985229	0.736725
Q27J81	INF2	0.161396	0.333022	0.842092	0.360649
Q2KHR3	QSER1	-0.112376	0.501761	0.90821	0.945455
Q2KJY2	KIF26B	-0.1417	0.396096	0.867313	0.438401
Q2LD37	KIAA1109	-0.0182733	0.913289	0.984498	0.670514
Q2M1P5	KIF7	0.0473794	0.777585	0.962343	0.616557
Q2M1Z3	ARHGAP31	-0.12485	0.455157	0.891496	0.554064
Q2M329	CCDC96	-0.198162	0.23302	0.785437	0.161982
Q2M389	KIAA1033	-0.19663	0.236726	0.788134	0.120436
Q2Q1W2	TRIM71	-0.0152095	0.927786	0.984807	0.446573
Q2QGD7	ZXDC	0.324653	0.0467373	0.513182	0.0664074
Q2TAA2	IAH1	0.181967	0.274213	0.811359	0.393166
Q2TAA8	TSNAXIP1	-0.207572	0.211121	0.75848	0.133631
Q2TAC2	CCDC57	-0.000328263	0.998439	0.999042	0.722928
Q2UY09	COL28A1	0.129445	0.438596	0.88628	0.374244
Q2V2M9	FHOD3	0.0237444	0.887475	0.981767	0.783641
Q2VPJ9	LRRC75B	0.141044	0.39831	0.867313	0.101442
Q2WGJ9	FER1L6	0.306489	0.0612713	0.538927	0.106005
Q32MZ4	LRRFIP1	-0.199475	0.229875	0.781811	0.0798018
Q32NB8	PGS1	0.301236	0.0660821	0.549193	0.160334
Q32P44	EML3	0.0845826	0.613636	0.933946	0.378955
Q32P51	HNRNPA1L2	0.335595	0.0394176	0.470059	0.0560145
Q38SD2	LRRK1	0.278039	0.0909889	0.624677	0.11024
Q3B7T1	EDRF1	-0.106904	0.522937	0.914371	0.281259
Q3KP66	C1orf106	0.0591968	0.724063	0.957742	0.425055
Q3KQU3	MAP7D1	0.435824	0.00623643	0.268571	0.00474529
Q3L8U1	CHD9	-0.0609476	0.716236	0.957742	0.519308
Q3LXA3	DAK	0.249371	0.131084	0.69739	0.0858366
Q3SY69	ALDH1L2	0.259875	0.115101	0.685234	0.0229609
Q3V6T2	CCDC88A	-0.0694824	0.678499	0.953349	0.495182
Q3YBR2	TBRG1	-0.0999015	0.550669	0.920447	0.508633
Q3ZCQ2	ANXA2R	-0.299267	0.0679611	0.559203	0.0945856
Q460N5	PARP14	-0.00842543	0.95996	0.98981	0.994644
Q495M9	USH1G	0.0160849	0.923641	0.984498	0.704233
Q496Y0	LONRF3	0.0640114	0.702607	0.957742	0.627829
Q49A26	GLYR1	-0.132728	0.426973	0.876683	0.695606
Q49MG5	MAP9	-0.112813	0.500086	0.907158	0.448124
Q4AC99	ACCSL	0.0497866	0.766591	0.962343	0.215846
Q4G0J3	LARP7	-0.142357	0.393888	0.867313	0.411774
Q4G0N4	NADK2	-0.0206806	0.901918	0.984498	0.492392
Q4G0P3	HYDIN	0.390962	0.0152234	0.351992	0.013407
Q4KMQ1	TPRN	-0.0944305	0.572805	0.926095	0.232596
Q4KWH8	PLCH1	0.0410329	0.806768	0.962831	0.73094
Q4L180	FILIP1L	0.0224313	0.893661	0.982879	0.95347
Q4LDE5	SVEP1	0.0786738	0.638708	0.942486	0.783523
Q4V328	GRIPAP1	-0.20232	0.223161	0.771638	0.16565
Q4ZHG4	FNDC1	-0.181967	0.274213	0.811359	0.698627
Q52LW3	ARHGAP29	-0.0309662	0.853577	0.975013	0.644844
Q52WX2	SBK1	-0.397308	0.0135121	0.336889	0.198813
Q53EZ4	CEP55	-0.0493489	0.768586	0.962343	0.294728
Q53GG5	PDLIM3	0.235584	0.154489	0.716803	0.143353
Q53GI3	ZNF394	0.17387	0.296494	0.823428	0.198803
Q53QZ3	ARHGAP15	0.151767	0.36304	0.853015	0.272622
Q53RT3	ASPRV1	0.0496799	0.767077	0.962343	0.623016
Q53SF7	COBLL1	0.326403	0.0454976	0.511424	0.0653866
Q562R1	ACTBL2	-0.105154	0.529805	0.9146	0.511631
Q56UN5	MAP3K19	-0.268848	0.102651	0.652688	0.182483
Q587J7	TDRD12	0.157019	0.346471	0.844376	0.0429304
Q58WW2	DCAF6	-0.0318416	0.849485	0.974353	0.242205
Q5BJE1	CCDC178	0.00755006	0.964117	0.991134	0.946874
Q5H9U9	DDX60L	-0.160302	0.336354	0.842092	0.360296
Q5HYK7	SH3D19	0.347193	0.0327052	0.451704	0.0568293
Q5JR12	PPM1J	0.0957435	0.567455	0.925114	0.288273
Q5JR59	MTUS2	0.20604	0.214585	0.761983	0.132945
Q5JRA6	MIA3	-0.0252763	0.880266	0.979835	0.722681
Q5JSH3	WDR44	-0.1266	0.448809	0.887978	0.217926
Q5JSL3	DOCK11	0.0587592	0.726024	0.957742	0.226456
Q5JSZ5	PRRC2B	0.106467	0.52465	0.914371	0.861901
Q5JTB6	PLAC9	-0.472809	0.00272087	0.200069	0.00284655
Q5JU85	IQSEC2	-0.0767042	0.647156	0.943283	0.870659
Q5JUK3	KCNT1	-0.159427	0.339034	0.842092	0.155611
Q5JV73	FRMPD3	0.200131	0.228314	0.778897	0.552953
Q5JVS0	HABP4	0.365138	0.0241875	0.423732	0.287794
Q5JXM2	METTL24	0.0920232	0.582671	0.92624	0.202155
Q5JY77	GPRASP1	0.114783	0.492583	0.902934	0.122496
Q5JYT7	KIAA1755	0.0782361	0.640581	0.942486	0.319573
Q5K651	SAMD9	-0.258343	0.117336	0.68923	0.23534
Q5KU26	COLEC12	-0.286793	0.0808571	0.599826	0.189691
Q5M9N0	CCDC158	-0.0471605	0.778586	0.962343	0.799745
Q5QP82	DCAF10	-0.147171	0.37792	0.858933	0.517573
Q5R3I4	TTC38	-0.0261517	0.876151	0.979835	0.694505
Q5S007	LRRK2	0.0902725	0.589894	0.930584	0.675312
Q5SNV9	C1orf167	0.0434402	0.795666	0.962343	0.475149
Q5SRE5	NUP188	0.235146	0.155278	0.716803	0.0934592
Q5SRE7	PHYHD1	0.4065	0.0113239	0.318538	0.0219766
Q5SSJ5	HP1BP3	-0.0926797	0.579973	0.92624	0.737649
Q5SV97	PERM1	0.287012	0.0806156	0.599826	0.195715
Q5SW79	CEP170	-0.165117	0.321848	0.838373	0.640826
Q5SXM2	SNAPC4	-0.291389	0.0759013	0.586687	0.0863521
Q5SYB0	FRMPD1	-0.40256	0.0122217	0.324217	0.00615176
Q5SYE7	NHSL1	0.248058	0.133192	0.69739	0.107601
Q5SZK8	FREM2	-0.274757	0.0950307	0.637898	0.185906
Q5T011	SZT2	-0.188095	0.2581	0.797634	0.336984
Q5T0F9	CC2D1B	0.151329	0.364442	0.854056	0.303759
Q5T0Z8	C6orf132	-0.359011	0.0268603	0.438234	0.011924
Q5T1H1	EYS	-0.179779	0.280124	0.811967	0.327852
Q5T1M5	FKBP15	0.0285589	0.864851	0.979121	0.447087
Q5T1R4	HIVEP3	-0.0858956	0.608121	0.933578	0.535417
Q5T200	ZC3H13	0.0504432	0.7636	0.962343	0.650285
Q5T2E6	C10orf76	0.0723274	0.666084	0.950403	0.500717
Q5T2R2	PDSS1	0.0988073	0.555063	0.921678	0.321779
Q5T2T1	MPP7	0.308021	0.0599217	0.537028	0.0781726
Q5T4S7	UBR4	0.0898348	0.591705	0.932075	0.506033
Q5T5P2	KIAA1217	0.00820659	0.960999	0.989958	0.806521
Q5T5U3	ARHGAP21	0.0451909	0.787616	0.962343	0.879099
Q5T5X7	BEND3	0.271693	0.0989259	0.640031	0.130231
Q5T5Y3	CAMSAP1	-0.15877	0.341052	0.842092	0.398782
Q5T619	ZNF648	0.092242	0.581771	0.92624	0.522841
Q5T655	CFAP58	-0.0403764	0.809803	0.963333	0.85047
Q5T7N2	L1TD1	-0.0445344	0.790632	0.962343	0.788515
Q5T7N3	KANK4	0.361418	0.0257825	0.433984	0.00245757
Q5T8A7	PPP1R26	-0.143013	0.391688	0.867313	0.556291
Q5T8P6	RBM26	-0.0961812	0.565677	0.924119	0.93737
Q5T8R8	C9orf66	-0.127257	0.446441	0.887978	0.985175
Q5T9S5	CCDC18	-0.302331	0.065056	0.54892	0.143277
Q5TAT6	COL13A1	0.0935551	0.576384	0.92624	0.592678
Q5TAX3	ZCCHC11	-0.0729839	0.663232	0.950403	0.897185
Q5TB30	DEPDC1	-0.0931174	0.578177	0.92624	0.661192
Q5TBA9	FRY	0.411533	0.0102588	0.310596	0.037367
Q5TCQ9	MAGI3	0.0419083	0.802727	0.962343	0.473058
Q5TCU3	TPM2	0.256593	0.119929	0.68923	0.0432832
Q5TCY1	TTBK1	-0.0707955	0.672759	0.953214	0.833183
Q5TCZ1	SH3PXD2A	0.101871	0.5428	0.918797	0.154089
Q5TGY3	AHDC1	-0.303425	0.0640426	0.54892	0.490965
Q5TH69	KIAA1244	0.00120363	0.994278	0.997285	0.954251
Q5THJ4	VPS13D	0.109531	0.512718	0.911662	0.42696
Q5THK1	PRR14L	-0.0495678	0.767588	0.962343	0.680099
Q5THR3	EFCAB6	0.00579932	0.972434	0.992167	0.936701
Q5TZA2	CROCC	0.0309662	0.853577	0.975013	0.744642
Q5U651	RASIP1	0.148485	0.373632	0.85623	0.161883
Q5UIP0	RIF1	-0.367108	0.0233768	0.422206	0.11633
Q5VSL9	STRIP1	0.136011	0.415524	0.8685	0.500901
Q5VSY0	GKAP1	-0.140606	0.399791	0.867313	0.208503
Q5VT06	CEP350	0.0314039	0.851531	0.974353	0.785694
Q5VT66	MARC1	0.109749	0.511871	0.911662	0.768363
Q5VTH9	WDR78	-0.112594	0.500923	0.907684	0.799372
Q5VU43	PDE4DIP	0.0611664	0.71526	0.957742	0.880201
Q5VU65	NUP210L	-0.00339206	0.983875	0.995541	0.982328
Q5VUA4	ZNF318	0.035343	0.833155	0.971428	0.746989
Q5VV42	CDKAL1	0.140387	0.400532	0.867313	0.462782
Q5VV67	PPRC1	-0.0712332	0.670849	0.952692	0.389882
Q5VVW2	GARNL3	-0.144545	0.386582	0.864401	0.656289
Q5VWN6	FAM208B	-0.0769231	0.646215	0.943283	0.884204
Q5VYK3	KIAA0368	-0.13798	0.408739	0.867313	0.195143
Q5VZ46	KIAA1614	0.116752	0.485139	0.897724	0.418326
Q5VZ89	DENND4C	0.0626983	0.708437	0.957742	0.880274
Q5VZE5	NAA35	0.0581026	0.728969	0.957742	0.582681
Q5VZK9	LRRC16A	0.0198052	0.906051	0.984498	0.440203
Q5VZL5	ZMYM4	-0.101215	0.545417	0.91994	0.787265
Q5VZP5	DUSP27	0.039501	0.813853	0.964002	0.94827
Q5VZT2	C10orf113	0.0036109	0.982834	0.995541	0.581789
Q5W0U4	BSPRY	0.401466	0.0124816	0.325896	0.0131568
Q5XKE5	KRT79	-0.136229	0.414767	0.8685	0.593691
Q5XPI4	RNF123	0.0646679	0.699699	0.957742	0.0758405
Q63HN8	RNF213	0.0316227	0.850508	0.974353	0.231537
Q63HR2	TENC1	0.262501	0.111345	0.679964	0.168868
Q63ZY3	KANK2	0.127257	0.446441	0.887978	0.426081
Q641Q2	FAM21A	0.16818	0.312824	0.836239	0.892483
Q659A1	ICE2	0.0427837	0.79869	0.962343	0.786928
Q66K66	TMEM198	-0.114126	0.495078	0.905005	0.642217
Q66K74	MAP1S	0.26469	0.108287	0.669922	0.095716
Q674X7	KAZN	0.290076	0.0772924	0.593291	0.417576
Q68CZ2	TNS3	0.260094	0.114785	0.685234	0.269318
Q68DA7	FMN1	0.0887406	0.596246	0.932179	0.392634
Q68DK2	ZFYVE26	-0.00908196	0.956843	0.987824	0.753831
Q68DK7	MSL1	-0.104497	0.532392	0.915195	0.209515
Q68E01	INTS3	0.221797	0.180795	0.732908	0.437402
Q68EM7	ARHGAP17	-0.42335	0.0080883	0.304782	0.00786996
Q69YQ0	SPECC1L	-0.0147719	0.929859	0.984955	0.725772
Q6AHZ1	ZNF518A	-0.0327169	0.845396	0.974353	0.924413
Q6AI08	HEATR6	-0.216107	0.19253	0.74333	0.110778
Q6DN14	MCTP1	0.385928	0.0167073	0.366897	0.103549
Q6DN90	IQSEC1	0.0848014	0.612715	0.933946	0.656188
Q6DT37	CDC42BPG	-0.0106139	0.949572	0.985842	0.956355
Q6EMK4	VASN	-0.0799869	0.633101	0.940574	0.810763
Q6F5E8	RLTPR	-0.135792	0.416282	0.8685	0.44887
Q6FHJ7	SFRP4	0.112157	0.5026	0.908736	0.35027
Q6GMV3	PTRHD1	-0.24959	0.130735	0.69739	0.336992
Q6GQQ9	OTUD7B	0.209323	0.20721	0.752582	0.222546
Q6GTX8	LAIR1	0.095087	0.570127	0.926095	0.767461
Q6GYQ0	RALGAPA1	-0.0338111	0.840291	0.972568	0.603833
Q6IBS0	TWF2	-0.273662	0.0964081	0.637957	0.0565109
Q6IC98	GRAMD4	-0.117628	0.481849	0.895154	0.829025
Q6IPM2	IQCE	-0.0292155	0.861774	0.978468	0.866872
Q6ISB3	GRHL2	-0.138855	0.405743	0.867313	0.847292
Q6JBY9	RCSD1	0.227049	0.170422	0.732908	0.21545
Q6KC79	NIPBL	0.0775796	0.643396	0.942486	0.349053
Q6KCM7	SLC25A25	0.0637925	0.703578	0.957742	0.904205
Q6N022	TENM4	-0.215013	0.194846	0.745288	0.117693
Q6NSI3	FAM53A	-0.0294343	0.860748	0.978468	0.715346
Q6NUQ4	TMEM214	-0.157676	0.344433	0.843945	0.179194
Q6NVU6	UFSP1	0.0552577	0.741775	0.958583	0.314208
Q6NVY1	HIBCH	0.24193	0.143364	0.703435	0.131227
Q6NXR4	TTI2	0.343473	0.0347476	0.451704	0.043172
Q6NYC8	PPP1R18	-0.00973848	0.953726	0.987065	0.784117
Q6NZI2	PTRF	0.362512	0.0253046	0.432526	0.0250595
Q6P050	FBXL22	-0.156144	0.3492	0.845991	0.39306
Q6P0Q8	MAST2	0.0528504	0.752664	0.962343	0.922947
Q6P158	DHX57	0.0804246	0.631236	0.940574	0.565742
Q6P1J9	CDC73	-0.109531	0.512718	0.911662	0.526334
Q6P1L5	FAM117B	-0.195754	0.238861	0.791271	0.332513
Q6P1N0	CC2D1A	0.21173	0.201914	0.748098	0.410171
Q6P1W5	C1orf94	0.0795492	0.634968	0.941782	0.879934
Q6P2H3	CEP85	0.0773608	0.644335	0.942486	0.582169
Q6P2P2	PRMT9	0.0469417	0.779588	0.962343	0.634995
Q6P2Q9	PRPF8	-0.141263	0.397571	0.867313	0.363259
Q6P3X8	PGBD2	-0.124193	0.457551	0.892493	0.721644
Q6P4A8	PLBD1	-0.129226	0.439377	0.886778	0.346785
Q6P4F7	ARHGAP11A	0.139731	0.402761	0.867313	0.260903
Q6P6C2	ALKBH5	0.19094	0.250838	0.796126	0.425824
Q6P9A1	ZNF530	-0.257906	0.11798	0.68923	0.130407
Q6P9F0	CCDC62	0.133822	0.423137	0.872589	0.565527
Q6PCB0	VWA1	0.0607287	0.717213	0.957742	0.903432
Q6PCB5	RSBN1L	0.0920232	0.582671	0.92624	0.400667
Q6PGN9	PSRC1	-0.172119	0.301459	0.825465	0.375564
Q6PGP7	TTC37	-0.124193	0.457551	0.892493	0.508122
Q6PI98	INO80C	-0.102965	0.538451	0.917526	0.896011
Q6PID8	KLHDC10	-0.018711	0.911221	0.984498	0.647484
Q6PIF6	MYO7B	-0.00142248	0.993237	0.997147	0.819962
Q6PIJ6	FBXO38	-0.109312	0.513566	0.911662	0.492864
Q6PJF5	RHBDF2	0.157457	0.345112	0.843945	0.568041
Q6PKG0	LARP1	-0.232082	0.160889	0.727693	0.145295
Q6PL18	ATAD2	-0.0852391	0.610876	0.933946	0.337339
Q6PRD1	GPR179	-0.0861145	0.607204	0.933467	0.646305
Q6Q759	SPAG17	-0.14564	0.382959	0.860944	0.203988
Q6Q788	APOA5	-0.189846	0.253615	0.796126	0.169252
Q6S8J3	POTEE	0.27979	0.0888881	0.621293	0.00594039
Q6T4R5	NHS	0.150454	0.367255	0.85519	0.288537
Q6UB99	ANKRD11	-0.225298	0.173831	0.732908	0.168331
Q6UVK1	CSPG4	0.399059	0.0130697	0.330834	0.00390724
Q6UWL6	KIRREL2	0.078455	0.639644	0.942486	0.573734
Q6UWP8	SBSN	-0.119816	0.473676	0.895154	0.95049
Q6UWY5	OLFML1	0.0926797	0.579973	0.92624	0.379287
Q6UX06	OLFM4	0.417879	0.00903851	0.310596	0.244183
Q6UX41	BTNL8	-0.0587592	0.726024	0.957742	0.752884
Q6UX71	PLXDC2	-0.0550388	0.742762	0.959112	0.968165
Q6UXB8	PI16	0.250246	0.129692	0.69739	0.0883994
Q6UXC1	MAMDC4	-0.192253	0.247532	0.796126	0.393685
Q6UXF1	TMEM108	-0.063136	0.706492	0.957742	0.525877
Q6UXH8	CCBE1	0.0697013	0.677541	0.953214	0.694643
Q6UXK2	ISLR2	-0.167086	0.316029	0.837691	0.35525
Q6UXX5	ITIH6	-0.270817	0.100061	0.642371	0.125625
Q6UXY1	BAIAP2L2	-0.0683882	0.683297	0.956173	0.786938
Q6UXZ4	UNC5D	-0.0430025	0.797682	0.962343	0.849549
Q6UYE1	DLEU7	-0.201444	0.225212	0.773089	0.741809
Q6V0I7	FAT4	0.014553	0.930895	0.984955	0.935393
Q6VAB6	KSR2	0.150892	0.365847	0.854932	0.069136
Q6VVX0	CYP2R1	0.376299	0.0198859	0.392511	0.0455702
Q6WCQ1	MPRIP	-0.00251669	0.988036	0.995541	0.661283
[truncated: 1,319 more rows]

## Sheet: tumor.signature
Supplementary Table S10-3. Protein-mRNA concordance for the 2258 'tumor signature' proteins
UNIPROT	GENE SYMBOL	Spearman's rho	P value Spearman test	adjusted P value
A0AV96	RBM47	0.217534	0.0979161	0.266472
A0AVT1	UBA6	0.488311	8.72613e-05	0.00192009
A0FGR8	ESYT2	-0.0950321	0.474016	0.682126
A0JNW5	UHRF1BP1L	-0.00543542	0.96741	0.983874
A0MZ66	KIAA1598	0.202513	0.123991	0.306841
A1L0T0	ILVBL	0.535535	1.2392e-05	0.000450956
A2A288	ZC3H12D	0.305319	0.0186994	0.0871565
A2RTX5	TARSL2	0.117066	0.377234	0.595705
A5A3E0	POTEF	0.322911	0.0126144	0.0656992
A5YKK6	CNOT1	0.27031	0.0383979	0.141825
A6NGC4	TLCD2	0.180538	0.171206	0.373391
A7KAX9	ARHGAP32	0.00321449	0.980723	0.992082
B1ALD9	POSTN	0.176563	0.180985	0.385391
B2RTY4	MYO9A	-0.102688	0.438967	0.652019
O00116	AGPS	0.330041	0.0106854	0.0585693
O00148	DDX39A	0.381297	0.00288636	0.0227266
O00151	PDLIM1	0.611572	2.6671e-07	3.1544e-05
O00160	MYO1F	0.25225	0.0539288	0.178933
O00165	HAX1	0.000642899	0.996144	0.998253
O00186	STXBP3	0.254763	0.0515027	0.173933
O00203	AP3B1	0.147925	0.263529	0.483534
O00231	PSMD11	0.498364	5.89802e-05	0.00144324
O00232	PSMD12	0.423495	0.000831468	0.00981105
O00233	PSMD9	0.292285	0.0246816	0.105829
O00244	ATOX1	0.0869082	0.512782	0.714371
O00267	SUPT5H	0.457627	0.000268274	0.00437278
O00299	CLIC1	0.411631	0.00119935	0.012516
O00303	EIF3F	-0.112507	0.396219	0.61383
O00337	SLC28A1	-0.0830508	0.531736	0.729322
O00391	QSOX1	0.204442	0.120374	0.301048
O00410	IPO5	0.179193	0.174469	0.378039
O00422	SAP18	-0.049737	0.708334	0.85123
O00429	DNM1L	0.406429	0.00140249	0.0139194
O00445	SYT5	0.135067	0.307749	0.53087
O00461	GOLIM4	0.0932788	0.482248	0.690123
O00487	PSMD14	0.359322	0.00519065	0.0352059
O00499	BIN1	0.25979	0.0469172	0.163104
O00505	KPNA3	0.181122	0.169801	0.372473
O00519	FAAH	0.0167738	0.899657	0.952332
O00534	VWA5A	0.464465	0.00021078	0.00363708
O00560	SDCBP	0.351607	0.00631904	0.0406265
O00571	DDX3X	-0.10941	0.409433	0.626004
O00602	FCN1	0.27031	0.0383979	0.141825
O00629	KPNA4	0.51654	2.8136e-05	0.000831918
O00743	PPP6C	0.172823	0.190552	0.397852
O00754	MAN2B1	0.169784	0.198587	0.409509
O14558	HSPB6	0.727294	6.85952e-11	7.7883e-08
O14579	COPE	0.24588	0.0604964	0.194362
O14617	AP3D1	0.192051	0.145057	0.338466
O14639	ABLIM1	0.403214	0.00154295	0.0147712
O14735	CDIPT	0.0177674	0.893747	0.950684
O14744	PRMT5	0.380129	0.00298091	0.0232453
O14745	SLC9A3R1	0.453127	0.000313565	0.004877
O14773	TPP1	0.336236	0.00922219	0.0529367
O14776	TCERG1	0.0915839	0.490276	0.697219
O14802	POLR3A	0.229398	0.0805111	0.235114
O14828	SCAMP3	0.565809	3.01241e-06	0.000161334
O14874	BCKDK	0.213559	0.104359	0.275556
O14879	IFIT3	0.447282	0.000382762	0.00568833
O14880	MGST3	0.291116	0.0252892	0.107591
O14920	IKBKB	0.00841613	0.949557	0.97568
O14929	HAT1	0.376388	0.0033022	0.0249289
O14933	UBE2L6	0.17931	0.174184	0.377709
O14936	CASK	0.105143	0.428046	0.641673
O14949	UQCRQ	0.195032	0.1388	0.328184
O14964	HGS	0.11239	0.396713	0.61383
O14976	GAK	0.219638	0.0946327	0.260538
O14979	HNRNPDL	0.138399	0.295859	0.519354
O14980	XPO1	0.481531	0.000112875	0.0023217
O14983	ATP2A1	0.0177674	0.893747	0.950684
O15020	SPTBN2	0.422443	0.000859385	0.0100385
O15027	SEC16A	0.372531	0.00366532	0.0270585
O15031	PLXNB2	0.206429	0.116733	0.296111
O15042	U2SURP	0.279018	0.0323529	0.127458
O15054	KDM6B	0.127352	0.33645	0.560618
O15061	SYNM	0.546289	7.61699e-06	0.000313345
O15066	KIF3B	0.333489	0.009848	0.0552441
O15118	NPC1	0.0815897	0.539005	0.733972
O15127	SCAMP2	0.11239	0.396713	0.61383
O15143	ARPC1B	0.433781	0.000598625	0.00776768
O15144	ARPC2	0.487785	8.90385e-05	0.00192195
O15145	ARPC3	0.266335	0.041452	0.149792
O15173	PGRMC2	0.0429573	0.746657	0.871458
O15228	GNPAT	0.12519	0.344786	0.568336
O15254	ACOX3	0.29848	0.0216626	0.0969861
O15258	RER1	0.217475	0.0980085	0.266472
O15260	SURF4	0.147808	0.263911	0.483766
O15269	SPTLC1	0.334366	0.00964439	0.0545331
O15270	SPTLC2	0.355523	0.00572197	0.0377717
O15294	OGT	0.189305	0.151007	0.34609
O15305	PMM2	0.230333	0.0792507	0.23275
O15320	CTAGE5	0.0818235	0.537838	0.733263
O15327	INPP4B	0.476797	0.00013467	0.00268253
O15355	PPM1G	0.36955	0.00396967	0.0285264
O15371	EIF3D	0.094097	0.478397	0.686863
O15372	EIF3H	0.244185	0.0623484	0.197738
O15417	TNRC18	0.15827	0.23121	0.448132
O15460	P4HA2	0.260608	0.0462033	0.161215
O15498	YKT6	0.333022	0.0099581	0.0558067
O15533	TAPBP	0.258679	0.0479003	0.165307
O43143	DHX15	0.418703	0.000965626	0.0107894
O43148	RNMT	0.0126242	0.924396	0.965033
O43172	PRPF4	0.1872	0.155685	0.352824
O43175	PHGDH	0.51765	2.6855e-05	0.0008024
O43237	DYNC1LI2	0.18007	0.172336	0.375135
O43242	PSMD3	0.301052	0.0205046	0.0929751
O43252	PAPSS1	0.344243	0.00759098	0.0464876
O43290	SART1	0.351899	0.00627267	0.0404199
O43324	EEF1E1	-0.0679719	0.608984	0.781819
O43390	HNRNPR	0.557919	4.41394e-06	0.000210571
O43396	TXNL1	0.390298	0.00224318	0.0188939
O43432	EIF4G3	-0.035301	0.790676	0.895048
O43488	AKR7A2	0.39661	0.00187177	0.0169745
O43592	XPOT	0.256926	0.049487	0.16863
O43615	TIMM44	0.501052	5.30033e-05	0.00134933
O43617	TRAPPC3	0.164231	0.213885	0.428448
O43633	CHMP2A	-0.108825	0.411955	0.627662
O43670	ZNF207	0.385681	0.0025551	0.0209312
O43681	ASNA1	0.223787	0.0884096	0.249571
O43684	BUB3	0.169024	0.200633	0.411784
O43707	ACTN4	0.444652	0.000418212	0.0060412
O43747	AP1G1	0.135418	0.306483	0.52949
O43765	SGTA	0.0340152	0.798137	0.898656
O43776	NARS	0.335827	0.00931315	0.0532645
O43781	DYRK3	-0.0475161	0.720814	0.858055
O43795	MYO1B	0.325073	0.012	0.0633712
O43809	NUDT21	0.131093	0.322331	0.546884
O43837	IDH3B	0.423904	0.000820835	0.00974626
O43847	NRD1	0.387785	0.00240847	0.0200188
O60220	TIMM8A	0.0553477	0.677149	0.831172
O60231	DHX16	-0.117884	0.373886	0.592394
O60232	SSSCA1	-0.138515	0.295447	0.518952
O60240	PLIN1	0.687843	1.75929e-09	9.07955e-07
O60256	PRPSAP2	0.399474	0.00172218	0.0159492
O60264	SMARCA5	0.382174	0.00281721	0.022337
O60292	SIPA1L3	-0.21204	0.106907	0.27904
O60296	TRAK2	0.0580362	0.662391	0.818366
O60306	AQR	-0.0383986	0.77278	0.885589
O60313	OPA1	0.455932	0.00028458	0.00452538
O60341	KDM1A	0.22969	0.0801155	0.234441
O60437	PPL	0.510228	3.65566e-05	0.00101235
O60493	SNX3	0.210111	0.11021	0.285561
O60502	MGEA5	0.155757	0.238797	0.456602
O60547	GMDS	0.337989	0.00884106	0.0518499
O60568	PLOD3	0.378141	0.00314796	0.0240524
O60610	DIAPH1	0.43308	0.000612389	0.00783002
O60613	2015-09-15	0.301344	0.0203764	0.0926157
O60641	SNAP91	-0.118118	0.372932	0.591875
O60645	EXOC3	-0.0151373	0.909404	0.958538
O60664	PLIN3	0.418644	0.000967376	0.0107894
O60701	UGDH	0.496493	6.34978e-05	0.00151175
O60711	LPXN	0.526067	1.87641e-05	0.000634069
O60716	CTNND1	0.0142022	0.914979	0.961558
O60749	SNX2	0.00210403	0.987382	0.994388
O60762	DPM1	0.202805	0.123437	0.306542
O60763	USO1	0.262478	0.0446051	0.157379
O60831	PRAF2	0.337405	0.00896656	0.0522083
O60841	EIF5B	0.562946	3.4644e-06	0.000178794
O60869	EDF1	0.205552	0.118329	0.298293
O60884	DNAJA2	-0.091467	0.490833	0.697661
O60936	NOL3	0.334483	0.00961752	0.0544353
O60942	RNGTT	0.0289305	0.827811	0.916793
O75054	IGSF3	0.0869082	0.512782	0.714371
O75083	WDR1	-0.105319	0.427271	0.64102
O75106	AOC2	0.290941	0.0253815	0.107741
O75116	ROCK2	-0.139684	0.291351	0.514783
O75131	CPNE3	0.446639	0.000391166	0.00578294
O75165	DNAJC13	0.255114	0.0511714	0.173226
O75223	GGCT	0.495149	6.69394e-05	0.00155744
O75306	NDUFS2	0.193337	0.142333	0.333618
O75323	GBAS	0.131736	0.319943	0.545113
O75330	HMMR	-0.16242	0.219051	0.434352
O75339	CILP	0.469901	0.000173374	0.00323765
O75351	VPS4B	0.279895	0.031791	0.126208
O75369	FLNB	0.540561	9.8914e-06	0.000381997
O75381	PEX14	0.256634	0.0497556	0.169342
O75390	CS	0.34173	0.00807348	0.0485007
O75400	PRPF40A	0.209176	0.11184	0.287682
O75410	TACC1	0.170485	0.196712	0.407418
O75431	MTX2	0.10339	0.435831	0.649836
O75436	VPS26A	0.276388	0.0340886	0.131916
O75439	PMPCB	0.236996	0.0707164	0.215259
O75449	KATNA1	-0.309936	0.0169001	0.0808952
O75477	ERLIN1	0.0250146	0.85083	0.926068
O75478	TADA2A	0.107773	0.416516	0.632067
O75489	NDUFS3	0.308299	0.0175201	0.0828847
O75506	HSBP1	-0.0831677	0.531157	0.729232
O75521	ECI2	0.242081	0.0647105	0.202626
O75531	BANF1	-0.191292	0.146685	0.340445
O75533	SF3B1	0.23121	0.0780833	0.230754
O75534	CSDE1	0.191935	0.145306	0.338909
O75569	PRKRA	0.318352	0.0139991	0.0708312
O75582	RPS6KA5	0.132203	0.318213	0.543144
O75602	SPAG6	0.0546464	0.681019	0.83376
O75608	LYPLA1	0.379953	0.00299532	0.0232675
O75643	SNRNP200	0.570544	2.38393e-06	0.000142459
O75663	TIPRL	0.388252	0.00237692	0.0198438
O75694	NUP155	0.40713	0.00137341	0.0137267
O75718	CRTAP	0.0440094	0.740667	0.867857
O75746	SLC25A12	0.349386	0.00668136	0.0422855
O75781	PALM	0.457101	0.000273241	0.00440679
O75821	EIF3G	-0.136879	0.301245	0.524591
O75828	CBR3	0.199942	0.128939	0.314564
O75832	PSMD10	0.251432	0.0547384	0.180966
O75843	AP1G2	0.194097	0.140741	0.33153
O75844	ZMPSTE24	0.314085	0.0154112	0.0756176
O75874	IDH1	0.30263	0.0198204	0.0910448
O75909	CCNK	0.114144	0.38934	0.607889
O75915	ARL6IP5	-0.0341905	0.797118	0.898656
O75923	DYSF	-0.0130333	0.921954	0.964424
O75937	DNAJC8	0.0450614	0.734693	0.865502
O75947	ATP5H	0.144185	0.275928	0.498391
O75955	FLOT1	0.277265	0.0335016	0.130417
O75964	ATP5L	0.116832	0.378195	0.596557
O76003	GLRX3	0.179193	0.174469	0.378039
O76021	RSL1D1	0.280479	0.0314209	0.125264
O76031	CLPX	0.276856	0.0337745	0.130879
O76070	SNCG	0.431268	0.00064928	0.00813679
O76094	SRP72	0.347224	0.00705149	0.0437979
O94776	MTA2	0.226534	0.0844699	0.242426
O94826	TOMM70A	0.6045	3.97712e-07	3.9055e-05
O94832	MYO1D	0.253302	0.0529021	0.176558
O94855	SEC24D	0.206604	0.116416	0.295438
O94874	UFL1	0.317826	0.0141669	0.0713626
O94885	SASH1	0.294798	0.0234166	0.101633
O94901	SUN1	0.139041	0.293599	0.517507
O94905	ERLIN2	0.545412	7.93026e-06	0.000321572
O94906	PRPF6	0.314378	0.0153108	0.0753853
O94925	GLS	0.338457	0.00874177	0.0515338
O94972	TRIM37	-0.0490357	0.712267	0.852528
O94973	AP2A2	-0.0257744	0.846354	0.925335
O95168	NDUFB4	0.293396	0.0241157	0.103952
O95182	NDUFA7	0.153302	0.246371	0.465595
O95197	RTN3	0.302805	0.0197456	0.0909869
O95202	LETM1	0.325307	0.0119351	0.0632051
O95232	LUC7L3	0.299357	0.0212617	0.0958721
O95249	GOSR1	0.239158	0.06811	0.209459
O95292	VAPB	0.466452	0.000196325	0.00346129
O95336	PGLS	0.149269	0.259166	0.479403
O95340	PAPSS2	0.461894	0.00023093	0.00392512
O95352	ATG7	0.313326	0.0156751	0.0765814
O95373	IPO7	0.370251	0.00389612	0.0282481
O95379	TNFAIP8	0.505085	4.50781e-05	0.00118476
O95394	PGM3	0.351081	0.00640326	0.0410286
O95416	SOX14	0.116248	0.380601	0.599354
O95427	PIGN	0.300701	0.0206594	0.0935273
O95433	AHSA1	0.421917	0.000873658	0.0101219
O95466	FMNL1	0.350614	0.00647895	0.0413269
O95470	SGPL1	0.476505	0.000136134	0.00270221
O95479	H6PD	0.338749	0.00868021	0.051224
O95486	SEC24A	0.229982	0.0797215	0.233891
O95487	SEC24B	0.0305085	0.818574	0.910115
O95571	ETHE1	-0.0918761	0.488887	0.696465
O95573	ACSL3	0.439743	0.000492471	0.00685235
O95613	PCNT	-0.317475	0.0142798	0.0716134
O95671	ASMTL	0.110871	0.403169	0.619932
O95671	ASMTL	0.110871	0.403169	0.619932
O95674	CDS2	0.0735243	0.579978	0.760576
O95678	KRT75	-0.0199299	0.880904	0.942497
O95704	APBB3	0.343366	0.00775636	0.0471949
O95758	PTBP3	0.245237	0.0611936	0.195166
O95782	AP2A1	0.209468	0.111329	0.287148
O95786	DDX58	0.341204	0.00817779	0.0489202
O95793	STAU1	0.390766	0.00221357	0.0187839
O95810	SDPR	0.619871	1.64779e-07	2.28267e-05
O95817	BAG3	0.504968	4.52915e-05	0.00118488
O95834	EML2	0.358212	0.00534128	0.0357998
O95861	BPNT1	0.492987	7.2838e-05	0.00165117
O95865	DDAH2	0.302747	0.0197705	0.0910278
O95870	ABHD16A	0.185798	0.158863	0.356892
O95994	AGR2	0.701753	5.95085e-10	3.75367e-07
O95996	APC2	0.0828171	0.532896	0.729855
O96005	CLPTM1	0.18872	0.152296	0.348482
O96008	TOMM40	0.522911	2.14881e-05	0.000679406
O96019	ACTL6A	0.499357	5.67026e-05	0.00141184
P00167	CYB5A	0.445178	0.000410892	0.00596582
P00325	ADH1B	0.521859	2.24746e-05	0.000697205
P00338	LDHA	0.556926	4.62827e-06	0.000217146
P00367	GLUD1	-0.00619521	0.962857	0.982235
P00387	CYB5R3	-0.154763	0.241843	0.459794
P00390	GSR	0.404559	0.00148275	0.01434
P00441	SOD1	-0.14173	0.284272	0.506691
P00450	CP	0.0410871	0.757341	0.877643
P00488	F13A1	0.378609	0.00310792	0.0238106
P00491	PNP	0.434424	0.000586255	0.00766552
P00492	HPRT1	0.324372	0.0121964	0.0640781
P00558	PGK1	0.615079	2.17976e-07	2.63287e-05
P00736	C1R	0.246113	0.0602445	0.194102
P00738	HP	0.159556	0.227394	0.443765
P00739	HPR	0.0854471	0.519921	0.720076
P00751	CFB	0.0792519	0.550734	0.742465
P00915	CA1	0.3564	0.0055953	0.0371081
P00973	OAS1	0.206897	0.115889	0.294364
P01008	SERPINC1	0.0312098	0.814476	0.907716
P01019	AGT	0.0588545	0.657924	0.815193
P01023	A2M	0.509643	3.74438e-05	0.0010269
P01024	C3	0.268673	0.0396321	0.144782
P01031	C5	0.0255406	0.84773	0.925335
P01042	KNG1	0.408007	0.00133782	0.0135136
P01112	HRAS	0.0690824	0.603133	0.776943
P01116	KRAS	0.17481	0.185425	0.392344
P01889	HLA-B	0.382817	0.00276744	0.022159
P01892	HLA-A	0.247808	0.0584433	0.189699
P01903	HLA-DRA	0.386967	0.00246457	0.0203363
P01906	HLA-DQA2	0.130508	0.324512	0.549271
P01920	HLA-DQB1	0.101403	0.44475	0.656486
P02042	HBD	0.24173	0.0651111	0.203544
P02452	COL1A1	0.429807	0.000680484	0.00843474
P02458	COL2A1	0.152309	0.249483	0.468823
P02461	COL3A1	0.39474	0.00197562	0.0174698
P02462	COL4A1	0.212741	0.105725	0.277486
P02511	CRYAB	0.597253	5.93055e-07	5.42976e-05
P02533	KRT14	0.643834	3.7802e-08	7.40006e-06
P02538	KRT6A	0.413326	0.00113912	0.0119978
P02549	SPTA1	0.259906	0.0468146	0.162847
P02647	APOA1	0.125541	0.343425	0.567081
P02649	APOE	0.182992	0.165362	0.366559
P02656	APOC3	-0.00601987	0.963908	0.982777
P02671	FGA	0.161543	0.221582	0.437385
P02675	FGB	-0.112274	0.397208	0.61426
P02679	FGG	-0.139275	0.29278	0.516666
P02730	SLC4A1	0.119287	0.368187	0.588503
P02743	APCS	-0.119404	0.367714	0.588503
P02746	C1QB	0.0867329	0.513636	0.714684
P02747	C1QC	0.138515	0.295447	0.518952
P02748	C9	0.175336	0.184085	0.389944
P02750	LRG1	0.222385	0.0904762	0.253396
P02751	FN1	0.582116	1.32468e-06	9.51925e-05
P02753	RBP4	0.275278	0.0348443	0.134019
P02760	AMBP	0.0820573	0.536673	0.732555
P02763	ORM1	-0.130099	0.326044	0.550715
P02765	AHSG	0.0354179	0.789998	0.894817
P02766	TTR	0.0314436	0.813112	0.907716
P02774	GC	-0.14097	0.286888	0.510073
P02786	TFRC	0.467563	0.000188648	0.00337486
P02787	TF	0.474226	0.000148065	0.00283019
P02788	LTF	0.628989	9.55061e-08	1.6348e-05
P02790	HPX	0.176739	0.180545	0.385176
P03886	ND1	-0.0492694	0.710955	0.852036
P04003	C4BPA	0.267504	0.0405336	0.147223
P04062	GBA	0.294915	0.0233592	0.101539
P04066	FUCA1	0.135652	0.305641	0.528518
P04080	CSTB	0.428638	0.000706417	0.00871811
P04114	APOB	0.0590298	0.656968	0.814859
P04181	OAT	0.304325	0.0191072	0.0886208
P04196	HRG	0.406137	0.00141476	0.0139924
P04216	THY1	0.129398	0.328681	0.55303
P04217	A1BG	-0.0161309	0.903485	0.95567
P04233	CD74	0.254705	0.0515581	0.174016
P04264	KRT1	-0.0114553	0.931379	0.967341
P04271	S100B	0.533372	1.36387e-05	0.000480911
P04275	VWF	0.258212	0.0483193	0.165946
P04350	TUBB4A	-0.0718293	0.588765	0.766786
P04406	GAPDH	0.496493	6.34978e-05	0.00151175
P04424	ASL	0.0652835	0.623252	0.790836
P04440	HLA-DPB1	0.0305669	0.818232	0.910115
P04843	RPN1	0.548977	6.72662e-06	0.000278737
P04844	RPN2	0.52104	2.32707e-05	0.000710257
P04899	GNAI2	0.00625365	0.962507	0.982055
P05023	ATP1A1	0.348217	0.00687927	0.043058
P05026	ATP1B1	0.390415	0.00223574	0.0188874
P05067	APP	0.209468	0.111329	0.287148
P05090	APOD	0.61654	2.00253e-07	2.58372e-05
P05107	ITGB2	0.306254	0.0183224	0.0858219
P05114	HMGN1	0.0991233	0.455104	0.667259
P05141	SLC25A5	0.408825	0.00130536	0.0133752
P05155	SERPING1	0.191818	0.145556	0.339213
P05160	F13B	0.0773232	0.560502	0.748392
P05161	ISG15	0.434717	0.00058071	0.00763122
P05165	PCCA	-0.23156	0.0776202	0.229744
P05186	ALPL	0.337873	0.00886604	0.0518892
P05198	EIF2S1	0.388019	0.00239264	0.0199165
P05362	ICAM1	0.272238	0.0369842	0.13923
P05388	RPLP0	0.237522	0.0700752	0.213536
P05452	CLEC3B	0.323378	0.0124793	0.0651151
P05455	SSB	0.456341	0.000280563	0.00448664
P05787	KRT8	0.485155	9.84342e-05	0.00208512
P05981	HPN	0.180947	0.170222	0.372819
P05997	COL5A2	0.26768	0.0403973	0.146822
P06126	CD1A	-0.275219	0.0348845	0.134082
P06493	CDK1	0.672238	5.53927e-09	1.84979e-06
P06681	C2	0.3	0.0209718	0.0947906
P06730	EIF4E	0.0459965	0.729396	0.862662
P06733	ENO1	0.414845	0.00108745	0.0116876
P06737	PYGL	0.196786	0.135216	0.323208
P06744	GPI	0.599649	5.20227e-07	4.92221e-05
P06748	NPM1	0.250205	0.0559713	0.183883
P06753	TPM3	0.154997	0.241124	0.459041
P06756	ITGAV	0.364056	0.00458959	0.0318133
P06865	HEXA	0.0606078	0.648393	0.808994
P07099	EPHX1	0.320923	0.0132028	0.0677074
P07195	LDHB	0.448802	0.000363548	0.00543121
P07237	P4HB	0.562186	3.59451e-06	0.000180585
P07327	ADH1A	0.496435	6.3644e-05	0.00151175
P07339	CTSD	0.325833	0.0117903	0.0626134
P07355	ANXA2	0.261368	0.0455485	0.160012
P07358	C8B	-0.0169492	0.898614	0.95195
P07360	C8G	0.18194	0.167848	0.369618
P07384	CAPN1	0.0504383	0.704408	0.848668
P07437	TUBB	0.445938	0.000400524	0.00587539
P07477	PRSS1	0.0537113	0.686192	0.837564
P07585	DCN	0.580362	1.45013e-06	0.000100395
P07602	PSAP	0.312507	0.0159636	0.0775902
P07686	HEXB	0.257627	0.0488473	0.167152
P07711	CTSL	-0.006955	0.958306	0.980058
P07737	PFN1	0.254646	0.0516135	0.1741
P07741	APRT	0.193629	0.141719	0.332729
P07814	EPRS	0.626125	1.13568e-07	1.7909e-05
P07858	CTSB	0.339041	0.00861902	0.0509689
P07900	HSP90AA1	0.566335	2.93562e-06	0.000158719
P07910	HNRNPC	0.25564	0.0506776	0.171759
P07942	LAMB1	0.469433	0.000176335	0.00326077
P07947	YES1	-0.074284	0.576058	0.758942
P07951	TPM2	0.543191	8.77831e-06	0.000350711
P07954	FH	0.208007	0.113903	0.290879
P07996	THBS1	0.0511397	0.70049	0.846103
P08123	COL1A2	0.379077	0.00306834	0.023667
P08133	ANXA6	0.0752192	0.571251	0.755458
P08195	SLC3A2	0.458971	0.000255953	0.00422397
P08237	PFKM	0.209936	0.110514	0.285697
P08238	HSP90AB1	0.604442	3.99012e-07	3.9055e-05
P08240	SRPR	0.228054	0.0823506	0.23901
P08253	MMP2	0.513559	3.18593e-05	0.000913461
P08294	SOD3	0.576973	1.72477e-06	0.000108795
P08567	PLEK	0.316891	0.0144696	0.0723736
P08571	CD14	0.248276	0.0579542	0.18865
P08572	COL4A2	0.275161	0.0349247	0.134146
P08574	CYC1	0.392168	0.00212682	0.0183494
P08575	PTPRC	0.288954	0.0264467	0.111296
P08621	SNRNP70	-0.157569	0.23331	0.450511
P08648	ITGA5	0.151724	0.251326	0.470262
P08670	VIM	0.451023	0.000337041	0.00518531
P08727	KRT19	0.540094	1.01025e-05	0.000384369
P08729	KRT7	0.533723	1.34289e-05	0.000476474
P08754	GNAI3	0.336821	0.00909359	0.052558
P08758	ANXA5	0.189012	0.15165	0.347285
P08779	KRT16	0.49889	5.77641e-05	0.001432
P08962	CD63	0.354997	0.00579918	0.0381483
P09012	SNRPA	0.247867	0.058382	0.189608
P09038	FGF2	0.182174	0.167293	0.368968
P09104	ENO2	0.468907	0.000179722	0.00329818
P09110	ACAA1	0.15038	0.255599	0.474815
P09211	GSTP1	0.619053	1.72899e-07	2.28267e-05
P09234	SNRPC	0.339334	0.00855821	0.050715
P09429	HMGB1	0.359965	0.00510516	0.0347923
P09455	RBP1	0.604968	3.87459e-07	3.9055e-05
P09467	FBP1	0.591584	8.05179e-07	6.68696e-05
P09486	SPARC	0.150438	0.255412	0.474624
P09497	CLTB	0.266394	0.0414057	0.14972
P09525	ANXA4	0.308358	0.0174976	0.0828475
P09601	HMOX1	0.380713	0.00293329	0.0230004
P09622	DLD	0.33121	0.0103949	0.0576852
P09651	HNRNPA1	0.0416715	0.753998	0.876601
P09661	SNRPA1	0.285915	0.0281484	0.115964
P09669	COX6C	0.0517826	0.696906	0.844468
P09758	TACSTD2	0.258153	0.0483719	0.166026
P09874	PARP1	0.576973	1.72477e-06	0.000108795
P09914	IFIT1	0.536879	1.16712e-05	0.000427467
P09917	ALOX5	0.239801	0.0673501	0.208136
P09958	FURIN	0.0321449	0.809021	0.905166
P09960	LTA4H	0.336704	0.00911919	0.052558
P0CG38	POTEI	-0.0430158	0.746324	0.871458
P0CG39	POTEJ	0.0912332	0.491946	0.698544
P10155	TROVE2	0.288603	0.0266385	0.111937
P10253	GAA	0.476154	0.00013791	0.00271846
P10321	HLA-C	0.11467	0.387145	0.606295
P10515	DLAT	0.469667	0.000174849	0.00324385
P10599	TXN	0.117066	0.377234	0.595705
P10606	COX5B	-0.0960842	0.469113	0.677993
P10619	CTSA	0.205728	0.118009	0.297617
P10620	MGST1	0.473933	0.000149662	0.00285112
P10636	MAPT	0.553361	5.47982e-06	0.000244952
P10643	C7	0.213793	0.103971	0.275172
P10644	PRKAR1A	0.0609001	0.646809	0.808559
P10768	ESD	0.122911	0.35371	0.576022
P10809	HSPD1	0.689363	1.5674e-09	8.89816e-07
P11021	HSPA5	0.295091	0.0232732	0.101367
P11047	LAMC1	0.260783	0.0460515	0.160883
P11117	ACP2	0.0385155	0.772106	0.885147
P11166	SLC2A1	0.201636	0.125661	0.309626
P11172	UMPS	0.414728	0.00109135	0.0116876
P11215	ITGAM	0.236821	0.0709312	0.215566
P11216	PYGB	0.519112	2.52517e-05	0.000762519
P11234	RALB	0.199123	0.130545	0.316036
P11274	BCR	0.263179	0.0440176	0.155985
P11277	SPTB	0.0997078	0.452437	0.665238
P11279	LAMP1	0.0587376	0.658561	0.815409
P11387	TOP1	0.330333	0.0106122	0.0583207
P11413	G6PD	0.561309	3.75031e-06	0.000186759
P11586	MTHFD1	0.323729	0.0123788	0.0647969
P11717	IGF2R	0.275628	0.0346042	0.133457
P11766	ADH5	0.0232028	0.861524	0.931595
P11940	PABPC1	0.449445	0.000355686	0.00536671
P12004	PCNA	0.525248	1.94378e-05	0.000645311
P12081	HARS	0.148743	0.260868	0.481295
P12109	COL6A1	0.295441	0.023102	0.101274
P12110	COL6A2	0.325073	0.012	0.0633712
P12111	COL6A3	0.396318	0.00188766	0.0170913
P12235	SLC25A4	0.122911	0.35371	0.576022
P12236	SLC25A6	-0.0873174	0.510792	0.71335
P12236	SLC25A6	-0.0873174	0.510792	0.71335
P12268	IMPDH2	0.180888	0.170362	0.372839
P12273	PIP	0.558095	4.37709e-06	0.000210571
P12277	CKB	0.527645	1.75255e-05	0.00059935
P12757	SKIL	-0.216423	0.0996843	0.268967
P12814	ACTN1	0.148042	0.263148	0.483341
P12830	CDH1	0.338223	0.00879129	0.0517183
P12956	XRCC6	0.402688	0.0015671	0.014952
P13010	XRCC5	0.436645	0.000545284	0.00731815
P13073	COX4I1	0.127528	0.335779	0.560159
P13284	IFI30	0.53758	1.13108e-05	0.000422444
P13489	RNH1	0.0777908	0.558127	0.746932
P13498	CYBA	0.0413209	0.756003	0.877316
P13611	VCAN	0.492344	7.46817e-05	0.00168241
P13639	EEF2	-0.229164	0.0808286	0.235678
P13645	KRT10	-0.0539451	0.684897	0.836703
P13646	KRT13	0.0760959	0.566761	0.752456
P13667	PDIA4	0.749912	8.187e-12	1.16194e-08
P13671	C6	-0.0101695	0.939066	0.970522
P13674	P4HA1	0.600877	4.86259e-07	4.6788e-05
P13796	LCP1	0.646406	3.20307e-08	6.73475e-06
P13797	PLS3	0.202396	0.124212	0.306989
P13798	APEH	0.319112	0.0137596	0.0698688
P13984	GTF2F2	-0.206897	0.115889	0.294364
P14324	FDPS	0.402747	0.0015644	0.0149514
P14406	COX7A2	0.229164	0.0808286	0.235678
P14543	NID1	0.229866	0.0798789	0.234111
P14550	AKR1A1	0.494915	6.75552e-05	0.00156535
P14618	PKM	0.495324	6.6481e-05	0.00155314
P14649	MYL6B	-0.0700175	0.598225	0.77378
P14678	SNRPB	0.198188	0.132398	0.319433
P14735	IDE	0.283869	0.0293448	0.119591
P14854	COX6B1	-0.177031	0.179814	0.384339
P14866	HNRNPL	0.28761	0.0271884	0.113742
P14868	DARS	0.35903	0.00522992	0.0353877
P14923	JUP	0.266043	0.0416843	0.150417
P15088	CPA3	0.481707	0.000112133	0.00231484
P15090	FABP4	0.588486	9.49263e-07	7.35019e-05
P15121	AKR1B1	0.274342	0.0354915	0.13538
P15144	ANPEP	0.560549	3.89041e-06	0.000190395
P15153	RAC2	0.459614	0.000250245	0.00415392
P15170	GSPT1	0.235652	0.0723764	0.21867
P15291	B4GALT1	0.0533022	0.688459	0.838889
P15311	EZR	0.387668	0.00241641	0.0200262
P15313	ATP6V1B1	-0.0585622	0.659518	0.816238
P15531	NME1	0.592811	7.53976e-07	6.38854e-05
P15559	NQO1	0.537405	1.13999e-05	0.000422446
P15586	GNS	0.212098	0.106808	0.279038
P15924	DSP	0.56353	3.36731e-06	0.000175378
P15927	RPA2	0.122969	0.353479	0.576022
P15941	MUC1	0.615605	2.11432e-07	2.63287e-05
P16066	NPR1	0.437931	0.000522768	0.0070493
P16070	CD44	0.0786674	0.553686	0.743708
P16083	NQO2	0.0783752	0.555164	0.744723
P16152	CBR1	0.338165	0.00880371	0.0517378
P16157	ANK1	0.0947399	0.475383	0.683573
P16219	ACADS	0.104208	0.432188	0.646687
P16278	GLB1	0.335885	0.00930011	0.0532645
P16401	HIST1H1B	0.418469	0.000972644	0.0108057
P16422	EPCAM	0.191701	0.145807	0.339378
P16435	POR	0.522969	2.14345e-05	0.000679406
P16615	ATP2A2	0.465926	0.00020006	0.00351623
P17050	NAGA	0.0153711	0.90801	0.957425
P17066	HSPA6	0.0974284	0.462888	0.673627
P17174	GOT1	0.309643	0.0170094	0.0812814
P17483	HOXB4	0.142957	0.280079	0.502691
P17612	PRKACA	0.0973115	0.463428	0.674239
P17655	CAPN2	0.186324	0.157666	0.355468
P17661	DES	0.407423	0.00136145	0.0136313
P17812	CTPS1	0.606487	3.55823e-07	3.75306e-05
P17858	PFKL	0.407773	0.00134723	0.0135607
P17900	GM2A	0.186499	0.157268	0.354853
P17980	PSMC3	0.16277	0.218044	0.433416
P18031	PTPN1	0.409059	0.00129621	0.0133542
P18077	RPL35A	0.0906487	0.494736	0.700577
P18084	ITGB5	0.270368	0.0383544	0.141825
P18085	ARF4	0.398071	0.00179406	0.0164804
P18124	RPL7	0.248042	0.0581983	0.189228
P18206	VCL	0.393279	0.0020603	0.0179944
P18428	LBP	0.140795	0.287494	0.510231
P18440	NAT1	0.495617	6.57233e-05	0.00155314
P18669	PGAM1	0.272297	0.0369421	0.13923
P18754	RCC1	0.434833	0.000578505	0.00761989
P18887	XRCC1	0.146347	0.268714	0.49051
P19338	NCL	0.497545	6.09189e-05	0.00148428
P19367	HK1	0.200292	0.128256	0.31384
P19404	NDUFV2	-0.119404	0.367714	0.588503
P19525	EIF2AK2	0.417592	0.00099937	0.010995
P19623	SRM	0.30602	0.018416	0.0861894
P19652	ORM2	-0.152192	0.24985	0.469048
P19823	ITIH2	0.0340152	0.798137	0.898656
P19827	ITIH1	-0.079661	0.548673	0.740786
P19838	NFKB1	0.0699006	0.598837	0.77422
P19971	TYMP	0.418644	0.000967376	0.0107894
P20020	ATP2B1	0.0129749	0.922303	0.964444
P20042	EIF2S2	0.30111	0.0204789	0.0929328
P20073	ANXA7	0.284804	0.0287927	0.118104
P20290	BTF3	0.162946	0.217542	0.433024
P20339	RAB5A	0.0156049	0.906618	0.956679
P20340	RAB6A	-0.076505	0.564671	0.751438
P20591	MX1	0.574459	1.959e-06	0.000119583
P20592	MX2	0.211338	0.108099	0.281375
P20618	PSMB1	0.251607	0.0545641	0.180513
P20645	M6PR	0.422151	0.000867288	0.0100893
P20674	COX5A	0.0579778	0.66271	0.818404
P20700	LMNB1	0.579252	1.53524e-06	0.000103756
P20702	ITGAX	0.205319	0.118758	0.298842
P20774	OGN	0.676037	4.21657e-09	1.49609e-06
P20839	IMPDH1	0.148977	0.260111	0.480753
P20933	AGA	0.203682	0.121789	0.303245
P21266	GSTM3	0.670368	6.32638e-09	1.99527e-06
P21281	ATP6V1B2	0.209468	0.111329	0.287148
P21283	ATP6V1C1	0.232905	0.075865	0.2262
P21333	FLNA	0.439568	0.000495332	0.00685854
P21399	ACO1	-0.00976037	0.941513	0.971636
P21695	GPD1	0.664524	9.52456e-09	2.70355e-06
P21796	VDAC1	0.413092	0.00114726	0.0120611
P21912	SDHB	0.196786	0.135216	0.323208
P21926	CD9	0.175161	0.184531	0.390743
P21953	BCKDHB	0.119287	0.368187	0.588503
P21964	COMT	0.124372	0.347973	0.571598
P21980	TGM2	0.347984	0.00691945	0.0432618
P22033	MUT	0.242139	0.064644	0.202626
P22059	OSBP	0.072706	0.584213	0.764012
P22061	PCMT1	0.4955	6.60254e-05	0.00155314
P22087	FBL	0.272238	0.0369842	0.13923
P22102	GART	0.319053	0.0137779	0.0698991
P22234	PAICS	0.619755	1.65917e-07	2.28267e-05
P22307	SCP2	0.156634	0.236131	0.454259
P22392	NME2	0.477966	0.000128956	0.00260528
P22413	ENPP1	0.242957	0.0637177	0.200959
P22570	FDXR	0.331151	0.0104093	0.0577085
P22626	HNRNPA2B1	0.397428	0.00182789	0.0166831
P22676	CALB2	0.583518	1.23171e-06	9.08107e-05
P22695	UQCRC2	0.401403	0.00162757	0.0153483
P22792	CPN2	0.154354	0.243105	0.46142
P22897	MRC1	-0.0194623	0.883678	0.94422
P23193	TCEA1	0.404734	0.00147505	0.0143143
P23229	ITGA6	0.214319	0.103102	0.273638
P23246	SFPQ	0.352367	0.0061991	0.0402197
P23258	TUBG1	0.303974	0.019253	0.0891511
P23284	PPIB	0.375044	0.00342494	0.0257529
P23297	S100A1	0.606429	3.56994e-07	3.75306e-05
P23368	ME2	0.538223	1.09895e-05	0.000413163
P23381	WARS	0.605494	3.76221e-07	3.88328e-05
P23458	JAK1	0.0715371	0.590287	0.768063
P23468	PTPRD	-0.0275862	0.835698	0.920679
P23526	AHCY	0.510695	3.58608e-05	0.00099795
P23528	CFL1	-0.00783168	0.953056	0.976977
P23677	ITPKA	-0.0492694	0.710955	0.852036
P23786	CPT2	0.293571	0.0240274	0.103808
P23946	CMA1	0.624489	1.25285e-07	1.92228e-05
P24539	ATP5F1	0.157744	0.232784	0.449954
P24557	TBXAS1	0.39322	0.00206376	0.0179968
P24821	TNC	0.156517	0.236485	0.454478
P24844	MYL9	0.435652	0.000563281	0.00748887
P24928	POLR2A	-0.0515488	0.698208	0.844785
P25098	ADRBK1	0.322852	0.0126314	0.0657273
P25205	MCM3	0.503916	4.72546e-05	0.00123057
P25311	AZGP1	0.297779	0.0219878	0.0978251
P25325	MPST	0.138165	0.296683	0.520158
P25685	DNAJB1	0.47633	0.000137019	0.00271031
P25686	DNAJB2	0.00549386	0.967059	0.983694
P25705	ATP5A1	0.0455289	0.732043	0.864173
P25786	PSMA1	0.286616	0.0277478	0.115149
P25787	PSMA2	0.36768	0.00417185	0.0294572
P25788	PSMA3	0.350321	0.00652665	0.0415845
P25789	PSMA4	0.113735	0.391053	0.609653
P25815	S100P	0.555289	5.00255e-06	0.00023089
P25940	COL5A3	0.271888	0.037238	0.139815
P26038	MSN	0.384044	0.00267459	0.02166
P26196	DDX6	0.29737	0.0221794	0.0984462
P26368	U2AF2	0.354237	0.00591232	0.0387578
P26373	RPL13	-0.0229106	0.863251	0.932929
P26440	IVD	0.204909	0.11951	0.299938
P26447	S100A4	0.271479	0.0375359	0.140284
P26572	MGAT1	0.199416	0.12997	0.315856
P26583	HMGB2	0.356575	0.00557026	0.0369852
P26639	TARS	0.560666	3.86854e-06	0.000190395
P26640	VARS	0.418293	0.000977937	0.0108433
P26885	FKBP2	0.290883	0.0254123	0.107741
P27105	STOM	-0.0107539	0.935571	0.968674
P27338	MAOB	0.555465	4.96114e-06	0.000230856
P27348	YWHAQ	0.445587	0.00040528	0.00589942
P27361	MAPK3	0.35751	0.00543838	0.0361942
P27487	DPP4	0.260959	0.0459002	0.16075
P27694	RPA1	0.205845	0.117796	0.297476
P27695	APEX1	0.401227	0.00163597	0.0153765
P27797	CALR	0.525073	1.9585e-05	0.000646419
P27824	CANX	0.362303	0.00480464	0.0330617
P28062	PSMB8	0.551315	6.03213e-06	0.000258181
P28065	PSMB9	0.235126	0.0730343	0.220072
P28066	PSMA5	0.231794	0.0773126	0.229073
P28070	PSMB4	0.174576	0.186023	0.392877
P28072	PSMB6	0.0907072	0.494456	0.700531
P28074	PSMB5	0.322501	0.0127337	0.0659856
P28288	ABCD3	0.420222	0.000921115	0.0105215
P28331	NDUFS1	0.187142	0.155817	0.35284
P28370	SMARCA1	0.0112215	0.932776	0.967898
P28482	MAPK1	0.287142	0.0274504	0.114249
P28838	LAP3	0.506195	4.30964e-05	0.00114863
P28906	CD34	0.361485	0.004908	0.0335695
P29144	TPP2	0.246464	0.0598682	0.193329
P29350	PTPN6	0.465283	0.000204714	0.00357589
P29373	CRABP2	0.68083	2.97145e-09	1.20492e-06
P29401	TKT	0.260959	0.0459002	0.16075
P29590	PML	0.234366	0.0739931	0.222018
P29728	OAS2	0.457569	0.000268822	0.00437278
P29966	MARCKS	0.358738	0.00526945	0.0354439
P29992	GNA11	0.214904	0.102144	0.272748
P30038	ALDH4A1	0.174518	0.186173	0.3929
P30040	ERP29	0.109351	0.409685	0.626195
P30041	PRDX6	0.37066	0.00385377	0.0280845
P30042	C21orf33	0.205845	0.117796	0.297476
P30043	BLVRB	0.347341	0.00703104	0.0437979
P30044	PRDX5	0.177089	0.179668	0.384339
P30050	RPL12	0.236879	0.0708596	0.215463
P30085	CMPK1	0.263413	0.0438232	0.155587
P30101	PDIA3	0.403916	0.00151127	0.0145662
P30153	PPP2R1A	0.366511	0.00430278	0.0301566
P30405	PPIF	0.27329	0.0362315	0.137281
P30419	NMT1	0.30865	0.0173856	0.0826619
P30443	HLA-A	0.454997	0.000293958	0.00463555
P30519	HMOX2	0.242665	0.0640473	0.201438
P30566	ADSL	0.396201	0.00189406	0.0171219
P30626	SRI	0.196844	0.135097	0.323208
P30711	GSTT1	0.468147	0.000184718	0.00333963
P30740	SERPINB1	0.302104	0.0200463	0.0916287
P30837	ALDH1B1	0.453361	0.00031105	0.00485119
P30876	POLR2B	0.313033	0.0157776	0.077016
P31040	SDHA	0.28609	0.0280478	0.115633
P31146	CORO1A	0.539977	1.01559e-05	0.000384369
P31150	GDI1	0.475395	0.000141832	0.00275747
P31151	S100A7	0.457686	0.000267727	0.00437278
P31153	MAT2A	0.102221	0.441065	0.652745
P31323	PRKAR2B	0.438048	0.000520764	0.00703899
P31483	TIA1	0.311397	0.0163624	0.0787865
P31689	DNAJA1	0.279135	0.0322775	0.127338
P31930	UQCRC1	0.176447	0.181278	0.385582
P31939	ATIC	0.519755	2.45746e-05	0.000746044
P31943	HNRNPH1	0.19924	0.130315	0.316036
P31946	YWHAB	0.24588	0.0604964	0.194362
P31947	SFN	0.473466	0.000152251	0.00289072
P31948	STIP1	0.378901	0.00308313	0.0237167
P31949	S100A11	0.367563	0.00418478	0.0295118
P32322	PYCR1	0.340912	0.00823624	0.0491663
P32455	GBP1	0.494798	6.7865e-05	0.00156614
P32456	GBP2	0.0924605	0.486115	0.694083
P32969	RPL9	0.00344828	0.979321	0.991017
P33151	CDH5	0.434366	0.00058737	0.00766552
P33176	KIF5B	0.307773	0.0177235	0.0837074
P33241	LSP1	0.202572	0.12388	0.306841
P33316	DUT	0.303331	0.0195226	0.0902524
P33778	HIST1H2BB	-0.0273524	0.837071	0.921119
P33991	MCM4	0.594798	6.77497e-07	5.91715e-05
P33992	MCM5	0.279661	0.03194	0.126711
P33993	MCM7	0.512741	3.29583e-05	0.000935521
P34059	GALNS	0.33758	0.00892875	0.0521487
P34897	SHMT2	0.610053	2.9086e-07	3.27012e-05
P34931	HSPA1L	0.242081	0.0647105	0.202626
P34932	HSPA4	0.374284	0.0034961	0.0262184
P34949	MPI	0.189188	0.151264	0.34654
P35221	CTNNA1	-0.0926359	0.485285	0.693072
P35222	CTNNB1	0.0639392	0.630438	0.796926
P35232	PHB	0.326768	0.0115366	0.0616699
P35237	SERPINB6	0.066803	0.61517	0.784968
P35244	RPA3	0.119871	0.365828	0.587498
P35250	RFC2	0.45114	0.000335696	0.00517865
P35268	RPL22	-0.0158097	0.905398	0.956624
P35270	SPR	0.411923	0.00118877	0.0124284
P35442	THBS2	0.283869	0.0293448	0.119591
P35443	THBS4	0.394857	0.00196898	0.0174655
P35527	KRT9	0.345354	0.00738593	0.0454279
P35555	FBN1	0.219112	0.0954454	0.26214
P35579	MYH9	0.322794	0.0126484	0.0657555
P35606	COPB2	0.414202	0.00110905	0.0117904
P35637	FUS	0.436762	0.000543202	0.00730748
P35658	NUP214	0.145646	0.271039	0.49317
P35659	DEK	0.2827	0.0300473	0.12115
P35670	ATP7B	-0.203565	0.122008	0.303656
P35749	MYH11	0.632613	7.6515e-08	1.35742e-05
P35754	GLRX	0.0779661	0.557237	0.746445
P35858	IGFALS	-0.218469	0.096446	0.263867
P35998	PSMC2	0.527995	1.72607e-05	0.000593874
P36269	GGT5	0.321625	0.0129925	0.0669313
P36405	ARL3	0.39889	0.00175181	0.0161445
P36507	MAP2K2	-0.0146698	0.912191	0.959516
P36542	ATP5C1	0.294565	0.023532	0.102056
P36543	ATP6V1E1	-0.0797779	0.548084	0.740651
P36551	CPOX	0.286908	0.0275822	0.11463
P36578	RPL4	0.0815313	0.539296	0.734193
P36776	LONP1	0.271537	0.0374932	0.140284
P36871	PGM1	0.21467	0.102527	0.272748
P36955	SERPINF1	0.336061	0.00926108	0.0531062
P37108	SRP14	0.243659	0.0629323	0.199256
P37198	NUP62	0.0372297	0.77952	0.888978
P37802	TAGLN2	0.712449	2.47713e-10	1.88235e-07
P37837	TALDO1	0.25751	0.0489534	0.167213
P37840	SNCA	0.484044	0.000102668	0.00215073
P38571	LIPA	0.261192	0.0456989	0.160342
P38606	ATP6V1A	0.454822	0.000295747	0.00463801
P38646	HSPA9	0.450614	0.000341787	0.00522999
P38919	EIF4A3	0.588311	9.58101e-07	7.35019e-05
P39019	RPS19	0.224196	0.0878138	0.24839
P39059	COL15A1	0.410228	0.00125135	0.0129633
P39060	COL18A1	0.0659848	0.619516	0.788033
P39656	DDOST	0.431677	0.000640779	0.00808378
P39687	ANP32A	0.450146	0.000347286	0.00529619
P39748	FEN1	0.487843	8.88394e-05	0.00192195
P40121	CAPG	0.449386	0.000356394	0.00536671
P40227	CCT6A	0.425248	0.000786755	0.00946019
P40261	NNMT	0.138983	0.293804	0.517507
P40306	PSMB10	0.392051	0.00213393	0.018355
P40616	ARL1	0.218177	0.0969036	0.264736
P40763	STAT3	0.00958504	0.942562	0.972541
P40855	PEX19	0.240678	0.0663249	0.206203
P40925	MDH1	0.199474	0.129855	0.315847
P40926	MDH2	0.550088	6.38794e-06	0.000268625
P40939	HADHA	0.250497	0.0556757	0.183124
P41091	EIF2S3	-0.0159556	0.904529	0.95624
P41208	CETN2	0.0348334	0.793387	0.897222
P41218	MNDA	0.332379	0.0101112	0.056609
P41240	CSK	0.0917008	0.48972	0.696952
P41250	GARS	0.328697	0.0110282	0.059626
P41252	IARS	0.467563	0.000188648	0.00337486
P42025	ACTR1B	0.196727	0.135334	0.323219
P42126	ECI1	0.0985389	0.45778	0.669281
P42224	STAT1	0.665985	8.6058e-09	2.57132e-06
P42226	STAT6	0.0273524	0.837071	0.921119
P42229	STAT5A	0.129982	0.326483	0.551128
P42356	PI4KA	0.0399766	0.763707	0.881212
P42574	CASP3	0.122618	0.354864	0.577239
P42677	RPS27	0.228229	0.0821088	0.238431
P42704	LRPPRC	0.683986	2.35132e-09	1.02681e-06
P42785	PRCP	-0.0324956	0.806977	0.90377
P43121	MCAM	0.445763	0.000402896	0.00587979
P43155	CRAT	0.30678	0.0181131	0.0850524
P43246	MSH2	0.298013	0.0218789	0.0974935
P43251	BTD	0.431268	0.00064928	0.00813679
P43304	GPD2	0.382525	0.00278996	0.0222141
P43307	SSR1	0.283577	0.0295191	0.120043
P43405	SYK	0.159906	0.22636	0.442814
P43490	NAMPT	0.242431	0.0643119	0.201935
P43686	PSMC4	0.331268	0.0103806	0.0576619
P43897	TSFM	0.179836	0.172903	0.376081
P45880	VDAC2	0.224196	0.0878138	0.24839
P45954	ACADSB	0.644185	3.69609e-08	7.40006e-06
P45973	CBX5	0.330859	0.0104813	0.0579383
P45974	USP5	0.371829	0.00373501	0.0273949
P45985	MAP2K4	-0.122034	0.35718	0.579511
P46060	RANGAP1	0.468264	0.000183941	0.00333963
P46063	RECQL	0.425307	0.000785303	0.00946019
P46087	NOP2	0.115488	0.383743	0.601965
P46108	CRK	0.113501	0.392034	0.609748
P46109	CRKL	-0.0118644	0.928935	0.966916
P46379	BAG6	0.276797	0.0338136	0.130941
P46459	NSF	0.590532	8.51642e-07	6.77791e-05
P46779	RPL28	-0.0677382	0.610219	0.78252
P46781	RPS9	-0.067329	0.612383	0.784232
P46782	RPS5	0.17668	0.180692	0.385344
P46783	RPS10	0.295149	0.0232446	0.101367
P46821	MAP1B	0.267855	0.0402614	0.146515
P46926	GNPDA1	0.356049	0.00564567	0.0373114
P46937	YAP1	0.33834	0.0087665	0.051626
P46940	IQGAP1	0.191292	0.146685	0.340445
P46976	GYG1	0.180245	0.171912	0.374498
P46977	STT3A	0.23647	0.0713623	0.216412
P47755	CAPZA2	0.0867914	0.513351	0.714638
P47756	CAPZB	0.00233781	0.98598	0.993505
P47897	QARS	-0.0869667	0.512498	0.714371
P48047	ATP5O	0.253419	0.0527891	0.176388
P48066	SLC6A11	-0.0410871	0.757341	0.877643
P48147	PREP	0.427352	0.000735973	0.0089852
P48426	PIP4K2A	0.224956	0.0867158	0.247007
P48444	ARCN1	0.275278	0.0348443	0.134019
P48449	LSS	0.280596	0.0313473	0.125059
P48637	GSS	0.258679	0.0479003	0.165307
P48643	CCT5	0.591409	8.12754e-07	6.68696e-05
P48681	NES	0.314728	0.0151909	0.0749252
P48735	IDH2	0.64775	2.93554e-08	6.40964e-06
P48739	PITPNB	0.222969	0.0896105	0.251716
P48960	CD97	0.261485	0.0454484	0.159759
P49189	ALDH9A1	0.381356	0.0028817	0.0227214
P49207	RPL34	0.000584454	0.996495	0.998253
P49257	LMAN1	0.500468	5.4253e-05	0.00137497
P49321	NASP	0.610228	2.87972e-07	3.27012e-05
P49327	FASN	0.378375	0.00312788	0.0239312
P49354	FNTA	0.187434	0.15516	0.35262
P49368	CCT3	0.438749	0.000508883	0.00695792
P49411	TUFM	0.554939	5.08634e-06	0.000232864
P49419	ALDH7A1	0.377615	0.00319354	0.0242701
P49585	PCYT1A	0.361485	0.004908	0.0335695
P49588	AARS	0.609877	2.93775e-07	3.27012e-05
P49589	CARS	0.416248	0.00104164	0.0113066
P49591	SARS	0.435184	0.000571935	0.00756848
P49720	PSMB3	0.310871	0.0165542	0.079508
P49721	PSMB2	0.165985	0.208967	0.422473
P49736	MCM2	0.542198	9.18436e-06	0.000359583
P49747	COMP	0.363764	0.00462483	0.0320185
P49748	ACADVL	0.244711	0.0617688	0.196229
P49750	YLPM1	-0.058796	0.658243	0.815193
P49755	TMED10	0.0791935	0.551029	0.742509
P49756	RBM25	-0.0850964	0.521642	0.721228
P49770	EIF2B2	0.1827	0.16605	0.367672
P49790	NUP153	0.295558	0.0230452	0.101103
P49792	RANBP2	0.156634	0.236131	0.454259
P49821	NDUFV1	-0.0414378	0.755335	0.876899
P49902	NT5C2	0.273933	0.0357778	0.136133
P49903	SEPHS1	0.334191	0.00968481	0.0547072
P49915	GMPS	0.524138	2.03879e-05	0.000657627
P49959	MRE11A	-0.0580947	0.662071	0.818149
P50148	GNAQ	0.271245	0.037707	0.140713
P50238	CRIP1	0.323729	0.0123788	0.0647969
P50281	MMP14	0.168615	0.201741	0.412715
P50336	PPOX	0.162361	0.219219	0.434534
P50395	GDI2	0.782583	2.46486e-13	6.1528e-10
P50402	EMD	0.279544	0.0320148	0.12683
P50416	CPT1A	0.508884	3.8627e-05	0.00105426
P50440	GATM	0.534541	1.2951e-05	0.000465335
P50453	SERPINB9	0.349854	0.00660361	0.0418868
P50454	SERPINH1	0.569784	2.47576e-06	0.000144686
P50552	VASP	0.246055	0.0603074	0.194195
P50570	DNM2	0.404617	0.00148018	0.0143395
P50579	METAP2	0.318469	0.013962	0.0707067
P50851	LRBA	0.349094	0.00673037	0.0423126
P50897	PPT1	0.273349	0.03619	0.137242
P50914	RPL14	-0.0607247	0.647759	0.808559
P50991	CCT4	0.456224	0.000281706	0.00449225
P50995	ANXA11	-0.0603156	0.649977	0.809904
P51114	FXR1	0.557043	4.60256e-06	0.000217146
P51148	RAB5C	0.209468	0.111329	0.287148
P51149	RAB7A	0.0979544	0.460465	0.671995
P51153	RAB13	0.303156	0.0195967	0.0904476
P51398	DAP3	0.369608	0.00396349	0.0285181
P51452	DUSP3	-0.0969024	0.465319	0.675259
P51531	SMARCA2	-0.0203974	0.878131	0.940417
P51570	GALK1	0.163822	0.215044	0.430343
P51571	SSR4	0.254062	0.0521706	0.175354
P51572	BCAP31	0.477382	0.000131785	0.0026343
P51606	RENBP	0.425658	0.00077664	0.00938082
P51610	HCFC1	0.246932	0.0593695	0.191936
P51659	HSD17B4	0.156575	0.236308	0.454445
P51665	PSMD7	0.398013	0.00179711	0.0164817
P51688	SGSH	0.051841	0.69658	0.844434
P51788	CLCN2	-0.0625365	0.637972	0.802875
P51809	VAMP7	0.066803	0.61517	0.784968
P51809	VAMP7	0.066803	0.61517	0.784968
P51884	LUM	0.449912	0.000350066	0.0053137
P51991	HNRNPA3	0.515605	2.92584e-05	0.000851595
P52209	PGD	0.551549	5.96648e-06	0.000258181
P52272	HNRNPM	0.425716	0.000775205	0.00938082
P52292	KPNA2	0.396084	0.00190047	0.0171526
P52294	KPNA1	0.279369	0.0321272	0.127187
P52565	ARHGDIA	0.251373	0.0547966	0.180966
P52566	ARHGDIB	-0.0488019	0.71358	0.853379
P52597	HNRNPF	0.521391	2.29264e-05	0.00070353
P52630	STAT2	0.22519	0.0863802	0.246422
P52701	MSH6	0.247984	0.0582595	0.189318
P52735	VAV2	0.263647	0.0436295	0.155288
P52788	SMS	0.370836	0.00383574	0.0279891
P52789	HK2	0.269024	0.0393649	0.144084
P52790	HK3	0.273992	0.0357368	0.136068
P52888	THOP1	0.326651	0.0115681	0.0617799
P52895	AKR1C2	0.440912	0.00047378	0.00667407
P52907	CAPZA1	0.408241	0.00132847	0.0134674
P52948	NUP98	0.0490941	0.711939	0.852315
P53004	BLVRA	0.291818	0.0249231	0.106543
P53007	SLC25A1	0.256926	0.049487	0.16863
P53041	PPP5C	0.229456	0.0804318	0.235003
P53365	ARFIP2	0.239509	0.0676947	0.20852
P53367	ARFIP1	0.124547	0.347289	0.570969
P53396	ACLY	0.464757	0.000208595	0.00362139
P53420	COL4A4	0.157335	0.234013	0.451408
P53618	COPB1	0.378901	0.00308313	0.0237167
P53621	COPA	0.484512	0.000100865	0.00212867
P53814	SMTN	0.0448276	0.736019	0.866376
P53990	IST1	0.0772648	0.5608	0.748392
P53992	SEC24C	0.541788	9.35657e-06	0.000363817
P53999	SUB1	0.299065	0.0213946	0.096242
P54136	RARS	0.416248	0.00104164	0.0113066
P54577	YARS	0.218235	0.0968119	0.264613
P54578	USP14	0.392227	0.00212327	0.0183494
P54619	PRKAG1	0.124313	0.348202	0.571808
P54652	HSPA2	0.331911	0.0102239	0.057127
P54707	ATP12A	0.106371	0.422643	0.637445
P54709	ATP1B3	0.0208065	0.875706	0.939592
P54725	RAD23A	0.0318527	0.810725	0.905823
P54819	AK2	0.28346	0.0295891	0.120241
P54886	ALDH18A1	0.450731	0.000340425	0.00522322
P54920	NAPA	0.323495	0.0124458	0.0649996
P55008	AIF1	0.264816	0.0426715	0.152644
P55010	EIF5	0.120514	0.363244	0.585003
P55036	PSMD4	0.138399	0.295859	0.519354
P55039	DRG2	0.199532	0.12974	0.315703
P55060	CSE1L	0.714904	2.01448e-10	1.88235e-07
P55072	VCP	0.521391	2.29264e-05	0.00070353
P55081	MFAP1	0.124489	0.347517	0.571179
P55084	HADHB	0.158212	0.231385	0.448318
P55145	MANF	0.443776	0.000430676	0.00617412
P55263	ADK	0.366511	0.00430278	0.0301566
P55265	ADAR	0.365517	0.0044169	0.0309183
P55268	LAMB2	0.420047	0.000926155	0.0105578
P55287	CDH11	0.356166	0.00562883	0.0372435
P55735	SEC13	0.0531268	0.689432	0.839533
P55769	NHP2L1	0.327119	0.0114427	0.0613992
P55786	NPEPPS	0.303331	0.0195226	0.0902524
P55795	HNRNPH2	0.238515	0.0688767	0.211244
P55809	OXCT1	0.336295	0.00920926	0.052916
P55884	EIF3B	0.508475	3.92783e-05	0.0010669
P55899	FCGRT	0.000935126	0.994392	0.997907
P55957	BID	0.385096	0.00259722	0.0211845
P56134	ATP5J2	0.169608	0.199058	0.410208
P56192	MARS	0.201695	0.125549	0.309485
P56537	EIF6	0.244243	0.0622838	0.197644
P56704	WNT3A	0.302688	0.0197955	0.0910448
P57086	SCAND1	-0.0995909	0.45297	0.665504
P57088	TMEM33	0.277206	0.0335405	0.130417
P57735	RAB25	0.404851	0.00146994	0.0142891
P58107	EPPK1	0.58007	1.47209e-06	0.000100687
P59998	ARPC4	0.270777	0.0380511	0.141279
P60228	EIF3E	0.252542	0.053642	0.178189
P60323	NANOS3	0.259556	0.0471228	0.163319
P60468	SEC61B	0.274752	0.0352072	0.134775
P60660	MYL6	0.130275	0.325387	0.550424
P60709	ACTB	-0.00151958	0.990886	0.996327
P60891	PRPS1	0.474284	0.000147748	0.00283019
P60900	PSMA6	0.364874	0.00449216	0.0313293
P60953	CDC42	0.179018	0.174898	0.378391
P60981	DSTN	0.329924	0.0107149	0.0585693
P61006	RAB8A	0.37931	0.00304871	0.0235477
P61009	SPCS3	0.0683226	0.607134	0.780326
P61011	SRP54	0.146289	0.268907	0.490548
P61019	RAB2A	0.471362	0.000164412	0.00310089
P61026	RAB10	0.364348	0.00455458	0.0316867
P61086	UBE2K	0.224313	0.0876442	0.24839
P61088	UBE2N	0.412507	0.00116785	0.0122549
P61106	RAB14	0.114494	0.387876	0.606938
P61158	ACTR3	0.40111	0.0016416	0.0154039
P61160	ACTR2	0.522268	2.20861e-05	0.000688917
P61163	ACTR1A	0.216423	0.0996843	0.268967
P61201	COPS2	0.121216	0.360437	0.582798
P61221	ABCE1	0.542899	8.89597e-06	0.000350711
P61224	RAP1B	0.329866	0.0107296	0.0585693
P61225	RAP2B	0.221742	0.0914359	0.254452
P61289	PSME3	0.197253	0.134272	0.322445
P61313	RPL15	-0.301227	0.0204276	0.0927741
P61353	RPL27	0.260783	0.0460515	0.160883
P61421	ATP6V0D1	0.0229106	0.863251	0.932929
P61586	RHOA	0.0770894	0.561692	0.748878
P61619	SEC61A1	0.439568	0.000495332	0.00685854
P61758	VBP1	0.291759	0.0249535	0.106592
P61803	DAD1	0.0483343	0.716208	0.855261
P61923	COPZ1	0.174226	0.186922	0.393313
P61962	DCAF7	0.186967	0.156211	0.353594
P62081	RPS7	0.446347	0.000395041	0.00582506
P62136	PPP1CA	0.220456	0.0933793	0.257838
P62191	PSMC1	0.192168	0.144808	0.338023
P62195	PSMC5	0.420631	0.000909452	0.0104092
P62244	RPS15A	0.253536	0.0526762	0.176218
P62249	RPS16	0.130158	0.325825	0.550673
P62258	YWHAE	0.269842	0.0387472	0.142651
P62263	RPS14	0.0724722	0.585425	0.764014
P62269	RPS18	0.282174	0.030368	0.122269
P62304	SNRPE	0.207364	0.115049	0.292755
P62314	SNRPD1	0.328346	0.0111192	0.0599465
P62316	SNRPD2	0.369316	0.00399446	0.028632
P62333	PSMC6	0.242431	0.0643119	0.201935
P62424	RPL7A	0.222969	0.0896105	0.251716
P62487	POLR2G	-0.00835769	0.949907	0.975863
P62491	RAB11A	0.06955	0.600677	0.775186
P62495	ETF1	-0.0441262	0.740003	0.867437
P62701	RPS4X	-0.0873174	0.510792	0.71335
P62736	ACTA2	-0.117241	0.376515	0.595066
P62753	RPS6	-0.168615	0.201741	0.412715
P62805	HIST2H4A	0.41467	0.0010933	0.0116876
P62805	HIST2H4B	0.41467	0.0010933	0.0116876
P62820	RAB1A	0.386791	0.00247675	0.0203775
P62826	RAN	0.499825	5.5659e-05	0.00139197
P62834	RAP1A	0.218936	0.0957175	0.262633
P62841	RPS15	-0.216014	0.100342	0.270228
P62847	RPS24	0.265985	0.0417309	0.150417
P62851	RPS25	-0.0549971	0.679083	0.832826
P62873	GNB1	-0.102104	0.441591	0.653181
P62888	RPL30	0.372998	0.0036195	0.0268249
P62906	RPL10A	-0.0450029	0.735024	0.865712
P62910	RPL32	0.263121	0.0440663	0.15606
P62913	RPL11	0.0132086	0.920907	0.964424
P62917	RPL8	0.000409117	0.997546	0.998777
P62942	FKBP1A	0.075453	0.570052	0.754707
P62987	UBA52	-0.0918177	0.489165	0.696511
P62993	GRB2	0.383402	0.00272287	0.0218948
P62995	TRA2B	0.462069	0.000229502	0.00391257
P63000	RAC1	0.109176	0.410441	0.626195
P63010	AP2B1	0.183226	0.164813	0.365628
P63027	VAMP2	0.0753361	0.570651	0.755324
P63096	GNAI1	0.120281	0.364182	0.585849
P63104	YWHAZ	0.522852	2.15419e-05	0.000679406
P63151	PPP2R2A	0.1346	0.309442	0.532657
P63165	SUMO1	0.116423	0.379878	0.598382
P63172	DYNLT1	0.380771	0.00292857	0.0229952
P63173	RPL38	-0.120456	0.363478	0.585214
P63220	RPS21	0.532262	1.43232e-05	0.000501931
P63313	TMSB10	0.13232	0.317782	0.542734
P67775	PPP2CA	0.173057	0.189943	0.397167
P67809	YBX1	0.394857	0.00196898	0.0174655
P67812	SEC11A	0.231093	0.0782381	0.230851
P67870	CSNK2B	0.145763	0.270651	0.492937
P67936	TPM4	0.218235	0.0968119	0.264613
P68036	UBE2L3	0.285856	0.028182	0.116018
P68104	EEF1A1	0.153711	0.245097	0.46427
P68366	TUBA4A	0.342139	0.00799316	0.0482223
P68371	TUBB4B	0.352309	0.00620825	0.0402332
P68400	CSNK2A1	0.399649	0.00171338	0.0158936
P68402	PAFAH1B2	0.262011	0.0450004	0.158577
P68431	HIST1H3C	0.171186	0.194849	0.404445
P68431	HIST1H3G	0.196493	0.135808	0.323671
P68431	HIST1H3F	0.347224	0.00705149	0.0437979
P68871	HBB	0.523261	2.11683e-05	0.00067894
P78316	NOP14	0.0147282	0.911842	0.959505
P78344	EIF4G2	0.133255	0.314343	0.538969
P78347	GTF2I	0.183811	0.163446	0.364019
P78371	CCT2	0.475102	0.000143367	0.0027778
P78406	RAE1	0.186733	0.156739	0.354223
P78417	GSTO1	0.119053	0.369133	0.588808
P78527	PRKDC	0.382408	0.00279902	0.0222238
P78540	ARG2	-0.17294	0.190247	0.397509
P80217	IFI35	0.485681	9.64852e-05	0.00205149
P80723	BASP1	0.415546	0.00106432	0.0115089
P82650	MRPS22	-0.08872	0.503999	0.708745
P83111	LACTB	0.372063	0.00371165	0.0272941
P83436	COG7	0.141964	0.28347	0.506216
P83731	RPL24	0.123846	0.350032	0.573035
P83916	CBX1	0.144535	0.274749	0.497529
P84074	HPCA	0.0663939	0.617342	0.786148
P84085	ARF5	0.438457	0.000513803	0.00698831
P84090	ERH	0.0337814	0.799495	0.899115
P84095	RHOG	0.0992987	0.454303	0.666601
P84098	RPL19	0.137814	0.297923	0.521204
P84103	SRSF3	0.15488	0.241483	0.459417
P84550	SKOR1	0.087668	0.50909	0.71255
P98082	DAB2	0.22893	0.0811472	0.236
P98095	FBLN2	0.220865	0.0927575	0.25662
P98175	RBM10	0.0362361	0.785261	0.893372
P99999	CYCS	0.384454	0.00264426	0.0215064
Q00056	HOXA4	0.281531	0.0307639	0.123425
Q00059	TFAM	0.250088	0.0560899	0.184059
Q00169	PITPNA	0.227177	0.0835681	0.241065
Q00325	SLC25A3	0.163238	0.216707	0.43212
Q00341	HDLBP	0.0175336	0.895137	0.951272
Q00610	CLTC	0.438691	0.000509863	0.00695792
Q00653	NFKB2	0.252951	0.0532426	0.177486
Q00688	FKBP3	0.429456	0.000688172	0.00851145
Q00765	REEP5	0.117826	0.374124	0.592442
Q00796	SORD	0.657627	1.52593e-08	4.1251e-06
Q00839	HNRNPU	0.430567	0.000664093	0.00828584
Q00872	MYBPC1	0.0618352	0.641754	0.805669
Q01082	SPTBN1	0.309994	0.0168783	0.0808591
Q01105	SET	0.183285	0.164676	0.365467
Q01432	AMPD3	0.31543	0.0149537	0.0738835
Q01518	CAP1	0.401286	0.00163317	0.0153756
Q01780	EXOSC10	0.0692577	0.602211	0.77646
Q01844	EWSR1	0.34775	0.00695985	0.0434665
Q01955	COL4A3	0.190181	0.149089	0.343218
Q01970	PLCB3	0.154296	0.243286	0.461609
Q01995	TAGLN	0.568849	2.59333e-06	0.000145765
Q02218	OGDH	0.238808	0.0685274	0.210628
Q02338	BDH1	0.359556	0.00515942	0.0350359
Q02410	APBA1	0.0455874	0.731712	0.863962
Q02487	DSC2	0.440386	0.00048211	0.00675787
Q02539	HIST1H1A	0.115722	0.382775	0.601776
Q02750	MAP2K1	0.350789	0.00645047	0.0411916
Q02790	FKBP4	0.684629	2.24104e-09	1.02681e-06
Q02809	PLOD1	0.387493	0.00242837	0.0200668
Q02818	NUCB1	-0.0436002	0.742995	0.869687
Q02878	RPL6	0.0976037	0.46208	0.673313
Q02880	TOP2B	0.256224	0.0501336	0.170322
Q02952	AKAP12	0.581414	1.37359e-06	9.62699e-05
Q02978	SLC25A11	0.0777908	0.558127	0.746932
Q03135	CAV1	0.343366	0.00775636	0.0471949
Q03518	TAP1	0.501052	5.30033e-05	0.00134933
Q03519	TAP2	0.524605	1.99827e-05	0.000651966
Q04637	EIF4G1	0.386908	0.00246863	0.0203402
Q04695	KRT17	0.524898	1.97333e-05	0.000647548
Q04828	AKR1C1	0.14886	0.260489	0.480753
Q04917	YWHAH	0.359906	0.00511288	0.0348031
Q04941	PLP2	0.266861	0.0410366	0.148764
Q05048	CSTF1	0.160725	0.223962	0.439638
Q05193	DNM1	-0.00654588	0.960756	0.98168
Q05209	PTPN12	0.173992	0.187524	0.39414
Q05469	LIPE	0.564699	3.1807e-06	0.000168151
Q05519	SRSF11	-0.00473407	0.971613	0.98674
Q05639	EEF1A2	0.515196	2.97623e-05	0.000857668
Q06033	ITIH3	-0.140853	0.287292	0.510231
Q06124	PTPN11	0.241555	0.0653122	0.203836
Q06203	PPAT	0.300468	0.0207631	0.0939219
Q06210	GFPT1	0.347224	0.00705149	0.0437979
Q06323	PSME1	0.524138	2.03879e-05	0.000657627
Q06587	RING1	-0.0565751	0.670396	0.825024
Q06830	PRDX1	0.467329	0.000190241	0.00337499
Q07020	RPL18	0.0849795	0.522216	0.721846
Q07065	CKAP4	0.654062	1.93775e-08	4.58359e-06
Q07507	DPT	0.623495	1.32945e-07	1.98613e-05
Q07812	BAX	0.188428	0.152943	0.349681
Q07866	KLC1	0.00707189	0.957606	0.979695
Q07954	LRP1	0.582174	1.32068e-06	9.51925e-05
Q07960	ARHGAP1	0.0426651	0.748323	0.872685
Q07973	CYP24A1	0.1391	0.293394	0.517427
Q08170	SRSF4	0.222151	0.0908243	0.25387
Q08174	PCDH1	0.110403	0.405167	0.621826
Q08209	PPP3CA	0.083986	0.527109	0.72543
Q08211	DHX9	0.622209	1.43512e-07	2.08903e-05
Q08257	CRYZ	0.424722	0.000799936	0.00956049
Q08378	GOLGA3	0.254939	0.0513368	0.173682
Q08379	GOLGA2	0.369492	0.00397585	0.0285347
Q08431	MFGE8	0.186265	0.157798	0.355626
Q08623	HDHD1	0.28194	0.0305115	0.122673
Q08945	SSRP1	0.258562	0.0480048	0.165446
Q08AF3	SLFN5	0.234015	0.074439	0.222885
Q08AM6	VAC14	0.21467	0.102527	0.272748
Q08AN1	ZNF616	-0.0331385	0.803234	0.901178
Q08J23	NSUN2	0.42104	0.000897922	0.0103188
Q09028	RBBP4	0.219404	0.0949933	0.261277
Q09161	NCBP1	0.427703	0.000727804	0.00890461
Q09666	AHNAK	0.783635	2.18025e-13	6.1528e-10
Q0VD83	APOBR	0.180888	0.170362	0.372839
Q0VDD8	DNAH14	-0.331619	0.0102949	0.0572418
Q10567	AP1B1	0.278492	0.032694	0.128535
Q10589	BST2	0.393513	0.00204654	0.0179848
Q10713	PMPCA	0.394915	0.00196567	0.0174655
Q12765	SCRN1	0.395149	0.00195247	0.0174006
Q12768	KIAA0196	0.349912	0.00659395	0.0418723
Q12769	NUP160	0.235885	0.0720855	0.218023
Q12788	TBL3	-0.0184687	0.889579	0.948383
Q12792	TWF1	0.21204	0.106907	0.27904
Q12797	ASPH	0.0843951	0.525092	0.724762
Q12805	EFEMP1	0.178258	0.176766	0.380402
Q12840	KIF5A	-0.0336061	0.800514	0.899905
Q12870	TCF15	0.216072	0.100248	0.270103
Q12873	CHD3	-0.0886616	0.504281	0.708791
Q12874	SF3A3	0.242724	0.0639813	0.201342
Q12882	DPYD	0.059848	0.652516	0.812176
Q12884	FAP	0.417767	0.000993972	0.0109569
Q12888	TP53BP1	0.156224	0.237373	0.455292
Q12904	AIMP1	0.394097	0.00201249	0.0177405
Q12905	ILF2	0.419696	0.000936309	0.0106289
Q12907	LMAN2	0.28948	0.0261611	0.110339
Q12931	TRAP1	0.0726476	0.584516	0.764014
Q12959	DLG1	0.16166	0.221243	0.43702
Q12965	MYO1E	0.105435	0.426756	0.640585
Q12979	ABR	0.059322	0.655377	0.813596
Q13011	ECH1	0.399123	0.00173991	0.0160609
Q13043	STK4	0.315897	0.0147973	0.0735589
Q13045	FLII	-0.139158	0.293189	0.517227
Q13057	COASY	0.342056	0.00800933	0.0482686
Q13085	ACACA	0.371479	0.00377029	0.0275824
Q13094	LCP2	0.440444	0.000481178	0.00675787
Q13107	USP4	-0.00204559	0.987732	0.994564
Q13126	MTAP	0.204383	0.120483	0.301048
Q13131	PRKAA1	-0.00917592	0.94501	0.974005
Q13148	TARDBP	0.270894	0.0379648	0.141144
Q13151	HNRNPA0	0.129281	0.329122	0.55328
Q13153	PAK1	0.154179	0.243647	0.46214
Q13155	AIMP2	0.51128	3.50083e-05	0.000983872
Q13158	FADD	0.153477	0.245825	0.464872
Q13162	PRDX4	0.574635	1.94174e-06	0.000119583
Q13177	PAK2	0.389714	0.00228069	0.019153
Q13185	CBX3	0.238048	0.0694387	0.212051
Q13190	STX5	-0.144009	0.276519	0.499299
Q13200	PSMD2	0.409001	0.00129849	0.0133542
Q13217	DNAJC3	0.122443	0.355558	0.577871
Q13228	SELENBP1	0.430333	0.000669098	0.00831175
Q13232	NME3	0.0455874	0.731712	0.863962
Q13247	SRSF6	-0.0633548	0.633573	0.799287
Q13263	TRIM28	0.42519	0.00078821	0.00946019
Q13268	DHRS2	0.64062	4.63989e-08	8.78023e-06
Q13277	STX3	0.12367	0.35072	0.573125
Q13283	G3BP1	0.181707	0.168404	0.370411
Q13287	NMI	0.137756	0.29813	0.521406
Q13308	PTK7	0.493279	7.20139e-05	0.00164848
Q13310	PABPC4	0.465576	0.000202587	0.00354965
Q13347	EIF3I	0.287376	0.0273191	0.11387
Q13363	CTBP1	0.277323	0.0334628	0.130383
Q13404	TMEM189-UBE2V1	0.210462	0.109604	0.284639
Q13404	UBE2V1	0.228229	0.0821088	0.238431
Q13409	DYNC1I2	0.269608	0.0389229	0.143112
Q13418	ILK	-0.124196	0.348659	0.572062
Q13423	NNT	0.385272	0.00258452	0.0211112
Q13435	SF3B2	0.121099	0.360904	0.58322
Q13445	TMED1	-0.0132671	0.920558	0.964424
Q13451	FKBP5	0.511864	3.41746e-05	0.000965219
Q13459	MYO9B	0.287142	0.0274504	0.114249
Q13492	PICALM	-0.0113968	0.931728	0.967341
Q13510	ASAH1	0.467504	0.000189045	0.00337486
Q13523	PRPF4B	0.205961	0.117583	0.297476
Q13547	HDAC1	0.59585	6.40014e-07	5.67712e-05
Q13554	CAMK2B	-0.214845	0.10224	0.272748
Q13557	CAMK2D	0.120164	0.364652	0.586273
Q13561	DCTN2	0.314319	0.0153308	0.0754186
Q13564	NAE1	0.169141	0.200317	0.411433
Q13576	IQGAP2	0.331677	0.0102806	0.0572188
Q13595	TRA2A	0.20263	0.123769	0.306841
Q13596	SNX1	-0.20941	0.111431	0.287281
Q13617	CUL2	0.467387	0.000189841	0.00337499
Q13618	CUL3	0.17031	0.197179	0.407494
Q13619	CUL4A	0.163764	0.215209	0.430343
Q13620	CUL4B	0.162712	0.218212	0.433446
Q13630	TSTA3	0.403857	0.00151389	0.0145667
Q13636	RAB31	0.199416	0.12997	0.315856
Q13642	FHL1	0.553536	5.43474e-06	0.000244865
Q13724	MOGS	0.647984	2.89122e-08	6.40964e-06
Q13740	ALCAM	0.656224	1.67697e-08	4.32733e-06
Q13765	NACA	0.136353	0.303124	0.526571
Q13813	SPTAN1	0.225073	0.0865479	0.246777
Q13867	BLMH	0.311046	0.0164901	0.0793341
Q13885	TUBB2A	-0.208007	0.113903	0.290879
Q14008	CKAP5	0.383577	0.00270963	0.0218502
Q14011	CIRBP	0.337522	0.00894133	0.0521685
Q14019	COTL1	0.387668	0.00241641	0.0200262
Q14031	COL4A6	0.389421	0.00229965	0.0192838
Q14055	COL9A2	0.0118644	0.928935	0.966916
Q14103	HNRNPD	0.10941	0.409433	0.626004
Q14108	SCARB2	0.131268	0.321679	0.546594
Q14112	NID2	0.0866745	0.513921	0.714905
Q14118	DAG1	0.141964	0.28347	0.506216
Q14137	BOP1	0.469141	0.000178209	0.00328472
Q14139	UBE4A	0.0896552	0.499497	0.704333
Q14141	2015-09-06	0.232788	0.0760163	0.226533
Q14152	EIF3A	0.190181	0.149089	0.343218
Q14157	UBAP2L	0.405961	0.00142218	0.0140168
Q14161	GIT2	0.132086	0.318645	0.543391
Q14165	MLEC	0.173641	0.188428	0.395602
Q14192	FHL2	0.19024	0.148961	0.343203
Q14195	DPYSL3	0.295032	0.0233018	0.101367
Q14203	DCTN1	0.122034	0.35718	0.579511
Q14204	DYNC1H1	0.372706	0.00364808	0.0269663
Q14232	EIF2B1	0.258445	0.0481095	0.165526
Q14254	FLOT2	0.322443	0.0127508	0.0659856
Q14257	RCN2	0.478141	0.000128119	0.0025976
Q14258	TRIM25	0.410286	0.00124914	0.0129633
Q14296	FASTK	-0.128697	0.331332	0.554695
Q14315	FLNC	0.345704	0.00732219	0.0452151
Q14344	GNA13	0.29661	0.0225391	0.099498
Q14376	GALE	0.389071	0.00232259	0.0194474
Q14444	CAPRIN1	0.222969	0.0896105	0.251716
Q14498	RBM39	0.000935126	0.994392	0.997907
Q14554	PDIA5	0.399649	0.00171338	0.0158936
Q14558	PRPSAP1	0.205377	0.11865	0.298704
Q14566	MCM6	0.390357	0.00223946	0.0188906
Q14571	ITPR2	0.280655	0.0313106	0.125
Q14651	PLS1	0.112683	0.395479	0.613089
Q14677	CLINT1	0.158445	0.230687	0.447577
Q14683	SMC1A	0.351198	0.00638446	0.0409543
Q14690	PDCD11	0.226593	0.0843876	0.242426
Q14697	GANAB	0.439041	0.000504005	0.0069112
Q14728	MFSD10	0.25377	0.052451	0.175776
Q14738	PPP2R5D	0.262712	0.0444086	0.157076
Q14739	LBR	-0.0506137	0.703428	0.847847
Q14764	MVP	0.313676	0.0155528	0.0760495
Q14789	GOLGB1	0.180538	0.171206	0.373391
Q14839	CHD4	0.292461	0.0245915	0.105682
Q14914	PTGR1	0.483635	0.00010427	0.00216827
Q14974	KPNB1	0.507481	4.09025e-05	0.00110049
Q14978	NOLC1	0.392694	0.00209507	0.0181861
Q14980	NUMA1	0.280421	0.0314578	0.125323
Q15005	SPCS2	0.279135	0.0322775	0.127338
Q15008	PSMD6	0.240152	0.0669385	0.207429
Q15019	2015-09-02	0.383635	0.00270523	0.0218458
Q15020	SART3	0.380362	0.00296178	0.023128
Q15029	EFTUD2	0.515488	2.94015e-05	0.000851595
Q15041	ARL6IP1	0.0700175	0.598225	0.77378
Q15046	KARS	0.466978	0.000192653	0.00340714
Q15050	RRS1	0.0467563	0.725101	0.860451
Q15052	ARHGEF6	0.0416715	0.753998	0.876601
Q15057	ACAP2	0.123787	0.350261	0.573035
Q15063	POSTN	0.401695	0.00161364	0.0152678
Q15067	ACOX1	0.286558	0.027781	0.115203
Q15075	EEA1	0.339451	0.00853399	0.0506773
Q15080	NCF4	0.284454	0.0289987	0.118692
Q15084	PDIA6	0.567095	2.82793e-06	0.000155866
Q15102	PAFAH1B3	0.29661	0.0225391	0.099498
Q15113	PCOLCE	0.540152	1.00759e-05	0.000384369
Q15120	PDK3	0.0489772	0.712595	0.852741
Q15126	PMVK	0.469784	0.00017411	0.00324074
Q15149	PLEC	0.493863	7.03913e-05	0.00161786
Q15172	PPP2R5A	0.190941	0.147441	0.341084
Q15181	PPA1	0.421274	0.000891393	0.0102854
Q15185	PTGES3	0.208065	0.113799	0.290876
Q15233	NONO	0.320923	0.0132028	0.0677074
Q15257	PPP2R4	0.346406	0.00719614	0.0445502
Q15274	QPRT	0.422209	0.000865702	0.0100893
Q15286	RAB35	0.183635	0.163855	0.364787
Q15349	RPS6KA2	0.161601	0.221412	0.437203
Q15363	TMED2	0.460374	0.000243649	0.00409229
Q15365	PCBP1	0.106663	0.421362	0.636528
Q15366	PCBP2	0.0755698	0.569453	0.754442
Q15392	DHCR24	0.427995	0.000721058	0.00885763
Q15393	SF3B3	0.433489	0.000604325	0.00777949
Q15417	CNN3	0.161894	0.220567	0.436292
Q15418	RPS6KA1	0.154997	0.241124	0.459041
Q15427	SF3B4	0.13384	0.312206	0.536277
Q15428	SF3A2	-0.0873174	0.510792	0.71335
Q15436	SEC23A	0.21467	0.102527	0.272748
Q15437	SEC23B	0.410871	0.00122727	0.0127604
Q15459	SF3A1	-0.141029	0.286686	0.509874
Q15582	TGFBI	0.423437	0.000832997	0.00981105
Q15599	SLC9A3R2	0.139392	0.292371	0.516104
Q15628	TRADD	0.264874	0.042624	0.152644
Q15631	TSN	0.301987	0.0200968	0.0917118
Q15637	SF1	-0.152835	0.247832	0.467423
Q15691	MAPRE1	0.203682	0.121789	0.303245
Q15714	TSC22D1	0.0555815	0.67586	0.830345
Q15717	ELAVL1	0.317709	0.0142045	0.0714249
Q15758	SLC1A5	0.45716	0.000272685	0.00440679
Q15833	STXBP2	0.191584	0.146057	0.339405
Q15836	VAMP3	0.0290473	0.827126	0.916214
Q15848	ADIPOQ	0.439918	0.000489626	0.0068295
Q15904	ATP6AP1	0.222735	0.089956	0.252437
Q16181	2015-09-07	-0.143366	0.278691	0.501308
Q16186	ADRM1	0.288252	0.0268315	0.112415
Q16204	CCDC6	0.239568	0.0676256	0.20852
Q16222	UAP1	0.545412	7.93026e-06	0.000321572
Q16352	INA	0.304793	0.0189144	0.0879419
Q16363	LAMA4	0.380596	0.00294276	0.0230428
Q16401	PSMD5	0.455348	0.000290409	0.00459234
Q16512	PKN1	0.311981	0.0161515	0.077903
Q16531	DDB1	0.224255	0.087729	0.24839
Q16543	CDC37	0.165459	0.210434	0.42423
Q16555	DPYSL2	0.320514	0.0133268	0.0681586
Q16563	SYPL1	0.313735	0.0155325	0.0760495
Q16576	RBBP7	0.229632	0.0801945	0.234551
Q16629	SRSF7	-0.129047	0.330005	0.553944
Q16630	CPSF6	0.414027	0.001115	0.0118316
Q16647	PTGIS	0.328638	0.0110433	0.0596509
Q16658	FSCN1	0.225365	0.0861291	0.245829
Q16666	IFI16	0.232028	0.077006	0.228284
Q16695	HIST3H3	0.14775	0.264102	0.48396
Q16698	DECR1	0.331736	0.0102664	0.0572188
Q16706	MAN2A1	0.0465225	0.726421	0.860759
Q16740	CLPP	0.349971	0.00658429	0.0418578
Q16762	TST	0.240269	0.0668017	0.207118
Q16775	HAGH	0.349094	0.00673037	0.0423126
Q16795	NDUFA9	0.341087	0.00820112	0.0490082
Q16799	RTN1	0.199123	0.130545	0.316036
Q16822	PCK2	0.419404	0.000944847	0.0106602
Q16851	UGP2	0.320631	0.0132912	0.0680382
Q16853	AOC3	0.49024	8.10201e-05	0.00181083
Q16891	IMMT	0.430567	0.000664093	0.00828584
Q27J81	INF2	0.130392	0.324949	0.549847
Q2M389	KIAA1033	0.134424	0.310079	0.533591
Q2NKX8	ERCC6L	-0.0367621	0.78222	0.891342
Q2NL82	TSR1	0.29813	0.0218247	0.0974046
Q2TAY7	SMU1	-0.114144	0.38934	0.607889
Q32P28	LEPRE1	0.562244	3.58435e-06	0.000180585
Q32P51	HNRNPA1L2	0.0787259	0.55339	0.743708
Q3KQU3	MAP7D1	0.0922268	0.487223	0.695315
Q3KQV9	UAP1L1	0.215254	0.101572	0.272376
Q3LXA3	DAK	0.277557	0.0333078	0.129958
Q3SY69	ALDH1L2	0.253945	0.0522826	0.175626
Q3ZCQ8	TIMM50	0.417884	0.000990388	0.0109386
Q460N5	PARP14	0.322034	0.0128711	0.0664873
Q49A26	GLYR1	0.19024	0.148961	0.343203
Q4G0F5	VPS26B	0.0665693	0.616411	0.785929
Q4KMQ2	ANO6	-0.108299	0.414232	0.629779
Q52LJ0	FAM98B	0.152075	0.250219	0.469119
Q52WX2	SBK1	0.0473407	0.721803	0.858691
Q53FA7	TP53I3	0.286382	0.0278808	0.115448
Q53GI3	ZNF394	0.109234	0.410189	0.626195
Q53GL7	PARP10	0.269608	0.0389229	0.143112
Q53GQ0	HSD17B12	0.13571	0.305431	0.528315
Q53GS9	USP39	0.431502	0.00064441	0.00811156
Q53H12	AGK	0.29661	0.0225391	0.099498
Q53H54	TRMT12	0.00280538	0.983176	0.992618
Q53H96	PYCRL	0.410988	0.00122294	0.0127387
Q53SF7	COBLL1	0.202396	0.124212	0.306989
Q53T59	HS1BP3	0.299299	0.0212883	0.0959155
Q562R1	ACTBL2	-0.163472	0.21604	0.431245
Q5H9R7	PPP6R3	0.290883	0.0254123	0.107741
Q5HYI8	RABL3	0.226534	0.0844699	0.242426
Q5JRA6	MIA3	0.341788	0.00806196	0.0484828
Q5JRX3	PITRM1	0.464524	0.000210342	0.00363708
Q5JTH9	RRP12	0.240327	0.0667335	0.20702
Q5JTV8	TOR1AIP1	-0.120573	0.363009	0.584791
Q5JTZ9	AARS2	0.188136	0.153593	0.350602
Q5SSJ5	HP1BP3	0.119755	0.366299	0.587589
Q5T0N5	FNBP1L	0.392811	0.00208808	0.0181532
Q5T1M5	FKBP15	0.035301	0.790676	0.895048
Q5T447	HECTD3	-0.0880771	0.507107	0.711002
Q5T4S7	UBR4	0.15564	0.239154	0.456977
Q5TCU3	TPM2	0.560316	3.93448e-06	0.000190907
Q5TFE4	NT5DC1	0.0604909	0.649026	0.809429
Q5VT52	RPRD2	0.217124	0.0985646	0.267344
Q5VT66	2015-03-01	0.216949	0.0988436	0.267717
Q5VV67	PPRC1	0.187902	0.154114	0.351101
Q5VW32	BROX	0.424021	0.000817819	0.00973325
Q5VWQ8	DAB2IP	0.11052	0.404667	0.621563
Q5VWZ2	LYPLAL1	0.291175	0.0252586	0.107571
Q5VYK3	KIAA0368	0.223086	0.0894382	0.251716
Q5XKE5	KRT79	0.0547633	0.680373	0.833508
Q63HN8	RNF213	0.527469	1.76593e-05	0.000600309
Q63HR2	TENC1	0.250146	0.0560306	0.183971
Q641Q2	FAM21A	0.216715	0.0992166	0.268599
Q658Y4	FAM91A1	0.283752	0.0294144	0.119703
Q66K14	TBC1D9B	0.265926	0.0417775	0.150489
Q66K74	MAP1S	0.409176	0.00129166	0.0133542
Q68CZ2	TNS3	0.286265	0.0279475	0.115633
Q68DA7	FMN1	-0.119404	0.367714	0.588503
Q68EM7	ARHGAP17	-0.0490941	0.711939	0.852315
Q6BCY4	CYB5R2	0.395733	0.00191982	0.0172723
Q6DD88	ATL3	-0.396902	0.00185599	0.0168583
Q6IA86	ELP2	0.0361192	0.785938	0.893784
Q6IAA8	LAMTOR1	0.239509	0.0676947	0.20852
Q6IBS0	TWF2	0.114962	0.385928	0.604556
Q6L8Q7	PDE12	-0.0392753	0.767735	0.88281
Q6NUK1	SLC25A24	0.297545	0.0220971	0.0982345
Q6NVU6	UFSP1	0.0426651	0.748323	0.872685
Q6NVY1	HIBCH	0.227002	0.0838133	0.241527
Q6NXG1	ESRP1	0.405611	0.00143711	0.0140906
Q6NZI2	PTRF	0.506663	4.22864e-05	0.00113236
Q6P1A2	LPCAT3	0.310228	0.0167913	0.0805105
Q6P1N9	TATDN1	0.408065	0.00133548	0.0135136
Q6P2E9	EDC4	-0.140795	0.287494	0.510231
Q6P2Q9	PRPF8	0.14886	0.260489	0.480753
Q6P996	PDXDC1	0.403331	0.00153763	0.0147452
Q6PCB0	VWA1	0.0649912	0.624811	0.791752
Q6PCB7	SLC27A1	0.0833431	0.530288	0.728216
Q6PGP7	TTC37	-0.0319112	0.810384	0.905823
Q6PI48	DARS2	0.449153	0.00035924	0.00539525
Q6PIU2	NCEH1	0.0877849	0.508523	0.712283
Q6PJF5	RHBDF2	-0.366569	0.00429614	0.0301566
Q6PKG0	LARP1	0.287551	0.027221	0.113795
Q6PRD1	GPR179	0.176037	0.182309	0.387193
Q6S8J3	POTEE	0.159439	0.227739	0.443981
Q6U841	SLC4A10	-0.0612507	0.644912	0.807669
Q6UW68	TMEM205	0.195558	0.137717	0.326849
Q6UXB8	PI16	0.286148	0.0280143	0.115633
Q6UXG2	KIAA1324	0.302338	0.0199456	0.0912421
Q6UXN9	WDR82	0.0361777	0.785599	0.893578
Q6UXV4	APOOL	0.125599	0.343199	0.567037
Q6XQN6	NAPRT	0.581707	1.35301e-06	9.60128e-05
Q6YHK3	CD109	0.373407	0.00357982	0.0266701
Q6YP21	CCBL2	0.0987142	0.456977	0.668968
Q6ZSJ9	SHISA6	0.379895	0.00300014	0.0232675
Q6ZVM7	TOM1L2	0.128112	0.333551	0.558124
Q6ZVZ8	ASB18	0.0817066	0.538421	0.733706
Q709C8	VPS13C	0.222735	0.089956	0.252437
Q719I0	AHSA2	-0.118527	0.371267	0.590553
Q71RC2	LARP4	0.269082	0.0393205	0.144015
Q71U36	TUBA1A	0.0110462	0.933824	0.967941
Q71UI9	H2AFV	0.270836	0.038008	0.141211
Q71UM5	RPS27L	-0.169784	0.198587	0.409509
Q76M96	CCDC80	0.201286	0.126334	0.310073
Q7KZ85	SUPT6H	0.165985	0.208967	0.422473
Q7KZF4	SND1	0.619287	1.70541e-07	2.28267e-05
Q7L014	DDX46	0.284454	0.0289987	0.118692
Q7L0Y3	TRMT10C	0.155874	0.23844	0.456381
Q7L1Q6	BZW1	0.274868	0.0351263	0.134556
Q7L2H7	EIF3M	0.154471	0.242744	0.461043
Q7L5N1	COPS6	0.422794	0.000849987	0.00996748
Q7L8S5	OTUD6A	0.119871	0.365828	0.587498
Q7Z2K6	ERMP1	0.578843	1.56775e-06	0.000104708
Q7Z2T5	TRMT1L	0.220923	0.0926689	0.25662
Q7Z2W4	ZC3HAV1	0.230859	0.0785486	0.231527
Q7Z2Z2	EFTUD1	0.177031	0.179814	0.384339
Q7Z3B4	NUP54	0.154062	0.244009	0.462672
Q7Z3I7	ZNF572	-0.189541	0.150487	0.345318
Q7Z434	MAVS	0.231502	0.0776972	0.229852
Q7Z478	DHX29	-0.0853887	0.520208	0.720297
Q7Z4V5	HDGFRP2	-0.0019287	0.988433	0.994565
Q7Z4W1	DCXR	0.391058	0.00219524	0.0187404
Q7Z5L9	IRF2BP2	0.0116891	0.929982	0.967297
Q7Z5Y6	BMP8A	0.063647	0.632004	0.798195
Q7Z6Z7	HUWE1	0.419813	0.000932913	0.0106135
Q7Z7G0	ABI3BP	0.569199	2.54864e-06	0.000144686
Q7Z7H5	TMED4	0.342314	0.00795895	0.0481182
Q86SF2	GALNT7	0.414494	0.00109918	0.0117074
Q86TI2	DPP9	-0.025716	0.846698	0.925335
Q86TP1	PRUNE	0.2737	0.0359422	0.136484
Q86U44	METTL3	0.311981	0.0161515	0.077903
Q86UB2	BIVM	-0.0286382	0.829524	0.917795
Q86UE4	MTDH	0.41204	0.00118456	0.0124072
Q86UX7	FERMT3	0.369608	0.00396349	0.0285181
Q86V15	CASZ1	0.252601	0.0535848	0.178189
Q86VB7	CD163	0.22706	0.0837315	0.241414
Q86VN1	VPS36	-0.121917	0.357644	0.579768
Q86VP6	CAND1	0.464816	0.000208161	0.00362139
Q86X55	CARM1	0.088194	0.506541	0.710559
Q86X76	NIT1	0.522268	2.20861e-05	0.000688917
Q86XP3	DDX42	0.233665	0.074887	0.223754
Q86Y26	NUTM1	0.319579	0.013614	0.0693154
Q86YP4	GATAD2A	-0.000818235	0.995093	0.998081
Q86YS6	RAB43	0.112858	0.394739	0.612277
Q8IU81	IRF2BP1	0.0812975	0.540464	0.734902
Q8IUX7	AEBP1	0.312858	0.0158394	0.0771849
Q8IV08	PLD3	0.174459	0.186322	0.392924
Q8IV32	CCDC71	0.120573	0.363009	0.584791
Q8IV36	HID1	0.534717	1.28507e-05	0.000464671
Q8IVD9	NUDCD3	0.147867	0.26372	0.483728
Q8IVF2	AHNAK2	0.274868	0.0351263	0.134556
Q8IVL6	LEPREL2	0.298305	0.0217435	0.0971951
Q8IVM0	CCDC50	0.349153	0.00672054	0.0423126
Q8IWA5	SLC44A2	0.306487	0.0182291	0.0855263
Q8IWB7	WDFY1	0.102513	0.439754	0.652745
Q8IWX8	CHERP	0.0261251	0.844289	0.924225
Q8IX04	UEVLD	-0.0797779	0.548084	0.740651
Q8IX12	CCAR1	0.32367	0.0123955	0.0647969
Q8IXB1	DNAJC10	0.358971	0.00523781	0.0353988
Q8IXH7	NELFCD	0.19924	0.130315	0.316036
Q8IXQ6	PARP9	0.375745	0.00336041	0.0253011
Q8IY18	SMC5	0.199532	0.12974	0.315703
Q8IY67	RAVER1	-0.0270602	0.838789	0.922472
Q8IYB3	SRRM1	-0.133255	0.314343	0.538969
Q8IYB5	SMAP1	0.182174	0.167293	0.368968
Q8IYD1	GSPT2	-0.2218	0.0913484	0.254452
Q8IYD8	FANCM	0.15979	0.226704	0.443182
Q8IZ83	ALDH16A1	0.180479	0.171347	0.373555
Q8IZH2	XRN1	0.0429573	0.746657	0.871458
Q8N163	CCAR2	0.384103	0.00267024	0.02166
Q8N1F7	NUP93	0.496902	6.24832e-05	0.00150944
Q8N1G4	LRRC47	-0.00993571	0.940464	0.97126
Q8N2K0	ABHD12	0.407949	0.00134017	0.0135136
Q8N357	SLC35F6	0.057218	0.666869	0.821753
Q8N3U4	STAG2	0.0702513	0.597	0.773254
Q8N3Z0	PRSS35	0.305728	0.0185337	0.0866685
Q8N5K1	CISD2	0.298714	0.0215551	0.0966573
Q8N5M9	JAGN1	0.280187	0.0316055	0.125647
Q8N684	CPSF7	0.00467563	0.971963	0.98674
Q8N699	MYCT1	0.432086	0.000632377	0.00802854
Q8N6R0	METTL13	0.339977	0.00842574	0.0501919
Q8N6T3	ARFGAP1	0.274635	0.0352882	0.134903
Q8N6T7	SIRT6	0.192344	0.144434	0.337568
Q8N6Y0	USHBP1	0.441788	0.000460186	0.00651491
Q8N766	EMC1	0.3827	0.00277643	0.0221733
Q8N8S7	ENAH	0.42671	0.000751166	0.00913142
Q8N9M5	TMEM102	0.0451198	0.734362	0.86547
Q8N9U0	TC2N	0.350263	0.00653622	0.0415988
Q8NB66	UNC13C	0.124605	0.347061	0.570925
Q8NBF2	NHLRC2	-0.121859	0.357876	0.579978
Q8NBJ5	COLGALT1	0.416423	0.00103603	0.0113066
Q8NBQ5	HSD17B11	-0.0416715	0.753998	0.876601
Q8NBU5	ATAD1	0.174985	0.184978	0.391543
Q8NBX0	SCCPDH	0.391935	0.00214106	0.0183885
Q8NC56	LEMD2	0.258562	0.0480048	0.165446
Q8NC60	NOA1	-0.00350672	0.978971	0.991016
Q8NCL4	GALNT6	0.315488	0.0149341	0.0738508
Q8NCN5	PDPR	0.0581531	0.661752	0.818111
Q8ND56	LSM14A	0.176271	0.18172	0.386086
Q8NEU8	APPL2	0.0472238	0.722462	0.858935
Q8NF37	LPCAT1	0.246523	0.0598057	0.193237
Q8NFA0	USP32	-0.049211	0.711283	0.852249
Q8NFH5	NUP35	0.252075	0.0541014	0.179401
Q8NFJ5	GPRC5A	0.236704	0.0710747	0.215655
Q8NFV4	ABHD11	0.460374	0.000243649	0.00409229
Q8NFW1	COL22A1	0.090941	0.49334	0.699473
Q8NFW8	CMAS	0.400584	0.00166712	0.0156176
Q8NH61	OR51F2	0.109819	0.407674	0.624322
Q8NHH9	ATL2	0.174752	0.185574	0.392367
Q8NHP8	PLBD2	0.0179427	0.892705	0.950466
Q8NHS3	MFSD8	-0.308533	0.0174304	0.0828052
Q8TAA3	PSMA8	-0.1782	0.17691	0.380425
Q8TAQ2	SMARCC2	0.245938	0.0604334	0.194362
Q8TAT6	NPLOC4	0.446113	0.000398166	0.00585593
Q8TBA6	GOLGA5	0.129632	0.327801	0.55204
Q8TBC4	UBA3	0.0265342	0.841882	0.922855
Q8TBX8	PIP4K2C	0.423495	0.000831468	0.00981105
Q8TC07	TBC1D15	0.0519579	0.695929	0.844434
Q8TCD5	NT5C	0.0920514	0.488054	0.695628
Q8TCJ2	STT3B	0.25751	0.0489534	0.167213
Q8TCS8	PNPT1	0.529924	1.58697e-05	0.000552715
Q8TCT9	HM13	0.395324	0.00194262	0.0173401
Q8TD19	NEK9	-0.040678	0.759685	0.878535
Q8TDB6	DTX3L	0.408475	0.00131918	0.0134452
Q8TDN6	BRIX1	0.208065	0.113799	0.290876
Q8TDW5	SYTL5	-0.00537697	0.96776	0.984054
Q8TDZ2	MICAL1	0.415839	0.00105482	0.0114278
Q8TE77	SSH3	0.248743	0.0574683	0.187391
Q8TEM1	NUP210	0.528814	1.66574e-05	0.000576609
Q8TEX9	IPO4	0.111222	0.401674	0.618471
Q8TF66	LRRC15	0.470953	0.000166878	0.00313697
Q8WTS1	ABHD5	-0.110462	0.404917	0.621778
Q8WTS6	SETD7	0.32934	0.0108631	0.0590708
Q8WU39	MZB1	0.590649	8.46358e-07	6.77791e-05
Q8WU79	SMAP2	0.171245	0.194694	0.404272
Q8WU90	ZC3H15	0.100643	0.448187	0.660529
Q8WUM0	NUP133	0.303039	0.0196462	0.0906025
Q8WUM4	PDCD6IP	0.21765	0.0977314	0.266472
Q8WUW1	BRK1	-0.0409702	0.758011	0.877672
Q8WUY1	THEM6	0.425015	0.000792589	0.00949267
Q8WVM8	SCFD1	-0.0534191	0.687811	0.838279
Q8WWM7	ATXN2L	0.249562	0.0566261	0.185176
Q8WWY3	PRPF31	0.304851	0.0188904	0.0879023
Q8WX92	NELFB	0.047107	0.723121	0.859
Q8WX93	PALLD	0.1564	0.23684	0.455006
Q8WXF1	PSPC1	0.22069	0.0930236	0.257231
Q8WXI9	GATAD2B	0.191175	0.146936	0.340612
Q8WXX7	AUTS2	0.0571011	0.66751	0.822185
Q92499	DDX1	0.395441	0.00193609	0.0173381
Q92504	SLC39A7	0.314144	0.0153911	0.0756176
Q92520	FAM3C	0.232262	0.0767004	0.227735
Q92522	H1FX	0.000350672	0.997897	0.998777
Q92526	CCT6B	-0.203448	0.122227	0.304068
Q92530	PSMF1	0.271771	0.0373229	0.140015
Q92538	GBF1	0.0827002	0.533476	0.730121
Q92542	NCSTN	0.321742	0.0129577	0.0668128
Q92544	TM9SF4	0.215079	0.101858	0.272627
Q92556	ELMO1	0.317592	0.0142421	0.0715507
Q92572	AP3S1	-0.0665108	0.616721	0.785929
Q92575	UBXN4	0.0972531	0.463698	0.674459
Q92597	NDRG1	0.47557	0.000140918	0.00275747
Q92598	HSPH1	0.578609	1.58662e-06	0.000104736
Q92599	2015-09-08	0.227469	0.0831607	0.240746
Q92616	GCN1L1	0.586324	1.0638e-06	8.05224e-05
Q92619	HMHA1	0.276856	0.0337745	0.130879
Q92621	NUP205	0.484395	0.000101313	0.00213021
Q92626	PXDN	0.388194	0.00238084	0.0198473
Q92667	AKAP1	0.474927	0.000144296	0.00278628
Q92688	ANP32B	0.125599	0.343199	0.567037
Q92734	TFG	0.352016	0.0062542	0.0403926
Q92743	HTRA1	0.147107	0.266209	0.486721
Q92747	ARPC1A	0.122151	0.356716	0.57909
Q92769	HDAC2	0.551899	5.86925e-06	0.000258181
Q92820	GGH	0.569316	2.53391e-06	0.000144686
Q92835	INPP5D	0.239217	0.0680406	0.209359
Q92841	DDX17	-0.200058	0.128711	0.314412
Q92882	OSTF1	0.353419	0.00603632	0.0393435
Q92890	UFD1L	0.19322	0.142579	0.333781
Q92896	GLG1	0.0718293	0.588765	0.766786
Q92900	UPF1	0.242548	0.0641795	0.201743
Q92905	COPS5	0.28422	0.0291367	0.119085
Q92922	SMARCC1	0.306955	0.0180439	0.0848674
Q92925	SMARCD2	0.0233781	0.860488	0.930829
Q92945	KHSRP	0.229749	0.0800366	0.234331
Q92947	GCDH	0.195909	0.136999	0.325416
Q92973	TNPO1	0.245295	0.06113	0.195166
Q92974	ARHGEF2	0.189831	0.149854	0.344421
Q92995	USP13	0.209936	0.110514	0.285697
Q93008	USP9X	0.35225	0.00621742	0.0402466
Q93009	USP7	0.384044	0.00267459	0.02166
Q93034	CUL5	0.0360608	0.786276	0.89381
Q93050	ATP6V0A1	-0.0213326	0.872589	0.937666
Q93084	ATP2A3	0.32893	0.0109679	0.0594699
Q969G3	SMARCE1	0.0911748	0.492225	0.69859
Q969G5	PRKCDBP	0.254471	0.0517801	0.174558
Q969H8	C19orf10	0.350964	0.00642211	0.0411029
Q969N2	PIGT	0.0896552	0.499497	0.704333
Q969V3	NCLN	0.405845	0.00142714	0.0140414
Q969X5	ERGIC1	0.357861	0.00538964	0.0359964
Q96A08	HIST1H2BA	-0.0459965	0.729396	0.862662
Q96A26	FAM162A	0.385915	0.00253842	0.0208246
Q96A33	CCDC47	0.382642	0.00278093	0.0221733
Q96A72	MAGOHB	0.327002	0.011474	0.0614506
Q96AB3	ISOC2	0.206371	0.116839	0.296247
Q96AC1	FERMT2	0.195149	0.138559	0.32816
Q96AE4	FUBP1	0.282934	0.0299057	0.120922
Q96AG4	LRRC59	0.593454	7.28389e-07	6.26525e-05
Q96AX9	MIB2	0.0356517	0.788644	0.894353
Q96AY3	FKBP10	0.351899	0.00627267	0.0404199
Q96B97	SH3KBP1	0.026242	0.843601	0.924006
Q96C19	EFHD2	0.0506721	0.703101	0.847634
Q96C23	GALM	0.208358	0.113281	0.289813
Q96C36	PYCR2	0.167738	0.20413	0.415059
Q96C86	DCPS	0.310403	0.0167264	0.0802669
Q96CM8	ACSF2	0.280187	0.0316055	0.125647
Q96CN7	ISOC1	0.224372	0.0875595	0.24839
Q96CS3	FAF2	0.0512566	0.699838	0.845495
Q96CV9	OPTN	0.232554	0.0763198	0.227175
Q96CW1	AP2M1	0.218469	0.096446	0.263867
Q96CX2	KCTD12	0.103331	0.436092	0.649836
Q96DB5	RMDN1	0.0308591	0.816525	0.908726
Q96DG6	CMBL	0.509643	3.74438e-05	0.0010269
Q96DI7	SNRNP40	0.0389246	0.769752	0.883876
Q96DV4	MRPL38	0.407481	0.00135907	0.0136313
Q96ED9	HOOK2	-0.0732905	0.581186	0.761809
Q96EK7	FAM120B	0.186441	0.157401	0.355011
Q96EP5	DAZAP1	0.204559	0.120158	0.300898
Q96FW1	OTUB1	0.178375	0.176478	0.38007
Q96G03	PGM2	0.179544	0.173614	0.37676
Q96GG9	DCUN1D1	0.394623	0.00198228	0.0175014
Q96GX9	APIP	0.253887	0.0523387	0.175711
Q96HC4	PDLIM5	0.416774	0.00102491	0.0112324
Q96HE7	ERO1L	0.255757	0.0505684	0.171492
Q96HR9	REEP6	0.492987	7.2838e-05	0.00165117
Q96HS1	PGAM5	0.33723	0.0090045	0.0523756
Q96HY6	DDRGK1	0.129223	0.329343	0.553323
Q96I24	FUBP3	0.261134	0.0457492	0.160419
Q96I99	SUCLG2	0.0707773	0.59425	0.771628
Q96IJ6	GMPPA	0.107598	0.417279	0.632428
Q96IU4	ABHD14B	0.138106	0.29689	0.520359
Q96JB2	COG3	0.0510812	0.700817	0.846137
Q96JH7	VCPIP1	0.230567	0.078938	0.232554
Q96JJ3	ELMO2	0.0338399	0.799155	0.899115
Q96JJ7	TMX3	0.165634	0.209944	0.423694
Q96JQ0	DCHS1	0.444828	0.000415759	0.00602109
Q96K17	BTF3L4	0.193746	0.141474	0.332429
Q96K76	USP47	0.0272355	0.837758	0.921696
Q96KA5	CLPTM1L	0.240386	0.0666652	0.20702
Q96KG9	SCYL1	0.381473	0.00287241	0.0226797
Q96KN1	FAM84B	0.47329	0.000153232	0.00289965
Q96KP1	EXOC2	-0.12893	0.330447	0.554118
Q96KP4	CNDP2	0.223378	0.0890085	0.250645
Q96L21	RPL10L	-0.148393	0.262006	0.481986
Q96L33	RHOV	0.0497954	0.708006	0.851017
Q96L92	SNX27	0.209059	0.112045	0.287948
Q96LD4	TRIM47	0.192285	0.144559	0.33772
Q96M27	PRRC1	0.212507	0.106118	0.277874
Q96M86	DNHD1	-0.000350672	0.997897	0.998777
Q96N66	MBOAT7	0.231151	0.0781607	0.230851
Q96N67	DOCK7	0.239977	0.0671441	0.207839
Q96P44	COL21A1	0.275102	0.0349649	0.13421
Q96P70	IPO9	0.596961	6.02563e-07	5.42976e-05
Q96PK6	RBM14	0.0293396	0.825414	0.915031
Q96PP8	GBP5	0.439392	0.000498208	0.00686487
Q96Q06	PLIN4	0.590357	8.59625e-07	6.77791e-05
Q96Q11	TRNT1	0.254354	0.0518915	0.17483
Q96QB1	DLC1	0.0867329	0.513636	0.714684
Q96QK1	VPS35	0.416832	0.00102307	0.0112324
Q96QR8	PURB	0.271479	0.0375359	0.140284
Q96QV6	HIST1H2AA	0.145295	0.272207	0.494661
Q96RP9	GFM1	0.318819	0.0138513	0.0702087
Q96RQ3	MCCC1	0.287434	0.0272864	0.113817
Q96RS6	NUDCD1	0.265868	0.0418241	0.150562
Q96RU3	FNBP1	0.185096	0.16047	0.359364
Q96RW7	HMCN1	0.178726	0.175615	0.379363
Q96S52	PIGS	0.336587	0.00914485	0.0526524
Q96S97	MYADM	-0.0482174	0.716865	0.855866
Q96SB3	PPP1R9B	-0.102162	0.441328	0.652963
Q96ST3	SIN3A	0.0911748	0.492225	0.69859
Q96T23	RSF1	0.17557	0.183491	0.389268
Q96T51	RUFY1	-0.0388077	0.770424	0.88429
Q96T76	MMS19	0.24851	0.0577108	0.187966
Q96TA1	FAM129B	0.443483	0.000434905	0.00621904
Q96TC7	RMDN3	0.197954	0.132865	0.32015
Q99426	TBCB	0.45903	0.000255429	0.00422397
Q99436	PSMB7	0.372122	0.00370583	0.0272866
Q99439	CNN2	-0.110871	0.403169	0.619932
Q99442	SEC62	0.166861	0.206538	0.418756
Q99460	PSMD1	0.268147	0.0400357	0.145975
Q99536	VAT1	0.0597896	0.652834	0.812254
Q99538	LGMN	0.183402	0.164402	0.365306
Q99541	PLIN2	0.259673	0.0470199	0.163261
Q99550	MPHOSPH9	0.0758036	0.568255	0.753911
Q99598	TSNAX	0.368966	0.0040319	0.0287913
Q99611	SEPHS2	0.0129164	0.922652	0.964444
Q99615	DNAJC7	0.433372	0.000606619	0.00779135
Q99623	PHB2	0.236704	0.0710747	0.215655
Q99627	COPS8	-0.126768	0.33869	0.562864
Q99685	MGLL	0.310871	0.0165542	0.079508
Q99714	HSD17B10	0.564582	3.19892e-06	0.000168151
Q99715	COL12A1	0.413559	0.00113103	0.0119347
Q99729	HNRNPAB	0.408299	0.00132614	0.0134674
Q99798	ACO2	0.226242	0.0848823	0.243004
Q99805	TM9SF2	0.36803	0.00413326	0.0292211
Q99816	TSG101	0.316715	0.014527	0.0725966
Q99832	CCT7	0.487785	8.90385e-05	0.00192195
Q99848	EBNA1BP2	0.266102	0.0416377	0.150367
Q99873	PRMT1	0.430333	0.000669098	0.00831175
Q99983	OMD	0.562244	3.58435e-06	0.000180585
Q9BPW8	NIPSNAP1	0.403448	0.00153233	0.0147192
Q9BQ04	RBM4B	0.088194	0.506541	0.710559
Q9BQ52	ELAC2	0.170544	0.196556	0.407244
Q9BQ67	GRWD1	0.126359	0.340264	0.564158
Q9BQE4	VIMP	-0.0952659	0.472924	0.681246
Q9BQE5	APOL2	0.43647	0.000548422	0.00732563
Q9BQG0	MYBBP1A	0.292051	0.0248021	0.106105
Q9BRF8	CPPED1	0.390999	0.00219889	0.0187434
Q9BRG1	VPS25	0.205143	0.11908	0.299254
Q9BS26	ERP44	0.349211	0.00671073	0.0423126
Q9BSD7	NTPCR	0.376037	0.00333383	0.0251344
Q9BSE5	AGMAT	-0.151198	0.252992	0.472446
Q9BSH5	HDHD3	0.258679	0.0479003	0.165307
Q9BSJ8	ESYT1	-0.06955	0.600677	0.775186
Q9BSK1	ZNF577	0.100818	0.447393	0.659529
Q9BSV6	TSEN34	-0.167446	0.20493	0.416538
Q9BT78	COPS4	-0.0234366	0.860143	0.930633
Q9BTT0	ANP32E	0.571362	2.28859e-06	0.000138216
Q9BTV4	TMEM43	0.0765634	0.564373	0.751218
Q9BTY2	FUCA2	0.144185	0.275928	0.498391
Q9BU23	LMF2	0.298714	0.0215551	0.0966573
Q9BUF5	TUBB6	-0.00461718	0.972314	0.98674
Q9BUJ2	HNRNPUL1	0.436353	0.000550523	0.00733643
Q9BUL8	PDCD10	0.34886	0.00676979	0.0425134
Q9BUN8	DERL1	0.405786	0.00142962	0.0140415
Q9BUP0	EFHD1	0.416482	0.00103417	0.0113066
Q9BUP3	HTATIP2	0.291175	0.0252586	0.107571
Q9BUQ8	DDX23	0.434541	0.000584031	0.00765715
Q9BUR5	APOO	0.217534	0.0979161	0.266472
Q9BV20	MRI1	0.282759	0.0300118	0.121093
Q9BV38	WDR18	0.200175	0.128483	0.313991
Q9BV40	VAMP8	0.395558	0.00192957	0.0173325
Q9BV57	ADI1	0.206254	0.117051	0.296652
Q9BVC6	TMEM109	0.274459	0.0354101	0.135278
Q9BVJ7	DUSP23	0.368673	0.00406334	0.0289067
Q9BVK6	TMED9	0.416248	0.00104164	0.0113066
Q9BW27	NUP85	0.390649	0.00222094	0.0188183
Q9BWD1	ACAT2	0.316365	0.0146423	0.0730443
Q9BWJ5	SF3B5	0.23495	0.0732547	0.220385
Q9BWM7	SFXN3	0.153244	0.246553	0.465785
Q9BWS9	CHID1	0.0642899	0.62856	0.795438
Q9BX68	HINT2	0.432613	0.000621723	0.00793151
Q9BX70	BTBD2	-0.168147	0.203013	0.413676
Q9BXJ9	NAA15	0.49848	5.8708e-05	0.00144279
Q9BXN1	ASPN	0.50526	4.47597e-05	0.00118466
Q9BXP5	SRRT	0.347516	0.00700045	0.043672
Q9BXS5	AP1M1	0.226184	0.084965	0.243118
Q9BXU7	USP26	0.0158971	0.904877	0.956252
Q9BXW7	CECR5	0.503331	4.83789e-05	0.0012484
Q9BXX0	EMILIN2	-0.124898	0.345922	0.570043
Q9BY32	ITPA	0.29585	0.0229036	0.100638
Q9BY50	SEC11C	0.335009	0.0094974	0.0539922
Q9BY77	POLDIP3	-0.126008	0.341617	0.565125
Q9BYD1	MRPL13	0.244944	0.0615126	0.195744
Q9BYD3	MRPL4	0.309468	0.0170753	0.0815277
Q9BYJ9	YTHDF1	0.0950321	0.474016	0.682126
Q9BYT8	NLN	0.29059	0.0255668	0.108315
Q9BZ72	PITPNM2	0.0204559	0.877784	0.9404
Q9BZE4	GTPBP4	0.490064	8.15701e-05	0.00181597
Q9BZF1	OSBPL8	0.210111	0.11021	0.285561
Q9BZH6	WDR11	0.0938048	0.47977	0.687965
Q9BZK7	TBL1XR1	0.339684	0.00848573	0.0504963
Q9BZL4	PPP1R12C	-0.148451	0.261816	0.481986
Q9BZM6	ULBP1	-0.0509643	0.701469	0.846385
Q9BZQ8	FAM129A	0.214027	0.103584	0.274532
Q9BZZ2	SIGLEC1	0.226651	0.0843053	0.242426
Q9BZZ5	API5	0.307598	0.0177917	0.0839598
Q9C0C2	TNKS1BP1	0.0860316	0.517059	0.717338
Q9C0C9	UBE2O	0.263413	0.0438232	0.155587
Q9C0I9	LRRC27	0.024547	0.853588	0.92672
Q9C0J8	WDR33	0.164699	0.212565	0.426709
Q9GZP4	PITHD1	-0.105669	0.425725	0.639715
Q9GZR7	DDX24	0.123904	0.349803	0.573035
Q9GZS3	WDR61	0.0188194	0.887495	0.947051
Q9GZT3	SLIRP	0.110403	0.405167	0.621826
Q9GZT8	NIF3L1	0.44886	0.000362826	0.00543121
Q9GZZ1	NAA50	0.292344	0.0246515	0.10578
Q9GZZ9	UBA5	0.569237	2.5439e-06	0.000144686
Q9H074	PAIP1	-0.0334892	0.801194	0.900134
Q9H078	CLPB	0.126359	0.340264	0.564158
Q9H0A0	NAT10	0.361309	0.0049304	0.0336822
Q9H0D6	XRN2	0.125248	0.344559	0.568127
Q9H0Q0	FAM49A	0.128054	0.333773	0.558124
Q9H0R4	HDHD2	0.294039	0.0237932	0.103031
Q9H0U3	MAGT1	0.201461	0.125997	0.309916
Q9H0U4	RAB1B	0.173057	0.189943	0.397167
Q9H1B7	IRF2BPL	0.184044	0.162902	0.36295
Q9H1E5	TMX4	0.0633548	0.633573	0.799287
Q9H1I8	ASCC2	-0.0744594	0.575155	0.758105
Q9H223	EHD4	-0.146289	0.268907	0.490548
Q9H270	VPS11	-0.0225599	0.865325	0.934281
Q9H2G2	SLK	0.132379	0.317566	0.542529
Q9H2H8	PPIL3	0.0527762	0.691379	0.841182
Q9H2T7	RANBP17	-0.344711	0.00750405	0.0460546
Q9H2U2	PPA2	0.228989	0.0810675	0.235889
Q9H307	PNN	0.335593	0.00936548	0.0533813
Q9H330	TMEM245	-0.0719462	0.588158	0.766522
Q9H3K2	GHITM	0.272122	0.0370686	0.139456
Q9H3N1	TMX1	0.223729	0.0884949	0.249571
Q9H3P7	ACBD3	0.398597	0.0017668	0.0162562
Q9H3Q1	CDC42EP4	0.277966	0.0330381	0.129261
Q9H3S7	PTPN23	-0.0781414	0.556348	0.746135
Q9H3U1	UNC45A	0.129573	0.328021	0.552083
Q9H488	POFUT1	0.352718	0.00614442	0.0399563
Q9H4A4	RNPEP	0.259673	0.0470199	0.163261
Q9H4A5	GOLPH3L	0.321975	0.0128884	0.066516
Q9H4A6	GOLPH3	0.251841	0.0543324	0.180061
Q9H4B7	TUBB1	0.0475161	0.720814	0.858055
Q9H4E7	DEF6	0.279953	0.0317538	0.126149
Q9H4M7	PLEKHA4	0.382992	0.002754	0.0220826
Q9H4M9	EHD1	0.205903	0.117689	0.297476
Q9H583	HEATR1	0.0993571	0.454036	0.666382
Q9H611	PIF1	-0.0444185	0.738342	0.866985
Q9H6R3	ACSS3	0.103799	0.434007	0.648432
Q9H6Z4	RANBP3	0.0632963	0.633886	0.799328
Q9H773	DCTPP1	0.264524	0.0429094	0.153205
Q9H7Z7	PTGES2	0.14886	0.260489	0.480753
Q9H845	ACAD9	0.252542	0.053642	0.178189
Q9H8H3	METTL7A	0.0609001	0.646809	0.808559
Q9H8L6	MMRN2	0.243483	0.0631279	0.199748
Q9H8S9	MOB1A	0.108767	0.412208	0.627878
Q9H8Y8	GORASP2	0.0962595	0.468299	0.677851
Q9H910	HN1L	0.161192	0.2226	0.438206
Q9H936	SLC25A22	0.463413	0.000218821	0.00376438
Q9H993	C6orf211	0.513326	3.21698e-05	0.000917728
Q9H9B4	SFXN1	0.4045	0.00148532	0.0143404
Q9HA64	FN3KRP	0.266569	0.041267	0.149313
Q9HA77	CARS2	0.132379	0.317566	0.542529
Q9HA92	RSAD1	-0.162887	0.217709	0.433206
Q9HAB8	PPCS	0.432028	0.000633571	0.00802854
Q9HAV4	XPO5	0.269316	0.0391434	0.143551
Q9HAZ1	CLK4	0.107189	0.419063	0.634236
Q9HB40	SCPEP1	0.354004	0.00594752	0.0388539
Q9HB71	CACYBP	0.62858	9.79094e-08	1.6348e-05
Q9HC07	TMEM165	0.291058	0.0253199	0.107591
Q9HC35	EML4	0.345587	0.00734338	0.0452151
Q9HC84	MUC5B	0.402396	0.00158067	0.0150561
Q9HCC0	MCCC2	0.330625	0.0105393	0.0580327
Q9HCD5	NCOA5	0.344477	0.0075474	0.0462706
Q9HCE1	MOV10	0.312449	0.0159844	0.0776248
Q9HCG7	GBA2	-0.155406	0.239869	0.457881
Q9HCG8	CWC22	0.249679	0.0565066	0.184892
[truncated: 261 more rows]

## Sheet: TN.basal.signature
Supplementary Table S10-4. Protein-mRNA concordance for the 159 'basal-like signature' proteins
UNIPROT	GENE SYMBOL	Spearman's rho	P value Spearman test	adjusted P value
A6NHR9	SMCHD1	0.257686	0.0487943	0.167072
O00267	SUPT5H	0.457627	0.000268274	0.00437278
O00299	CLIC1	0.411631	0.00119935	0.012516
O00337	SLC28A1	-0.0830508	0.531736	0.729322
O00429	DNM1L	0.406429	0.00140249	0.0139194
O14558	HSPB6	0.727294	6.85952e-11	7.7883e-08
O14828	SCAMP3	0.565809	3.01241e-06	0.000161334
O15145	ARPC3	0.266335	0.041452	0.149792
O15460	P4HA2	0.260608	0.0462033	0.161215
O43252	PAPSS1	0.344243	0.00759098	0.0464876
O43395	PRPF3	0.136353	0.303124	0.526571
O43847	NRD1	0.387785	0.00240847	0.0200188
O60568	PLOD3	0.378141	0.00314796	0.0240524
O75436	VPS26A	0.276388	0.0340886	0.131916
O76070	SNCG	0.431268	0.00064928	0.00813679
O94925	GLS	0.338457	0.00874177	0.0515338
O95433	AHSA1	0.421917	0.000873658	0.0101219
O95810	SDPR	0.619871	1.64779e-07	2.28267e-05
P00352	ALDH1A1	0.456984	0.000274356	0.00441223
P00558	PGK1	0.615079	2.17976e-07	2.63287e-05
P01031	C5	0.0255406	0.84773	0.925335
P01892	HLA-A	0.247808	0.0584433	0.189699
P02538	KRT6A	0.413326	0.00113912	0.0119978
P02675	FGB	-0.112274	0.397208	0.61426
P02763	ORM1	-0.130099	0.326044	0.550715
P02765	AHSG	0.0354179	0.789998	0.894817
P02787	TF	0.474226	0.000148065	0.00283019
P02790	HPX	0.176739	0.180545	0.385176
P04062	GBA	0.294915	0.0233592	0.101539
P04181	OAT	0.304325	0.0191072	0.0886208
P04406	GAPDH	0.496493	6.34978e-05	0.00151175
P05362	ICAM1	0.272238	0.0369842	0.13923
P06733	ENO1	0.414845	0.00108745	0.0116876
P07195	LDHB	0.448802	0.000363548	0.00543121
P07327	ADH1A	0.496435	6.3644e-05	0.00151175
P07437	TUBB	0.445938	0.000400524	0.00587539
P07585	DCN	0.580362	1.45013e-06	0.000100395
P08195	SLC3A2	0.458971	0.000255953	0.00422397
P08238	HSP90AB1	0.604442	3.99012e-07	3.9055e-05
P08294	SOD3	0.576973	1.72477e-06	0.000108795
P08779	KRT16	0.49889	5.77641e-05	0.001432
P09467	FBP1	0.591584	8.05179e-07	6.68696e-05
P10636	MAPT	0.553361	5.47982e-06	0.000244952
P10809	HSPD1	0.689363	1.5674e-09	8.89816e-07
P11166	SLC2A1	0.201636	0.125661	0.309626
P11215	ITGAM	0.236821	0.0709312	0.215566
P13639	EEF2	-0.229164	0.0808286	0.235678
P13674	P4HA1	0.600877	4.86259e-07	4.6788e-05
P14868	DARS	0.35903	0.00522992	0.0353877
P15088	CPA3	0.481707	0.000112133	0.00231484
P15090	FABP4	0.588486	9.49263e-07	7.35019e-05
P17812	CTPS1	0.606487	3.55823e-07	3.75306e-05
P19012	KRT15	0.577674	1.66424e-06	0.000107363
P19404	NDUFV2	-0.119404	0.367714	0.588503
P19652	ORM2	-0.152192	0.24985	0.469048
P19823	ITIH2	0.0340152	0.798137	0.898656
P20073	ANXA7	0.284804	0.0287927	0.118104
P20774	OGN	0.676037	4.21657e-09	1.49609e-06
P23368	ME2	0.538223	1.09895e-05	0.000413163
P25311	AZGP1	0.297779	0.0219878	0.0978251
P26038	MSN	0.384044	0.00267459	0.02166
P27348	YWHAQ	0.445587	0.00040528	0.00589942
P27797	CALR	0.525073	1.9585e-05	0.000646419
P30443	HLA-A	0.454997	0.000293958	0.00463555
P30519	HMOX2	0.242665	0.0640473	0.201438
P31949	S100A11	0.367563	0.00418478	0.0295118
P32455	GBP1	0.494798	6.7865e-05	0.00156614
P33991	MCM4	0.594798	6.77497e-07	5.91715e-05
P33993	MCM7	0.512741	3.29583e-05	0.000935521
P35749	MYH11	0.632613	7.6515e-08	1.35742e-05
P35998	PSMC2	0.527995	1.72607e-05	0.000593874
P36871	PGM1	0.21467	0.102527	0.272748
P40227	CCT6A	0.425248	0.000786755	0.00946019
P40763	STAT3	0.00958504	0.942562	0.972541
P41218	MNDA	0.332379	0.0101112	0.056609
P45880	VDAC2	0.224196	0.0878138	0.24839
P46977	STT3A	0.23647	0.0713623	0.216412
P48147	PREP	0.427352	0.000735973	0.0089852
P49247	RPIA	-0.0852718	0.520781	0.72074
P49321	NASP	0.610228	2.87972e-07	3.27012e-05
P50991	CCT4	0.456224	0.000281706	0.00449225
P51153	RAB13	0.303156	0.0195967	0.0904476
P51884	LUM	0.449912	0.000350066	0.0053137
P52597	HNRNPF	0.521391	2.29264e-05	0.00070353
P52630	STAT2	0.22519	0.0863802	0.246422
P52789	HK2	0.269024	0.0393649	0.144084
P52790	HK3	0.273992	0.0357368	0.136068
P55083	MFAP4	0.679252	3.33678e-09	1.26286e-06
P55268	LAMB2	0.420047	0.000926155	0.0105578
P60660	MYL6	0.130275	0.325387	0.550424
P61106	RAB14	0.114494	0.387876	0.606938
P62244	RPS15A	0.253536	0.0526762	0.176218
P62820	RAB1A	0.386791	0.00247675	0.0203775
P62826	RAN	0.499825	5.5659e-05	0.00139197
P67809	YBX1	0.394857	0.00196898	0.0174655
P68104	EEF1A1	0.153711	0.245097	0.46427
Q01082	SPTBN1	0.309994	0.0168783	0.0808591
Q02487	DSC2	0.440386	0.00048211	0.00675787
Q02809	PLOD1	0.387493	0.00242837	0.0200668
Q02952	AKAP12	0.581414	1.37359e-06	9.62699e-05
Q03135	CAV1	0.343366	0.00775636	0.0471949
Q03252	LMNB2	-0.525307	1.93889e-05	0.000645311
Q03518	TAP1	0.501052	5.30033e-05	0.00134933
Q03519	TAP2	0.524605	1.99827e-05	0.000651966
Q08J23	NSUN2	0.42104	0.000897922	0.0103188
Q09666	AHNAK	0.783635	2.18025e-13	6.1528e-10
Q12931	TRAP1	0.0726476	0.584516	0.764014
Q13228	SELENBP1	0.430333	0.000669098	0.00831175
Q13310	PABPC4	0.465576	0.000202587	0.00354965
Q13510	ASAH1	0.467504	0.000189045	0.00337486
Q13813	SPTAN1	0.225073	0.0865479	0.246777
Q13885	TUBB2A	-0.208007	0.113903	0.290879
Q14011	CIRBP	0.337522	0.00894133	0.0521685
Q14554	PDIA5	0.399649	0.00171338	0.0158936
Q14566	MCM6	0.390357	0.00223946	0.0188906
Q14692	BMS1	0.174401	0.186472	0.393094
Q14839	CHD4	0.292461	0.0245915	0.105682
Q15046	KARS	0.466978	0.000192653	0.00340714
Q15075	EEA1	0.339451	0.00853399	0.0506773
Q15084	PDIA6	0.567095	2.82793e-06	0.000155866
Q16658	FSCN1	0.225365	0.0861291	0.245829
Q5JTV8	TOR1AIP1	-0.120573	0.363009	0.584791
Q5SYB0	FRMPD1	0.0747516	0.573652	0.757178
Q5TCU3	TPM2	0.560316	3.93448e-06	0.000190907
Q68CZ2	TNS3	0.286265	0.0279475	0.115633
Q6NXR4	TTI2	0.0266511	0.841194	0.922814
Q6NZI2	PTRF	0.506663	4.22864e-05	0.00113236
Q7Z6Z7	HUWE1	0.419813	0.000932913	0.0106135
Q86UX7	FERMT3	0.369608	0.00396349	0.0285181
Q8N3U4	STAG2	0.0702513	0.597	0.773254
Q8N766	EMC1	0.3827	0.00277643	0.0221733
Q8NBJ5	COLGALT1	0.416423	0.00103603	0.0113066
Q8TDZ2	MICAL1	0.415839	0.00105482	0.0114278
Q8WX94	NLRP7	-0.0818235	0.537838	0.733263
Q92597	NDRG1	0.47557	0.000140918	0.00275747
Q92626	PXDN	0.388194	0.00238084	0.0198473
Q92769	HDAC2	0.551899	5.86925e-06	0.000258181
Q96AY3	FKBP10	0.351899	0.00627267	0.0404199
Q96HE7	ERO1L	0.255757	0.0505684	0.171492
Q96T76	MMS19	0.24851	0.0577108	0.187966
Q99497	PARK7	0.23571	0.0723036	0.218566
Q99615	DNAJC7	0.433372	0.000606619	0.00779135
Q9BRK3	MXRA8	0.279603	0.0319774	0.126771
Q9BTT0	ANP32E	0.571362	2.28859e-06	0.000138216
Q9BXP5	SRRT	0.347516	0.00700045	0.043672
Q9BXW7	CECR5	0.503331	4.83789e-05	0.0012484
Q9BZE4	GTPBP4	0.490064	8.15701e-05	0.00181597
Q9H0A0	NAT10	0.361309	0.0049304	0.0336822
Q9H583	HEATR1	0.0993571	0.454036	0.666382
Q9HAV4	XPO5	0.269316	0.0391434	0.143551
Q9HB71	CACYBP	0.62858	9.79094e-08	1.6348e-05
Q9NP81	SARS2	0.336704	0.00911919	0.052558
Q9NPI1	BRD7	-0.379427	0.00303894	0.0235042
Q9NR30	DDX21	0.263296	0.0439203	0.155835
Q9NZN4	EHD2	0.368206	0.00411409	0.0291581
Q9UMS4	PRPF19	0.414787	0.0010894	0.0116876
Q9Y2Z4	YARS2	0.490357	8.06554e-05	0.00180981
Q9Y305	ACOT9	0.314728	0.0151909	0.0749252
Q9Y5S9	RBM8A	0.36166	0.00488569	0.0335382

## Sheet: TCGA
Supplementary Table S10-5. List of proteins (n = 70) from the TCGA breast cancer dataset with RPPA data for the correlation analysis
rho, coefficient for correlation with mRNA in dataset
SYMBOL	rho	P value	GENE NAME
ACACA	0.371479	0.00377029	acetyl-CoA carboxylase alpha
AKT1	0.0920514	0.488054	v-akt murine thymoma viral oncogene homolog 1
AKT2	0.336762	0.00910638	v-akt murine thymoma viral oncogene homolog 2
ANLN	0.150614	0.254852	anillin, actin binding protein
ANXA1	0.358328	0.00532524	annexin A1
AR	0.185272	0.160067	androgen receptor
ARAF	0.0741672	0.57666	A-Raf proto-oncogene, serine/threonine kinase
ARID1A	0.217008	0.0987506	AT rich interactive domain 1A (SWI-like)
ASNS	0.291642	0.0250142	asparagine synthetase (glutamine-hydrolyzing)
ATM	-0.0841613	0.526244	ATM serine/threonine kinase
BAX	0.188428	0.152943	BCL2-associated X protein
BID	0.385096	0.00259722	BH3 interacting domain death agonist
CAV1	0.343366	0.00775636	caveolin 1, caveolae protein, 22kDa
CCNB1	0.107247	0.418808	cyclin B1
CCNE1	-0.205494	0.118436	cyclin E1
CDH1	0.338223	0.00879129	cadherin 1, type 1, E-cadherin (epithelial)
CDK1	0.672238	5.53927e-09	cyclin-dependent kinase 1
COL6A1	0.295441	0.023102	collagen, type VI, alpha 1
CTNNA1	-0.0926359	0.485285	catenin (cadherin-associated protein), alpha 1, 102kDa
CTNNB1	0.0639392	0.630438	catenin (cadherin-associated protein), beta 1, 88kDa
EEF2	-0.229164	0.0808286	eukaryotic translation elongation factor 2
EEF2K	-0.0461134	0.728734	eukaryotic elongation factor-2 kinase
EIF4E	0.0459965	0.729396	eukaryotic translation initiation factor 4E
EIF4EBP1	0.328697	0.0110282	eukaryotic translation initiation factor 4E binding protein 1
ERBB2	0.443366	0.000436608	v-erb-b2 avian erythroblastic leukemia viral oncogene homolog 2
ERBB3	0.0891292	0.502027	v-erb-b2 avian erythroblastic leukemia viral oncogene homolog 3
ESR1	0.434191	0.000590726	estrogen receptor 1
FN1	0.582116	1.32468e-06	fibronectin 1
GSK3B	0.277615	0.0332692	glycogen synthase kinase 3 beta
INPP4B	0.476797	0.00013467	inositol polyphosphate-4-phosphatase, type II, 105kDa
IRS1	0.278141	0.0329231	insulin receptor substrate 1
ITGA2	0.161134	0.22277	integrin, alpha 2 (CD49B, alpha 2 subunit of VLA-2 receptor)
KRAS	0.17481	0.185425	Kirsten rat sarcoma viral oncogene homolog
MAP2K1	0.350789	0.00645047	mitogen-activated protein kinase kinase 1
MAPK1	0.287142	0.0274504	mitogen-activated protein kinase 1
MAPK3	0.35751	0.00543838	mitogen-activated protein kinase 3
MRE11A	-0.0580947	0.662071	MRE11 meiotic recombination 11 homolog A (S. cerevisiae)
MTOR	0.0714202	0.590896	mechanistic target of rapamycin (serine/threonine kinase)
NFKB1	0.0699006	0.598837	nuclear factor of kappa light polypeptide gene enhancer in B-cells 1
NOTCH1	0.0410286	0.757676	notch 1
PARK7	0.23571	0.0723036	parkinson protein 7
PCNA	0.525248	1.94378e-05	proliferating cell nuclear antigen
PDK1	0.105961	0.424439	pyruvate dehydrogenase kinase, isozyme 1
PEA15	0.180538	0.171206	phosphoprotein enriched in astrocytes 15
PECAM1	-0.141788	0.284071	platelet/endothelial cell adhesion molecule 1
PGR	0.355406	0.00573905	progesterone receptor
PIK3CA	0.0970777	0.464508	phosphatidylinositol-4,5-bisphosphate 3-kinase, catalytic subunit alpha
PRDX1	0.467329	0.000190241	peroxiredoxin 1
PRKAA1	-0.00917592	0.94501	protein kinase, AMP-activated, alpha 1 catalytic subunit
PRKCD	0.272472	0.0368158	protein kinase C, delta
PXN	0.216482	0.0995906	paxillin
RAD50	0.306312	0.018299	RAD50 homolog (S. cerevisiae)
RB1	-0.130801	0.323421	retinoblastoma 1
RPS6	-0.168615	0.201741	ribosomal protein S6
RPS6KA1	0.154997	0.241124	ribosomal protein S6 kinase, 90kDa, polypeptide 1
SCD	0.214728	0.102431	stearoyl-CoA desaturase (delta-9-desaturase)
SHC1	-0.149737	0.25766	SHC (Src homology 2 domain containing) transforming protein 1
SRC	0.0797779	0.548084	SRC proto-oncogene, non-receptor tyrosine kinase
STAT3	0.00958504	0.942562	signal transducer and activator of transcription 3 (acute-phase response factor)
STAT5A	0.129982	0.326483	signal transducer and activator of transcription 5A
STMN1	-0.0785506	0.554277	stathmin 1
SYK	0.159906	0.22636	spleen tyrosine kinase
TGM2	0.347984	0.00691945	transglutaminase 2
TP53BP1	0.156224	0.237373	tumor protein p53 binding protein 1
TSC2	0.0341905	0.797118	tuberous sclerosis 2
XRCC1	0.146347	0.268714	X-ray repair complementing defective repair in Chinese hamster cells 1
XRCC5	0.436645	0.000545284	X-ray repair complementing defective repair in Chinese hamster cells 5 (double-strand-break rejoining)
YAP1	0.33834	0.0087665	Yes-associated protein 1
YBX1	0.394857	0.00196898	Y box binding protein 1
YWHAE	0.269842	0.0387472	tyrosine 3-monooxygenase/tryptophan 5-monooxygenase activation protein, epsilon
